# Supplementary material for: Data-driven strategies for drug repurposing: insights, recommendations, and case studies
Source: Brief Bioinform. 2025 Nov 24;26(6):bbaf625. doi: 10.1093/bib/bbaf625 (PMC12641610; doi:10.1093/bib/bbaf625)
Supplement: Supplementary_File_1_bbaf625 [file supplementary_file_1_bbaf625.xlsx]

## Sheet: Sheet1
standard_inchi_key	chembl_id	Drug_name	max_phase	molecule_type	first_approval
AAKJLRGGTJKAMG-UHFFFAOYSA-N	CHEMBL553	ERLOTINIB	4	Small molecule	2004
AAOVKJBEBIDNHE-UHFFFAOYSA-N	CHEMBL12	DIAZEPAM	4	Small molecule	1963
AAQOQKQBGPPFNS-UHFFFAOYSA-N	CHEMBL1199080	BRETYLIUM	4	Small molecule	1986
ABBQHOQBGMUPJH-UHFFFAOYSA-M	CHEMBL447868	SODIUM SALICYLATE	4	Small molecule
ABJKWBDEJIDSJZ-UHFFFAOYSA-N	CHEMBL990	BUTENAFINE	4	Small molecule	1996
ABTXGJFUQRCPNH-UHFFFAOYSA-N	CHEMBL605	PROCAINAMIDE HYDROCHLORIDE	4	Small molecule	1950
ABVRVIZBZKUTMK-JSYANWSFSA-M	CHEMBL1003	CLAVULANATE POTASSIUM	4	Small molecule	1984
ACCMWZWAEFYUGZ-UHFFFAOYSA-N	CHEMBL1742423	BILASTINE	4	Small molecule
ACGDKVXYNVEAGU-UHFFFAOYSA-N	CHEMBL765	GUANETHIDINE	4	Small molecule	1960
ACGUYXCXAPNIKK-UHFFFAOYSA-N	CHEMBL496	HEXACHLOROPHENE	4	Small molecule	1949
ACNPUCQQZDAPJH-FMOMHUKBSA-N	CHEMBL3989922	NIRAPARIB TOSYLATE	4	Small molecule	2017
ACRHBAYQBXXRTO-OAQYLSRUSA-N	CHEMBL471737	IVABRADINE	4	Small molecule	2015
ACTOXUHEUCPTEW-CEUOBAOPSA-N	CHEMBL453514	SPIRAMYCIN	4	Small molecule
ACTRVOBWPAIOHC-XIXRPRMCSA-N	CHEMBL1201073	SUCCIMER	4	Small molecule	1991
ACWBQPMHZXGDFX-QFIPXVFZSA-N	CHEMBL1069	VALSARTAN	4	Small molecule	1996
ACWZRVQXLIRSDF-UHFFFAOYSA-N	CHEMBL3187723	BINIMETINIB	4	Small molecule	2018
ADEBPBSSDYVVLD-UHFFFAOYSA-N	CHEMBL502	DONEPEZIL	4	Small molecule	1996
ADFOJJHRTBFFOF-RBRWEJTLSA-N	CHEMBL1756	ESTRAMUSTINE PHOSPHATE	4	Small molecule	1981
ADIMAYPTOBDMTL-UHFFFAOYSA-N	CHEMBL568	OXAZEPAM	4	Small molecule	1965
ADLFUPFRVXCDMO-LIGXYSTNSA-M	CHEMBL1201019	CEFTIZOXIME SODIUM	4	Small molecule	1983
ADYPXRFPBQGGAH-UMYZUSPBSA-N	CHEMBL1200517	DIHYDROERGOTAMINE MESYLATE	4	Small molecule	1946
AEOCXXJPGCBFJA-UHFFFAOYSA-N	CHEMBL1441	ETHIONAMIDE	4	Small molecule	1965
AEQFSUDEHCCHBT-UHFFFAOYSA-M	CHEMBL433	VALPROATE SODIUM	4	Small molecule	1996
AEUTYOVWOVBAKS-UWVGGRQHSA-N	CHEMBL44884	ETHAMBUTOL	4	Small molecule	1967
AEZBWGMXBKPGFP-KIUAEZIZSA-M	CHEMBL3137330	CABOTEGRAVIR SODIUM	4	Small molecule	2021
AFCGFAGUEYAMAO-UHFFFAOYSA-N	CHEMBL1201293	ACAMPROSATE	4	Small molecule	2004
AFDJQFFKYDCYIG-JSGFVSQVSA-M	CHEMBL1201000	NITROFURANTOIN SODIUM	4	Small molecule	1960
AFJCNBBHEVLGCZ-UHFFFAOYSA-N	CHEMBL1200338	PINACIDIL	4	Small molecule	1989
AFLDFEASYWNJGX-FOHXBPHZSA-N	CHEMBL1200360	IOFETAMINE HYDROCHLORIDE I 123	4	Small molecule	1987
AFLWPAGYTPJSEY-CODXZCKSSA-N	CHEMBL3989663	HYDROCORTISONE HEMISUCCINATE	4	Small molecule
AFNTWHMDBNQQPX-NHKADLRUSA-N	CHEMBL2103745	SAXAGLIPTIN	4	Small molecule
AFNXATANNDIXLG-UHFFFAOYSA-N	CHEMBL1221	SULCONAZOLE	4	Small molecule	1985
AFZFFLVORLEPPO-UVYJNCLZSA-N	CHEMBL454446	CEFDITOREN PIVOXIL	4	Small molecule	2001
AGBQKNBQESQNJD-UHFFFAOYSA-N	CHEMBL33864	LIPOIC ACID, ALPHA	4	Small molecule
AGFWIZQEWFGATK-UNZHCMSXSA-N	CHEMBL3989829	NETILMICIN SULFATE	4	Small molecule	1983
AGHANLSBXUWXTB-UHFFFAOYSA-N	CHEMBL267744	TICRYNAFEN	4	Small molecule	1979
AGMMTXLNIQSRCG-UHFFFAOYSA-N	CHEMBL1532	QUINETHAZONE	4	Small molecule	1963
AGOYDEPGAOXOCK-KCBOHYOISA-N	CHEMBL1741	CLARITHROMYCIN	4	Small molecule	1991
AHBGXTDRMVNFER-FCHARDOESA-L	CHEMBL1200625	STRONTIUM CHLORIDE SR 89	4	Small molecule	1993
AHBGXTDRMVNFER-UHFFFAOYSA-L	CHEMBL2219640	STRONTIUM CHLORIDE	4	Small molecule	1993
AHEVKYYGXVEWNO-UEPZRUIBSA-N	CHEMBL2103929	LYMECYCLINE	4	Small molecule
AHJGUEMIZPMAMR-WZTVWXICSA-N	CHEMBL2105638	DELAFLOXACIN MEGLUMINE	4	Small molecule	2017
AHJRHEGDXFFMBM-UHFFFAOYSA-N	CHEMBL189963	PALBOCICLIB	4	Small molecule	2015
AHLBNYSZXLDEJQ-FWEHEUNISA-N	CHEMBL175247	ORLISTAT	4	Small molecule	1999
AHOUBRCZNHFOSL-YOEHRIQHSA-N	CHEMBL490	PAROXETINE	4	Small molecule	1992
AHYMHWXQRWRBKT-UHFFFAOYSA-N	CHEMBL3402762	TEPOTINIB	4	Small molecule	2021
AHZBEVXBKNYXPU-UHFFFAOYSA-N	CHEMBL1199307	DISTIGMINE	4	Small molecule
AIJQWRAOMFRHTQ-UHFFFAOYSA-M	CHEMBL1200578	THEOPHYLLINE SODIUM GLYCINATE	4	Small molecule	1982
AIJTTZAVMXIJGM-UHFFFAOYSA-N	CHEMBL583	GREPAFLOXACIN	4	Small molecule	1997
AIKVCUNQWYTVTO-UHFFFAOYSA-N	CHEMBL1200326	NICARDIPINE HYDROCHLORIDE	4	Small molecule	1988
AILRADAXUVEEIR-UHFFFAOYSA-N	CHEMBL3545311	BRIGATINIB	4	Small molecule	2017
AIUHRQHVWSUTGJ-UHFFFAOYSA-N	CHEMBL1697851	THIOPROPAZATE	4	Small molecule
AIWRTTMUVOZGPW-HSPKUQOVSA-N	CHEMBL1252	ABARELIX	4	Protein	2003
AIXAANGOTKPUOY-UHFFFAOYSA-N	CHEMBL14	CARBACHOL	4	Small molecule	1972
AJIPIJNNOJSSQC-NYLIRDPKSA-N	CHEMBL1230314	ESTETROL	4	Small molecule	2021
AJKIRUJIDFJUKJ-UHFFFAOYSA-N	CHEMBL2105420	TAUROLIDINE	4	Small molecule
AJOQSQHYDOFIOX-UHFFFAOYSA-N	CHEMBL2107062	PHENETURIDE	4	Small molecule
AJPJDKMHJJGVTQ-UHFFFAOYSA-M	CHEMBL1368	SODIUM PHOSPHATE, MONOBASIC	4	Small molecule	1983
AJXPJJZHWIXJCJ-UHFFFAOYSA-N	CHEMBL697	METHSUXIMIDE	4	Small molecule	1957
AJZJIYUOOJLBAU-UHFFFAOYSA-N	CHEMBL3989885	TRIMEPRAZINE TARTRATE	4	Small molecule	1982
AKJDEXBCRLOVTH-UHFFFAOYSA-N	CHEMBL1256696	CARBETAPENTANE CITRATE	4	Small molecule
AKNNEGZIBPJZJG-MSOLQXFVSA-N	CHEMBL364713	NOSCAPINE	4	Small molecule
AKQNAIYKSALPKV-OYHXESGYSA-N	CHEMBL1200635	HYDROCORTAMATE HYDROCHLORIDE	4	Small molecule	1956
AKUJBENLRBOFTD-QZIXMDIESA-N	CHEMBL1200538	BETAMETHASONE ACETATE	4	Small molecule	1965
AKUJBENLRBOFTD-RPRRAYFGSA-N	CHEMBL1530428	DEXAMETHASONE ACETATE	4	Small molecule	1973
ALARQZQTBTVLJV-UHFFFAOYSA-N	CHEMBL45029	MEPHOBARBITAL	4	Small molecule
ALELTFCQZDXAMQ-UHFFFAOYSA-N	CHEMBL2110816	BUTRIPTYLINE	4	Small molecule
ALEXXDVDDISNDU-JZYPGELDSA-N	CHEMBL1091	HYDROCORTISONE ACETATE	4	Small molecule	1951
ALOBUEHUHMBRLE-UHFFFAOYSA-N	CHEMBL533	IBUTILIDE	4	Small molecule	1995
ALWKGYPQUAPLQC-UHFFFAOYSA-N	CHEMBL278020	NEOSTIGMINE	4	Small molecule	2013
ALYNCZNDIQEVRV-UHFFFAOYSA-N	CHEMBL542	AMINOBENZOIC ACID	4	Small molecule
ALYUMNAHLSSTOU-PFBPGKLMSA-N	CHEMBL3184906	CEFPROZIL	4	Small molecule	1991
AMDBBAQNWSUWGN-UHFFFAOYSA-N	CHEMBL1200614	IOVERSOL	4	Small molecule	1988
AMEXZRFCGITZNZ-HZQSTTLBSA-N	CHEMBL2146083	QUININE BISULFATE	4	Small molecule
AMKVXSZCKVJAGH-UHFFFAOYSA-N	CHEMBL1278	NARATRIPTAN	4	Small molecule	1998
AMZACPWEJDQXGW-UHFFFAOYSA-N	CHEMBL1200773	TOCAINIDE HYDROCHLORIDE	4	Small molecule	1984
ANFSNXAXVLRZCG-RSAXXLAASA-N	CHEMBL3544906	BENZPHETAMINE HYDROCHLORIDE	4	Small molecule	1960
ANGKOCUUWGHLCE-UHFFFAOYSA-N	CHEMBL1201335	GLYCOPYRRONIUM	4	Small molecule	1961
ANIAZGVDEUQPRI-ZJQCGQFWSA-N	CHEMBL3545184	VELCALCETIDE	4	Protein	2017
ANMYAHDLKVNJJO-CURYUGHLSA-M	CHEMBL3545058	DEXTROTHYROXINE SODIUM	4	Small molecule	1967
ANMYAHDLKVNJJO-LTCKWSDVSA-M	CHEMBL2103741	LEVOTHYROXINE SODIUM	4	Small molecule	2000
ANOMHKZSQFYSBR-UHFFFAOYSA-N	CHEMBL3186993	HYDROXYZINE HYDROCHLORIDE	4	Small molecule	1956
ANTSCNMPPGJYLG-UHFFFAOYSA-N	CHEMBL451	CHLORDIAZEPOXIDE	4	Small molecule	1960
AOJJSUZBOXZQNB-TZSSRYMLSA-N	CHEMBL53463	DOXORUBICIN	4	Small molecule
AOJJSUZBOXZQNB-VTZDEGQISA-N	CHEMBL417	EPIRUBICIN	4	Small molecule	1999
AOMXMOCNKJTRQP-UHFFFAOYSA-N	CHEMBL1800159	RELUGOLIX	4	Small molecule	2020
AOXRBFRFYPMWLR-XGXHKTLJSA-N	CHEMBL1200623	ETHYLESTRENOL	4	Small molecule	1964
APADFLLAXHIMFU-UHFFFAOYSA-L	CHEMBL1237099	DOXACURIUM CHLORIDE	4	Small molecule	1991
APBSKHYXXKHJFK-UHFFFAOYSA-N	CHEMBL1909282	FENCLOZIC ACID	4	Small molecule
APKFDSVGJQXUKY-INPOYWNPSA-N	CHEMBL267345	AMPHOTERICIN B	4	Small molecule	1964
APPRLAGZQKOUFL-FIPJBXKNSA-N	CHEMBL2364633	SARECYCLINE HYDROCHLORIDE	4	Small molecule	2018
APSBXTVYXVQYAB-UHFFFAOYSA-M	CHEMBL1905872	DOCUSATE SODIUM	4	Small molecule
APVQOOKHDZVJEX-QTPLPEIMSA-N	CHEMBL3182733	PRAMIPEXOLE DIHYDROCHLORIDE	4	Small molecule	1997
AQCHWTWZEMGIFD-UHFFFAOYSA-N	CHEMBL878	METOLAZONE	4	Small molecule	1973
AQHHHDLHHXJYJD-UHFFFAOYSA-N	CHEMBL27	PROPRANOLOL	4	Small molecule	1967
AQIXAKUUQRKLND-UHFFFAOYSA-N	CHEMBL30	CIMETIDINE	4	Small molecule	1977
AQNDDEOPVVGCPG-UHFFFAOYSA-N	CHEMBL768	ESMOLOL	4	Small molecule	1986
AQOKCDNYWBIDND-FTOWTWDKSA-N	CHEMBL1200963	BIMATOPROST	4	Small molecule	2001
AQONYROJHRNYQQ-QMAPKBLTSA-N	CHEMBL3989823	VIOMYCIN SULFATE	4	Protein	1982
AQORHZJDCHLLJN-UHFFFAOYSA-N	CHEMBL1200531	ALFENTANIL HYDROCHLORIDE	4	Small molecule	1986
AQTQHPDCURKLKT-JKDPCDLQSA-N	CHEMBL501867	VINCRISTINE SULFATE	4	Small molecule	1963
AQXXZDYPVDOQEE-MXDQRGINSA-N	CHEMBL1599768	PYRANTEL PAMOATE	4	Small molecule
ARAIBEBZBOPLMB-UFGQHTETSA-N	CHEMBL222813	ZANAMIVIR	4	Small molecule	1999
ARFHIAQFJWUCFH-IZZDOVSWSA-N	CHEMBL290960	NIFURTIMOX	4	Small molecule	2020
ARHWPKZXBHOEEE-UHFFFAOYSA-N	CHEMBL94081	ALCLOFENAC	4	Small molecule
ASDOKGIIKXGMNB-UHFFFAOYSA-N	CHEMBL1200467	HYDROXYZINE PAMOATE	4	Small molecule	1959
ASKZRYGFUPSJPN-UHFFFAOYSA-N	CHEMBL4297528	RISDIPLAM	4	Small molecule	2020
ASMXXROZKSBQIH-VITNCHFBSA-N	CHEMBL1194325	ACLIDINIUM	4	Small molecule	2012
ASOADIZOVZTJSR-UHFFFAOYSA-N	CHEMBL1089318	OPICAPONE	4	Small molecule	2020
ASUTZQLVASHGKV-JDFRZJQESA-N	CHEMBL659	GALANTAMINE	4	Small molecule	2001
ASWVTGNCAZCNNR-UHFFFAOYSA-N	CHEMBL446	SULFAMETHAZINE	4	Small molecule	1949
ASXBYYWOLISCLQ-HZYVHMACSA-N	CHEMBL1950576	DIHYDROSTREPTOMYCIN	4	Small molecule
ATAGSVCDFKGYPE-UHFFFAOYSA-N	CHEMBL3142541	BUTAMBEN PICRATE	4	Small molecule
ATALOFNDEOCMKK-OITMNORJSA-N	CHEMBL1471	APREPITANT	4	Small molecule	2003
ATBUNPBAFFCFKY-FERBBOLQSA-N	CHEMBL1200385	ARBUTAMINE HYDROCHLORIDE	4	Small molecule	1997
ATEBXHFBFRCZMA-VXTBVIBXSA-N	CHEMBL444633	RIFABUTIN	4	Small molecule	1992
ATNOAWAQFYGAOY-GPTZEZBUSA-J	CHEMBL1200712	EVANS BLUE	4	Small molecule
ATXHVCQZZJYMCF-XZCODKSBSA-N	CHEMBL2105618	ALLYLESTRENOL	4	Small molecule
AUAHHJJRFHRVPV-BZDVOYDHSA-N	CHEMBL3140361	ETHAMBUTOL HYDROCHLORIDE	4	Small molecule	1967
AUFUWRKPQLGTGF-FMKGYKFTSA-N	CHEMBL2107381	URIDINE TRIACETATE	4	Small molecule	2015
AUNGANRZJHBGPY-SCRDCRAPSA-N	CHEMBL1534	RIBOFLAVIN	4	Small molecule	1993
AUODDLQVRAJAJM-XJQDNNTCSA-N	CHEMBL1200588	CLINDAMYCIN HYDROCHLORIDE	4	Small molecule	1970
AURFZBICLPNKBZ-SYBPFIFISA-N	CHEMBL207538	BREXANOLONE	4	Small molecule	2019
AUTFSFUMNFDPLH-KYMMNHPFSA-N	CHEMBL2028987	DEGARELIX ACETATE	4	Protein	2008
AUYYCJSJGJYCDS-LBPRGKRZSA-N	CHEMBL1544	LIOTHYRONINE	4	Small molecule	1956
AUZONCFQVSMFAP-UHFFFAOYSA-N	CHEMBL964	DISULFIRAM	4	Small molecule	1951
AVAACINZEOAHHE-VFZPANTDSA-N	CHEMBL491571	DORIPENEM	4	Small molecule	2007
AVGYWQBCYZHHPN-CYJZLJNKSA-N	CHEMBL1200544	CEPHALEXIN	4	Small molecule	1971
AVKUERGKIZMTKX-NJBDSQKTSA-N	CHEMBL174	AMPICILLIN	4	Small molecule	1965
AVOLMBLBETYQHX-UHFFFAOYSA-N	CHEMBL456	ETHACRYNIC ACID	4	Small molecule	1967
AVZIYZHXZAYGJS-UHFFFAOYSA-N	CHEMBL1529	DIPHENIDOL HYDROCHLORIDE	4	Small molecule	1967
AWEZYKMQFAUBTD-UHFFFAOYSA-N	CHEMBL1200601	NARATRIPTAN HYDROCHLORIDE	4	Small molecule	1998
AWLILQARPMWUHA-UHFFFAOYSA-M	CHEMBL738	THIOPENTAL SODIUM	4	Small molecule	1982
AWMFUEJKWXESNL-JZBHMOKNSA-N	CHEMBL2218877	ERYTHROMYCIN ESTOLATE	4	Small molecule	1967
AXCZMVOFGPJBDE-UHFFFAOYSA-L	CHEMBL2106388	CALCIUM HYDROXIDE	4	Small molecule
AXOIZCJOOAYSMI-UHFFFAOYSA-N	CHEMBL703	SUXAMETHONIUM	4	Small molecule	1952
AXQACEQYCPKDMV-RZAWKFBISA-N	CHEMBL2105755	NALDEMEDINE	4	Small molecule	2017
AXRYRYVKAWYZBR-GASGPIRDSA-N	CHEMBL1163	ATAZANAVIR	4	Small molecule	2003
AXXJTNXVUHVOJW-UHFFFAOYSA-M	CHEMBL1200903	SECOBARBITAL SODIUM	4	Small molecule	1950
AYFCVLSUPGCQKD-UHFFFAOYSA-I	CHEMBL1200945	PENTETATE CALCIUM TRISODIUM	4	Small molecule	2004
AYXYPKUFHZROOJ-ZETCQYMHSA-N	CHEMBL1059	PREGABALIN	4	Small molecule	2004
AZBNFLZFSZDPQF-UHFFFAOYSA-L	CHEMBL1200580	SULFOXONE SODIUM	4	Small molecule	1982
AZFLJNIPTRTECV-FUMNGEBKSA-N	CHEMBL1201864	DIENOGEST	4	Small molecule	2010
AZRRVLSHRWGNRS-UHFFFAOYSA-L	CHEMBL4594393	CALCIUM OXYBATE	4	Small molecule	2020
AZSRSNUQCUDCGG-UHFFFAOYSA-N	CHEMBL4650319	MOBOCERTINIB	4	Small molecule	2021
AZZMGZXNTDTSME-JUZDKLSSSA-M	CHEMBL1010	CEFOTAXIME SODIUM	4	Small molecule	1981
BAHHBHSHSRTKNK-BJILWQEISA-N	CHEMBL5095049	PACRITINIB CITRATE	4	Small molecule	2022
BAINIUMDFURPJM-UHFFFAOYSA-N	CHEMBL13828	OXATOMIDE	4	Small molecule
BALXUFOVQVENIU-GNAZCLTHSA-N	CHEMBL2146102	EPHEDRINE HYDROCHLORIDE	4	Small molecule	2021
BALXUFOVQVENIU-KXNXZCPBSA-N	CHEMBL1200724	PSEUDOEPHEDRINE HYDROCHLORIDE	4	Small molecule	1975
BAQCROVBDNBEEB-UBYUBLNFSA-N	CHEMBL462394	METRIZAMIDE	4	Small molecule	1978
BARDROPHSZEBKC-OITMNORJSA-N	CHEMBL1199324	FOSAPREPITANT	4	Small molecule	2008
BBAWEDCPNXPBQM-GDEBMMAJSA-N	CHEMBL231813	TELAPREVIR	4	Protein	2011
BBBFJLBPOGFECG-VJVYQDLKSA-N	CHEMBL3989767	CALCITONIN SALMON	4	Protein	1978
BCBIBQWDFMQRSJ-UHFFFAOYSA-O	CHEMBL2010412	ACRIFLAVINE	4	Small molecule
BCEHBSKCWLPMDN-MGPLVRAMSA-N	CHEMBL638	VORICONAZOLE	4	Small molecule	2002
BCFGMOOMADDAQU-UHFFFAOYSA-N	CHEMBL554	LAPATINIB	4	Small molecule	2007
BCGJBQBWUGVESK-KCTCKCTRSA-N	CHEMBL1200794	OXYMORPHONE HYDROCHLORIDE	4	Small molecule	1959
BCGWQEUPMDMJNV-UHFFFAOYSA-N	CHEMBL11	IMIPRAMINE	4	Small molecule	1959
BCQZXOMGPXTTIC-UHFFFAOYSA-N	CHEMBL931	HALOTHANE	4	Small molecule	1958
BCXCABRDBBWWGY-UHFFFAOYSA-N	CHEMBL1200425	PARGYLINE HYDROCHLORIDE	4	Small molecule	1982
BDBMLMBYCXNVMC-UHFFFAOYSA-N	CHEMBL1201304	INDOCYANINE GREEN	4	Small molecule	1959
BDJRBEYXGGNYIS-UHFFFAOYSA-N	CHEMBL1238	AZELAIC ACID	4	Small molecule	1995
BDSYKGHYMJNPAB-LICBFIPMSA-N	CHEMBL1200908	HALOBETASOL PROPIONATE	4	Small molecule	1990
BDYYDXJSHYEDGB-UHFFFAOYSA-N	CHEMBL1334860	DILOXANIDE FUROATE	4	Small molecule
BEAZKUGSCHFXIQ-UHFFFAOYSA-L	CHEMBL3184986	ZINC ACETATE	4	Small molecule
BEEDODBODQVSIM-UHFFFAOYSA-N	CHEMBL1200791	OXYMETAZOLINE HYDROCHLORIDE	4	Small molecule	1986
BENFXAYNYRLAIU-QSVFAHTRSA-N	CHEMBL2135460	TERLIPRESSIN	4	Protein	2022
BFCDFTHTSVTWOG-UHFFFAOYSA-N	CHEMBL404849	SULOCTIDIL	4	Small molecule	1979
BFDBKMOZYNOTPK-UHFFFAOYSA-N	CHEMBL2079130	VONOPRAZAN	4	Small molecule	2022
BFDWBSRJQZPEEB-UHFFFAOYSA-L	CHEMBL1908359	SODIUM MONOFLUOROPHOSPHATE	4	Small molecule	1986
BFFSMCNJSOPUAY-LMOVPXPDSA-N	CHEMBL1200328	DULOXETINE HYDROCHLORIDE	4	Small molecule	2004
BFPSDSIWYFKGBC-UHFFFAOYSA-N	CHEMBL1200761	CHLOROTRIANISENE	4	Small molecule	1982
BFPYWIDHMRZLRN-SLHNCBLASA-N	CHEMBL691	ETHINYL ESTRADIOL	4	Small molecule	2001
BFSMGDJOXZAERB-UHFFFAOYSA-N	CHEMBL2028663	DABRAFENIB	4	Small molecule	2013
BFSMWENDZZIWPW-UHFFFAOYSA-N	CHEMBL1200347	ISOPROPAMIDE IODIDE	4	Small molecule	1957
BFUJHVVEMMWLHC-UHFFFAOYSA-N	CHEMBL254857	FIPEXIDE	4	Small molecule
BFUUJUGQJUTPAF-UHFFFAOYSA-N	CHEMBL1200464	PROPARACAINE HYDROCHLORIDE	4	Small molecule	1953
BFYIZQONLCFLEV-DAELLWKTSA-N	CHEMBL1200374	EXEMESTANE	4	Small molecule	1999
BGDKAVGWHJFAGW-UHFFFAOYSA-N	CHEMBL1200604	TROPICAMIDE	4	Small molecule	1960
BGEBZHIAGXMEMV-UHFFFAOYSA-N	CHEMBL24171	BERGAPTEN	4	Small molecule
BGRJTUBHPOOWDU-UHFFFAOYSA-N	CHEMBL26	SULPIRIDE	4	Small molecule
BGSOJVFOEQLVMH-VWUMJDOOSA-N	CHEMBL1641	HYDROCORTISONE PHOSPHORIC ACID	4	Small molecule	1960
BGSZAXLLHYERSY-XQIGCQGXSA-N	CHEMBL1201219	VECURONIUM	4	Small molecule	1984
BHQCQFFYRZLCQQ-OELDTZBJSA-N	CHEMBL205596	CHOLIC ACID	4	Small molecule	2015
BHTRKEVKTKCXOH-LBSADWJPSA-N	CHEMBL272427	TAURURSODIOL	4	Small molecule	2022
BICRTLVBTLFLRD-JDCIFRKPSA-N	CHEMBL2218919	VOCLOSPORIN	4	Protein	2021
BIDNLKIUORFRQP-XYGFDPSESA-N	CHEMBL3039598	FOSINOPRIL	4	Small molecule	1991
BIFMNMPSIYHKDN-FJXQXJEOSA-N	CHEMBL1200778	DEXRAZOXANE HYDROCHLORIDE	4	Small molecule	1995
BITQGIOJQWZUPL-PBCQUBLHSA-M	CHEMBL1201118	CEFMETAZOLE SODIUM	4	Small molecule	1989
BJDCWCLMFKKGEE-CMDXXVQNSA-N	CHEMBL252518	ARTENIMOL	4	Small molecule
BJEPYKJPYRNKOW-UHFFFAOYSA-N	CHEMBL1455497	MALIC ACID	4	Small molecule
BJFIDCADFRDPIO-DZCXQCEKSA-N	CHEMBL1200690	LYPRESSIN	4	Protein	1982
BJJXHLWLUDYTGC-ANULTFPQSA-N	CHEMBL1868702	GESTRINONE	4	Small molecule
BJOLKYGKSZKIGU-UHFFFAOYSA-N	CHEMBL1201341	ECHOTHIOPHATE	4	Small molecule	1960
BJORNXNYWNIWEY-UHFFFAOYSA-N	CHEMBL1200413	TETRAHYDROZOLINE HYDROCHLORIDE	4	Small molecule	1979
BJPJNTKRKALCPP-UHFFFAOYSA-N	CHEMBL1200586	PRILOCAINE HYDROCHLORIDE	4	Small molecule	1965
BJVVMKUXKQHWJK-UHFFFAOYSA-N	CHEMBL1200802	TALBUTAL	4	Small molecule	1982
BJYLYJCXYAMOFT-RSFVBTMBSA-N	CHEMBL2105611	TACALCITOL	4	Small molecule
BKPRVQDIOGQWTG-ICOOEGOYSA-N	CHEMBL3989698	TRANYLCYPROMINE SULFATE	4	Small molecule	1961
BKRGVLQUQGGVSM-KBXCAEBGSA-N	CHEMBL157138	LISURIDE	4	Small molecule
BKXVVCILCIUCLG-UHFFFAOYSA-N	CHEMBL1116	RALOXIFENE HYDROCHLORIDE	4	Small molecule	1997
BKYKPTRYDKTTJY-UHFFFAOYSA-N	CHEMBL1373254	CYCLOPENTHIAZIDE	4	Small molecule
BLCLNMBMMGCOAS-URPVMXJPSA-N	CHEMBL1201247	GOSERELIN	4	Protein	1989
BLFLLBZGZJTVJG-UHFFFAOYSA-N	CHEMBL278172	BENZOCAINE	4	Small molecule
BLFQGGGGFNSJKA-XHXSRVRCSA-N	CHEMBL1709	SERTRALINE HYDROCHLORIDE	4	Small molecule	1991
BLGXFZZNTVWLAY-SCYLSFHTSA-N	CHEMBL15245	YOHIMBINE	4	Small molecule
BLIJXOOIHRSQRB-PXYINDEMSA-N	CHEMBL4297185	DAROLUTAMIDE	4	Small molecule	2019
BLJRIMJGRPQVNF-JTQLQIEISA-N	CHEMBL499	TIMOLOL	4	Small molecule	1978
BLMPQMFVWMYDKT-NZTKNTHTSA-N	CHEMBL451887	CARFILZOMIB	4	Protein	2009
BLSQLHNBWJLIBQ-OZXSUGGESA-N	CHEMBL1306	TERCONAZOLE	4	Small molecule	1987
BLUAFEHZUWYNDE-DKGJTOOQSA-N	CHEMBL567597	ARTEMISININ	4	Small molecule
BLWNYSZZZWQCKO-UHFFFAOYSA-N	CHEMBL1200947	METIPRANOLOL HYDROCHLORIDE	4	Small molecule	1989
BLXXJMDCKKHMKV-UHFFFAOYSA-N	CHEMBL1070	NABUMETONE	4	Small molecule	1991
BMAAMIIYNNPHAB-UHFFFAOYSA-N	CHEMBL3668014	LINZAGOLIX	4	Small molecule
BMCQMVFGOVHVNG-TUFAYURCSA-N	CHEMBL1683	HYDROCORTISONE BUTYRATE	4	Small molecule	1982
BMGQWWVMWDBQGC-IIFHNQTCSA-N	CHEMBL608533	MIDOSTAURIN	4	Small molecule	2017
BMKDZUISNHGIBY-UHFFFAOYSA-N	CHEMBL444186	RAZOXANE	4	Small molecule
BMKDZUISNHGIBY-ZETCQYMHSA-N	CHEMBL1738	DEXRAZOXANE	4	Small molecule	1995
BMPDWHIDQYTSHX-AWEZNQCLSA-N	CHEMBL315985	ESLICARBAZEPINE	4	Small molecule
BMQGVNUXMIRLCK-OAGWZNDDSA-N	CHEMBL1201748	CABAZITAXEL	4	Small molecule	2010
BMUKKTUHUDJSNZ-UHFFFAOYSA-N	CHEMBL1197051	ISOXSUPRINE	4	Small molecule
BNHGKKNINBGEQL-UHFFFAOYSA-M	CHEMBL2105941	AMOBARBITAL SODIUM	4	Small molecule
BNIILDVGGAEEIG-JCIGTKTHSA-L	CHEMBL2107525	SODIUM PHOSPHATE P 32	4	Small molecule	1957
BNIILDVGGAEEIG-UHFFFAOYSA-L	CHEMBL1060	SODIUM PHOSPHATE	4	Small molecule	1957
BNPSSFBOAGDEEL-UHFFFAOYSA-N	CHEMBL1441059	ALBUTEROL SULFATE	4	Small molecule	1982
BNQDCRGUHNALGH-UHFFFAOYSA-N	CHEMBL1096979	BENSERAZIDE	4	Small molecule
BNRNXUUZRGQAQC-UHFFFAOYSA-N	CHEMBL192	SILDENAFIL	4	Small molecule	1998
BOBLHFUVNSFZPJ-JOYXJVLSSA-N	CHEMBL1200545	DIFLORASONE DIACETATE	4	Small molecule	1977
BOCUKUHCLICSIY-UHFFFAOYSA-N	CHEMBL61593	CYCLOTHIAZIDE	4	Small molecule	1982
BODYFEUFKHPRCK-ZCZMVWJSSA-N	CHEMBL4297513	IBREXAFUNGERP	4	Small molecule	2021
BOEGTKLJZSQCCD-UEKVPHQBSA-N	CHEMBL1644	CEFADROXIL	4	Small molecule	1978
BOFQWVMAQOTZIW-UHFFFAOYSA-N	CHEMBL550348	DEFERASIROX	4	Small molecule	2005
BOLDZXRCJAJADM-AAXBYHQXSA-N	CHEMBL4297091	CODEINE SULFATE	4	Small molecule	2009
BONORRGKLJBGRV-UHFFFAOYSA-N	CHEMBL1255739	METHAPYRILENE HYDROCHLORIDE	4	Small molecule
BOVGTQGAOIONJV-UHFFFAOYSA-N	CHEMBL427216	GLICLAZIDE	4	Small molecule
BPEGJWRSRHCHSN-UHFFFAOYSA-N	CHEMBL810	TEMOZOLOMIDE	4	Small molecule	1999
BPEWUONYVDABNZ-DZBHQSCQSA-N	CHEMBL1571	TESTOLACTONE	4	Small molecule	1969
BPKAHTKRCLCHEA-UBFJEZKGSA-N	CHEMBL1200622	PARICALCITOL	4	Small molecule	1998
BPKIMPVREBSLAJ-QTBYCLKRSA-N	CHEMBL4594214	ZICONOTIDE	4	Protein	2004
BPLBGHOLXOTWMN-MBNYWOFBSA-N	CHEMBL615	PENICILLIN V	4	Small molecule	1958
BPOMPTVRBWXZBY-UHFFFAOYSA-N	CHEMBL1909289	XENAZOIC ACID	4	Small molecule
BPQMGSKTAYIVFO-UHFFFAOYSA-N	CHEMBL473417	VISMODEGIB	4	Small molecule	2012
BPQZYOJIXDMZSX-UHFFFAOYSA-N	CHEMBL3989845	IMIPRAMINE PAMOATE	4	Small molecule	1973
BPRHUIZQVSMCRT-VEUZHWNKSA-N	CHEMBL1496	ROSUVASTATIN	4	Small molecule	2003
BPZSYCZIITTYBL-UHFFFAOYSA-N	CHEMBL1256786	FORMOTEROL	4	Small molecule	2001
BPZSYCZIITTYBL-YJYMSZOUSA-N	CHEMBL1363	ARFORMOTEROL	4	Small molecule	2006
BQENDLAVTKRQMS-SBBGFIFASA-L	CHEMBL1697717	CARBENOXOLONE SODIUM	4	Small molecule
BQIPXWYNLPYNHW-UHFFFAOYSA-N	CHEMBL1291	METIPRANOLOL	4	Small molecule	1989
BQJCRHHNABKAKU-KBQPJGBKSA-N	CHEMBL70	MORPHINE	4	Small molecule	1984
BQJODPIMMWWMFC-UHFFFAOYSA-N	CHEMBL1229908	ETHAMIVAN	4	Small molecule
BQKADKWNRWCIJL-UHFFFAOYSA-N	CHEMBL1200418	DOBUTAMINE HYDROCHLORIDE	4	Small molecule	1978
BQSJTQLCZDPROO-UHFFFAOYSA-N	CHEMBL1164729	FEBUXOSTAT	4	Small molecule	2009
BRBKOPJOKNSWSG-UHFFFAOYSA-N	CHEMBL338802	SULFAGUANIDINE	4	Small molecule
BRCYOXKEDFAUSA-UHFFFAOYSA-N	CHEMBL4650272	TRILACICLIB DIHYDROCHLORIDE	4	Small molecule	2021
BREMLQBSKCSNNH-UHFFFAOYSA-M	CHEMBL1200880	DIPHEMANIL METHYLSULFATE	4	Small molecule	1982
BRIPGNJWPCKDQZ-WXXKFALUSA-N	CHEMBL3989566	METOPROLOL FUMARATE	4	Small molecule	1989
BRUQQQPBMZOVGD-XFKAJCMBSA-N	CHEMBL656	OXYCODONE	4	Small molecule	1950
BRYXUCLEHAUSDY-WEWMWRJBSA-N	CHEMBL4594438	LENACAPAVIR	4	Small molecule
BSMCAPRUBJMWDF-KRWDZBQOSA-N	CHEMBL2146883	COBIMETINIB	4	Small molecule	2015
BSPLGGCPNTZPIH-IPZCTEOASA-N	CHEMBL2105719	DACOMITINIB	4	Small molecule	2018
BSYNRYMUTXBXSQ-UHFFFAOYSA-N	CHEMBL25	ASPIRIN	4	Small molecule	1950
BTBHLEZXCOBLCY-QGZVFWFLSA-N	CHEMBL2181927	FINERENONE	4	Small molecule	2021
BTEYIHUKHHAVAN-KDKWOIFOSA-N	CHEMBL3989826	OXYCODONE TEREPHTHALATE	4	Small molecule	1950
BTFMCMVEUCGQDX-UHFFFAOYSA-N	CHEMBL1584	PIPERACETAZINE	4	Small molecule	1969
BTYHAFSDANBVMJ-UHFFFAOYSA-N	CHEMBL1201108	CONIVAPTAN HYDROCHLORIDE	4	Small molecule	2005
BUACSMWVFUNQET-UHFFFAOYSA-H	CHEMBL3833332	ALUMINUM SULFATE	4	Small molecule
BUGYDGFZZOZRHP-UHFFFAOYSA-N	CHEMBL807	MEMANTINE	4	Small molecule	2003
BUJAGSGYPOAWEI-UHFFFAOYSA-N	CHEMBL1762	TOCAINIDE	4	Small molecule	1984
BUVGWDNTAWHSKI-UHFFFAOYSA-L	CHEMBL2068724	ACAMPROSATE CALCIUM	4	Small molecule	2004
BVAZQCUMNICBAQ-PZHYSIFUSA-N	CHEMBL3039514	ELBASVIR	4	Small molecule	2016
BVPWJMCABCPUQY-UHFFFAOYSA-N	CHEMBL325109	CLEBOPRIDE	4	Small molecule
BVUSNQJCSYDJJG-UHFFFAOYSA-N	CHEMBL4297147	HALOPERIDOL LACTATE	4	Small molecule	1967
BVZLLUDATICXCI-JMSCDMLISA-N	CHEMBL2303621	DACLATASVIR DIHYDROCHLORIDE	4	Small molecule	2015
BWHLPLXXIDYSNW-UHFFFAOYSA-N	CHEMBL1201124	KETOROLAC TROMETHAMINE	4	Small molecule	1989
BWMISRWJRUSYEX-SZKNIZGXSA-N	CHEMBL1200832	TERBINAFINE HYDROCHLORIDE	4	Small molecule	1992
BWPIARFWQZKAIA-UHFFFAOYSA-N	CHEMBL668	PROTRIPTYLINE	4	Small molecule	1967
BWTNNZPNKQIADY-UHFFFAOYSA-N	CHEMBL2105708	PONATINIB HYDROCHLORIDE	4	Small molecule	2012
BWWVAEOLVKTZFQ-ISVUSNJMSA-N	CHEMBL530	AMDINOCILLIN	4	Small molecule	1984
BXDAOUXDMHXPDI-UHFFFAOYSA-N	CHEMBL1257040	TRIFLUOPERAZINE HYDROCHLORIDE	4	Small molecule	1959
BXGKAGLZHGYAMW-TZYFFPFWSA-N	CHEMBL3707248	VALBENAZINE TOSYLATE	4	Small molecule	2017
BXKDSDJJOVIHMX-UHFFFAOYSA-N	CHEMBL1128	EDROPHONIUM CHLORIDE	4	Small molecule	1951
BXSVDJUWKSRQMD-ITMJLNKNSA-N	CHEMBL3989570	HYOSCYAMINE SULFATE	4	Small molecule
BXWNKGSJHAJOGX-UHFFFAOYSA-N	CHEMBL706	CETYL ALCOHOL	4	Small molecule	1990
BXZVVICBKDXVGW-NKWVEPMBSA-N	CHEMBL1460	DIDANOSINE	4	Small molecule	1991
BYBLEWFAAKGYCD-UHFFFAOYSA-N	CHEMBL91	MICONAZOLE	4	Small molecule	1974
BYFMCKSPFYVMOU-UHFFFAOYSA-N	CHEMBL1089221	BENDAZAC	4	Small molecule	1984
BYHDFCISJXIVBV-YWUHCJSESA-M	CHEMBL2105950	AMOXICILLIN SODIUM	4	Small molecule
BYJAVTDNIXVSPW-UHFFFAOYSA-N	CHEMBL1266	TETRAHYDROZOLINE	4	Small molecule	1979
BYPFEZZEUUWMEJ-UHFFFAOYSA-N	CHEMBL628	PENTOXIFYLLINE	4	Small molecule	1984
BZEWSEKUUPWQDQ-UHFFFAOYSA-N	CHEMBL1201217	DYCLONINE	4	Small molecule	1982
BZHJMEDXRYGGRV-UHFFFAOYSA-N	CHEMBL2311071	VINYL CHLORIDE	4	Small molecule
BZKPWHYZMXOIDC-UHFFFAOYSA-N	CHEMBL20	ACETAZOLAMIDE	4	Small molecule	1953
BZZKEPGENYLQSC-FIBGUPNXSA-N	CHEMBL4435170	DEUCRAVACITINIB	4	Small molecule	2022
BZZKEPGENYLQSC-UHFFFAOYSA-N	CHEMBL4596392	DEUCRAVACITINIB	4	Small molecule	2022
CAJIGINSTLKQMM-UHFFFAOYSA-N	CHEMBL1195	PROPOXYCAINE	4	Small molecule	1982
CAKRAHQRJGUPIG-UHFFFAOYSA-M	CHEMBL675	ALENDRONATE SODIUM	4	Small molecule	1995
CAVQBDOACNULDN-KHFUBBAMSA-N	CHEMBL1523964	EPHEDRINE SULFATE	4	Small molecule	2016
CAVQBDOACNULDN-NRCOEFLKSA-N	CHEMBL3989855	PSEUDOEPHEDRINE SULFATE	4	Small molecule	1963
CAYGYVYWRIHZCQ-UHFFFAOYSA-N	CHEMBL1593558	DEBRISOQUIN SULFATE	4	Small molecule
CBEQULMOCCWAQT-WOJGMQOQSA-N	CHEMBL855	TRIPROLIDINE	4	Small molecule	1983
CBGUOGMQLZIXBE-XGQKBEPLSA-N	CHEMBL1159650	CLOBETASOL PROPIONATE	4	Small molecule	1985
CBHCDHNUZWWAPP-UHFFFAOYSA-N	CHEMBL395110	MEPAZINE	4	Small molecule
CBHYYLPALVVVEY-MRFRVZCGSA-N	CHEMBL2146063	CHLORTETRACYCLINE HYDROCHLORIDE	4	Small molecule	1950
CBPNZQVSJQDFBE-FUXHJELOSA-N	CHEMBL1201182	TEMSIROLIMUS	4	Small molecule	2007
CBQGYUDMJHNJBX-UHFFFAOYSA-N	CHEMBL14370	REBOXETINE	4	Small molecule
CBVCZFGXHXORBI-PXQQMZJSSA-N	CHEMBL115	INDINAVIR	4	Small molecule	1996
CDBRNDSHEYLDJV-FVGYRXGTSA-M	CHEMBL1200806	NAPROXEN SODIUM	4	Small molecule	1980
CDBYLPFSWZWCQE-UHFFFAOYSA-L	CHEMBL186314	SODIUM CARBONATE	4	Small molecule	1982
CDCHDCWJMGXXRH-UHFFFAOYSA-N	CHEMBL285674	ESTAZOLAM	4	Small molecule	1990
CDOZDBSBBXSXLB-UHFFFAOYSA-N	CHEMBL1206	ETHOPROPAZINE	4	Small molecule	1982
CDQVVPUXSPZONN-WPPLYIOHSA-N	CHEMBL3989695	REGADENOSON	4	Small molecule	2008
CEFJVGZHQAGLHS-UHFFFAOYSA-N	CHEMBL4216467	RIPRETINIB	4	Small molecule	2020
CEMAWMOMDPGJMB-UHFFFAOYSA-N	CHEMBL546	OXPRENOLOL	4	Small molecule	1983
CESYKOGBSMNBPD-UHFFFAOYSA-N	CHEMBL1577	METHYCLOTHIAZIDE	4	Small molecule	1960
CETWSOHVEGTIBR-FORAGAHYSA-N	CHEMBL1201178	LISDEXAMFETAMINE DIMESYLATE	4	Small molecule	2007
CEUORZQYGODEFX-UHFFFAOYSA-N	CHEMBL1112	ARIPIPRAZOLE	4	Small molecule	2002
CFJMRBQWBDQYMK-UHFFFAOYSA-N	CHEMBL73234	CARBETAPENTANE	4	Small molecule
CFOYWRHIYXMDOT-UHFFFAOYSA-N	CHEMBL508102	CARBIMAZOLE	4	Small molecule
CFZXDJWFRVEWSR-BUHFOSPRSA-N	CHEMBL1091250	INDIGOTINDISULFONATE	4	Small molecule	2022
CGDDQFMPGMYYQP-UHFFFAOYSA-N	CHEMBL1201020	DISOPYRAMIDE PHOSPHATE	4	Small molecule	1977
CGIGDMFJXJATDK-UHFFFAOYSA-N	CHEMBL6	INDOMETHACIN	4	Small molecule	1965
CGJRLPRCWSHOFU-UHFFFAOYSA-N	CHEMBL3989559	PANTOPRAZOLE SODIUM	4	Small molecule	2000
CHBRHODLKOZEPZ-UHFFFAOYSA-N	CHEMBL1697737	CLOTIAZEPAM	4	Small molecule
CHDPSNLJFOQTRK-LMOVPXPDSA-N	CHEMBL1200837	LEVOBETAXOLOL HYDROCHLORIDE	4	Small molecule	2000
CHDPSNLJFOQTRK-UHFFFAOYSA-N	CHEMBL1691	BETAXOLOL HYDROCHLORIDE	4	Small molecule	1985
CHQOEHPMXSHGCL-UHFFFAOYSA-N	CHEMBL1201329	TRIMETHAPHAN	4	Small molecule	1982
CIDUJQMULVCIBT-MQDUPKMGSA-N	CHEMBL1572	NETILMICIN	4	Small molecule	1983
CILBMBUYJCWATM-UDRBCWGGSA-N	CHEMBL538943	VINORELBINE TARTRATE	4	Small molecule	1994
CILIXQOJUNDIDU-ASQIGDHWSA-N	CHEMBL2104987	TEDUGLUTIDE	4	Protein	2012
CIWBQSYVNNPZIQ-XYWKZLDCSA-N	CHEMBL1200384	BETAMETHASONE DIPROPIONATE	4	Small molecule	1975
CIWBSHSKHKDKBQ-JLAZNSOCSA-N	CHEMBL196	ASCORBIC ACID	4	Small molecule	1985
CJAVTWRYCDNHSM-UHFFFAOYSA-N	CHEMBL400599	BENFLUOREX	4	Small molecule	1974
CJBJHOAVZSMMDJ-HEXNFIEUSA-N	CHEMBL1323	DARUNAVIR	4	Small molecule	2006
CJCSPKMFHVPWAR-JTQLQIEISA-N	CHEMBL459	METHYLDOPA	4	Small molecule	1962
CJLUYLRKLUYCEK-UHFFFAOYSA-N	CHEMBL3989973	PEXIDARTINIB HYDROCHLORIDE	4	Small molecule	2019
CJMJLDQKTOJACI-SEUSHGJOSA-N	CHEMBL2448612	ERGOTAMINE TARTRATE	4	Small molecule	1948
CJOFXWAVKWHTFT-XSFVSMFZSA-N	CHEMBL814	FLUVOXAMINE	4	Small molecule	1994
CKFBRGLGTWAVLG-GOMYTPFNSA-N	CHEMBL3707377	SEGESTERONE ACETATE	4	Small molecule	2018
CKGWFZQGEQJZIL-UHFFFAOYSA-N	CHEMBL1512677	AMYLMETACRESOL	4	Small molecule
CKMOQBVBEGCJGW-LLIZZRELSA-L	CHEMBL1200760	BALSALAZIDE DISODIUM	4	Small molecule	2000
CLDOLNORSLLQDI-OOAIBONUSA-N	CHEMBL1200831	SPIRAPRIL HYDROCHLORIDE	4	Small molecule	1994
CLKOFPXJLQSYAH-ABRJDSQDSA-N	CHEMBL1200558	BACITRACIN	4	Protein	1948
CMDKPGRTAQVGFQ-RMKNXTFCSA-N	CHEMBL2104045	CINOXATE	4	Small molecule
CMHHMUWAYWTMGS-UHFFFAOYSA-N	CHEMBL1200	BENOXINATE	4	Small molecule	1982
CMJCXYNUCSMDBY-ZDUSSCGKSA-N	CHEMBL3301612	ENCORAFENIB	4	Small molecule	2018
CMSMOCZEIVJLDB-UHFFFAOYSA-N	CHEMBL88	CYCLOPHOSPHAMIDE	4	Small molecule	1959
CMWTZPSULFXXJA-VIFPVBQESA-N	CHEMBL154	NAPROXEN	4	Small molecule	1976
CNBGNNVCVSKAQZ-UHFFFAOYSA-N	CHEMBL12610	BENZYDAMINE	4	Small molecule
CNDQSXOVEQXJOE-UHFFFAOYSA-N	CHEMBL3989676	OXYPHENBUTAZONE	4	Small molecule	1960
CNIIGCLFLJGOGP-UHFFFAOYSA-N	CHEMBL761	NAPHAZOLINE	4	Small molecule	1971
CNNVSINJDJNHQK-UHFFFAOYSA-N	CHEMBL1407915	NEFOPAM HYDROCHLORIDE	4	Small molecule
COAJXCLTPGGDAJ-UHFFFAOYSA-N	CHEMBL1200745	OXPRENOLOL HYDROCHLORIDE	4	Small molecule	1983
COBIOCPXKOZHSU-UHFFFAOYSA-N	CHEMBL1712842	MEPAZINE ACETATE	4	Small molecule
COFJBSXICYYSKG-OAUVCNBTSA-N	CHEMBL3989543	VINDESINE SULFATE	4	Small molecule
COKMIXFXJJXBQG-NRFANRHFSA-N	CHEMBL916	TIROFIBAN	4	Small molecule	1998
CORFWQGVBFFZHF-UHFFFAOYSA-N	CHEMBL1681	IODOHIPPURATE	4	Small molecule	1984
COUYJEVMBVSIHV-SFHVURJKSA-N	CHEMBL605846	OLODATEROL	4	Small molecule	2014
COVZYZSDYWQREU-UHFFFAOYSA-N	CHEMBL820	BUSULFAN	4	Small molecule	1954
COWBUPJEEDYWKD-UHFFFAOYSA-N	CHEMBL3989937	CAPMATINIB HYDROCHLORIDE	4	Small molecule	2020
COWWROCHWNGJHQ-OPKBHZIBSA-J	CHEMBL1097279	CANGRELOR TETRASODIUM	4	Small molecule	2015
COXVTLYNGOIATD-HVMBLDELSA-N	CHEMBL1015	EVANS BLUE	4	Small molecule
CPDDZSSEAVLMRY-FEQFWAPWSA-N	CHEMBL1516474	TEGASEROD MALEATE	4	Small molecule	2002
CPFJLLXFNPCTDW-BWSPSPBFSA-N	CHEMBL1200383	BENZTROPINE MESYLATE	4	Small molecule	1954
CPIWHAFLBZQYLQ-UHFFFAOYSA-N	CHEMBL1200616	CHLOROTHIAZIDE SODIUM	4	Small molecule	1958
CPJSUEIXXCENMM-UHFFFAOYSA-N	CHEMBL16073	PHENACETIN	4	Small molecule
CPLXHLVBOLITMK-UHFFFAOYSA-N	CHEMBL1200572	MAGNESIUM OXIDE	4	Small molecule	1982
CPTBDICYNRMXFX-UHFFFAOYSA-N	CHEMBL1321	PROCARBAZINE	4	Small molecule	1969
CPYGBGOXCJJJGC-GKLGUMFISA-L	CHEMBL3188339	ALCURONIUM CHLORIDE	4	Small molecule
CPZBLNMUGSZIPR-NVXWUHKLSA-N	CHEMBL1189679	PALONOSETRON	4	Small molecule	2003
CQBKFGJRAOXYIP-UHFFFAOYSA-N	CHEMBL2364635	TAFENOQUINE SUCCINATE	4	Small molecule	2018
CQJSAKJMCVSEGU-UHFFFAOYSA-N	CHEMBL2107124	PROTHIPENDYL HYDROCHLORIDE	4	Small molecule
CQRKVVAGMJJJSR-UHFFFAOYSA-N	CHEMBL2110948	POLDINE	4	Small molecule
CRJHBCPQHRVYBS-UHFFFAOYSA-N	CHEMBL1201052	MESORIDAZINE BESYLATE	4	Small molecule	1970
CRKGMGQUHDNAPB-UHFFFAOYSA-N	CHEMBL1200348	SULCONAZOLE NITRATE	4	Small molecule	1985
CSKDFZIMJXRJGH-VWLPUNTISA-N	CHEMBL1257073	TECOVIRIMAT	4	Small molecule	2018
CSNNHWWHGAXBCP-UHFFFAOYSA-L	CHEMBL2021423	MAGNESIUM SULFATE ANHYDROUS	4	Small molecule	1981
CTENFNNZBMHDDG-UHFFFAOYSA-N	CHEMBL1557	DOPAMINE HYDROCHLORIDE	4	Small molecule	1974
CTETYYAZBPJBHE-UHFFFAOYSA-N	CHEMBL1289	HALOPROGIN	4	Small molecule	1982
CTFFKFYWSOSIAA-UHFFFAOYSA-N	CHEMBL21869	DIBROMSALAN	4	Small molecule
CTPKSRZFJSJGML-UHFFFAOYSA-N	CHEMBL2004297	SULFIRAM	4	Small molecule
CTRLABGOLIVAIY-UHFFFAOYSA-N	CHEMBL1068	OXCARBAZEPINE	4	Small molecule	2000
CTUVIUYTHWPELF-IYEMJOQQSA-L	CHEMBL2107145	MAGNESIUM GLUCONATE	4	Small molecule
CUETXFMONOSVJA-KLQYNRQASA-N	CHEMBL2138684	FROVATRIPTAN SUCCINATE	4	Small molecule	2001
CUHVIMMYOGQXCV-NSHDSACASA-N	CHEMBL778	DEXMEDETOMIDINE	4	Small molecule	1999
CUIHSIWYWATEQL-UHFFFAOYSA-N	CHEMBL477772	PAZOPANIB	4	Small molecule	2009
CULUWZNBISUWAS-UHFFFAOYSA-N	CHEMBL110	BENZNIDAZOLE	4	Small molecule	2017
CUQPTVCVZLUXJB-UHFFFAOYSA-N	CHEMBL3989521	ISOPROTERENOL SULFATE	4	Small molecule	1956
CURUTKGFNZGFSE-UHFFFAOYSA-N	CHEMBL1123	DICYCLOMINE	4	Small molecule	1950
CUWODFFVMXJOKD-UVLQAERKSA-N	CHEMBL2110824	BUSERELIN	4	Protein
CUZMOIXUFHOLLN-UMVVUDSKSA-N	CHEMBL3188034	TRIPROLIDINE HYDROCHLORIDE	4	Small molecule	1983
CVBMAZKKCSYWQR-WCGOZPBSSA-N	CHEMBL1200515	DESERPIDINE	4	Small molecule	1957
CVCQAQVBOPNTFI-AAONGDSNSA-N	CHEMBL3989750	GLUCOSAMINE SULFATE	4	Small molecule
CVKUMNRCIJMVAR-UHFFFAOYSA-N	CHEMBL1026	FENOLDOPAM MESYLATE	4	Small molecule	1997
CVXBEEMKQHEXEN-UHFFFAOYSA-N	CHEMBL46917	CARBARIL	4	Small molecule
CWCSCNSKBSCYCS-UHFFFAOYSA-M	CHEMBL1200487	ETHACRYNATE SODIUM	4	Small molecule	1967
CXBMCYHAMVGWJQ-UHFFFAOYSA-N	CHEMBL1788386	TETRAMETHRIN	4	Small molecule
CXEBHWXMQKIKPJ-UHFFFAOYSA-N	CHEMBL1697751	ISAXONINE PHOSPHATE	4	Small molecule
CXOFVDLJLONNDW-UHFFFAOYSA-N	CHEMBL16	PHENYTOIN	4	Small molecule	1953
CXOXHMZGEKVPMT-UHFFFAOYSA-N	CHEMBL70418	CLOBAZAM	4	Small molecule	2005
CXYRUNPLKGGUJF-RAFJPFSSSA-M	CHEMBL1354199	METHSCOPOLAMINE BROMIDE	4	Small molecule	1953
CYDMQBQPVICBEU-XRNKAMNCSA-N	CHEMBL404520	CHLORTETRACYCLINE	4	Small molecule	1950
CYETUYYEVKNSHZ-LGOOQLFJSA-N	CHEMBL1200498	ALATROFLOXACIN MESYLATE	4	Small molecule	1997
CYHWMBVXXDIZNZ-KRWDZBQOSA-N	CHEMBL4297526	REMIMAZOLAM	4	Small molecule	2020
CYLWJCABXYDINA-UHFFFAOYSA-N	CHEMBL1587	POLYTHIAZIDE	4	Small molecule	1961
CYOHGALHFOKKQC-UHFFFAOYSA-N	CHEMBL1614701	SELUMETINIB	4	Small molecule	2020
CYQFCXCEBYINGO-IAGOWNOFSA-N	CHEMBL465	DRONABINOL	4	Small molecule	1985
CYWFCPPBTWOZSF-UHFFFAOYSA-N	CHEMBL341812	IBUFENAC	4	Small molecule
CYXKNKQEMFBLER-UHFFFAOYSA-N	CHEMBL75880	PERHEXILINE	4	Small molecule	1974
CZAKJJUNKNPTTO-AJFJRRQVSA-N	CHEMBL2338675	FOSDENOPTERIN	4	Small molecule	2021
CZCHIEJNWPNBDE-UHFFFAOYSA-N	CHEMBL232201	BENZIODARONE	4	Small molecule
CZFFBEXEKNGXKS-UHFFFAOYSA-N	CHEMBL254316	RALTEGRAVIR	4	Small molecule	2007
CZGUSIXMZVURDU-JZXHSEFVSA-N	CHEMBL408403	ANGIOTENSIN II	4	Protein	2017
CZKPOZZJODAYPZ-LROMGURASA-N	CHEMBL1174	EPTIFIBATIDE	4	Protein	1998
CZMRCDWAGMRECN-UGDNZRGBSA-N	CHEMBL253582	SUCROSE	4	Small molecule
CZRQXSDBMCMPNJ-ZUIPZQNBSA-N	CHEMBL419213	LISINOPRIL	4	Small molecule	1987
CZWJCQXZZJHHRH-YCRXJPFRSA-N	CHEMBL3188576	DIHYDROSTREPTOMYCIN SULFATE	4	Small molecule
CZYWHNTUXNGDGR-UHFFFAOYSA-L	CHEMBL3989401	PAMIDRONATE DISODIUM	4	Small molecule	1991
DAFYYTQWSAWIGS-DEOSSOPVSA-N	CHEMBL1198857	VILANTEROL	4	Small molecule	2013
DALKLAYLIPSCQL-YPYQNWSCSA-N	CHEMBL1697782	METHYLPREDNISOLONE ACEPONATE	4	Small molecule
DASQOOZCTWOQPA-GXKRWWSZSA-L	CHEMBL3244648	METHOTREXATE SODIUM	4	Small molecule	1953
DBABZHXKTCFAPX-UHFFFAOYSA-N	CHEMBL897	PROBENECID	4	Small molecule	1951
DBAKFASWICGISY-BTJKTKAUSA-N	CHEMBL1659	CHLORPHENIRAMINE MALEATE	4	Small molecule	1950
DBAKFASWICGISY-DASCVMRKSA-N	CHEMBL1200927	DEXCHLORPHENIRAMINE MALEATE	4	Small molecule	1981
DBEPLOCGEIEOCV-WSBQPABSSA-N	CHEMBL710	FINASTERIDE	4	Small molecule	1992
DBGIVFWFUFKIQN-UHFFFAOYSA-N	CHEMBL87493	FENFLURAMINE	4	Small molecule	2020
DBGIVFWFUFKIQN-VIFPVBQESA-N	CHEMBL248702	DEXFENFLURAMINE	4	Small molecule
DBHODFSFBXJZNY-UHFFFAOYSA-N	CHEMBL3184437	DICHLOROBENZYL ALCOHOL	4	Small molecule
DBPPRLRVDVJOCL-FQRUVTKNSA-N	CHEMBL3989974	CEFIDEROCOL	4	Small molecule	2019
DBVJJBKOTRCVKF-UHFFFAOYSA-N	CHEMBL871	ETIDRONIC ACID	4	Small molecule	1977
DCCSDBARQIPTGU-HSZRJFAPSA-N	CHEMBL1201764	FESOTERODINE	4	Small molecule	2008
DCERVXIINVUMKU-UHFFFAOYSA-N	CHEMBL1201180	DICLOFENAC EPOLAMINE	4	Small molecule	2007
DCHJOVNPPSBWHK-UXXUFHFZSA-N	CHEMBL3989571	SPECTINOMYCIN HYDROCHLORIDE	4	Small molecule	1971
DCOPUUMXTXDBNB-UHFFFAOYSA-N	CHEMBL139	DICLOFENAC	4	Small molecule	1988
DCSUBABJRXZOMT-UHFFFAOYSA-N	CHEMBL1729	CISAPRIDE	4	Small molecule	1993
DDBREPKUVSBGFI-UHFFFAOYSA-N	CHEMBL40	PHENOBARBITAL	4	Small molecule
DDFOUSQFMYRUQK-RCDICMHDSA-N	CHEMBL409153	ISAVUCONAZOLE	4	Small molecule
DDHUTBKXLWCZCO-UHFFFAOYSA-N	CHEMBL1909324	PINAVERIUM	4	Small molecule
DDHVILIIHBIMQU-YJGQQKNPSA-L	CHEMBL3989715	MUPIROCIN CALCIUM	4	Small molecule	1995
DDINXHAORAAYAD-UHFFFAOYSA-N	CHEMBL2219425	ARIPIPRAZOLE LAUROXIL	4	Small molecule	2015
DDLIGBOFAVUZHB-UHFFFAOYSA-N	CHEMBL655	MIDAZOLAM	4	Small molecule	1985
DDNCQMVWWZOMLN-IRLDBZIGSA-N	CHEMBL71752	VINPOCETINE	4	Small molecule
DDOOFTLHJSMHLN-ZQHRPCGSSA-N	CHEMBL2364638	UBROGEPANT	4	Small molecule	2019
DDUHZTYCFQRHIY-RBHXEPJQSA-N	CHEMBL562	GRISEOFULVIN	4	Small molecule	1962
DDVJEYDLTXRYAJ-UHFFFAOYSA-N	CHEMBL2107495	TEMAFLOXACIN HYDROCHLORIDE	4	Small molecule	1992
DDXORDQKGIZAME-UHFFFAOYSA-N	CHEMBL1201049	ECONAZOLE NITRATE	4	Small molecule	1982
DEIYFTQMQPDXOT-UHFFFAOYSA-N	CHEMBL1737	SILDENAFIL CITRATE	4	Small molecule	1998
DEQANNDTNATYII-OULOTJBUSA-N	CHEMBL1680	OCTREOTIDE	4	Protein	1988
DERJYEZSLHIUKF-UHFFFAOYSA-N	CHEMBL1200410	PROCARBAZINE HYDROCHLORIDE	4	Small molecule	1969
DERZBLKQOCDDDZ-JLHYYAGUSA-N	CHEMBL43064	CINNARIZINE	4	Small molecule
DEVSOMFAQLZNKR-RJRFIUFISA-N	CHEMBL3545185	SELINEXOR	4	Small molecule	2019
DEXPIBGCLCPUHE-UISHROKMSA-N	CHEMBL1201184	LANREOTIDE ACETATE	4	Protein	2007
DFEYYRMXOJXZRJ-UHFFFAOYSA-N	CHEMBL1200694	SEVOFLURANE	4	Small molecule	1995
DFHAXXVZCFXGOQ-UHFFFAOYSA-K	CHEMBL754	FOSCARNET SODIUM	4	Small molecule	1991
DFPAKSUCGFBDDF-UHFFFAOYSA-N	CHEMBL1140	NIACINAMIDE	4	Small molecule
DGAIEPBNLOQYER-UHFFFAOYSA-N	CHEMBL1725	IOPROMIDE	4	Small molecule	1995
DGBIGWXXNGSACT-UHFFFAOYSA-N	CHEMBL452	CLONAZEPAM	4	Small molecule	1975
DGFYECXYGUIODH-UHFFFAOYSA-N	CHEMBL1200494	GUANFACINE HYDROCHLORIDE	4	Small molecule	1986
DGHHQBMTXTWTJV-BQAIUKQQSA-N	CHEMBL1607	TOPOTECAN HYDROCHLORIDE	4	Small molecule	1996
DGIAUNUPXILTJW-VRWDCWMNSA-N	CHEMBL3989806	IODIPAMIDE MEGLUMINE	4	Small molecule
DGMKFQYCZXERLX-UHFFFAOYSA-N	CHEMBL316561	PROGLUMIDE	4	Small molecule
DGMZLCLHHVYDIS-UHFFFAOYSA-N	CHEMBL13376	CLOMETACIN	4	Small molecule
DHCDFWKWKRSZHF-UHFFFAOYSA-N	CHEMBL1208642	THIOSULFURIC ACID	4	Small molecule	1992
DHHVAGZRUROJKS-UHFFFAOYSA-N	CHEMBL1574	PHENTERMINE	4	Small molecule	1959
DHMQDGOQFOQNFH-UHFFFAOYSA-N	CHEMBL773	GLYCINE	4	Small molecule
DHMTURDWPRKSOA-RUZDIDTESA-N	CHEMBL298734	LONAFARNIB	4	Small molecule	2020
DHRRIBDTHFBPNG-UHFFFAOYSA-L	CHEMBL3185229	MAGNESIUM CHLORIDE	4	Small molecule
DHSUYTOATWAVLW-WFVMDLQDSA-N	CHEMBL766	CILASTATIN	4	Small molecule	1985
DHZBEENLJMYSHQ-XCVPVQRUSA-N	CHEMBL48449	CANTHARIDIN	4	Small molecule
DIGFQJFCDPKEPF-OIUSMDOTSA-L	CHEMBL1739	METOCURINE IODIDE	4	Small molecule	1982
DIOIOSKKIYDRIQ-UHFFFAOYSA-N	CHEMBL1202	CIPROFLOXACIN HYDROCHLORIDE	4	Small molecule	1987
DIWRORZWFLOCLC-UHFFFAOYSA-N	CHEMBL580	LORAZEPAM	4	Small molecule	1977
DIZPMCHEQGEION-UHFFFAOYSA-H	CHEMBL3833402	ALUMINUM SULFATE	4	Small molecule
DJBNUMBKLMJRSA-UHFFFAOYSA-N	CHEMBL652	FLECAINIDE	4	Small molecule	1985
DJDFFEBSKJCGHC-UHFFFAOYSA-N	CHEMBL1706	NAPHAZOLINE HYDROCHLORIDE	4	Small molecule	1971
DJHCCTTVDRAMEH-DUUJBDRPSA-N	CHEMBL1200989	ALCLOMETASONE DIPROPIONATE	4	Small molecule	1982
DJQOOSBJCLSSEY-UHFFFAOYSA-N	CHEMBL345714	ACIPIMOX	4	Small molecule
DJSLTDBPKHORNY-XMMWENQYSA-N	CHEMBL1200987	EPROSARTAN MESYLATE	4	Small molecule	1997
DJSXNILVACEBLP-UHFFFAOYSA-N	CHEMBL2107175	RANELIC ACID	4	Small molecule
DJWUNCQRNNEAKC-UHFFFAOYSA-L	CHEMBL1200928	ZINC ACETATE	4	Small molecule
DJXRIQMCROIRCZ-XOEOCAAJSA-N	CHEMBL2107826	VIBEGRON	4	Small molecule	2020
DKJJVAGXPKPDRL-UHFFFAOYSA-N	CHEMBL1350	TILUDRONIC ACID	4	Small molecule	1997
DKLKMKYDWHYZTD-UHFFFAOYSA-N	CHEMBL1197	HEXYLCAINE	4	Small molecule	1982
DKNWSYNQZKUICI-UHFFFAOYSA-N	CHEMBL660	AMANTADINE	4	Small molecule	1968
DKOQGJHPHLTOJR-WHRDSVKCSA-N	CHEMBL65794	CEFPIROME	4	Small molecule
DKYWVDODHFEZIM-NSHDSACASA-N	CHEMBL75435	DEXKETOPROFEN	4	Small molecule
DKYWVDODHFEZIM-UHFFFAOYSA-N	CHEMBL571	KETOPROFEN	4	Small molecule	1986
DLGOEMSEDOSKAD-UHFFFAOYSA-N	CHEMBL513	CARMUSTINE	4	Small molecule	1977
DLJKPYFALUEJCK-IIELGFQLSA-N	CHEMBL1237122	CARBOPROST	4	Small molecule	1979
DLNKOYKMWOXYQA-UHFFFAOYSA-N	CHEMBL61006	PHENYLPROPANOLAMINE	4	Small molecule	1958
DLVOSEUFIRPIRM-KAQKJVHQSA-N	CHEMBL1549	HYDROCORTISONE CYPIONATE	4	Small molecule	1955
DMDGGSIALPNSEE-UHFFFAOYSA-N	CHEMBL1763	HYDROFLUMETHIAZIDE	4	Small molecule	1959
DMJNNHOOLUXYBV-PQTSNVLCSA-N	CHEMBL127	MEROPENEM	4	Small molecule	1996
DMKSVUSAATWOCU-HROMYWEYSA-N	CHEMBL1200865	LOTEPREDNOL ETABONATE	4	Small molecule	1998
DMLFJMQTNDSRFU-UHFFFAOYSA-N	CHEMBL1200703	CHLORDIAZEPOXIDE HYDROCHLORIDE	4	Small molecule	1960
DMNOVGJWPASQDL-OAQYLSRUSA-N	CHEMBL2443262	OLICERIDINE	4	Small molecule	2020
DMRIPASJCJRBMV-UHFFFAOYSA-N	CHEMBL4297223	MITAPIVAT SULFATE	4	Small molecule	2022
DNHPDWGIXIMXSA-CXNSMIOJSA-N	CHEMBL3304485	TENAPANOR	4	Small molecule	2019
DNKCFBJMFIUNRS-UHFFFAOYSA-N	CHEMBL3184799	MEPHENTERMINE SULFATE	4	Small molecule	1951
DNNSSWSSYDEUBZ-OIOBTWANSA-N	CHEMBL1201096	KRYPTON KR 81M	4	Small molecule
DNNSSWSSYDEUBZ-UHFFFAOYSA-N	CHEMBL1233877	KRYPTON	4	Small molecule
DNTDOBSIBZKFCP-YDALLXLXSA-N	CHEMBL1201177	LEVOBUNOLOL HYDROCHLORIDE	4	Small molecule	1985
DNTGGZPQPQTDQF-XBXARRHUSA-N	CHEMBL1200709	CROTAMITON	4	Small molecule	1949
DNVVZWSVACQWJE-UHFFFAOYSA-N	CHEMBL1200868	PHENYL AMINOSALICYLATE	4	Small molecule	1982
DNXHEGUUPJUMQT-CBZIJGRNSA-N	CHEMBL1405	ESTRONE	4	Small molecule	1979
DOAKLVKFURWEDJ-RWDRXURGSA-N	CHEMBL387675	DAPTOMYCIN	4	Protein	2003
DOBMPNYZJYQDGZ-UHFFFAOYSA-N	CHEMBL1466	DICUMAROL	4	Small molecule	1944
DOMWKUIIPQCAJU-LJHIYBGHSA-N	CHEMBL1200848	HYDROXYPROGESTERONE CAPROATE	4	Small molecule	1975
DOMXUEMWDBAQBQ-WEVVVXLNSA-N	CHEMBL822	TERBINAFINE	4	Small molecule	1992
DOQPXTMNIUCOSY-UHFFFAOYSA-N	CHEMBL1280	VERAPAMIL HYDROCHLORIDE	4	Small molecule	1981
DOSIONJFGDSKCQ-UHFFFAOYSA-N	CHEMBL2096642	INAMRINONE LACTATE	4	Small molecule	1984
DOUYETYNHWVLEO-UHFFFAOYSA-N	CHEMBL1282	IMIQUIMOD	4	Small molecule	1997
DOZYTHNHLLSNIK-JOKMOOFLSA-M	CHEMBL2106643	MYCOPHENOLATE SODIUM	4	Small molecule	2004
DPJRMOMPQZCRJU-UHFFFAOYSA-M	CHEMBL1200941	THIAMINE HYDROCHLORIDE	4	Small molecule
DPWPWRLQFGFJFI-UHFFFAOYSA-N	CHEMBL673	PARGYLINE	4	Small molecule	1982
DPYMFVXJLLWWEU-UHFFFAOYSA-N	CHEMBL1200733	DESFLURANE	4	Small molecule	1992
DQCKKXVULJGBQN-XFWGSAIBSA-N	CHEMBL19019	NALTREXONE	4	Small molecule	1984
DQDAYGNAKTZFIW-UHFFFAOYSA-N	CHEMBL1465	PHENPROCOUMON	4	Small molecule	1957
DQDZQHMCPDUUPC-UHFFFAOYSA-N	CHEMBL2107253	SULFADIMETHOXINE SODIUM	4	Small molecule
DQHAZEKGLAMVFA-UHFFFAOYSA-M	CHEMBL2106739	POLDINE METHYLSULFATE	4	Small molecule
DQJDBUPLRMRBAB-WZTVWXICSA-N	CHEMBL2105675	TAFAMIDIS MEGLUMINE	4	Small molecule	2019
DQKXQSGTHWVTAD-UHFFFAOYSA-N	CHEMBL1198	PRAMOXINE	4	Small molecule	1976
DQMZLTXERSFNPB-UHFFFAOYSA-N	CHEMBL856	PRIMIDONE	4	Small molecule	1954
DQOGWKZQQBYYMW-LQGIGNHCSA-N	CHEMBL2218878	TRIMETREXATE GLUCURONATE	4	Small molecule	1993
DQSGVVGOPRWTKI-QVFAWCHISA-N	CHEMBL1200678	ATAZANAVIR SULFATE	4	Small molecule	2003
DQYGXRQUFSRDCH-UQIIZPHYSA-M	CHEMBL502182	ELAGOLIX SODIUM	4	Small molecule	2018
DRFDPXKCEWYIAW-UHFFFAOYSA-M	CHEMBL1654	RISEDRONATE SODIUM	4	Small molecule	1998
DRHKJLXJIQTDTD-OAHLLOKOSA-N	CHEMBL836	TAMSULOSIN	4	Small molecule	1997
DRLFMBDRBRZALE-UHFFFAOYSA-N	CHEMBL45	MELATONIN	4	Small molecule
DRLLEHPFGRESBT-UHFFFAOYSA-N	CHEMBL3989786	THIOPROPAZATE HYDROCHLORIDE	4	Small molecule
DSFGXPJYDCSWTA-UHFFFAOYSA-N	CHEMBL1624126	XANTHINOL	4	Small molecule
DSKIOWHQLUWFLG-SPIKMXEPSA-N	CHEMBL1314751	PROCHLORPERAZINE MALEATE	4	Small molecule	1956
DSSYKIVIOFKYAU-XCBNKYQSSA-N	CHEMBL504760	CAMPHOR	4	Small molecule
DTGLZDAWLRGWQN-UHFFFAOYSA-N	CHEMBL1201772	PRASUGREL	4	Small molecule	2009
DTMGIJFHGGCSLO-FIAQIACWSA-N	CHEMBL1200711	OMEGA-3-ACID ETHYL ESTERS	4	Small molecule	2004
DTOUUUZOYKYHEP-UHFFFAOYSA-N	CHEMBL144673	HEXETIDINE	4	Small molecule
DTPWZYSUQQHRKD-VIUAGAKSSA-N	CHEMBL3833353	PRAMLINTIDE ACETATE	4	Protein	2005
DTXPDSQEMZRBBG-UHFFFAOYSA-N	CHEMBL2107606	DIPIPANONE HYDROCHLORIDE	4	Small molecule
DUDKAZCAISNGQN-UHFFFAOYSA-N	CHEMBL1495	OXYPHENCYCLIMINE	4	Small molecule	1982
DUGOZIWVEXMGBE-CHWSQXEVSA-N	CHEMBL827	DEXMETHYLPHENIDATE	4	Small molecule
DUGOZIWVEXMGBE-UHFFFAOYSA-N	CHEMBL796	METHYLPHENIDATE	4	Small molecule	1955
DUIGUKRYYAGJAF-UHFFFAOYSA-N	CHEMBL1200550	ANTAZOLINE PHOSPHATE	4	Small molecule	1994
DUKHFSGXIHAISL-QXGOIDDHSA-N	CHEMBL5095505	AMPHETAMINE/DEXTROAMPHETAMINE	4	Small molecule	2015
DUORKVZYABUEHW-AHJYMZSGSA-N	CHEMBL3989962	PEMETREXED TROMETHAMINE	4	Small molecule	2022
DURULFYMVIFBIR-UHFFFAOYSA-N	CHEMBL6995	PRACTOLOL	4	Small molecule
DUYJMQONPNNFPI-UHFFFAOYSA-N	CHEMBL3353410	OSIMERTINIB	4	Small molecule	2015
DWKVCQXJYURSIQ-UHFFFAOYSA-N	CHEMBL1201729	DRONEDARONE HYDROCHLORIDE	4	Small molecule	2009
DWSGTFTVBLXELC-RDYJJYPNSA-N	CHEMBL1319362	HOMATROPINE HYDROBROMIDE	4	Small molecule
DWWHMKBNNNZGHF-UHFFFAOYSA-N	CHEMBL1788132	LOFEXIDINE HYDROCHLORIDE	4	Small molecule	2018
DWYRIWUZIJHQKQ-SANMLTNESA-N	CHEMBL4204794	AVAPRITINIB	4	Small molecule	2020
DXGLGDHPHMLXJC-UHFFFAOYSA-N	CHEMBL1625	OXYBENZONE	4	Small molecule	1992
DXPOSRCHIDYWHW-UHFFFAOYSA-N	CHEMBL75753	XAMOTEROL	4	Small molecule
DXUUXWKFVDVHIK-UHFFFAOYSA-N	CHEMBL1200541	AMBENONIUM CHLORIDE	4	Small molecule	1956
DXVUYOAEDJXBPY-NFFDBFGFSA-N	CHEMBL1201116	HETACILLIN	4	Small molecule	1982
DYAIAHUQIPBDIP-AXAPSJFSSA-N	CHEMBL1601	CEFONICID	4	Small molecule	1984
DYCKFEBIOUQECE-UHFFFAOYSA-N	CHEMBL1200492	NEFAZODONE HYDROCHLORIDE	4	Small molecule	1994
DYDCPNMLZGFQTM-UHFFFAOYSA-N	CHEMBL2105637	DELAFLOXACIN	4	Small molecule	2017
DYDCUQKUCUHJBH-UWTATZPHSA-N	CHEMBL771	CYCLOSERINE	4	Small molecule	1964
DYKFCLLONBREIL-KVUCHLLUSA-N	CHEMBL1434	MINOCYCLINE	4	Small molecule	1971
DYLGFOYVTXJFJP-MYYYXRDXSA-N	CHEMBL38827	LUMEFANTRINE	4	Small molecule	2009
DYLUUSLLRIQKOE-UHFFFAOYSA-N	CHEMBL3989908	ENASIDENIB	4	Small molecule	2017
DYNZICQDCVYXFW-AHZSKCOESA-N	CHEMBL1200779	TROVAFLOXACIN MESYLATE	4	Small molecule	1997
DYOBNLAYPQSBLB-UHFFFAOYSA-N	CHEMBL1200377	AMPHETAMINE ASPARTATE	4	Small molecule	1996
DYWNLSQWJMTVGJ-UHFFFAOYSA-N	CHEMBL1200695	PHENYLPROPANOLAMINE HYDROCHLORIDE	4	Small molecule	1958
DZZWHBIBMUVIIW-DTORHVGOSA-N	CHEMBL850	SPARFLOXACIN	4	Small molecule	1996
FABPRXSRWADJSP-MEDUHNTESA-N	CHEMBL32	MOXIFLOXACIN	4	Small molecule	1999
FABUFPQFXZVHFB-PVYNADRNSA-N	CHEMBL1201752	IXABEPILONE	4	Small molecule	2007
FAEKWTJYAYMJKF-QHCPKHFHSA-N	CHEMBL1272	REPAGLINIDE	4	Small molecule	1997
FAKRSMQSSFJEIM-RQJHMYQMSA-N	CHEMBL1560	CAPTOPRIL	4	Small molecule	1981
FAOZLTXFLGPHNG-KNAQIMQKSA-N	CHEMBL1200600	FLUOROMETHOLONE	4	Small molecule	1972
FAPWRFPIFSIZLT-UHFFFAOYSA-M	CHEMBL1200574	SODIUM CHLORIDE	4	Small molecule
FAQLAUHZSGTTLN-UHFFFAOYSA-N	CHEMBL2146121	CALCIUM	4	Small molecule
FASDKYOPVNHBLU-ZETCQYMHSA-N	CHEMBL301265	PRAMIPEXOLE	4	Small molecule	1997
FATUQANACHZLRT-KMRXSBRUSA-L	CHEMBL1237066	CALCIUM GLUCEPTATE	4	Small molecule
FBHSPRKOSMHSIF-GRMWVWQJSA-N	CHEMBL1201891	DEFLAZACORT	4	Small molecule	2017
FBOUYBDGKBSUES-VXKWHMMOSA-N	CHEMBL1734	SOLIFENACIN	4	Small molecule	2004
FBOZXECLQNJBKD-ZDUSSCGKSA-N	CHEMBL34259	METHOTREXATE	4	Small molecule	1953
FBPFZTCFMRRESA-JGWLITMVSA-N	CHEMBL1682	SORBITOL	4	Small molecule
FBPFZTCFMRRESA-KVTDHHQDSA-N	CHEMBL689	MANNITOL	4	Small molecule
FBRAWBYQGRLCEK-RJFLZJKCSA-N	CHEMBL2308885	CLOBETASONE BUTYRATE	4	Small molecule
FBSMERQALIEGJT-UHFFFAOYSA-N	CHEMBL1713	CHLORPROMAZINE HYDROCHLORIDE	4	Small molecule	1957
FBWNMEQMRUMQSO-UHFFFAOYSA-N	CHEMBL1410	NONOXYNOL 9	4	Small molecule
FCPVYOBCFFNJFS-LQDWTQKMSA-M	CHEMBL1126	PENICILLIN G SODIUM	4	Small molecule	1988
FCSXYHUNDAXDRH-QVRIGTRMSA-N	CHEMBL1951071	ARFORMOTEROL TARTRATE	4	Small molecule	2006
FDDDEECHVMSUSB-UHFFFAOYSA-N	CHEMBL21	SULFANILAMIDE	4	Small molecule	1985
FDEODCTUSIWGLK-RSAXXLAASA-N	CHEMBL1083385	CLOPIDOGREL BISULFATE	4	Small molecule	1997
FDKXTQMXEQVLRF-ZHACJKMWSA-N	CHEMBL476	DACARBAZINE	4	Small molecule	1975
FDLYAMZZIXQODN-UHFFFAOYSA-N	CHEMBL521686	OLAPARIB	4	Small molecule	2014
FEBLZLNTKCEFIT-VSXGLTOVSA-N	CHEMBL989	FLUOCINOLONE ACETONIDE	4	Small molecule	1963
FEBOTPHFXYHVPL-UHFFFAOYSA-N	CHEMBL297302	BENPERIDOL	4	Small molecule
FEDSNBHHWZEYTP-ZFQYHYQMSA-N	CHEMBL2361370	PENBUTOLOL SULFATE	4	Small molecule	1987
FEJKLNWAOXSSNR-UHFFFAOYSA-N	CHEMBL162036	BENORILATE	4	Small molecule
FELGMEQIXOGIFQ-UHFFFAOYSA-N	CHEMBL46	ONDANSETRON	4	Small molecule	1991
FEPTXVIRMZIGFY-UHFFFAOYSA-N	CHEMBL1200321	SULFISOXAZOLE DIOLAMINE	4	Small molecule	1982
FEWJPZIEWOKRBE-LWMBPPNESA-N	CHEMBL1200861	TARTARIC ACID	4	Small molecule	1985
FEZBIKUBAYAZIU-UHFFFAOYSA-N	CHEMBL1201256	TRIMETHOBENZAMIDE	4	Small molecule	1974
FFEARJCKVFRZRR-BYPYZUCNSA-N	CHEMBL42336	METHIONINE	4	Small molecule
FFGPTBGBLSHEPO-UHFFFAOYSA-N	CHEMBL108	CARBAMAZEPINE	4	Small molecule	1968
FFHBJDQSGDNCIV-MFVUMRCOSA-N	CHEMBL2070241	BREMELANOTIDE	4	Protein	2019
FFINMCNLQNTKLU-UHFFFAOYSA-N	CHEMBL1165268	IODIPAMIDE	4	Small molecule
FGDZQCVHDSGLHJ-RYDPDVNUSA-M	CHEMBL1200727	RUBIDIUM CHLORIDE RB 82	4	Small molecule	1989
FGDZQCVHDSGLHJ-UHFFFAOYSA-M	CHEMBL2110557	RUBIDIUM CHLORIDE	4	Small molecule	1989
FGQFOYHRJSUHMR-UHFFFAOYSA-N	CHEMBL2105720	LESINURAD	4	Small molecule	2015
FGSJNNQVSUVTPW-UHFFFAOYSA-N	CHEMBL1985928	METHOXYPHENAMINE HYDROCHLORIDE	4	Small molecule
FGXWKSZFVQUSTL-UHFFFAOYSA-N	CHEMBL219916	DOMPERIDONE	4	Small molecule
FHCUMDQMBHQXKK-CDIODLITSA-N	CHEMBL3545062	VELPATASVIR	4	Small molecule	2016
FHDKSYKZXIFRKJ-CBCFNHQSSA-N	CHEMBL1200755	CERULETIDE DIETHYLAMINE	4	Protein	1982
FHFYDNQZQSQIAI-UHFFFAOYSA-N	CHEMBL267648	PEFLOXACIN	4	Small molecule
FHNFHKCVQCLJFQ-AHCXROLUSA-N	CHEMBL1200673	XENON XE 127	4	Small molecule	1982
FHNFHKCVQCLJFQ-NJFSPNSNSA-N	CHEMBL1200685	XENON XE 133	4	Small molecule
FHNFHKCVQCLJFQ-UHFFFAOYSA-N	CHEMBL1236802	XENON	4	Small molecule	1982
FHXBMXJMKMWVRG-SLHNCBLASA-N	CHEMBL1200430	ESTRADIOL ACETATE	4	Small molecule	2003
FIHJKUPKCHIPAT-AHIGJZGOSA-N	CHEMBL361497	ARTESUNATE	4	Small molecule	2020
FIPWRIJSWJWJAI-UHFFFAOYSA-N	CHEMBL1201131	PIPERONYL BUTOXIDE	4	Small molecule	2000
FIVSJYGQAIEMOC-ZGNKEGEESA-N	CHEMBL3707331	ROLAPITANT	4	Small molecule	2015
FJIKWRGCXUCUIG-UHFFFAOYSA-N	CHEMBL22097	LORMETAZEPAM	4	Small molecule
FJLBFSROUSIWMA-UHFFFAOYSA-N	CHEMBL934	METYRAPONE	4	Small molecule	1961
FJLGEFLZQAZZCD-VAWYXSNFSA-N	CHEMBL2220442	FLUVASTATIN	4	Small molecule	1993
FJNRUWDGCVDXLU-UHFFFAOYSA-N	CHEMBL2107703	FENTICONAZOLE NITRATE	4	Small molecule
FJPAMFNRCFEGSD-UHFFFAOYSA-N	CHEMBL1201037	EFLORNITHINE HYDROCHLORIDE	4	Small molecule	1990
FJPYVLNWWICYDW-UHFFFAOYSA-M	CHEMBL1611	PHENYTOIN SODIUM	4	Small molecule	1956
FJQXCDYVZAHXNS-UHFFFAOYSA-N	CHEMBL1200825	METHADONE HYDROCHLORIDE	4	Small molecule	1947
FJZZPCZKBUKGGU-AUSIDOKSSA-N	CHEMBL2110588	ELIGLUSTAT	4	Small molecule	2014
FKENQMMABCRJMK-RITPCOANSA-N	CHEMBL403	SULBACTAM	4	Small molecule	1986
FKRSSPOQAMALKA-CUPIEXAXSA-N	CHEMBL2023898	DACLATASVIR	4	Small molecule	2015
FLKYBGKDCCEQQM-WYUVZMMLSA-M	CHEMBL1200523	CEFAZOLIN SODIUM	4	Small molecule	1973
FLOSMHQXBMRNHR-QPJJXVBHSA-N	CHEMBL19	METHAZOLAMIDE	4	Small molecule	1959
FLQCEKVTYABVSH-UHFFFAOYSA-N	CHEMBL1200543	ANILERIDINE PHOSPHATE	4	Small molecule	1982
FMCPYRDGUZBOJZ-BTQNPOSSSA-N	CHEMBL3707393	OSILODROSTAT PHOSPHATE	4	Small molecule	2020
FMGSKLZLMKYGDP-USOAJAOKSA-N	CHEMBL90593	PRASTERONE	4	Small molecule	2016
FMHHVULEAZTJMA-UHFFFAOYSA-N	CHEMBL1475	TRIOXSALEN	4	Small molecule	1964
FMJSMJQBSVNSBF-UHFFFAOYSA-N	CHEMBL1201147	OCTOCRYLENE	4	Small molecule	2006
FMTDIUIBLCQGJB-SEYHBJAFSA-N	CHEMBL1591	DEMECLOCYCLINE	4	Small molecule	1960
FNAQSUUGMSOBHW-UHFFFAOYSA-H	CHEMBL2106123	CALCIUM CITRATE	4	Small molecule
FNHKPVJBJVTLMP-UHFFFAOYSA-N	CHEMBL1946170	REGORAFENIB	4	Small molecule	2012
FNKQXYHWGSIFBK-RPDRRWSUSA-N	CHEMBL1201774	SAPROPTERIN	4	Small molecule	2007
FNPXMHRZILFCKX-KAJVQRHHSA-N	CHEMBL1200386	PREDNICARBATE	4	Small molecule	1991
FNYLWPVRPXGIIP-UHFFFAOYSA-N	CHEMBL585	TRIAMTERENE	4	Small molecule	1964
FNYQZOVOVDSGJH-UHFFFAOYSA-N	CHEMBL1200885	ALOSETRON HYDROCHLORIDE	4	Small molecule	2000
FNYZFZRGBBCWBI-UHFFFAOYSA-L	CHEMBL1447476	BITHIONOLATE SODIUM	4	Small molecule
FOCVUCIESVLUNU-UHFFFAOYSA-N	CHEMBL671	THIOTEPA	4	Small molecule	1959
FOGXJPFPZOHSQS-AYVLZSQQSA-N	CHEMBL1200953	HYDROCORTISONE PROBUTATE	4	Small molecule	1997
FOHHNHSLJDZUGQ-UHFFFAOYSA-N	CHEMBL1107	HALOFANTRINE	4	Small molecule	1992
FPAFDBFIGPHWGO-UHFFFAOYSA-N	CHEMBL3989756	TALC	4	Small molecule	1997
FPCCSQOGAWCVBH-UHFFFAOYSA-N	CHEMBL51	KETANSERIN	4	Small molecule
FPIPGXGPPPQFEQ-OVSJKPMPSA-N	CHEMBL986	RETINOL	4	Small molecule
FPOHNWQLNRZRFC-ZHACJKMWSA-N	CHEMBL483254	PANOBINOSTAT	4	Small molecule	2015
FPPNZSSZRUTDAP-UWFZAAFLSA-N	CHEMBL1214	CARBENICILLIN	4	Small molecule
FPTPAIQTXYFGJC-UHFFFAOYSA-N	CHEMBL1200869	METRONIDAZOLE HYDROCHLORIDE	4	Small molecule	1980
FPVKHBSQESCIEP-JQCXWYLXSA-N	CHEMBL1580	PENTOSTATIN	4	Small molecule	1991
FPZLLRFZJZRHSY-HJYUBDRYSA-N	CHEMBL376140	TIGECYCLINE	4	Small molecule	2005
FQCKMBLVYCEXJB-MNSAWQCASA-L	CHEMBL393220	ATORVASTATIN CALCIUM	4	Small molecule	1996
FQISKWAFAHGMGT-SGJOWKDISA-M	CHEMBL1201081	METHYLPREDNISOLONE SODIUM SUCCINATE	4	Small molecule	1959
FQPFAHBPWDRTLU-UHFFFAOYSA-N	CHEMBL1370561	AMINOPHYLLINE	4	Small molecule	1940
FQQIIPAOSKSOJM-UHFFFAOYSA-N	CHEMBL1625607	MEBHYDROLIN	4	Small molecule
FQZYTYWMLGAPFJ-OQKDUQJOSA-N	CHEMBL786	TAMOXIFEN CITRATE	4	Small molecule	1977
FSQKKOOTNAMONP-UHFFFAOYSA-N	CHEMBL189171	ACEMETACIN	4	Small molecule
FSSICIQKZGUEAE-UHFFFAOYSA-N	CHEMBL1200446	TRIPELENNAMINE HYDROCHLORIDE	4	Small molecule	1948
FSVJFNAIGNNGKK-UHFFFAOYSA-N	CHEMBL976	PRAZIQUANTEL	4	Small molecule	1982
FSYOHJCDYPCNSD-BOXHHOBZSA-N	CHEMBL3833311	DEXTROMORAMIDE TARTRATE	4	Small molecule
FTALBRSUTCGOEG-UHFFFAOYSA-N	CHEMBL744	RILUZOLE	4	Small molecule	1995
FTCYIGBVOHNHCD-UHFFFAOYSA-N	CHEMBL1740513	ISAXONINE	4	Small molecule
FTNWXGFYRHWUKG-UHFFFAOYSA-N	CHEMBL1201102	TRIFLUPROMAZINE HYDROCHLORIDE	4	Small molecule	1957
FTOAOBMCPZCFFF-UHFFFAOYSA-N	CHEMBL444	BARBITAL	4	Small molecule
FUBBGQLTSCSAON-PBFPGSCMSA-N	CHEMBL1200971	CEPHALOGLYCIN	4	Small molecule	1970
FUBVWMNBEHXPSU-UHFFFAOYSA-N	CHEMBL1075	MORICIZINE	4	Small molecule	1990
FUCZIEGYURIPAY-CFWZQLQRSA-N	CHEMBL1200671	NAFARELIN ACETATE	4	Protein	1990
FUFJGUQYACFECW-UHFFFAOYSA-L	CHEMBL2107567	CALCIUM PHOSPHATE, DIBASIC	4	Small molecule
FUFVKLQESJNNAN-RIMUKSHESA-M	CHEMBL1200851	HOMATROPINE METHYLBROMIDE	4	Small molecule	1943
FUKSNUHSJBTCFJ-UHFFFAOYSA-N	CHEMBL3545063	OSIMERTINIB MESYLATE	4	Small molecule	2015
FUSNMLFNXJSCDI-UHFFFAOYSA-N	CHEMBL83668	TOLNAFTATE	4	Small molecule
FUWFSXZKBMCSKF-ZASNTINBSA-N	CHEMBL1697844	NICOFURANOSE	4	Small molecule
FVAUCKIRQBBSSJ-LAIFMVDKSA-M	CHEMBL1201084	SODIUM IODIDE I 131	4	Small molecule
FVAUCKIRQBBSSJ-UHFFFAOYSA-M	CHEMBL1644695	SODIUM IODIDE	4	Small molecule	1976
FVAUCKIRQBBSSJ-VVUPZWBASA-M	CHEMBL1201083	SODIUM IODIDE I 123	4	Small molecule	1976
FVEFRICMTUKAML-UHFFFAOYSA-M	CHEMBL1200354	SODIUM TETRADECYL SULFATE	4	Small molecule	1946
FVNFBBAOMBJTST-UHFFFAOYSA-N	CHEMBL576127	FENSPIRIDE	4	Small molecule
FVTCRASFADXXNN-SCRDCRAPSA-N	CHEMBL1201794	RIBOFLAVIN 5'-PHOSPHATE	4	Small molecule	1985
FVTWTVQXNAJTQP-UHFFFAOYSA-N	CHEMBL1187833	UMECLIDINIUM	4	Small molecule	2013
FWCVZAQENIZVMY-UHFFFAOYSA-N	CHEMBL4101807	VOXELOTOR	4	Small molecule	2019
FWFVLWGEFDIZMJ-FOMYWIRZSA-N	CHEMBL1201263	HYDROCORTAMATE	4	Small molecule	1956
FWJKNZONDWOGMI-UHFFFAOYSA-N	CHEMBL450	METHARBITAL	4	Small molecule	1982
FWLKKPKZQYVAFR-LVEZLNDCSA-N	CHEMBL2103739	EMEDASTINE DIFUMARATE	4	Small molecule	1997
FWMLYVACGDQRFU-MBHUSPCXSA-N	CHEMBL2062276	LEVALLORPHAN TARTRATE	4	Small molecule	1982
FWMNVWWHGCHHJJ-SKKKGAJSSA-N	CHEMBL3989915	DIFELIKEFALIN	4	Protein	2021
FWYSMLBETOMXAG-QHCPKHFHSA-N	CHEMBL1241951	LETERMOVIR	4	Small molecule	2017
FXKSEJFHKVNEFI-GCZBSULCSA-N	CHEMBL4208954	AMIKACIN SULFATE	4	Small molecule	1981
FYBXRCFPOTXTJF-UHFFFAOYSA-N	CHEMBL1201002	CARTEOLOL HYDROCHLORIDE	4	Small molecule	1988
FYDWDCIFZSGNBU-UHFFFAOYSA-N	CHEMBL3833319	REVEFENACIN	4	Small molecule	2018
FYMHQCNFKNMJAV-HOTGVXAUSA-N	CHEMBL1908370	FINAFLOXACIN	4	Small molecule	2014
FYPMFJGVHOHGLL-UHFFFAOYSA-N	CHEMBL608	PROBUCOL	4	Small molecule	1977
FYSVKUUNXYGFLA-CCHMMTNSSA-N	CHEMBL261772	MECLOCYCLINE SULFOSALICYLATE	4	Small molecule	1982
FYXWDSGGZAMYFZ-UHFFFAOYSA-N	CHEMBL1185568	DITHIAZANINE	4	Small molecule
FZCHYNWYXKICIO-FZNHGJLXSA-N	CHEMBL1200562	HYDROCORTISONE VALERATE	4	Small molecule	1978
FZGVEKPRDOIXJY-UHFFFAOYSA-N	CHEMBL1201295	BITOLTEROL	4	Small molecule	1984
FZJYQGFGNHGSFX-PVQKIFDLSA-N	CHEMBL2106627	DIACETYLMORPHINE HYDROCHLORIDE	4	Small molecule
FZNXAQMQVKBXDR-UHFFFAOYSA-N	CHEMBL346235	DIAMTHAZOLE DIHYDROCHLORIDE	4	Small molecule
GAGWJHPBXLXJQN-UORFTKCHSA-N	CHEMBL1773	CAPECITABINE	4	Small molecule	1998
GAKMQHDJQHZUTJ-ULHLPKEOSA-N	CHEMBL251634	FLUOCORTOLONE	4	Small molecule
GAQAKFHSULJNAK-UHFFFAOYSA-N	CHEMBL1200334	MORICIZINE HYDROCHLORIDE	4	Small molecule	1990
GBABOYUKABKIAF-IELIFDKJSA-N	CHEMBL553025	VINORELBINE	4	Small molecule	1994
GBBSUAFBMRNDJC-INIZCTEOSA-N	CHEMBL1522	ESZOPICLONE	4	Small molecule	2004
GBBSUAFBMRNDJC-UHFFFAOYSA-N	CHEMBL135400	ZOPICLONE	4	Small molecule
GBFLZEXEOZUWRN-VKHMYHEASA-N	CHEMBL396416	CARBOCYSTEINE	4	Small molecule
GBKONKCASNNUQD-VGHSCWAPSA-N	CHEMBL3989716	PROPOXYPHENE NAPSYLATE	4	Small molecule	1971
GBLBJPZSROAGMF-RWYJCYHVSA-N	CHEMBL4582651	PRALSETINIB	4	Small molecule	2020
GBLRQXKSCRCLBZ-UHFFFAOYSA-N	CHEMBL1237123	DOXACURIUM	4	Small molecule	1991
GBXSMTUPTTWBMN-XIRDDKMYSA-N	CHEMBL578	ENALAPRIL	4	Small molecule	1985
GCFBRXLSHGKWDP-XCGNWRKASA-N	CHEMBL507674	CEFOPERAZONE	4	Small molecule	1982
GCKFUYQCUCGESZ-BPIQYHPVSA-N	CHEMBL1531	ETONOGESTREL	4	Small molecule	2001
GCKMFJBGXUYNAG-HLXURNFRSA-N	CHEMBL1395	METHYLTESTOSTERONE	4	Small molecule	1973
GCQYYIHYQMVWLT-HQNLTJAPSA-N	CHEMBL70046	SORIVUDINE	4	Small molecule
GDLBFKVLRPITMI-UHFFFAOYSA-N	CHEMBL181	DIAZOXIDE	4	Small molecule	1973
GDLIGKIOYRNHDA-UHFFFAOYSA-N	CHEMBL415	CLOMIPRAMINE	4	Small molecule	1989
GDVKFRBCXAPAQJ-UHFFFAOYSA-A	CHEMBL3833409	HYDROTALCITE	4	Small molecule
GDWDBGSWGNEMGJ-UHFFFAOYSA-N	CHEMBL1200819	ARTICAINE HYDROCHLORIDE	4	Small molecule	2000
GECBBEABIDMGGL-UHFFFAOYSA-N	CHEMBL2218896	NABILONE	4	Small molecule	1985
GECHUMIMRBOMGK-UHFFFAOYSA-N	CHEMBL700	SULFAPYRIDINE	4	Small molecule	1939
GEFQWZLICWMTKF-CDUCUWFYSA-N	CHEMBL677	LEVONORDEFRIN	4	Small molecule	1960
GEJDGVNQKABXKG-CFKGEZKQSA-N	CHEMBL2364639	VALBENAZINE	4	Small molecule	2017
GEKNCWBANDDJJL-UHFFFAOYSA-N	CHEMBL1201115	ESMOLOL HYDROCHLORIDE	4	Small molecule	1986
GELRVIPPMNMYGS-RVXRQPKJSA-N	CHEMBL1708	PAROXETINE HYDROCHLORIDE	4	Small molecule	1992
GEOCVSMCLVIOEV-BTJKTKAUSA-N	CHEMBL1256842	NOMIFENSINE MALEATE	4	Small molecule	1984
GEPMAHVDJHFBJI-UHFFFAOYSA-N	CHEMBL1560089	XANTHINOL NIACINATE	4	Small molecule
GETAAWDSFUCLBS-SJPDSGJFSA-N	CHEMBL3545253	FLORTAUCIPIR F 18	4	Small molecule	2020
GETAAWDSFUCLBS-UHFFFAOYSA-N	CHEMBL3546271	FLORTAUCIPIR	4	Small molecule	2020
GFBKORZTTCHDGY-UWVJOHFNSA-N	CHEMBL1201	THIOTHIXENE	4	Small molecule	1967
GFHAXPJGXSQLPT-VIFPVBQESA-N	CHEMBL3989949	CENOBAMATE	4	Small molecule	2020
GFIJNRVAKGFPGQ-LIJARHBVSA-N	CHEMBL1201199	LEUPROLIDE	4	Protein	1985
GFNANZIMVAIWHM-OBYCQNJPSA-N	CHEMBL1451	TRIAMCINOLONE	4	Small molecule	1957
GFRUPHOKLBPHTQ-UHFFFAOYSA-N	CHEMBL1201286	OXYPHENONIUM	4	Small molecule	1982
GGCSSNBKKAUURC-UHFFFAOYSA-N	CHEMBL658	SUFENTANIL	4	Small molecule	1984
GGGDNPWHMNJRFN-UHFFFAOYSA-N	CHEMBL1736	METRIZOIC ACID	4	Small molecule
GGLKTKQOHMCQHF-UNHNTEMGSA-N	CHEMBL4594300	FOSDENOPTERIN HYDROBROMIDE	4	Small molecule	2021
GGRBYIUPUOYRLQ-UHFFFAOYSA-N	CHEMBL1200769	TRIPELENNAMINE CITRATE	4	Small molecule	1948
GGWBHVILAJZWKJ-UHFFFAOYSA-N	CHEMBL2110372	RANITIDINE HYDROCHLORIDE	4	Small molecule	1983
GGXICVAJURFBLW-CEYXHVGTSA-N	CHEMBL1051	LATANOPROST	4	Small molecule	1996
GGXKWVWZWMLJEH-UHFFFAOYSA-N	CHEMBL880	FAMCICLOVIR	4	Small molecule	1994
GHASVSINZRGABV-UHFFFAOYSA-N	CHEMBL185	FLUOROURACIL	4	Small molecule	1962
GHMLBKRAJCXXBS-UHFFFAOYSA-N	CHEMBL24147	RESORCINOL	4	Small molecule
GHOKWGTUZJEAQD-ZETCQYMHSA-N	CHEMBL1594	PANTOTHENIC ACID	4	Small molecule	1993
GHOSNRCGJFBJIB-UHFFFAOYSA-N	CHEMBL1014	CANDESARTAN CILEXETIL	4	Small molecule	1998
GHUUBYQTCDQWRA-UHFFFAOYSA-N	CHEMBL1715	PIOGLITAZONE HYDROCHLORIDE	4	Small molecule	1999
GHXZTYHSJHQHIJ-UHFFFAOYSA-N	CHEMBL790	CHLORHEXIDINE	4	Small molecule	1976
GIIZNNXWQWCKIB-UHFFFAOYSA-N	CHEMBL1263	SALMETEROL	4	Small molecule	1994
GIJXKZJWITVLHI-PMOLBWCYSA-N	CHEMBL1201203	BENZTROPINE	4	Small molecule	1954
GIKNHHRFLCDOEU-UHFFFAOYSA-N	CHEMBL1546	HYDROXYAMPHETAMINE	4	Small molecule	1969
GITPCGSPKUQZTE-UHFFFAOYSA-N	CHEMBL1769	PROPOXYCAINE HYDROCHLORIDE	4	Small molecule	1982
GIUYCYHIANZCFB-FJFJXFQQSA-N	CHEMBL1096882	FLUDARABINE PHOSPHATE	4	Small molecule	1991
GIYXAJPCNFJEHY-UHFFFAOYSA-N	CHEMBL1201082	FLUOXETINE HYDROCHLORIDE	4	Small molecule	1987
GJHSNEVFXQVOHR-UHFFFAOYSA-L	CHEMBL1098285	DISTIGMINE BROMIDE	4	Small molecule
GJJFMKBJSRMPLA-DZGCQCFKSA-N	CHEMBL99946	LEVOMILNACIPRAN	4	Small molecule	2013
GJJFMKBJSRMPLA-UHFFFAOYSA-N	CHEMBL259209	MILNACIPRAN	4	Small molecule	2009
GJNXBNATEDXMAK-PFLSVRRQSA-N	CHEMBL1251	GANIRELIX ACETATE	4	Protein	1999
GJOHLWZHWQUKAU-UHFFFAOYSA-N	CHEMBL43128	PRIMAQUINE PHOSPHATE	4	Small molecule	1952
GJPGCACMCURAKH-YQCFNCLSSA-L	CHEMBL2364574	DOXYCYCLINE CALCIUM	4	Small molecule	1974
GJPICJJJRGTNOD-UHFFFAOYSA-N	CHEMBL957	BOSENTAN	4	Small molecule	2001
GJQPMPFPNINLKP-UHFFFAOYSA-N	CHEMBL17	DICHLORPHENAMIDE	4	Small molecule	1958
GJSURZIOUXUGAL-UHFFFAOYSA-N	CHEMBL134	CLONIDINE	4	Small molecule	1974
GKCBAIGFKIBETG-UHFFFAOYSA-N	CHEMBL698	TETRACAINE	4	Small molecule	2005
GKDRMWXFWHEQQT-UHFFFAOYSA-N	CHEMBL2103830	FOSTAMATINIB	4	Small molecule	2018
GKEGFOKQMZHVOW-UHFFFAOYSA-M	CHEMBL1200950	CLIDINIUM BROMIDE	4	Small molecule	1982
GKHIVNAUVKXIIY-UHFFFAOYSA-N	CHEMBL2005186	BELUMOSUDIL	4	Small molecule	2021
GKIRPKYJQBWNGO-UHFFFAOYSA-N	CHEMBL2355051	CLOMIPHENE	4	Small molecule	1967
GKNPSSNBBWDAGH-UHFFFAOYSA-N	CHEMBL524004	MEPENZOLATE	4	Small molecule	1956
GKQPCPXONLDCMU-CCEZHUSRSA-N	CHEMBL460291	LACIDIPINE	4	Small molecule
GKTWGGQPFAXNFI-HNNXBMFYSA-N	CHEMBL1771	CLOPIDOGREL	4	Small molecule	1997
GLFDLEXFOHUASB-UHFFFAOYSA-N	CHEMBL1180003	CETRIMIDE	4	Small molecule
GLMUAFMGXXHGLU-VQAITOIOSA-N	CHEMBL1200881	MINOCYCLINE HYDROCHLORIDE	4	Small molecule	1971
GLNADSQYFUSGOU-GPTZEZBUSA-J	CHEMBL1640	TRYPAN BLUE	4	Small molecule	2004
GLPUBCPQWZZFNJ-UHFFFAOYSA-N	CHEMBL1201067	BIPERIDEN LACTATE	4	Small molecule	1961
GLUUGHFHXGJENI-UHFFFAOYSA-N	CHEMBL1412	PIPERAZINE	4	Small molecule
GLVAUDGFNGKCSF-UHFFFAOYSA-N	CHEMBL1425	MERCAPTOPURINE	4	Small molecule	1953
GMDCDXMAFMEDAG-BTJKTKAUSA-N	CHEMBL3544974	ASENAPINE MALEATE	4	Small molecule	2009
GMHKMTDVRCWUDX-UHFFFAOYSA-N	CHEMBL861	MEPHENYTOIN	4	Small molecule	1946
GMRQFYUYWCNGIN-NKMMMXOESA-N	CHEMBL846	CALCITRIOL	4	Small molecule	1978
GMTYREVWZXJPLF-SXWPHCFWSA-N	CHEMBL299400	BUTORPHANOL TARTRATE	4	Small molecule	1978
GMUQJDAYXZXBOT-UHFFFAOYSA-M	CHEMBL2096646	AMINOSALICYLATE SODIUM	4	Small molecule	1950
GMVPRGQOIOIIMI-DWKJAMRDSA-N	CHEMBL495	ALPROSTADIL	4	Small molecule	1981
GMZVRMREEHBGGF-UHFFFAOYSA-N	CHEMBL36715	PIRACETAM	4	Small molecule
GNMBMOULKUXEQF-UHFFFAOYSA-M	CHEMBL3989754	FLURBIPROFEN SODIUM	4	Small molecule	1986
GNOGSFBXBWBTIG-UHFFFAOYSA-N	CHEMBL1201327	ACETRIZOIC ACID	4	Small molecule
GNSKLFRGEWLPPA-UHFFFAOYSA-M	CHEMBL1200925	POTASSIUM PHOSPHATE, MONOBASIC	4	Small molecule
GNUCGROXDZMCJI-UHFFFAOYSA-N	CHEMBL1364551	MINAPRINE HYDROCHLORIDE	4	Small molecule
GNWUOVJNSFPWDD-XMZRARIVSA-M	CHEMBL1200530	CEFOXITIN SODIUM	4	Small molecule	1978
GNXFOGHNGIVQEH-UHFFFAOYSA-N	CHEMBL1201117	METHOCARBAMOL	4	Small molecule	1957
GOADIQFWSVMMRJ-UPGAGZFNSA-N	CHEMBL2103802	DAPAGLIFLOZIN PROPYLENE GLYCOL	4	Small molecule	2014
GOEMGAFJFRBGGG-UHFFFAOYSA-N	CHEMBL642	ACEBUTOLOL	4	Small molecule	1984
GONQEUJYYMYNMN-HWAJWLCKSA-N	CHEMBL4298139	SERDEXMETHYLPHENIDATE CHLORIDE	4	Small molecule	2021
GOOYENKUPOAYOV-KMKYJKQVSA-N	CHEMBL4650273	SETMELANOTIDE ACETATE	4	Protein	2020
GOTYRUGSSMKFNF-UHFFFAOYSA-N	CHEMBL848	LENALIDOMIDE	4	Small molecule	2005
GOZDTZWAMGHLDY-UHFFFAOYSA-L	CHEMBL1697768	SODIUM PICOSULFATE	4	Small molecule	2012
GPFAJKDEDBRFOS-FKQDBXSBSA-N	CHEMBL2105224	PHOLCODINE	4	Small molecule
GPMXUUPHFNMNDH-UHFFFAOYSA-N	CHEMBL15023	TRIFLUPERIDOL	4	Small molecule
GPNHMOZDMYNCPO-PDUMRIMRSA-N	CHEMBL3590187	CLASCOTERONE	4	Small molecule	2020
GPPJWWMREQHLQT-BHQIMSFRSA-N	CHEMBL2024517	CARIPRAZINE HYDROCHLORIDE	4	Small molecule	2015
GPRBEKHLDVQUJE-QSWIMTSFSA-N	CHEMBL1730	CEFOTAXIME	4	Small molecule	1981
GPTONYMQFTZPKC-UHFFFAOYSA-N	CHEMBL1200359	SULFAMETER	4	Small molecule	1966
GPTXWRGISTZRIO-UHFFFAOYSA-N	CHEMBL224325	CHLORQUINALDOL	4	Small molecule
GPUADMRJQVPIAS-QCVDVZFFSA-M	CHEMBL1200563	CERIVASTATIN SODIUM	4	Small molecule	1997
GPXBXXGIAQBQNI-UHFFFAOYSA-N	CHEMBL1229517	VEMURAFENIB	4	Small molecule	2011
GPXLMGHLHQJAGZ-JTDSTZFVSA-N	CHEMBL1443	NAFCILLIN	4	Small molecule	1965
GPYKKBAAPVOCIW-HSASPSRMSA-N	CHEMBL1200610	LORACARBEF	4	Small molecule	1991
GQPLMRYTRLFLPF-UHFFFAOYSA-N	CHEMBL1234579	NITROUS OXIDE	4	Small molecule
GQPXYJNXTAFDLT-UHFFFAOYSA-L	CHEMBL919	FOSPHENYTOIN SODIUM	4	Small molecule	1996
GQPYTJVDPQTBQC-KLQYNRQASA-N	CHEMBL1201174	SITAGLIPTIN PHOSPHATE	4	Small molecule	2006
GQWNECFJGBQMBO-UHFFFAOYSA-N	CHEMBL1200419	MOLINDONE HYDROCHLORIDE	4	Small molecule	1974
GQYIWUVLTXOXAJ-UHFFFAOYSA-N	CHEMBL514	LOMUSTINE	4	Small molecule	1976
GRIXGZQULWMCLU-HUTAOCTPSA-L	CHEMBL1200357	MOXALACTAM DISODIUM	4	Small molecule	1982
GRKFGZYYYYISDX-UHFFFAOYSA-N	CHEMBL2105684	SELUMETINIB SULFATE	4	Small molecule	2020
GROJOWHVXQYQGN-UHFFFAOYSA-N	CHEMBL1201345	TETRADECYL SULFURIC ACID	4	Small molecule	1946
GRVOTVYEFDAHCL-RTSZDRIGSA-N	CHEMBL2103744	MORPHINE SULFATE	4	Small molecule	1984
GSDSWSVVBLHKDQ-JTQLQIEISA-N	CHEMBL33	LEVOFLOXACIN	4	Small molecule	1996
GSDSWSVVBLHKDQ-UHFFFAOYSA-N	CHEMBL4	OFLOXACIN	4	Small molecule	1990
GSEJCLTVZPLZKY-UHFFFAOYSA-N	CHEMBL446061	TROLAMINE	4	Small molecule
GSNHKUDZZFZSJB-QYOOZWMWSA-N	CHEMBL1201187	MARAVIROC	4	Small molecule	2007
GSOSVVULSKVSLQ-JJVRHELESA-N	CHEMBL43708	IMIPENEM	4	Small molecule	1985
GSSIWSIRBWAZHG-ACOPVEIWSA-N	CHEMBL3301680	TELAVANCIN HYDROCHLORIDE	4	Small molecule	2009
GSVQIUGOUKJHRC-UHFFFAOYSA-N	CHEMBL1200770	IOCETAMIC ACID	4	Small molecule
GTGQRSIMEUWHPA-ZBJAFUORSA-M	CHEMBL1697708	MEZLOCILLIN SODIUM	4	Small molecule	1981
GTHHLZDYRHLACN-UHFFFAOYSA-N	CHEMBL2359670	THIETHYLPERAZINE MALATE	4	Small molecule	1961
GTNDZRUWKHDICY-DJHAJVGHSA-N	CHEMBL1200632	CLINDAMYCIN PALMITATE HYDROCHLORIDE	4	Small molecule	1986
GTTBEUCJPZQMDZ-UHFFFAOYSA-N	CHEMBL1079742	ERLOTINIB HYDROCHLORIDE	4	Small molecule	2004
GUBNMFJOJGDCEL-UHFFFAOYSA-N	CHEMBL1200479	DICYCLOMINE HYDROCHLORIDE	4	Small molecule	1950
GUGHGUXZJWAIAS-QQYBVWGSSA-N	CHEMBL1563	DAUNORUBICIN HYDROCHLORIDE	4	Small molecule	1979
GUGOEEXESWIERI-UHFFFAOYSA-N	CHEMBL17157	TERFENADINE	4	Small molecule	1985
GUHPRPJDBZHYCJ-UHFFFAOYSA-N	CHEMBL365795	TIAPROFENIC ACID	4	Small molecule
GUJRSXAPGDDABA-NSHDSACASA-N	CHEMBL22242	REMOXIPRIDE	4	Small molecule	1990
GUQNHCGYHLSITB-UHFFFAOYSA-N	CHEMBL1834657	INFIGRATINIB PHOSPHATE	4	Small molecule	2021
GUTXTARXLVFHDK-UHFFFAOYSA-N	CHEMBL1200986	HALOPERIDOL DECANOATE	4	Small molecule	1986
GVEAYVLWDAFXET-XGHATYIMSA-N	CHEMBL185073	PANCURONIUM	4	Small molecule	1972
GVGLGOZIDCSQPN-PVHGPHFFSA-N	CHEMBL459324	DIACETYLMORPHINE	4	Small molecule
GVNWHCVWDRNXAZ-BTJKTKAUSA-N	CHEMBL1200974	CARBINOXAMINE MALEATE	4	Small molecule	2003
GVOUFPWUYJWQSK-UHFFFAOYSA-N	CHEMBL141305	CYCLOFENIL	4	Small molecule
GVSJQNRGSCOSNJ-KBHRXELFSA-N	CHEMBL1200474	DEMECLOCYCLINE HYDROCHLORIDE	4	Small molecule	1960
GWBBVOVXJZATQQ-UHFFFAOYSA-L	CHEMBL1201042	ETIDRONATE DISODIUM	4	Small molecule	1977
GWHQHAUAXRMMOT-MERQFXBCSA-N	CHEMBL215645	RIVASTIGMINE TARTRATE	4	Small molecule	2000
GWOFUCIGLDBNKM-UHFFFAOYSA-N	CHEMBL146095	GLAFENINE	4	Small molecule
GXDALQBWZGODGZ-UHFFFAOYSA-N	CHEMBL296419	ASTEMIZOLE	4	Small molecule	1988
GXESHMAMLJKROZ-IAPPQJPRSA-N	CHEMBL328190	LASOFOXIFENE	4	Small molecule
GXFAIFRPOKBQRV-GHXCTMGLSA-N	CHEMBL3085436	VIOMYCIN	4	Protein	1982
GXGAKHNRMVGRPK-UHFFFAOYSA-N	CHEMBL2096633	MAGNESIUM TRISILICATE	4	Small molecule	1983
GXJABQQUPOEUTA-RDJZCZTQSA-N	CHEMBL325041	BORTEZOMIB	4	Small molecule	2003
GXPHKUHSUJUWKP-UHFFFAOYSA-N	CHEMBL408	TROGLITAZONE	4	Small molecule	1997
GXRZIMHKGDIBEW-UHFFFAOYSA-N	CHEMBL1576	ETHINAMATE	4	Small molecule	1982
GYABBVHSRIHYJR-UHFFFAOYSA-N	CHEMBL3707320	ALECTINIB HYDROCHLORIDE	4	Small molecule	2015
GYDJEQRTZSCIOI-LJGSYFOKSA-N	CHEMBL877	TRANEXAMIC ACID	4	Small molecule	1986
GYHCTFXIZSNGJT-UHFFFAOYSA-N	CHEMBL344159	TOLVAPTAN	4	Small molecule	2009
GYQYAJJFPNQOOW-UHFFFAOYSA-N	CHEMBL3301622	GILTERITINIB	4	Small molecule	2018
GYWMRGWFQPSQLK-OPHZJPRHSA-N	CHEMBL1201152	NALMEFENE HYDROCHLORIDE	4	Small molecule	1995
GZENKSODFLBBHQ-ILSZZQPISA-N	CHEMBL1201173	MEDRYSONE	4	Small molecule	1969
GZHFODJQISUKAY-UHFFFAOYSA-N	CHEMBL1201264	METHANTHELINE	4	Small molecule	1951
GZKLJWGUPQBVJQ-UHFFFAOYSA-N	CHEMBL12713	SERTINDOLE	4	Small molecule
GZOSMCIZMLWJML-VJLLXTKPSA-N	CHEMBL254328	ABIRATERONE	4	Small molecule
GZQWMYVDLCUBQX-WVZIYJGPSA-N	CHEMBL3707330	ROLAPITANT HYDROCHLORIDE	4	Small molecule	2015
GZSOSUNBTXMUFQ-YFAPSIMESA-N	CHEMBL231884	DIOSMIN	4	Small molecule
GZUITABIAKMVPG-UHFFFAOYSA-N	CHEMBL81	RALOXIFENE	4	Small molecule	1997
HAAITRDZHUANGT-UHFFFAOYSA-N	CHEMBL1200725	SERTACONAZOLE NITRATE	4	Small molecule	2003
HAAJFUJFGYCCPU-UHFFFAOYSA-N	CHEMBL2106660	ACEFYLLINE PIPERAZINE	4	Small molecule
HALQELOKLVRWRI-VDBOFHIQSA-N	CHEMBL3989740	DOXYCYCLINE HYCLATE	4	Small molecule	1967
HALWUDBBYKMYPW-UHFFFAOYSA-M	CHEMBL1245	TRIMETHAPHAN CAMSYLATE	4	Small molecule	1982
HAOOCAKHSFYDBU-BDQAORGHSA-N	CHEMBL3707246	OZANIMOD HYDROCHLORIDE	4	Small molecule	2020
HAPOVYFOVVWLRS-UHFFFAOYSA-N	CHEMBL696	ETHOSUXIMIDE	4	Small molecule	1960
HAWPXGHAZFHHAD-UHFFFAOYSA-N	CHEMBL427	MECHLORETHAMINE	4	Small molecule	1949
HAYYBYPASCDWEQ-UHFFFAOYSA-N	CHEMBL1983268	ENTRECTINIB	4	Small molecule	2019
HBGOLJKPSFNJSD-UHFFFAOYSA-N	CHEMBL1514715	ETHAMSYLATE	4	Small molecule
HBNPJJILLOYFJU-VMPREFPWSA-N	CHEMBL45816	MIBEFRADIL	4	Small molecule	1997
HBOMLICNUCNMMY-XLPZGREQSA-N	CHEMBL129	ZIDOVUDINE	4	Small molecule	1987
HCBIBCJNVBAKAB-UHFFFAOYSA-N	CHEMBL1200841	PROCAINE HYDROCHLORIDE	4	Small molecule	1954
HCDMJFOHIXMBOV-UHFFFAOYSA-N	CHEMBL4297522	PEMIGATINIB	4	Small molecule	2020
HCFDWZZGGLSKEP-UHFFFAOYSA-N	CHEMBL1004	DOXYLAMINE	4	Small molecule	1948
HCFSGRMEEXUOSS-JXEXPEPMSA-N	CHEMBL2106825	MEDROGESTONE	4	Small molecule
HCRKCZRJWPKOAR-JTQLQIEISA-N	CHEMBL220491	BRINZOLAMIDE	4	Small molecule	1998
HCTVWSOKIJULET-LQDWTQKMSA-M	CHEMBL1200852	PENICILLIN V POTASSIUM	4	Small molecule	1958
HCYAFALTSJYZDH-UHFFFAOYSA-N	CHEMBL72	DESIPRAMINE	4	Small molecule	1964
HCYFGRCYSCXKNQ-UHFFFAOYSA-N	CHEMBL70246	ACEFYLLINE	4	Small molecule
HCZKYJDFEPMADG-TXEJJXNPSA-N	CHEMBL313972	MASOPROCOL	4	Small molecule	1992
HDACQVRGBOVJII-JBDAPHQKSA-N	CHEMBL1168	RAMIPRIL	4	Small molecule	1991
HDHDTKMUACZDAA-PHNIDTBTSA-N	CHEMBL3301624	SETMELANOTIDE	4	Protein	2020
HDOVUKNUBWVHOX-QMMMGPOBSA-N	CHEMBL1349	VALACYCLOVIR	4	Small molecule	1995
HDOZVRUNCMBHFH-UHFFFAOYSA-N	CHEMBL285802	ZOTEPINE	4	Small molecule
HDRXZJPWHTXQRI-BHDTVMLSSA-N	CHEMBL1697	DILTIAZEM HYDROCHLORIDE	4	Small molecule	1982
HDWIHXWEUNVBIY-UHFFFAOYSA-N	CHEMBL1684	BENDROFLUMETHIAZIDE	4	Small molecule	1959
HDZAQYPYABGTCL-UHFFFAOYSA-N	CHEMBL1201349	HEXAFLUORENIUM	4	Small molecule	1982
HEAHZSUCFKFERC-UHFFFAOYSA-N	CHEMBL3989850	ECAMSULE	4	Small molecule	2006
HEAUOKZIVMZVQL-VWLOTQADSA-N	CHEMBL1208155	ELAGOLIX	4	Small molecule	2018
HEDRZPFGACZZDS-UHFFFAOYSA-N	CHEMBL44618	CHLOROFORM	4	Small molecule
HEFNNWSXXWATRW-JTQLQIEISA-N	CHEMBL175	DEXIBUPROFEN	4	Small molecule
HEFNNWSXXWATRW-UHFFFAOYSA-N	CHEMBL521	IBUPROFEN	4	Small molecule	1974
HEMJJKBWTPKOJG-UHFFFAOYSA-N	CHEMBL457	GEMFIBROZIL	4	Small molecule	1981
HEYVINCGKDONRU-UHFFFAOYSA-N	CHEMBL1698	BUPROPION HYDROCHLORIDE	4	Small molecule	1985
HFCFMRYTXDINDK-WNQIDUERSA-N	CHEMBL2103868	CABOZANTINIB S-MALATE	4	Small molecule	2012
HFHZKZSRXITVMK-UHFFFAOYSA-N	CHEMBL1228	OXYPHENBUTAZONE	4	Small molecule	1960
HFNKQEVNSGCOJV-OAHLLOKOSA-N	CHEMBL1789941	RUXOLITINIB	4	Small molecule	2011
HGBLNBBNRORJKI-WCABBAIRSA-N	CHEMBL1200356	CYCLACILLIN	4	Small molecule	1979
HGCOOPLEWPBLOY-PFEQFJNWSA-N	CHEMBL4297220	ASCIMINIB HYDROCHLORIDE	4	Small molecule	2021
HGVDHZBSSITLCT-JLJPHGGASA-N	CHEMBL1269025	EDOXABAN	4	Small molecule	2015
HHHKFGXWKKUNCY-FHWLQOOXSA-N	CHEMBL515606	CILAZAPRIL	4	Small molecule
HHJUWIANJFBDHT-ZVTSDNJWSA-N	CHEMBL238071	VINDESINE	4	Small molecule
HHRZAEJMHSGZNP-UHFFFAOYSA-N	CHEMBL1909283	MEBANAZINE	4	Small molecule
HHXHVIJIIXKSOE-QILQGKCVSA-N	CHEMBL1201255	HISTRELIN	4	Protein	1991
HHZIURLSWUIHRB-UHFFFAOYSA-N	CHEMBL255863	NILOTINIB	4	Small molecule	2007
HHZQLQREDATOBM-CODXZCKSSA-M	CHEMBL1200495	HYDROCORTISONE SODIUM SUCCINATE	4	Small molecule	1955
HIANJWSAHKJQTH-UHFFFAOYSA-N	CHEMBL1201198	PEMIROLAST	4	Small molecule	1999
HIFJCPQKFCZDDL-ACWOEMLNSA-N	CHEMBL494	ILOPROST	4	Small molecule	2004
HIGSLXSBYYMVKI-UHFFFAOYSA-N	CHEMBL748	PRALIDOXIME CHLORIDE	4	Small molecule	1964
HJBWBFZLDZWPHF-UHFFFAOYSA-N	CHEMBL3183409	APALUTAMIDE	4	Small molecule	2018
HJHVQCXHVMGZNC-JCJNLNMISA-M	CHEMBL1256987	FUSIDATE SODIUM	4	Small molecule
HJJDBAOLQAWBMH-YCRCPZNHSA-N	CHEMBL1201224	CEFMENOXIME	4	Small molecule	1987
HJLSLZFTEKNLFI-UHFFFAOYSA-N	CHEMBL1220	TINIDAZOLE	4	Small molecule	2004
HJOCKFVCMLCPTP-UHFFFAOYSA-N	CHEMBL2106483	VILOXAZINE HYDROCHLORIDE	4	Small molecule	2021
HJVGDXBEMFHGKI-BQAIUKQQSA-N	CHEMBL4650216	DARIDOREXANT HYDROCHLORIDE	4	Small molecule	2022
HJWFTNWQKDPLAS-SYAJEJNSSA-L	CHEMBL3989640	MAGNESIUM GLUCONATE	4	Small molecule
HJYYPODYNSCCOU-ODRIEIDWSA-N	CHEMBL437765	RIFAMYCIN	4	Small molecule	2018
HKDLNTKNLJPAIY-WKWWZUSTSA-N	CHEMBL2103846	ULIPRISTAL	4	Small molecule
HKMZRZUEADSZDQ-DZJWSCHMSA-N	CHEMBL2028852	ICATIBANT ACETATE	4	Protein	2011
HKVAMNSJSFKALM-GKUWKFKPSA-N	CHEMBL1908360	EVEROLIMUS	4	Small molecule	2009
HKXBNHCUPKIYDM-CGMHZMFXSA-N	CHEMBL1200810	DOXERCALCIFEROL	4	Small molecule	1999
HLCFGWHYROZGBI-JJKGCWMISA-M	CHEMBL2106978	POTASSIUM GLUCONATE	4	Small molecule
HLFSDGLLUJUHTE-SNVBAGLBSA-N	CHEMBL1454	LEVAMISOLE	4	Small molecule	1990
HLFSMUUOKPBTSM-ISIOAQNYSA-N	CHEMBL1951095	ERAVACYCLINE	4	Small molecule	2018
HLJRAERMLKNULP-UHFFFAOYSA-N	CHEMBL1200949	BETAZOLE HYDROCHLORIDE	4	Small molecule	1982
HLUKNZUABFFNQS-ZMBIFBSDSA-N	CHEMBL2145077	IVABRADINE HYDROCHLORIDE	4	Small molecule	2015
HLXQFVXURMXRPU-UHFFFAOYSA-L	CHEMBL1134	DECAMETHONIUM BROMIDE	4	Small molecule	1982
HMABYWSNWIZPAG-UHFFFAOYSA-N	CHEMBL1173055	RUCAPARIB	4	Small molecule	2016
HMHVCUVYZFYAJI-UHFFFAOYSA-N	CHEMBL328560	SULTHIAME	4	Small molecule
HMJIYCCIJYRONP-UHFFFAOYSA-N	CHEMBL1648	ISRADIPINE	4	Small molecule	1990
HNJJXZKZRAWDPF-UHFFFAOYSA-N	CHEMBL1411979	METHAPYRILENE	4	Small molecule
HNLXNOZHXNSSPN-UHFFFAOYSA-N	CHEMBL2104613	OCTOXYNOL 9	4	Small molecule
HNNIWKQLJSNAEQ-UHFFFAOYSA-N	CHEMBL1528134	BENZYDAMINE HYDROCHLORIDE	4	Small molecule
HNSDLXPSAYFUHK-UHFFFAOYSA-N	CHEMBL1477036	DOCUSATE	4	Small molecule
HOCWPKXKMNXINF-XQERAMJGSA-N	CHEMBL2105612	PROPICILLIN	4	Small molecule
HODFCFXCOMKRCG-UHFFFAOYSA-N	CHEMBL1200405	BITOLTEROL MESYLATE	4	Small molecule	1984
HOIIHACBCFLJET-SFTDATJTSA-N	CHEMBL3306803	LUMATEPERONE	4	Small molecule	2019
HOKDBMAJZXIPGC-UHFFFAOYSA-N	CHEMBL73451	MEQUITAZINE	4	Small molecule
HOMGKSMUEGBAAB-UHFFFAOYSA-N	CHEMBL1024	IFOSFAMIDE	4	Small molecule	1988
HOOSGZJRQIVJSZ-UHFFFAOYSA-N	CHEMBL620	CLIDINIUM	4	Small molecule	1982
HOPSCVCBEOCPJZ-UHFFFAOYSA-N	CHEMBL1201130	BETAINE HYDROCHLORIDE	4	Small molecule
HOZOZZFCZRXYEK-GSWUYBTGSA-M	CHEMBL1256901	BUTYLSCOPOLAMINE BROMIDE	4	Small molecule
HPBNRIOWIXYZFK-UHFFFAOYSA-N	CHEMBL1037	GUANADREL	4	Small molecule	1982
HPFVBGJFAYZEBE-ZLQWOROUSA-N	CHEMBL1201101	TESTOSTERONE CYPIONATE	4	Small molecule	1978
HPHUVLMMVZITSG-LURJTMIESA-N	CHEMBL1286	LEVETIRACETAM	4	Small molecule	1999
HPJKCIUCZWXJDR-UHFFFAOYSA-N	CHEMBL1444	LETROZOLE	4	Small molecule	1997
HPKFFZSXDWPVLX-UHFFFAOYSA-N	CHEMBL1201787	LAPYRIUM CHLORIDE	4	Small molecule	1982
HPMZBILYSWLILX-UMDUKNJSSA-N	CHEMBL3545057	ACETYLDIGITOXIN	4	Small molecule	1982
HPNSFSBZBAHARI-RUDMXATFSA-N	CHEMBL866	MYCOPHENOLIC ACID	4	Small molecule	2004
HQMNCQVAMBCHCO-DJRRULDNSA-N	CHEMBL464	ETRETINATE	4	Small molecule	1986
HQPVVKXJNZEAFW-UHFFFAOYSA-M	CHEMBL296913	PARECOXIB SODIUM	4	Small molecule
HRSANNODOVBCST-UHFFFAOYSA-N	CHEMBL16476	PRONETALOL	4	Small molecule
HRWCVUIFMSZDJS-SZMVWBNQSA-N	CHEMBL431	SPIRAPRIL	4	Small molecule	1994
HRXKRNGNAMMEHJ-UHFFFAOYSA-K	CHEMBL1355	SODIUM CITRATE	4	Small molecule	1983
HRYZWHHZPQKTII-UHFFFAOYSA-N	CHEMBL46058	ETHYL CHLORIDE	4	Small molecule
HSMKTIKKPMTUQH-WBPXWQEISA-L	CHEMBL1318287	PENTOLINIUM TARTRATE	4	Small molecule	1982
HSMNQINEKMPTIC-UHFFFAOYSA-N	CHEMBL463	AMINOHIPPURIC ACID	4	Small molecule
HSRJKNPTNIJEKV-UHFFFAOYSA-N	CHEMBL980	GUAIFENESIN	4	Small molecule	2002
HSUGRBWQSSZJOP-RTWAWAEBSA-N	CHEMBL23	DILTIAZEM	4	Small molecule	1982
HSXBEUMRBMAVDP-NEOZNVFSSA-N	CHEMBL3545188	PASIREOTIDE PAMOATE	4	Protein	2014
HTIKWNNIPGXLGM-YLINKJIISA-N	CHEMBL1201352	RAPACURONIUM	4	Small molecule	1999
HTIQEAQVCYTUBX-KRWDZBQOSA-N	CHEMBL2111097	LEVAMLODIPINE	4	Small molecule	2019
HTIQEAQVCYTUBX-UHFFFAOYSA-N	CHEMBL1491	AMLODIPINE	4	Small molecule	1992
HTMIBDQKFHUPSX-UHFFFAOYSA-N	CHEMBL1200959	METHDILAZINE	4	Small molecule	1982
HTQBXNHDCUEHJF-XWLPCZSASA-N	CHEMBL414357	EXENATIDE	4	Protein	2005
HTWFXPCUFWKXOP-UHFFFAOYSA-N	CHEMBL434200	TERTATOLOL	4	Small molecule
HUCJFAOMUPXHDK-UHFFFAOYSA-N	CHEMBL312448	XYLOMETAZOLINE	4	Small molecule
HUHDYASLFWQVOL-WZTVWXICSA-N	CHEMBL1200508	IOXAGLATE MEGLUMINE	4	Small molecule	1985
HUMXXHTVHHLNRO-KAJVQRHHSA-N	CHEMBL1200909	PREDNISOLONE TEBUTATE	4	Small molecule	1956
HUNGUWOZPQBXGX-UHFFFAOYSA-N	CHEMBL571546	TIRBANIBULIN	4	Small molecule	2020
HUNXMJYCHXQEGX-UHFFFAOYSA-N	CHEMBL1521	ZALEPLON	4	Small molecule	1999
HUPFGZXOMWLGNK-UHFFFAOYSA-N	CHEMBL898	DIFLUNISAL	4	Small molecule	1982
HUYWAWARQUIQLE-UHFFFAOYSA-N	CHEMBL1201213	ISOETHARINE	4	Small molecule	1979
HVASDHJNLYRZEA-UHFFFAOYSA-I	CHEMBL1200424	PENTETATE ZINC TRISODIUM	4	Small molecule	2004
HVFLCNVBZFFHBT-ZKDACBOMSA-N	CHEMBL186	CEFEPIME	4	Small molecule	1996
HVRLZEKDTUEKQH-NOILCQHBSA-N	CHEMBL1719	OLOPATADINE HYDROCHLORIDE	4	Small molecule	1996
HVYWMOMLDIMFJA-DPAQBDIFSA-N	CHEMBL112570	CHOLESTEROL	4	Small molecule
HVZGHKKROPCBDE-HZIJXFFPSA-L	CHEMBL2068725	IPODATE CALCIUM	4	Small molecule
HWAAPJPFZPHHBC-FGJQBABTSA-N	CHEMBL3189072	TIROFIBAN HYDROCHLORIDE	4	Small molecule	1998
HWGQMRYQVZSGDQ-HZPDHXFCSA-N	CHEMBL3137320	TALAZOPARIB	4	Small molecule	2018
HWHLPVGTWGOCJO-UHFFFAOYSA-N	CHEMBL1490	TRIHEXYPHENIDYL	4	Small molecule	1949
HWLFIUUAYLEFCT-UHFFFAOYSA-N	CHEMBL2105704	LENVATINIB MESYLATE	4	Small molecule	2015
HWXVIOGONBBTBY-ONEGZZNKSA-N	CHEMBL2035187	PACRITINIB	4	Small molecule	2022
HXGBXQDTNZMWGS-RUZDIDTESA-N	CHEMBL1346	DARIFENACIN	4	Small molecule	2004
HXGWMCJZLNWEBC-UHFFFAOYSA-K	CHEMBL2103738	LITHIUM CITRATE	4	Small molecule	1980
HXHWSAZORRCQMX-UHFFFAOYSA-N	CHEMBL1483	ALBENDAZOLE	4	Small molecule	1996
HXNFUBHNUDHIGC-UHFFFAOYSA-N	CHEMBL859	OXYPURINOL	4	Small molecule
HXSKWEQQPCKYIF-UHFFFAOYSA-N	CHEMBL1208646	THEOPHYLLINE GLYCINATE	4	Small molecule	1982
HXWLAJVUJSVENX-HFIFKADTSA-N	CHEMBL3989517	IOFLUPANE I 123	4	Small molecule	2011
HXWLAJVUJSVENX-HZMVEIRTSA-N	CHEMBL1945778	IOFLUPANE	4	Small molecule	2011
HYAFETHFCAUJAY-UHFFFAOYSA-N	CHEMBL595	PIOGLITAZONE	4	Small molecule	1999
HYFHYPWGAURHIV-JFIAXGOJSA-N	CHEMBL46286	OMACETAXINE MEPESUCCINATE	4	Small molecule	2009
HYHMLYSLQUKXKP-UHFFFAOYSA-N	CHEMBL3545313	BEMPEDOIC ACID	4	Small molecule	2020
HYIMSNHJOBLJNT-UHFFFAOYSA-N	CHEMBL193	NIFEDIPINE	4	Small molecule	1981
HYPPXZBJBPSRLK-UHFFFAOYSA-N	CHEMBL1201294	DIPHENOXYLATE	4	Small molecule	1960
HYRKAAMZBDSJFJ-LFDBJOOHSA-N	CHEMBL1200342	PARAMETHASONE ACETATE	4	Small molecule	1982
HYWYRSMBCFDLJT-UHFFFAOYSA-N	CHEMBL56367	NIMESULIDE	4	Small molecule
HYYBABOKPJLUIN-UHFFFAOYSA-N	CHEMBL686	MEFENAMIC ACID	4	Small molecule	1967
HZEQBCVBILBTEP-ZFINNJDLSA-N	CHEMBL1200980	ESTROPIPATE	4	Small molecule	1977
HZFGMQJYAFHESD-UHFFFAOYSA-M	CHEMBL751	BROMFENAC SODIUM	4	Small molecule	1997
HZIYEEMJNBKMJH-UHFFFAOYSA-N	CHEMBL3989917	FOSNETUPITANT	4	Small molecule	2018
HZOREEUASZHZBI-UHFFFAOYSA-M	CHEMBL1200358	SODIUM PHENYLACETATE	4	Small molecule	1987
HZOTZTANVBDFOF-PBCQUBLHSA-N	CHEMBL338975	PHYSOSTIGMINE SALICYLATE	4	Small molecule
HZZVJAQRINQKSD-PBFISZAISA-N	CHEMBL777	CLAVULANIC ACID	4	Small molecule	1984
IAIWVQXQOWNYOU-FPYGCLRLSA-N	CHEMBL869	NITROFURAZONE	4	Small molecule	1945
IAKHMKGGTNLKSZ-INIZCTEOSA-N	CHEMBL107	COLCHICINE	4	Small molecule	1961
IAVUPMFITXYVAF-XPUUQOCRSA-N	CHEMBL218490	DORZOLAMIDE	4	Small molecule	1994
IAWXESBTFLIKNX-MMWHECRDSA-N	CHEMBL3833406	PAPAVERETUM	4	Small molecule
IAZDPXIOMUYVGZ-UHFFFAOYSA-N	CHEMBL504	DIMETHYL SULFOXIDE	4	Small molecule	1978
IBAQFPQHRJAVAV-ULAWRXDQSA-N	CHEMBL1561	MIGLITOL	4	Small molecule	1996
IBBLRJGOOANPTQ-JKVLGAQCSA-N	CHEMBL1201011	QUINAPRIL HYDROCHLORIDE	4	Small molecule	1991
IBLNKMRFIPWSOY-FNORWQNLSA-N	CHEMBL1983350	STIRIPENTOL	4	Small molecule	2018
ICFJFFQQTFMIBG-UHFFFAOYSA-N	CHEMBL170988	PHENFORMIN	4	Small molecule
ICFXZZFWRWNZMA-UHFFFAOYSA-N	CHEMBL1693	DIETHYLPROPION HYDROCHLORIDE	4	Small molecule	1959
ICMWWNHDUZJFDW-DHODBPELSA-N	CHEMBL1200585	OXYMETHOLONE	4	Small molecule	1972
ICTXHFFSOAJUMG-SLHNCBLASA-N	CHEMBL1387	NORETHYNODREL	4	Small molecule	1961
ICUTUKXCWQYESQ-UHFFFAOYSA-N	CHEMBL1076347	TRICLOCARBAN	4	Small molecule
ICZOIXFFVKYXOM-YCLOEFEOSA-M	CHEMBL1618	CEFAMANDOLE NAFATE	4	Small molecule	1978
IDBPHNDTYPBSNI-UHFFFAOYSA-N	CHEMBL634	ALFENTANIL	4	Small molecule	1986
IDDIJAWJANBQLJ-UHFFFAOYSA-N	CHEMBL1234	DEFEROXAMINE MESYLATE	4	Small molecule	1968
IDIIJJHBXUESQI-DFIJPDEKSA-N	CHEMBL1200735	MOXIFLOXACIN HYDROCHLORIDE	4	Small molecule	1999
IDKAXRLETRCXKS-UHFFFAOYSA-N	CHEMBL15677	FENCLOFENAC	4	Small molecule	1978
IDLSITKDRVDKRV-UHFFFAOYSA-N	CHEMBL1367605	RITODRINE HYDROCHLORIDE	4	Small molecule	1991
IDPUKCWIGUEADI-UHFFFAOYSA-N	CHEMBL1488	URACIL MUSTARD	4	Small molecule	1962
IDUYJRXRDSPPRC-NRFANRHFSA-N	CHEMBL3311228	OTESECONAZOLE	4	Small molecule	2022
IDYZIJYBMGIQMJ-UHFFFAOYSA-N	CHEMBL826	ENOXACIN	4	Small molecule	1991
IECPWNUMDGFDKC-MZJAQBGESA-N	CHEMBL374975	FUSIDIC ACID	4	Small molecule
IEDVJHCEMCRBQM-UHFFFAOYSA-N	CHEMBL22	TRIMETHOPRIM	4	Small molecule	1973
IEISBKIVLDXSMZ-UHFFFAOYSA-N	CHEMBL1200532	METHDILAZINE HYDROCHLORIDE	4	Small molecule	1982
IEJXVRYNEISIKR-UHFFFAOYSA-N	CHEMBL647	APRACLONIDINE	4	Small molecule	1987
IENZQIKPVFGBNW-UHFFFAOYSA-N	CHEMBL2	PRAZOSIN	4	Small molecule	1976
IEPMBYOIQGCVHO-UHFFFAOYSA-N	CHEMBL1200393	GREPAFLOXACIN HYDROCHLORIDE	4	Small molecule	1997
IEXUMDBQLIVNHZ-YOUGDJEHSA-N	CHEMBL1908373	ONAPRISTONE	4	Small molecule
IFFPICMESYHZPQ-UHFFFAOYSA-N	CHEMBL24072	PRENYLAMINE	4	Small molecule
IFGIYSGOEZJNBE-KNLJMPJLSA-N	CHEMBL1201770	METHYLNALTREXONE BROMIDE	4	Small molecule	2008
IFKLAQQSCNILHL-QHAWAJNXSA-N	CHEMBL33986	BUTORPHANOL	4	Small molecule	1978
IFLZPECPTYCEBR-VIEYUMQNSA-N	CHEMBL1725730	LEVOMEPROMAZINE MALEATE	4	Small molecule
IFQSXNOEEPCSLW-DKWTVANSSA-N	CHEMBL1200630	CYSTEINE HYDROCHLORIDE	4	Small molecule	1986
IFSDAJWBUCMOAH-HNNXBMFYSA-N	CHEMBL2216870	IDELALISIB	4	Small molecule	2014
IFUKBHBISRAZTF-UHFFFAOYSA-M	CHEMBL518520	RALTEGRAVIR POTASSIUM	4	Small molecule	2007
IGLYMJRIWWIQQE-QUOODJBBSA-N	CHEMBL3989843	TRANYLCYPROMINE	4	Small molecule	1961
IHCDKJZZFOUARO-UHFFFAOYSA-M	CHEMBL1723241	SULFACETAMIDE SODIUM	4	Small molecule	1961
IHHXIUAEPKVVII-ZSCHJXSPSA-N	CHEMBL1201141	IBUPROFEN LYSINE	4	Small molecule	2006
IHUNBGSDBOWDMA-AQFIFDHZSA-N	CHEMBL1131	ACITRETIN	4	Small molecule	1996
IHWDIQRWYNMKFM-BDQAORGHSA-N	CHEMBL2106574	DAPOXETINE HYDROCHLORIDE	4	Small molecule
IHWFKDWIUSZLCJ-UHFFFAOYSA-M	CHEMBL2103795	AZILSARTAN KAMEDOXOMIL	4	Small molecule	2011
IIBYAHWJQTYFKB-UHFFFAOYSA-N	CHEMBL264374	BEZAFIBRATE	4	Small molecule
IIDJRNMFWXDHID-UHFFFAOYSA-N	CHEMBL923	RISEDRONIC ACID	4	Small molecule	1998
IIRWWTKISYTTBL-SFHVURJKSA-N	CHEMBL1201251	ARBUTAMINE	4	Small molecule	1997
IIUMCNJTGSMNRO-VVSKJQCTSA-L	CHEMBL1200721	ESTRAMUSTINE PHOSPHATE SODIUM	4	Small molecule	1981
IIXWYSCJSQVBQM-LLVKDONJSA-N	CHEMBL3286830	LORLATINIB	4	Small molecule	2018
IJGRMHOSHXDMSA-UHFFFAOYSA-N	CHEMBL142438	NITROGEN	4	Small molecule	2015
IJHNSHDBIRRJRN-UHFFFAOYSA-N	CHEMBL1193	PHENIRAMINE	4	Small molecule	1994
IJKVHSBPTUYDLN-UHFFFAOYSA-N	CHEMBL2068408	SILICATE	4	Small molecule
IKBKZGMPCYNSLU-RGVLZGJSSA-N	CHEMBL76370	TEGASEROD	4	Small molecule	2002
IKDXDQDKCZPQSZ-JHYYTBFNSA-N	CHEMBL1200501	GOSERELIN ACETATE	4	Protein	1989
IKENVDNFQMCRTR-UHFFFAOYSA-N	CHEMBL1755	CONIVAPTAN	4	Small molecule	2005
IKGXLCMLVINENI-UHFFFAOYSA-M	CHEMBL1909298	PINAVERIUM BROMIDE	4	Small molecule
IKMPWMZBZSAONZ-UHFFFAOYSA-N	CHEMBL1200472	QUAZEPAM	4	Small molecule	1985
IKQCSJBQLWJEPU-UHFFFAOYSA-N	CHEMBL1232131	DOBESILIC ACID	4	Small molecule
ILKJAFIWWBXGDU-MOGDOJJUSA-N	CHEMBL1200732	AMCINONIDE	4	Small molecule	1979
ILQJXEIRBCHLOM-UHFFFAOYSA-N	CHEMBL4802130	BELUMOSUDIL MESYLATE	4	Small molecule	2021
ILVYCEVXHALBSC-OTBYEXOQSA-N	CHEMBL1182833	MIVACURIUM	4	Small molecule	1992
ILYCWAKSDCYMBB-OPCMSESCSA-N	CHEMBL2356023	DIHYDROTACHYSTEROL	4	Small molecule
IMBXEJJVJRTNOW-XYMSELFBSA-N	CHEMBL1201265	METHYLPREDNISOLONE HEMISUCCINATE	4	Small molecule	1959
IMONTRJLAWHYGT-ZCPXKWAGSA-N	CHEMBL1201146	NORETHINDRONE ACETATE	4	Small molecule	1973
IMOZEMNVLZVGJZ-QGZVFWFLSA-N	CHEMBL514800	APREMILAST	4	Small molecule	2014
IMSSROKUHAOUJS-MJCUULBUSA-N	CHEMBL1201151	MESTRANOL	4	Small molecule	1961
IMWZZHHPURKASS-UHFFFAOYSA-N	CHEMBL1079604	METAXALONE	4	Small molecule	1962
IMYZQPCYWPFTAG-UHFFFAOYSA-N	CHEMBL267936	MECAMYLAMINE	4	Small molecule	1956
IMZMKUWMOSJXDT-UHFFFAOYSA-N	CHEMBL428880	CROMOLYN	4	Small molecule	1982
INBJJAFXHQQSRW-STOWLHSFSA-N	CHEMBL3833368	RUCAPARIB CAMSYLATE	4	Small molecule	2016
INDBQLZJXZLFIT-UHFFFAOYSA-N	CHEMBL506	PRIMAQUINE	4	Small molecule	1952
INJOMKTZOLKMBF-UHFFFAOYSA-N	CHEMBL862	GUANFACINE	4	Small molecule	1986
INWLQCZOYSRPNW-UHFFFAOYSA-N	CHEMBL1087	MEPIVACAINE	4	Small molecule	1960
IOLCXVTUBQKXJR-UHFFFAOYSA-M	CHEMBL1644030	POTASSIUM BROMIDE	4	Small molecule
IOOWNWLVCOUUEX-WPRPVWTQSA-N	CHEMBL3317857	VABORBACTAM	4	Small molecule	2017
IOVCWXUNBOPUCH-UHFFFAOYSA-N	CHEMBL1161681	NITROUS ACID	4	Small molecule	2011
IOVGROKTTNBUGK-UHFFFAOYSA-N	CHEMBL83063	RITODRINE	4	Small molecule	1991
IOYZYMQFUSNATM-UHFFFAOYSA-N	CHEMBL1201322	THONZONIUM	4	Small molecule
IPEHBUMCGVEMRF-UHFFFAOYSA-N	CHEMBL614	PYRAZINAMIDE	4	Small molecule	1971
IPOKCKJONYRRHP-FMQUCBEESA-N	CHEMBL1201346	BALSALAZIDE	4	Small molecule	2000
IPVQLZZIHOAWMC-QXKUPLGCSA-N	CHEMBL1581	PERINDOPRIL	4	Small molecule	1993
IPWKIXLWTCNBKN-UHFFFAOYSA-N	CHEMBL1449676	ORNIDAZOLE	4	Small molecule
IQFYYKKMVGJFEH-CSMHCCOUSA-N	CHEMBL374731	TELBIVUDINE	4	Small molecule	2006
IQPSEEYGBUAQFF-UHFFFAOYSA-N	CHEMBL1502	PANTOPRAZOLE	4	Small molecule	2000
IQVRBWUUXZMOPW-PKNBQFBNSA-N	CHEMBL431770	ISTRADEFYLLINE	4	Small molecule	2019
IQWYAQCHYZHJOS-UHFFFAOYSA-N	CHEMBL2105527	TETRAZEPAM	4	Small molecule
IREJFXIHXRZFER-PCBAQXHCSA-N	CHEMBL1789842	INDACATEROL MALEATE	4	Small molecule	2011
IRGJVQIJENCTQF-UHFFFAOYSA-N	CHEMBL2104445	TRITOQUALINE	4	Small molecule
IRHXGOXEBNJUSN-YOXDLBRISA-N	CHEMBL282042	SAQUINAVIR MESYLATE	4	Small molecule	1995
IROWCYIEJAOFOW-UHFFFAOYSA-N	CHEMBL1711	ISOPROTERENOL HYDROCHLORIDE	4	Small molecule	1956
IRSCQMHQWWYFCW-UHFFFAOYSA-N	CHEMBL182	GANCICLOVIR	4	Small molecule	1989
IRVLBORJKFZWMI-UHFFFAOYSA-N	CHEMBL2110926	ETAFEDRINE	4	Small molecule
IRYJRGCIQBGHIV-UHFFFAOYSA-N	CHEMBL695	TRIMETHADIONE	4	Small molecule	1946
ISAOCJYIOMOJEB-UHFFFAOYSA-N	CHEMBL190677	BENZOIN	4	Small molecule
ISEHJSHTIVKELA-UHFFFAOYSA-N	CHEMBL1201308	IOFETAMINE	4	Small molecule	1987
ISFHAYSTHMVOJR-UHFFFAOYSA-N	CHEMBL278398	PHENINDAMINE	4	Small molecule
ISHXLNHNDMZNMC-VTKCIJPMSA-N	CHEMBL1200807	NORELGESTROMIN	4	Small molecule	2001
ISWRGOKTTBVCFA-UHFFFAOYSA-N	CHEMBL1256391	PIRFENIDONE	4	Small molecule	2011
ISWSIDIOOBJBQZ-UHFFFAOYSA-N	CHEMBL14060	PHENOL	4	Small molecule
ITIHHRMYZPNGRC-QRPNPIFTSA-N	CHEMBL2095211	LORCASERIN HYDROCHLORIDE	4	Small molecule	2012
ITPDYQOUSLNIHG-UHFFFAOYSA-N	CHEMBL1083993	AMIODARONE HYDROCHLORIDE	4	Small molecule	1985
ITRJWOMZKQRYTA-RFZYENFJSA-N	CHEMBL1650	CORTISONE ACETATE	4	Small molecule	1950
IUAXSWPNEQYKDR-GXTZACRKSA-N	CHEMBL3989677	HYDROCODONE BITARTRATE	4	Small molecule	1943
IUBSYMUCCVWXPE-UHFFFAOYSA-N	CHEMBL13	METOPROLOL	4	Small molecule	1978
IUEWXNHSKRWHDY-PHIMTYICSA-N	CHEMBL3655081	ABROCITINIB	4	Small molecule	2022
IUJDSEJGGMCXSG-UHFFFAOYSA-N	CHEMBL441	THIOPENTAL	4	Small molecule	1982
IUSFTUWHKCSCDY-BHDTVMLSSA-N	CHEMBL1200805	DILTIAZEM MALATE	4	Small molecule	1996
IUVCFHHAEHNCFT-INIZCTEOSA-N	CHEMBL3948730	UMBRALISIB	4	Small molecule	2021
IUWVALYLNVXWKX-UHFFFAOYSA-N	CHEMBL127516	BUTAMBEN	4	Small molecule
IVBHGBMCVLDMKU-GXNBUGAJSA-N	CHEMBL702	PIPERACILLIN	4	Small molecule	1981
IVDHYUQIDRJSTI-UHFFFAOYSA-N	CHEMBL1200485	SORAFENIB TOSYLATE	4	Small molecule	2005
IVHBBMHQKZBJEU-UHFFFAOYSA-N	CHEMBL1200612	DIBUCAINE HYDROCHLORIDE	4	Small molecule	1982
IVLVTNPOHDFFCJ-UHFFFAOYSA-N	CHEMBL688	FENTANYL CITRATE	4	Small molecule	1968
IVTVGDXNLFLDRM-HNNXBMFYSA-N	CHEMBL225071	RALTITREXED	4	Small molecule
IVVNZDGDKPTYHK-UHFFFAOYSA-N	CHEMBL1159	PINACIDIL	4	Small molecule	1989
IWEQQRMGNVVKQW-OQKDUQJOSA-N	CHEMBL1200675	TOREMIFENE CITRATE	4	Small molecule	1997
IWUCXVSUMQZMFG-AFCXAGJDSA-N	CHEMBL1643	RIBAVIRIN	4	Small molecule	1985
IWVCMVBTMGNXQD-PXOLEDIWSA-N	CHEMBL1517	OXYTETRACYCLINE	4	Small molecule	1964
IWVTXAGTHUECPN-ANBBSHPLSA-N	CHEMBL1200965	BACAMPICILLIN HYDROCHLORIDE	4	Small molecule	1980
IWYDHOAUDWTVEP-UHFFFAOYSA-N	CHEMBL1609	MANDELIC ACID	4	Small molecule
IXHBTMCLRNMKHZ-LBPRGKRZSA-N	CHEMBL1201237	LEVOBUNOLOL	4	Small molecule	1985
IXOXBSCIXZEQEQ-UHTZMRCNSA-N	CHEMBL1201112	NELARABINE	4	Small molecule	2005
IXTMWRCNAAVVAI-UHFFFAOYSA-N	CHEMBL473	DOFETILIDE	4	Small molecule	1999
IYDYFVUFSPQPPV-PEXOCOHZSA-N	CHEMBL1650559	PLAZOMICIN	4	Small molecule	2018
IYETZZCWLLUHIJ-UTONKHPSSA-N	CHEMBL1200904	SELEGILINE HYDROCHLORIDE	4	Small molecule	1989
IYGXEHDCSOYNKY-RZHHZEQLSA-N	CHEMBL1200896	DINOPROST TROMETHAMINE	4	Small molecule	1982
IYIKLHRQXLHMJQ-UHFFFAOYSA-N	CHEMBL633	AMIODARONE	4	Small molecule	1985
IYJMSDVSVHDVGT-PEQKVOOWSA-N	CHEMBL1697843	METILDIGOXIN	4	Small molecule
IYMMESGOJVNCKV-UHFFFAOYSA-N	CHEMBL88055	RIMITEROL	4	Small molecule
IYNDLOXRXUOGIU-LQDWTQKMSA-M	CHEMBL1223	PENICILLIN G POTASSIUM	4	Small molecule	1947
IYNMDWMQHSMDDE-MHXJNQAMSA-N	CHEMBL1200343	PERINDOPRIL ERBUMINE	4	Small molecule	1993
IZEKFCXSFNUWAM-UHFFFAOYSA-N	CHEMBL932	DIPYRIDAMOLE	4	Small molecule	1961
IZTQOLKUZKXIRV-YRVFCXMDSA-N	CHEMBL1121	SINCALIDE	4	Protein	1976
JALHGCPDPSNJNY-UHFFFAOYSA-N	CHEMBL1201773	PRASUGREL HYDROCHLORIDE	4	Small molecule	2009
JAPHQRWPEGVNBT-UTUOFQBUSA-N	CHEMBL1013	LORACARBEF	4	Small molecule	1991
JAQPGQYDZJZOIN-LQDWTQKMSA-N	CHEMBL2107679	BENETHAMINE PENICILLIN	4	Small molecule
JAQUASYNZVUNQP-USXIJHARSA-N	CHEMBL592	LEVORPHANOL	4	Small molecule	1991
JAUOIFJMECXRGI-UHFFFAOYSA-N	CHEMBL1172	DESLORATADINE	4	Small molecule	2001
JAYAGJDXJIDEKI-PTGWOZRBSA-N	CHEMBL506569	LANATOSIDE C	4	Small molecule
JBIMVDZLSHOPLA-LSCVHKIXSA-N	CHEMBL1189432	OLOPATADINE	4	Small molecule	1996
JBIWCJUYHHGXTC-AKNGSSGZSA-N	CHEMBL1433	DOXYCYCLINE ANHYDROUS	4	Small molecule	1967
JBKPUQTUERUYQE-UHFFFAOYSA-O	CHEMBL1420	PRALIDOXIME	4	Small molecule	1964
JBMKAUGHUNFTOL-UHFFFAOYSA-N	CHEMBL842	CHLOROTHIAZIDE	4	Small molecule	1958
JBUKJLNBQDQXLI-UHFFFAOYSA-N	CHEMBL3707333	SODIUM PERBORATE	4	Small molecule
JBVWKTQYMFTKMW-MSQVLRTGSA-N	CHEMBL3833405	INOSINE PRANOBEX	4	Small molecule
JCBIVZZPXRZKTI-UHFFFAOYSA-N	CHEMBL1690	HYDROXYCHLOROQUINE SULFATE	4	Small molecule	1955
JCCNYMKQOSZNPW-UHFFFAOYSA-N	CHEMBL998	LORATADINE	4	Small molecule	1993
JCKYGMPEJWAADB-UHFFFAOYSA-N	CHEMBL515	CHLORAMBUCIL	4	Small molecule	1957
JCQLYHFGKNRPGE-FCVZTGTOSA-N	CHEMBL296306	LACTULOSE	4	Small molecule	1976
JDBJJCWRXSVHOQ-UTONKHPSSA-N	CHEMBL1201142	RASAGILINE MESYLATE	4	Small molecule	2006
JDDHUROHDHPVIO-UHFFFAOYSA-N	CHEMBL3990694	PIPERAZINE CITRATE	4	Small molecule	1954
JDOZJEUDSLGTLU-VWUMJDOOSA-N	CHEMBL1201231	PREDNISOLONE PHOSPHORIC ACID	4	Small molecule	1973
JDZOTSLZMQDFLG-BTJKTKAUSA-N	CHEMBL1334033	PERHEXILINE MALEATE	4	Small molecule	1974
JEECQCWWSTZDCK-IQZGDKDPSA-N	CHEMBL1689772	OMADACYCLINE	4	Small molecule	2018
JEEWDSDYUSEQML-ROMZVAKDSA-M	CHEMBL1200768	CEFTAZIDIME SODIUM	4	Small molecule	1989
JEJBJBKVPOWOQK-UHFFFAOYSA-N	CHEMBL2110805	EMEPRONIUM	4	Small molecule
JEYCTXHKTXCGPB-UHFFFAOYSA-N	CHEMBL282052	METHAQUALONE	4	Small molecule
JFIOVJDNOJYLKP-UHFFFAOYSA-N	CHEMBL290106	BITHIONOL	4	Small molecule
JFJZZMVDLULRGK-URLMMPGGSA-O	CHEMBL339427	TUBOCURARINE	4	Small molecule	1945
JFLRKDZMHNBDQS-UCQUSYKYSA-N	CHEMBL4297065	SPINOSAD	4	Small molecule	2011
JFMWPOCYMYGEDM-XFULWGLBSA-N	CHEMBL1795071	RUXOLITINIB PHOSPHATE	4	Small molecule	2011
JFNWFXVFBDDWCX-UHFFFAOYSA-N	CHEMBL1200910	SULFISOXAZOLE ACETYL	4	Small molecule	1953
JFOZKMSJYSPYLN-QHCPKHFHSA-N	CHEMBL2048028	LIFITEGRAST	4	Small molecule	2016
JFPVXVDWJQMJEE-IZRZKJBUSA-N	CHEMBL1436	CEFUROXIME	4	Small molecule
JFRLWWDJCFYFSU-UHFFFAOYSA-N	CHEMBL1615350	CLOMACRAN	4	Small molecule
JFUMHQVCWWFATH-UHFFFAOYSA-N	CHEMBL3304484	MONOCTANOIN	4	Small molecule	1985
JFVZFKDSXNQEJW-CQSZACIVSA-N	CHEMBL1538	TENOFOVIR DISOPROXIL	4	Small molecule	2001
JFXBEKISTKFVAB-AJQTZOPKSA-N	CHEMBL1259	METOCURINE	4	Small molecule	1982
JGCMEBMXRHSZKX-UHFFFAOYSA-N	CHEMBL2103873	MACITENTAN	4	Small molecule	2010
JGDITNMASUZKPW-UHFFFAOYSA-K	CHEMBL3833314	ALUMINUM CHLORIDE	4	Small molecule
JGKJMBOJWVAMIJ-UHFFFAOYSA-N	CHEMBL2105614	TERPIN HYDRATE	4	Small molecule
JGMOKGBVKVMRFX-HQZYFCCVSA-N	CHEMBL1200853	DYDROGESTERONE	4	Small molecule	1982
JGPMMRGNQUBGND-UHFFFAOYSA-N	CHEMBL252556	IDEBENONE	4	Small molecule
JGSARLDLIJGVTE-MBNYWOFBSA-N	CHEMBL29	BENZYLPENICILLIN	4	Small molecule	1947
JGWRKYUXBBNENE-UHFFFAOYSA-N	CHEMBL3813873	PEXIDARTINIB	4	Small molecule	2019
JHECKPXUCKQCSH-UHFFFAOYSA-J	CHEMBL3989522	EDETATE CALCIUM DISODIUM	4	Small molecule	1953
JHFNIHVVXRKLEF-DCZLAGFPSA-N	CHEMBL2103872	CEFTOLOZANE	4	Small molecule	2014
JHJLBTNAGRQEKS-UHFFFAOYSA-M	CHEMBL1644694	SODIUM BROMIDE	4	Small molecule
JHPHVAVFUYTVCL-UHFFFAOYSA-M	CHEMBL1200764	METHACHOLINE CHLORIDE	4	Small molecule	1986
JHVAMHSQVVQIOT-MFAJLEFUSA-N	CHEMBL264241	ANIDULAFUNGIN	4	Small molecule	2006
JIAARYAFYJHUJI-UHFFFAOYSA-L	CHEMBL1200679	ZINC CHLORIDE	4	Small molecule	1986
JIRBAUWICKGBFE-MNRDOXJOSA-N	CHEMBL1596	CARBENICILLIN INDANYL	4	Small molecule	1972
JIVPVXMEBJLZRO-UHFFFAOYSA-N	CHEMBL1055	CHLORTHALIDONE	4	Small molecule	1960
JIVSXRLRGOICGA-UHFFFAOYSA-N	CHEMBL1200469	PROMAZINE HYDROCHLORIDE	4	Small molecule	1956
JIVZKJJQOZQXQB-UHFFFAOYSA-N	CHEMBL770	TOLAZOLINE	4	Small molecule	1985
JIYMVSQRGZEYAX-CWUUNJJBSA-N	CHEMBL1200621	GEMIFLOXACIN MESYLATE	4	Small molecule	2003
JJCFRYNCJDLXIK-UHFFFAOYSA-N	CHEMBL516	CYPROHEPTADINE	4	Small molecule	1961
JJICLMJFIKGAAU-UHFFFAOYSA-M	CHEMBL1200850	GANCICLOVIR SODIUM	4	Small molecule	1989
JJJFUHOGVZWXNQ-UHFFFAOYSA-N	CHEMBL2104251	ENBUCRILATE	4	Small molecule
JJOFNSLZHKIJEV-UHFFFAOYSA-N	CHEMBL3989725	LODOXAMIDE TROMETHAMINE	4	Small molecule	1993
JKJRNPOQQPBPOV-UHFFFAOYSA-N	CHEMBL2218917	CEVIMELINE HYDROCHLORIDE	4	Small molecule	2000
JKKFKPJIXZFSSB-CBZIJGRNSA-N	CHEMBL494753	ESTRONE SULFURIC ACID	4	Small molecule	1977
JKOQGQFVAUAYPM-UHFFFAOYSA-N	CHEMBL1006	AMIFOSTINE	4	Small molecule	1995
JKWKMORAXJQQSR-MOPIKTETSA-N	CHEMBL1200946	NANDROLONE DECANOATE	4	Small molecule	1983
JLDCNMJPBBKAHH-UHFFFAOYSA-N	CHEMBL1200351	SULFADIAZINE SODIUM	4	Small molecule	1941
JLGKQTAYUIMGRK-UHFFFAOYSA-N	CHEMBL1201196	SERTACONAZOLE	4	Small molecule	2003
JLICHNCFTLFZJN-UHFFFAOYSA-N	CHEMBL314437	MEPTAZINOL	4	Small molecule
JLKIGFTWXXRPMT-UHFFFAOYSA-N	CHEMBL443	SULFAMETHOXAZOLE	4	Small molecule	1973
JLMHZVYLAQPMOZ-UHFFFAOYSA-N	CHEMBL2106441	NOXYTIOLIN	4	Small molecule
JLRGJRBPOGGCBT-UHFFFAOYSA-N	CHEMBL782	TOLBUTAMIDE	4	Small molecule	1961
JLYXXMFPNIAWKQ-GNIYUCBRSA-N	CHEMBL15891	LINDANE	4	Small molecule	1974
JMBQKKAJIKAWKF-UHFFFAOYSA-N	CHEMBL1102	GLUTETHIMIDE	4	Small molecule	1976
JMOVFFLYGIQXMM-UHFFFAOYSA-N	CHEMBL1788385	TILBROQUINOL	4	Small molecule
JMUHBNWAORSSBD-WKYWBUFDSA-N	CHEMBL2111100	MIFAMURTIDE	4	Small molecule
JNLIKIBISICTMS-PEJBKAKVSA-N	CHEMBL4298150	SIPONIMOD FUMARATE	4	Small molecule	2019
JNMRHUJNCSQMMB-UHFFFAOYSA-N	CHEMBL437	SULFATHIAZOLE	4	Small molecule	1945
JNMWHTHYDQTDQZ-UHFFFAOYSA-N	CHEMBL1200680	SELENIUM SULFIDE	4	Small molecule	1951
JNTOCHDNEULJHD-UHFFFAOYSA-N	CHEMBL1540	PENCICLOVIR	4	Small molecule	1996
JOATXPAWOHTVSZ-UHFFFAOYSA-N	CHEMBL27810	CELIPROLOL	4	Small molecule
JOFWLTCLBGQGBO-UHFFFAOYSA-N	CHEMBL646	TRIAZOLAM	4	Small molecule	1978
JOHZPMXAZQZXHR-UHFFFAOYSA-N	CHEMBL30116	PIPEMIDIC ACID	4	Small molecule
JOOXLOJCABQBSG-UHFFFAOYSA-N	CHEMBL1287853	FEDRATINIB	4	Small molecule	2019
JORAUNFTUVJTNG-BSTBCYLQSA-N	CHEMBL2221249	COLISTIN	4	Protein
JOROEVAWQLGPFQ-UHFFFAOYSA-N	CHEMBL1200497	CYCLIZINE LACTATE	4	Small molecule	1982
JOYRKODLDBILNP-UHFFFAOYSA-N	CHEMBL462547	URETHANE	4	Small molecule
JPGKFBXFEQWCAI-CCLYOLAMSA-N	CHEMBL1201099	CODEINE PHOSPHATE	4	Small molecule	1952
JPGQOUSTVILISH-UHFFFAOYSA-N	CHEMBL1257	ENFLURANE	4	Small molecule	1972
JPGUEMQIAGJQSJ-UHFFFAOYSA-N	CHEMBL1909288	TRIACETYLDIPHENOLISATIN	4	Small molecule
JPRXYLQNJJVCMZ-UHFFFAOYSA-N	CHEMBL1201032	RIZATRIPTAN BENZOATE	4	Small molecule	1998
JPYQFYIEOUVJDU-UHFFFAOYSA-N	CHEMBL64195	BECLAMIDE	4	Small molecule
JQEKDNLKIVGXAU-UHFFFAOYSA-L	CHEMBL915	NEDOCROMIL SODIUM	4	Small molecule	1992
JQSHBVHOMNKWFT-UHFFFAOYSA-N	CHEMBL1396	VARENICLINE	4	Small molecule	2006
JQXXHWHPUNPDRT-WLSIYKJHSA-N	CHEMBL374478	RIFAMPIN	4	Small molecule	1971
JRRNZNSGDSFFIR-UHFFFAOYSA-M	CHEMBL1724	MEPENZOLATE BROMIDE	4	Small molecule	1956
JRTIDHTUMYMPRU-UHFFFAOYSA-N	CHEMBL54349	ALPIDEM	4	Small molecule
JRURYQJSLYLRLN-BJMVGYQFSA-N	CHEMBL953	ENTACAPONE	4	Small molecule	1999
JRWZLRBJNMZMFE-UHFFFAOYSA-N	CHEMBL926	DOBUTAMINE	4	Small molecule	1978
JSDRRTOADPPCHY-HSQYWUDLSA-N	CHEMBL1592	QUINAPRIL	4	Small molecule	1991
JSWZEAMFRNKZNL-UHFFFAOYSA-N	CHEMBL1110	ALOSETRON	4	Small molecule	2000
JSXBVMKACNEMKY-UHFFFAOYSA-N	CHEMBL1201060	LOXAPINE HYDROCHLORIDE	4	Small molecule	1976
JSZILQVIPPROJI-UHFFFAOYSA-N	CHEMBL1201250	BENZQUINAMIDE	4	Small molecule	1974
JTEGQNOMFQHVDC-NKWVEPMBSA-N	CHEMBL141	LAMIVUDINE	4	Small molecule	1995
JTLXCMOFVBXEKD-FOWTUZBSSA-N	CHEMBL1740659	FURSULTIAMINE	4	Small molecule
JTNHOVZOOVVGHI-UHFFFAOYSA-N	CHEMBL1201348	MENADIOL DIPHOSPHORIC ACID	4	Small molecule
JTPUMZTWMWIVPA-UHFFFAOYSA-O	CHEMBL1201232	ISOPROPAMIDE	4	Small molecule	1957
JTTAUPUMOLRVRA-UHFFFAOYSA-N	CHEMBL2111030	PROTHIPENDYL	4	Small molecule
JTWOMNBEOCYFNV-NFFDBFGFSA-N	CHEMBL1537	AZLOCILLIN	4	Small molecule	1982
JTZPPHUZZDKEOC-RBQAPOGLSA-A	CHEMBL2367706	SUCRALFATE	4	Unknown	1981
JTZQCHFUGHIPDF-RYVBEKKQSA-M	CHEMBL1371200	CANRENOATE POTASSIUM	4	Small molecule
JTZZSQYMACOLNN-VDWJNHBNSA-N	CHEMBL501849	SIMEPREVIR	4	Small molecule	2013
JUGOREOARAHOCO-UHFFFAOYSA-M	CHEMBL1184	ACETYLCHOLINE CHLORIDE	4	Small molecule	1973
JUKPWJGBANNWMW-VWBFHTRKSA-N	CHEMBL1095097	EPLERENONE	4	Small molecule	2002
JUMYIBMBTDDLNG-OJERSXHUSA-N	CHEMBL904	DEXMETHYLPHENIDATE HYDROCHLORIDE	4	Small molecule	2001
JUMYIBMBTDDLNG-UHFFFAOYSA-N	CHEMBL1722	METHYLPHENIDATE HYDROCHLORIDE	4	Small molecule	1955
JURKNVYFZMSNLP-UHFFFAOYSA-N	CHEMBL669	CYCLOBENZAPRINE	4	Small molecule	1977
JUUFBMODXQKSTD-UHFFFAOYSA-N	CHEMBL255044	FLUPIRTINE	4	Small molecule
JUZNIMUFDBIJCM-ANEDZVCMSA-N	CHEMBL1359	ERTAPENEM	4	Small molecule	2001
JUZYLCPPVHEVSV-LJQANCHMSA-N	CHEMBL204656	ELVITEGRAVIR	4	Small molecule	2012
JVHPTYWUBOQMBP-RVFAQHLVSA-N	CHEMBL1200976	IDARUBICIN HYDROCHLORIDE	4	Small molecule	1990
JVHXJTBJCFBINQ-ADAARDCZSA-N	CHEMBL429910	DAPAGLIFLOZIN	4	Small molecule	2014
JVLBPIPGETUEET-GAAHOAFPSA-O	CHEMBL1186579	METHYLNALTREXONE	4	Small molecule	2008
JVTAAEKCZFNVCJ-UHFFFAOYSA-N	CHEMBL1200559	LACTIC ACID	4	Small molecule	2006
JWAZHODZSADEHB-UHFFFAOYSA-M	CHEMBL1201745	CHOLINE FENOFIBRATE	4	Small molecule	2008
JWBOIMRXGHLCPP-UHFFFAOYSA-N	CHEMBL1670	MITOTANE	4	Small molecule	1970
JWCSIUVGFCSJCK-CAVRMKNVSA-N	CHEMBL74632	MOXALACTAM	4	Small molecule	1982
JWDYCNIAQWPBHD-UHFFFAOYSA-N	CHEMBL229128	MEPHENESIN	4	Small molecule
JWEQLWMZHJSMEC-AFJTUFCWSA-N	CHEMBL4594293	ACALABRUTINIB MALEATE	4	Small molecule	2022
JWEXHQAEWHKGCW-UHFFFAOYSA-N	CHEMBL1201731	NEBIVOLOL HYDROCHLORIDE	4	Small molecule	2007
JWHAUXFOSRPERK-UHFFFAOYSA-N	CHEMBL631	PROPAFENONE	4	Small molecule	1989
JWJOTENAMICLJG-QWBYCMEYSA-N	CHEMBL1200969	DUTASTERIDE	4	Small molecule	2001
JWNPDZNEKVCWMY-VQHVLOKHSA-N	CHEMBL180022	NERATINIB	4	Small molecule	2017
JWPGJSVJDAJRLW-UHFFFAOYSA-N	CHEMBL169901	DEBRISOQUIN	4	Small molecule
JWRMHDSINXPDHB-OJAGFMMFSA-N	CHEMBL1200877	FLUMETHASONE PIVALATE	4	Small molecule	1982
JWUBBDSIWDLEOM-DTOXIADCSA-N	CHEMBL1040	CALCIFEDIOL	4	Small molecule	1980
JWZZKOKVBUJMES-UHFFFAOYSA-N	CHEMBL434	ISOPROTERENOL	4	Small molecule	1956
JXDFEQONERDKSS-UHFFFAOYSA-N	CHEMBL1201323	BETAZOLE	4	Small molecule	1982
JXLYSJRDGCGARV-CFWMRBGOSA-N	CHEMBL159	VINBLASTINE	4	Small molecule	1965
JXRAXHBVZQZSIC-JKVLGAQCSA-N	CHEMBL1200534	MOEXIPRIL HYDROCHLORIDE	4	Small molecule	1995
JXSBZDNBNJTHBJ-JPZUGYNPSA-M	CHEMBL2105996	CARBENICILLIN PHENYL SODIUM	4	Small molecule
JXSJBGJIGXNWCI-UHFFFAOYSA-N	CHEMBL1200468	MALATHION	4	Small molecule	1982
JXYWFNAQESKDNC-BTJKTKAUSA-N	CHEMBL1201006	PYRILAMINE MALEATE	4	Small molecule	1973
JXZZEXZZKAWDSP-UHFFFAOYSA-N	CHEMBL279516	INDORAMIN	4	Small molecule
JYCNMRVZELJVAW-RZVFYPHASA-N	CHEMBL2219414	ERAVACYCLINE DIHYDROCHLORIDE	4	Small molecule	2018
JYGXADMDTFJGBT-VWUMJDOOSA-N	CHEMBL389621	HYDROCORTISONE	4	Small molecule	1952
JYIKNQVWKBUSNH-OGZDCFRISA-N	CHEMBL499808	CASPOFUNGIN	4	Small molecule	2001
JYTNQNCOQXFQPK-MRXNPFEDSA-N	CHEMBL1083659	SUVOREXANT	4	Small molecule	2014
JZCPYUJPEARBJL-UHFFFAOYSA-N	CHEMBL111	RIMONABANT	4	Small molecule	2006
JZQKKSLKJUAGIC-UHFFFAOYSA-N	CHEMBL500	PINDOLOL	4	Small molecule	1982
JZRWCGZRTZMZEH-UHFFFAOYSA-N	CHEMBL1547	THIAMINE	4	Small molecule	1985
JZUFKLXOESDKRF-UHFFFAOYSA-N	CHEMBL435	HYDROCHLOROTHIAZIDE	4	Small molecule	1959
KAAZGXDPUNNEFN-UHFFFAOYSA-N	CHEMBL304902	CLOTHIAPINE	4	Small molecule
KAICRBBQCRKMPO-UHFFFAOYSA-N	CHEMBL3301611	AMIFAMPRIDINE PHOSPHATE	4	Small molecule	2018
KANJSNBRCNMZMV-ABRZTLGGSA-N	CHEMBL1201202	FONDAPARINUX	4	Oligosaccharide	2001
KAOVAAHCFNYXNJ-SBSPUUFOSA-N	CHEMBL4297212	SOLRIAMFETOL HYDROCHLORIDE	4	Small molecule	2019
KAQKFAOMNZTLHT-OZUDYXHBSA-N	CHEMBL1139	EPOPROSTENOL	4	Small molecule	1995
KASDHRXLYQOAKZ-XDSKOBMDSA-N	CHEMBL1200686	PIMECROLIMUS	4	Small molecule	2001
KBAUFVUYFNWQFM-UHFFFAOYSA-N	CHEMBL1200392	DOXYLAMINE SUCCINATE	4	Small molecule	1948
KBOPZPXVLCULAV-UHFFFAOYSA-N	CHEMBL704	MESALAMINE	4	Small molecule	1987
KBUZBQVCBVDWKX-UHFFFAOYSA-N	CHEMBL594	EMEDASTINE	4	Small molecule	1997
KBZOIRJILGZLEJ-LGYYRGKSSA-N	CHEMBL373742	VASOPRESSIN	4	Protein	2014
KCEHVJZZIGJAAW-FERBBOLQSA-N	CHEMBL2105743	OLODATEROL HYDROCHLORIDE	4	Small molecule	2014
KCLANYCVBBTKTO-UHFFFAOYSA-N	CHEMBL1196	PROPARACAINE	4	Small molecule	1953
KCUWTKOTPIUBRI-VICXVTCVSA-M	CHEMBL1200388	CLOXACILLIN SODIUM	4	Small molecule	1974
KDGFLJKFZUIJMX-UHFFFAOYSA-N	CHEMBL1738797	ALECTINIB	4	Small molecule	2015
KDLHYOMCWBWLMM-UHFFFAOYSA-N	CHEMBL3989555	MECLIZINE HYDROCHLORIDE	4	Small molecule	1957
KDLLNMRYZGUVMA-ZXXIGWHRSA-N	CHEMBL1627367	FLUOROESTRADIOL	4	Small molecule	2020
KDLLNMRYZGUVMA-ZYMZXAKXSA-N	CHEMBL4594261	FLUOROESTRADIOL F-18	4	Small molecule	2020
KDLNOQQQEBKBQM-HDFGVWRLSA-N	CHEMBL2104489	ANAGESTONE ACETATE	4	Small molecule
KDLRVYVGXIQJDK-AWPVFWJPSA-N	CHEMBL1753	CLINDAMYCIN	4	Small molecule	1970
KDQAABAKXDWYSZ-PNYVAJAMSA-N	CHEMBL378544	VINBLASTINE SULFATE	4	Small molecule	1965
KDQPSPMLNJTZAL-UHFFFAOYSA-L	CHEMBL2107560	SODIUM PHOSPHATE, DIBASIC	4	Small molecule	1983
KDXKERNSBIXSRK-YFKPBYRVSA-N	CHEMBL8085	LYSINE	4	Small molecule
KDXZREBVGAGZHS-UHFFFAOYSA-M	CHEMBL30219	METHOHEXITAL SODIUM	4	Small molecule	1960
KEIPNCCJPRMIAX-HNNXBMFYSA-N	CHEMBL3701238	FUTIBATINIB	4	Small molecule	2022
KEJCWVGMRLCZQQ-YJBYXUATSA-N	CHEMBL1095930	CEFUROXIME AXETIL	4	Small molecule	1987
KEJICOXJTRHYAK-XFULWGLBSA-N	CHEMBL227529	ALOGLIPTIN BENZOATE	4	Small molecule	2013
KEJXLQUPYHWCNM-UHFFFAOYSA-N	CHEMBL2105345	PROPANIDID	4	Small molecule
KEWHKYJURDBRMN-XSAPEOHZSA-M	CHEMBL2134724	IPRATROPIUM BROMIDE	4	Small molecule	1986
KFEFLCOCAHJBEA-ANRVCLKPSA-N	CHEMBL2103735	CETRORELIX ACETATE	4	Protein	2000
KFNNPQDSPLWLCX-UHFFFAOYSA-N	CHEMBL3989830	SIBUTRAMINE HYDROCHLORIDE	4	Small molecule	1997
KFQYTPMOWPVWEJ-INIZCTEOSA-N	CHEMBL1303	ROTIGOTINE	4	Small molecule	2007
KFVSLSTULZVNPG-UHFFFAOYSA-N	CHEMBL1315867	TERBUTALINE SULFATE	4	Small molecule	1974
KFYRPLNVJVHZGT-UHFFFAOYSA-N	CHEMBL1200964	AMITRIPTYLINE HYDROCHLORIDE	4	Small molecule	1961
KFZMGEQAYNKOFK-UHFFFAOYSA-N	CHEMBL582	ISOPROPYL ALCOHOL	4	Small molecule	2000
KFZMXOLSYABOSE-UHFFFAOYSA-O	CHEMBL2110771	AMBUTONIUM	4	Small molecule
KGBXLFKZBHKPEV-UHFFFAOYSA-N	CHEMBL42403	BORIC ACID	4	Small molecule
KGFYHTZWPPHNLQ-AWEZNQCLSA-N	CHEMBL198362	RIVAROXABAN	4	Small molecule	2011
KGHYQYACJRXCAT-UHFFFAOYSA-N	CHEMBL65375	TIPIRACIL HYDROCHLORIDE	4	Small molecule	2015
KGPGQDLTDHGEGT-SZUNQUCBSA-N	CHEMBL3301669	DALBAVANCIN	4	Unknown	2014
KGWDUNBJIMUFAP-KVVVOXFISA-N	CHEMBL3989529	ETHANOLAMINE OLEATE	4	Small molecule	1988
KHLVKKOJDHCJMG-QDBORUFSSA-L	CHEMBL2105023	INDIGOTINDISULFONATE SODIUM	4	Small molecule	2022
KHOITXIGCFIULA-UHFFFAOYSA-N	CHEMBL942	BISACODYL	4	Small molecule	2004
KHPKQFYUPIUARC-UHFFFAOYSA-N	CHEMBL404108	LUMIRACOXIB	4	Small molecule
KIHYPELVXPAIDH-HNSNBQBZSA-N	CHEMBL2336071	SIPONIMOD	4	Small molecule	2019
KILNVBDSWZSGLL-KXQOOQHDSA-N	CHEMBL1200737	COLFOSCERIL PALMITATE	4	Small molecule	1990
KIPLYOUQVMMOHB-MXWBXKMOSA-L	CHEMBL3989568	OXYTETRACYCLINE CALCIUM	4	Small molecule	1982
KIQQMECNKUGGKA-NMYWJIRASA-N	CHEMBL1200934	NORGESTIMATE	4	Small molecule	1989
KJADKKWYZYXHBB-XBWDGYHZSA-N	CHEMBL220492	TOPIRAMATE	4	Small molecule	1996
KJBLQGHJOCAOJP-UHFFFAOYSA-N	CHEMBL1200940	METOCLOPRAMIDE HYDROCHLORIDE	4	Small molecule	1979
KJFBVJALEQWJBS-XUXIUFHCSA-N	CHEMBL515408	MARIBAVIR	4	Small molecule	2021
KJFMBFZCATUALV-UHFFFAOYSA-N	CHEMBL63857	PHENOLPHTHALEIN	4	Small molecule
KJHKTHWMRKYKJE-SUGCFTRWSA-N	CHEMBL729	LOPINAVIR	4	Small molecule	2000
KJONHKAYOJNZEC-UHFFFAOYSA-N	CHEMBL13209	NITRAZEPAM	4	Small molecule
KJUHIXIWKSVBKB-UHFFFAOYSA-N	CHEMBL2106829	METHAQUALONE HYDROCHLORIDE	4	Small molecule
KKGQTZUTZRNORY-UHFFFAOYSA-N	CHEMBL314854	FINGOLIMOD	4	Small molecule	2010
KKHPNPMTPORSQE-UHFFFAOYSA-N	CHEMBL2110774	CHLORPHENOXAMINE	4	Small molecule
KKZJGLLVHKMTCM-UHFFFAOYSA-N	CHEMBL58	MITOXANTRONE	4	Small molecule	1987
KLBQZWRITKRQQV-UHFFFAOYSA-N	CHEMBL479	THIORIDAZINE	4	Small molecule	1962
KLDXJTOLSGUMSJ-JGWLITMVSA-N	CHEMBL1200660	ISOSORBIDE	4	Small molecule	1974
KLEAIHJJLUAXIQ-JDRGBKBRSA-N	CHEMBL3989514	IRINOTECAN HYDROCHLORIDE	4	Small molecule	1996
KLOHDWPABZXLGI-YWUHCJSESA-M	CHEMBL1200758	AMPICILLIN SODIUM	4	Small molecule	1971
KLOHYVOVXOUKQI-UHFFFAOYSA-N	CHEMBL2105458	THENALIDINE	4	Small molecule
KLOLZALDXGTNQE-JIDHJSLPSA-N	CHEMBL1084172	VILANTEROL TRIFENATATE	4	Small molecule	2013
KLPWJLBORRMFGK-UHFFFAOYSA-N	CHEMBL460	MOLINDONE	4	Small molecule	1974
KLRSDBSKUSSCGU-KRQUFFFQSA-N	CHEMBL3545059	ALISKIREN FUMARATE	4	Small molecule	2007
KLZWOWYOHUKJIG-BPUTZDHNSA-N	CHEMBL317094	IMIDAPRIL	4	Small molecule
KMGKABOMYQLLDJ-WXBCEIQXSA-F	CHEMBL2107374	SUGAMMADEX SODIUM	4	Oligosaccharide	2015
KNAHARQHSZJURB-UHFFFAOYSA-N	CHEMBL1518	PROPYLTHIOURACIL	4	Small molecule	1947
KNHUKKLJHYUCFP-UHFFFAOYSA-N	CHEMBL565	CLOFIBRATE	4	Small molecule	1967
KNZADIMHVBBPOA-UHFFFAOYSA-N	CHEMBL1200478	DYCLONINE HYDROCHLORIDE	4	Small molecule	1982
KOHIRBRYDXPAMZ-UHFFFAOYSA-N	CHEMBL434394	NEBIVOLOL	4	Small molecule	2007
KOOAFHGJVIVFMZ-WZPXRXMFSA-M	CHEMBL1237070	MICAFUNGIN SODIUM	4	Small molecule	2005
KORNTPPJEAJQIU-KJXAQDMKSA-N	CHEMBL1201087	CABERGOLINE	4	Small molecule	1996
KPBZROQVTHLCDU-UHFFFAOYSA-N	CHEMBL1237132	CLEVIDIPINE	4	Small molecule	2008
KPHWPUGNDIVLNH-UHFFFAOYSA-M	CHEMBL1034	DICLOFENAC SODIUM	4	Small molecule	1988
KPJZHOPZRAFDTN-NQUBZZJWSA-N	CHEMBL485253	METHYSERGIDE	4	Small molecule	1962
KPQZUUQMTUIKBP-UHFFFAOYSA-N	CHEMBL498847	SECNIDAZOLE	4	Small molecule	2017
KPSRODZRAIWAKH-UHFFFAOYSA-N	CHEMBL557555	CIPROFIBRATE	4	Small molecule
KPVIXBKIJXZQJX-FCEONZPQSA-N	CHEMBL3291398	LEFAMULIN	4	Small molecule	2019
KPWSJANDNDDRMB-QAQDUYKDSA-N	CHEMBL2028019	CARIPRAZINE	4	Small molecule	2015
KPYSYYIEGFHWSV-UHFFFAOYSA-N	CHEMBL701	BACLOFEN	4	Small molecule	1977
KQKPFRSPSRPDEB-UHFFFAOYSA-N	CHEMBL128	SUMATRIPTAN	4	Small molecule	1992
KQPKPCNLIDLUMF-UHFFFAOYSA-N	CHEMBL447	SECOBARBITAL	4	Small molecule	1950
KQXKVJAGOJTNJS-HNNXBMFYSA-N	CHEMBL1290	PENBUTOLOL	4	Small molecule	1987
KRCQSTCYZUOBHN-UHFFFAOYSA-N	CHEMBL1200930	RABEPRAZOLE SODIUM	4	Small molecule	1999
KRKNYBCHXYNGOX-UHFFFAOYSA-N	CHEMBL1261	CITRIC ACID	4	Small molecule	1982
KRMDCWKBEZIMAB-UHFFFAOYSA-N	CHEMBL629	AMITRIPTYLINE	4	Small molecule	1961
KRNAOFGYEFKHPB-ANJVHQHFSA-N	CHEMBL2178422	RIMEGEPANT	4	Small molecule	2020
KRWPPVCZNGQQHZ-IINIBMQSSA-N	CHEMBL3544973	CEFTAROLINE FOSAMIL ACETATE	4	Small molecule	2010
KSCFJBIXMNOVSH-UHFFFAOYSA-N	CHEMBL1752	DYPHYLLINE	4	Small molecule	1951
KSGXQBZTULBEEQ-UHFFFAOYSA-N	CHEMBL539697	DABIGATRAN ETEXILATE	4	Small molecule	2010
KSMAGQUYOIHWFS-UHFFFAOYSA-N	CHEMBL17860	LOFEXIDINE	4	Small molecule	2018
KSRLIXGNPXAZHD-HAZZGOGXSA-M	CHEMBL928	DANTROLENE SODIUM	4	Small molecule	1974
KSXLETNRCMCRAQ-LWQDQPMZSA-N	CHEMBL383675	TEMOPORFIN	4	Small molecule
KTEIFNKAUNYNJU-GFCCVEGCSA-N	CHEMBL601719	CRIZOTINIB	4	Small molecule	2011
KTGRHKOEFSJQNS-BDQAORGHSA-N	CHEMBL1200322	ESCITALOPRAM OXALATE	4	Small molecule	2002
KTHVBAZBLKXIHZ-UHFFFAOYSA-N	CHEMBL1623992	PIPERIDOLATE	4	Small molecule
KTOYYUONFQWSMW-UHFFFAOYSA-N	CHEMBL2106439	PIPOTIAZINE PALMITATE	4	Small molecule
KTTMEOWBIWLMSE-UHFFFAOYSA-N	CHEMBL2362016	ARSENIC TRIOXIDE	4	Small molecule	2000
KTUFKADDDORSSI-UHFFFAOYSA-N	CHEMBL1200813	ACEBUTOLOL HYDROCHLORIDE	4	Small molecule	1984
KTUFNOKKBVMGRW-UHFFFAOYSA-N	CHEMBL941	IMATINIB	4	Small molecule	2001
KTVKGXZZBQCBGD-UHFFFAOYSA-M	CHEMBL1200899	TYROPANOATE SODIUM	4	Small molecule	1969
KUBARPMUNHKBIQ-ZBPSDVLKSA-N	CHEMBL4297066	ELIGLUSTAT TARTRATE	4	Small molecule	2014
KUCQYCKVKVOKAY-CTYIDZIISA-N	CHEMBL1450	ATOVAQUONE	4	Small molecule	1992
KUVIULQEHSCUHY-XYWKZLDCSA-N	CHEMBL1200500	BECLOMETHASONE DIPROPIONATE	4	Small molecule	1976
KVHHQGIIZCJATJ-UHFFFAOYSA-N	CHEMBL1474889	CLOBUTINOL	4	Small molecule	1961
KVJXBPDAXMEYOA-CXANFOAXSA-N	CHEMBL1200907	TRILOSTANE	4	Small molecule	1984
KVSKGMLNBAPGKH-UHFFFAOYSA-N	CHEMBL24944	TRIBROMSALAN	4	Small molecule
KVUAALJSMIVURS-QNTKWALQSA-L	CHEMBL1908361	LEVOLEUCOVORIN CALCIUM	4	Small molecule	2008
KVUAALJSMIVURS-ZEDZUCNESA-L	CHEMBL1201138	LEUCOVORIN CALCIUM	4	Small molecule	1952
KVWDHTXUZHCGIO-UHFFFAOYSA-N	CHEMBL715	OLANZAPINE	4	Small molecule	1996
KVWNWTZZBKCOPM-UHFFFAOYSA-M	CHEMBL1095292	BRETYLIUM TOSYLATE	4	Small molecule	1986
KWGRBVOPPLSCSI-WCBMZHEXSA-N	CHEMBL1590	PSEUDOEPHEDRINE	4	Small molecule	1963
KWGRBVOPPLSCSI-WPRPVWTQSA-N	CHEMBL211456	EPHEDRINE	4	Small molecule	2016
KWIUHFFTVRNATP-UHFFFAOYSA-O	CHEMBL95889	BETAINE	4	Small molecule	1996
KWORUUGOSLYAGD-UHFFFAOYSA-N	CHEMBL1567328	OMEPRAZOLE MAGNESIUM	4	Small molecule	2003
KWORUUGOSLYAGD-YPPDDXJESA-N	CHEMBL2146133	ESOMEPRAZOLE MAGNESIUM	4	Small molecule	2001
KWTQSFXGGICVPE-WCCKRBBISA-N	CHEMBL1200381	ARGININE HYDROCHLORIDE	4	Small molecule
KWTSXDURSIMDCE-QMMMGPOBSA-N	CHEMBL612	DEXTROAMPHETAMINE	4	Small molecule	1955
KWTSXDURSIMDCE-UHFFFAOYSA-N	CHEMBL405	AMPHETAMINE	4	Small molecule	1955
KWTWDQCKEHXFFR-SMDDNHRTSA-N	CHEMBL1201776	TAPENTADOL	4	Small molecule	2008
KXEBLAPZMOQCKO-UHFFFAOYSA-N	CHEMBL1728	LOMEFLOXACIN HYDROCHLORIDE	4	Small molecule	1992
KXGCNMMJRFDFNR-WDRJZQOASA-N	CHEMBL3301675	LINACLOTIDE	4	Protein	2012
KXGVEGMKQFWNSR-LLQZFEROSA-N	CHEMBL406393	DEOXYCHOLIC ACID	4	Small molecule	2015
KXNPVXPOPUZYGB-IOVMHBDKSA-N	CHEMBL1166	ARGATROBAN	4	Small molecule	2000
KXRZBTAEDBELFD-UHFFFAOYSA-N	CHEMBL1525826	SULFALENE	4	Small molecule
KXZOIWWTXOCYKR-UHFFFAOYSA-M	CHEMBL1200804	DICLOFENAC POTASSIUM	4	Small molecule	1993
KYBOHGVERHWSSV-VNIVIJDLSA-N	CHEMBL1908315	GEMEPROST	4	Small molecule
KYHQZNGJUGFTGR-UHFFFAOYSA-N	CHEMBL37390	PROXYPHYLLINE	4	Small molecule
KYITYFHKDODNCQ-UHFFFAOYSA-M	CHEMBL1200879	WARFARIN SODIUM	4	Small molecule	1954
KYJWUPZPSXZEPG-NTISSMGPSA-N	CHEMBL3989869	UMBRALISIB TOSYLATE	4	Small molecule	2021
KYKNRZGSIGMXFH-ZVGUSBNCSA-M	CHEMBL2105248	POTASSIUM BITARTRATE	4	Small molecule	2020
KYWCWBXGRWWINE-UHFFFAOYSA-N	CHEMBL1257015	PICOTAMIDE	4	Small molecule
KYYIDSXMWOZKMP-UHFFFAOYSA-N	CHEMBL1118	DESVENLAFAXINE	4	Small molecule	2008
KZDCMKVLEYCGQX-UDPGNSCCSA-N	CHEMBL1200936	PENICILLIN G PROCAINE	4	Small molecule	1948
KZLNXGBVFTWMPS-UHFFFAOYSA-N	CHEMBL1200707	BENZQUINAMIDE HYDROCHLORIDE	4	Small molecule	1974
KZQSXALQTHVPDQ-UHFFFAOYSA-M	CHEMBL1200345	SODIUM SUCCINATE	4	Small molecule
KZUIYQJTUIACIG-YBZCJVABSA-N	CHEMBL2105722	NOMEGESTROL	4	Small molecule
KZVOMLRKFJUTLK-UHFFFAOYSA-N	CHEMBL4594292	TEPOTINIB HYDROCHLORIDE	4	Small molecule	2021
KZVVGZKAVZUACK-BJILWQEISA-N	CHEMBL1628504	RILPIVIRINE HYDROCHLORIDE	4	Small molecule	2011
LACQPOBCQQPVIT-SEYKEWMNSA-N	CHEMBL2251240	SCOPOLAMINE HYDROBROMIDE	4	Small molecule
LALFOYNTGMUKGG-BGRFNVSISA-L	CHEMBL1744447	ROSUVASTATIN CALCIUM	4	Small molecule	2003
LAYLQVBQIBQVLL-UHFFFAOYSA-N	CHEMBL951	IOPHENDYLATE	4	Small molecule
LAZPBGZRMVRFKY-HNCPQSOCSA-N	CHEMBL1770	LEVAMISOLE HYDROCHLORIDE	4	Small molecule	1990
LBDWSTFIMYEJKD-UHFFFAOYSA-N	CHEMBL3039567	SODIUM GLYCEROPHOSPHATE	4	Small molecule	2014
LBFBRXGCXUHRJY-HKHDRNBDSA-M	CHEMBL1200681	MONTELUKAST SODIUM	4	Small molecule	1998
LBHIOVVIQHSOQN-UHFFFAOYSA-N	CHEMBL284906	NICORANDIL	4	Small molecule
LBHLFPGPEGDCJG-UHFFFAOYSA-N	CHEMBL298470	TAFENOQUINE	4	Small molecule	2018
LBSFSRMTJJPTCW-DSXUQNDKSA-N	CHEMBL588046	QUININE HYDROCHLORIDE	4	Small molecule
LBTQUZNIWCWBNN-UHFFFAOYSA-N	CHEMBL3989919	FOSNETUPITANT CHLORIDE HYDROCHLORIDE	4	Small molecule	2018
LBWFXVZLPYTWQI-IPOVEDGCSA-N	CHEMBL1567	SUNITINIB MALATE	4	Small molecule	2006
LCELQERNWLBPSY-YAYGZGPXSA-M	CHEMBL4297109	OXITROPIUM BROMIDE	4	Small molecule
LCQLHJZYVOQKHU-VKHMYHEASA-N	CHEMBL1201780	CARGLUMIC ACID	4	Small molecule	2010
LCTORFDMHNKUSG-XTTLPDOESA-N	CHEMBL1200628	VANCOMYCIN HYDROCHLORIDE	4	Small molecule	1964
LCTZPQRFOZKZNK-UHFFFAOYSA-N	CHEMBL1201340	DIPHEMANIL	4	Small molecule	1982
LDCRTTXIJACKKU-ONEGZZNKSA-N	CHEMBL2107333	DIMETHYL FUMARATE	4	Small molecule	2013
LDCYZAJDBXYCGN-VIFPVBQESA-N	CHEMBL350221	OXITRIPTAN	4	Small molecule
LDDHMLJTFXJGPI-UHFFFAOYSA-N	CHEMBL1699	MEMANTINE HYDROCHLORIDE	4	Small molecule	2003
LDEKQSIMHVQZJK-CAQYMETFSA-N	CHEMBL2107825	TENOFOVIR ALAFENAMIDE	4	Small molecule	2015
LDMPZNTVIGIREC-CZEDPBFNSA-N	CHEMBL3989563	NICOTINE BITARTRATE	4	Small molecule
LDMWSLGGVTVJPG-UHFFFAOYSA-N	CHEMBL278819	MINAPRINE	4	Small molecule
LDVRMNJZLWXJPL-JKQNMTHDSA-N	CHEMBL4594248	CALCITONIN HUMAN	4	Protein	1986
LEBVLXFERQHONN-INIZCTEOSA-N	CHEMBL1201193	LEVOBUPIVACAINE	4	Small molecule	1999
LEBVLXFERQHONN-UHFFFAOYSA-N	CHEMBL1098	BUPIVACAINE	4	Small molecule	1972
LENZDBCJOHFCAS-UHFFFAOYSA-N	CHEMBL1200391	TROMETHAMINE	4	Small molecule	1965
LERNTVKEWCAPOY-DZZGSBJMSA-N	CHEMBL1900528	TIOTROPIUM	4	Small molecule	2004
LEROTMJVBFSIMP-UHFFFAOYSA-N	CHEMBL1200922	MEBUTAMATE	4	Small molecule	1982
LEVWYRKDKASIDU-IMJSIDKUSA-N	CHEMBL590540	CYSTINE	4	Small molecule
LEZWWPYKPKIXLL-UHFFFAOYSA-N	CHEMBL808	ECONAZOLE	4	Small molecule	1982
LFMYNZPAVPMEGP-PIDGMYBPSA-N	CHEMBL1409	FLUVOXAMINE MALEATE	4	Small molecule	1994
LFQDNHWZDQTITF-UHFFFAOYSA-N	CHEMBL443052	TAVABOROLE	4	Small molecule	2014
LFQSCWFLJHTTHZ-UHFFFAOYSA-N	CHEMBL545	ALCOHOL	4	Small molecule
LFZGYTBWUHCAKF-DCNJEFSFSA-N	CHEMBL3989551	LINCOMYCIN HYDROCHLORIDE	4	Small molecule	1964
LGFMXOTUSSVQJV-LYAFVJFSSA-N	CHEMBL3833334	PAPAVERETUM	4	Small molecule
LGLFFNDHMLKUMI-UHFFFAOYSA-N	CHEMBL459265	HEXAMETHYL PARAROSANILINE	4	Small molecule	1982
LHAPOGAFBLSJJQ-GUTACTQSSA-N	CHEMBL3233142	LUMATEPERONE TOSYLATE	4	Small molecule	2019
LHCBOXPPRUIAQT-UHFFFAOYSA-N	CHEMBL1201159	FENTANYL HYDROCHLORIDE	4	Small molecule	2006
LHHCSNFAOIFYRV-DOVBMPENSA-N	CHEMBL218394	BOCEPREVIR	4	Small molecule	2011
LIAWQASKBFCRNR-UHFFFAOYSA-N	CHEMBL1697856	BUCETIN	4	Small molecule
LIOLIMKSCNQPLV-UHFFFAOYSA-N	CHEMBL3188267	CAPMATINIB	4	Small molecule	2020
LIQODXNTTZAGID-OCBXBXKTSA-N	CHEMBL1200645	ETOPOSIDE PHOSPHATE	4	Small molecule	1996
LIRCDOVJWUGTMW-ZWNOBZJWSA-N	CHEMBL1201281	CHLORAMPHENICOL SUCCINIC ACID	4	Small molecule	1959
LIRYPHYGHXZJBZ-UHFFFAOYSA-N	CHEMBL2103875	TRAMETINIB	4	Small molecule
LJBSAUIFGPSHCN-UHFFFAOYSA-N	CHEMBL1200397	BUTENAFINE HYDROCHLORIDE	4	Small molecule	1996
LJCNRYVRMXRIQR-OLXYHTOASA-L	CHEMBL2219738	POTASSIUM SODIUM TARTRATE	4	Small molecule
LJRDOKAZOAKLDU-UDXJMMFXSA-N	CHEMBL2206196	PAROMOMYCIN SULFATE	4	Small molecule	1969
LJVAJPDWBABPEJ-PNUFFHFMSA-N	CHEMBL1136	TELITHROMYCIN	4	Small molecule	2004
LKAJKIOFIWVMDJ-IYRCEVNGSA-N	CHEMBL2079587	STANOZOLOL	4	Small molecule	1962
LKCWBDHBTVXHDL-RMDFUYIESA-N	CHEMBL177	AMIKACIN	4	Small molecule	1981
LKJPYSCBVHEWIU-UHFFFAOYSA-N	CHEMBL409	BICALUTAMIDE	4	Small molecule	1995
LKYQLAWMNBFNJT-UHFFFAOYSA-N	CHEMBL1201347	ANILERIDINE	4	Small molecule	1982
LLJFMFZYVVLQKT-UHFFFAOYSA-N	CHEMBL383634	GLIQUIDONE	4	Small molecule
LLPOLZWFYMWNKH-CMKMFDCUSA-N	CHEMBL1457	HYDROCODONE	4	Small molecule
LLXQGDWGCCKOQP-MVZLLIIPSA-M	CHEMBL3137358	SIMEPREVIR SODIUM	4	Small molecule	2013
LMEKQMALGUDUQG-UHFFFAOYSA-N	CHEMBL1542	AZATHIOPRINE	4	Small molecule	1968
LMHIPJMTZHDKEW-XQYLJSSYSA-M	CHEMBL962	EPOPROSTENOL SODIUM	4	Small molecule	1995
LMJSLTNSBFUCMU-UHFFFAOYSA-N	CHEMBL1054	TRICHLORMETHIAZIDE	4	Small molecule	1960
LMOINURANNBYCM-UHFFFAOYSA-N	CHEMBL776	METAPROTERENOL	4	Small molecule	1973
LMWQQUMMGGIGJQ-UHFFFAOYSA-N	CHEMBL1200597	ETIDOCAINE HYDROCHLORIDE	4	Small molecule	1976
LNBCGLZYLJMGKP-JZGIKJSDSA-N	CHEMBL1434513	NOREPINEPHRINE BITARTRATE	4	Small molecule	1950
LNBGFESBSAEKAE-VRWDCWMNSA-N	CHEMBL4594231	IODOXAMATE MEGLUMINE	4	Small molecule
LNEPOXFFQSENCJ-UHFFFAOYSA-N	CHEMBL54	HALOPERIDOL	4	Small molecule	1967
LNPDTQAFDNKSHK-UHFFFAOYSA-N	CHEMBL865	VALDECOXIB	4	Small molecule	2001
LOMMPXLFBTZENJ-ZACQAIPSSA-N	CHEMBL4585668	BELZUTIFAN	4	Small molecule	2021
LOUPRKONTZGTKE-LHHVKLHASA-N	CHEMBL1294	QUINIDINE	4	Small molecule	1950
LOUPRKONTZGTKE-WZBLMQSHSA-N	CHEMBL170	QUININE	4	Small molecule	2005
LOVMMUBRQUFEAH-UIEAZXIASA-N	CHEMBL2364612	LATANOPROSTENE BUNOD	4	Small molecule	2017
LOVXREQUMZKFCM-UHFFFAOYSA-N	CHEMBL1200893	PROTOKYLOL HYDROCHLORIDE	4	Small molecule	1982
LPAUOXUZGSBGDU-STDDISTJSA-N	CHEMBL1096146	PONESIMOD	4	Small molecule	2021
LPEBYPDZMWMCLZ-CVBJKYQLSA-L	CHEMBL3833362	ZINC OLEATE	4	Small molecule
LPEPZBJOKDYZAD-UHFFFAOYSA-N	CHEMBL23588	FLUFENAMIC ACID	4	Small molecule
LPMXVESGRSUGHW-HBYQJFLCSA-N	CHEMBL222863	OUABAIN	4	Small molecule
LPQZKKCYTLCDGQ-WEDXCCLWSA-N	CHEMBL404	TAZOBACTAM	4	Small molecule	1993
LPRLDRXGWKXRMQ-UHFFFAOYSA-N	CHEMBL1564	DIPHENYLPYRALINE HYDROCHLORIDE	4	Small molecule	1982
LPXPTNMVRIOKMN-UHFFFAOYSA-M	CHEMBL93268	SODIUM NITRITE	4	Small molecule	2011
LQBVNQSMGBZMKD-UHFFFAOYSA-N	CHEMBL3137309	VENETOCLAX	4	Small molecule	2016
LQCLVBQBTUVCEQ-QTFUVMRISA-N	CHEMBL564085	TROLEANDOMYCIN	4	Small molecule	1969
LQOCSNZFBLPUID-UHFFFAOYSA-L	CHEMBL2106556	CYCLOBARBITAL CALCIUM	4	Small molecule
LQOLIRLGBULYKD-JKIFEVAISA-N	CHEMBL891	CLOXACILLIN	4	Small molecule	1974
LQVGUKOCMOKKJU-QPVGXXQTSA-M	CHEMBL3989697	RIBOFLAVIN 5'-PHOSPHATE SODIUM	4	Small molecule	1985
LRAJHPGSGBRUJN-OMIVUECESA-N	CHEMBL1200962	CEFEPIME HYDROCHLORIDE	4	Small molecule	1996
LRBQNJMCXXYXIU-PPKXGCFTSA-N	CHEMBL506247	TANNIC ACID	4	Unknown
LRJOMUJRLNCICJ-JZYPGELDSA-N	CHEMBL1152	PREDNISOLONE ACETATE	4	Small molecule	1955
LRVBSDMJFVZFHH-NFVAJSDSSA-J	CHEMBL4594383	PAFOLACIANINE SODIUM	4	Small molecule	2021
LRWSFOSWNAQHHW-UHFFFAOYSA-N	CHEMBL1200951	FLUPHENAZINE ENANTHATE	4	Small molecule	1967
LSLYOANBFKQKPT-UHFFFAOYSA-N	CHEMBL32800	FENOTEROL	4	Small molecule
LSQZJLSUYDQPKJ-NJBDSQKTSA-N	CHEMBL1082	AMOXICILLIN	4	Small molecule	1974
LTINPJMVDKPJJI-UHFFFAOYSA-N	CHEMBL2105827	GLYCEROL, IODINATED	4	Small molecule
LTINZAODLRIQIX-FBXRGJNPSA-N	CHEMBL1201016	CEFPODOXIME PROXETIL	4	Small molecule	1992
LTKVFMLMEYCWMK-UHFFFAOYSA-N	CHEMBL1398126	AMILORIDE HYDROCHLORIDE	4	Small molecule	1981
LTMHDMANZUZIPE-PUGKRICDSA-N	CHEMBL1751	DIGOXIN	4	Small molecule	1975
LTNZEXKYNRNOGT-UHFFFAOYSA-N	CHEMBL121663	DEQUALINIUM CHLORIDE	4	Small molecule
LTXREWYXXSTFRX-QGZVFWFLSA-N	CHEMBL237500	LINAGLIPTIN	4	Small molecule	2011
LUALIOATIOESLM-UHFFFAOYSA-N	CHEMBL251940	PERICIAZINE	4	Small molecule
LUBHDINQXIHVLS-UHFFFAOYSA-N	CHEMBL436	TOLRESTAT	4	Small molecule
LUCXVPAZUDVVBT-UNTBIKODSA-N	CHEMBL1702	ATOMOXETINE HYDROCHLORIDE	4	Small molecule	2002
LUKZNWIVRBCLON-GXOBDPJESA-N	CHEMBL2040682	CICLESONIDE	4	Small molecule	2006
LULNWZDBKTWDGK-UHFFFAOYSA-M	CHEMBL54126	NEOSTIGMINE BROMIDE	4	Small molecule
LUMAEVHDZXIGEP-UHFFFAOYSA-N	CHEMBL1201273	PROTOKYLOL	4	Small molecule	1982
LUMKNAVTFCDUIE-VHXPQNKSSA-N	CHEMBL2105395	OSPEMIFENE	4	Small molecule	2013
LUNRMKZYOGNOTR-UHFFFAOYSA-N	CHEMBL3989825	CYCLOGUANIL PAMOATE	4	Small molecule
LUPNKHXLFSSUGS-UHFFFAOYSA-M	CHEMBL306823	SODIUM DICHLOROACETATE	4	Small molecule
LUZRJRNZXALNLM-JGRZULCMSA-N	CHEMBL1732	DIHYDROERGOTAMINE	4	Small molecule	1946
LVQTUXZKLGXYIU-GWSNJHLMSA-M	CHEMBL1200549	RAPACURONIUM BROMIDE	4	Small molecule	1999
LVWZTYCIRDMTEY-UHFFFAOYSA-N	CHEMBL461522	DIPYRONE	4	Small molecule
LVXJQMNHJWSHET-AATRIKPKSA-N	CHEMBL2110732	DACOMITINIB	4	Small molecule	2018
LWAFSWPYPHEXKX-UHFFFAOYSA-N	CHEMBL839	CARTEOLOL	4	Small molecule	1988
LWMBPKJYEQGDLN-UHFFFAOYSA-N	CHEMBL3989678	PIPERAZINE CITRATE	4	Small molecule	1954
LWQQLNNNIPYSNX-UROSTWAQSA-N	CHEMBL1200666	CALCIPOTRIENE	4	Small molecule	1993
LWXUIUUOMSMZKJ-KLFWAVJMSA-M	CHEMBL3137333	ISAVUCONAZONIUM SULFATE	4	Small molecule	2015
LWYLQNWMSGFCOZ-UHFFFAOYSA-L	CHEMBL2021422	FOSPROPOFOL DISODIUM	4	Small molecule	2008
LWYXFDXUMVEZKS-TZTNOGQLSA-N	CHEMBL3989558	METHYSERGIDE MALEATE	4	Small molecule	1962
LXBIFEVIBLOUGU-DPYQTVNSSA-N	CHEMBL110458	MIGALASTAT	4	Small molecule	2018
LXMSZDCAJNLERA-ZHYRCANASA-N	CHEMBL1393	SPIRONOLACTONE	4	Small molecule	1960
LXNHXLLTXMVWPM-UHFFFAOYSA-N	CHEMBL1364	PYRIDOXINE	4	Small molecule	1985
LYCAIKOWRPUZTN-UHFFFAOYSA-N	CHEMBL457299	MACROGOL	4	Small molecule
LYZGJWXNOGIVQA-UHFFFAOYSA-M	CHEMBL1201065	THIAMYLAL SODIUM	4	Small molecule	1982
LZCDAPDGXCYOEH-UHFFFAOYSA-N	CHEMBL1265	ADAPALENE	4	Small molecule	1996
LZCOQTDXKCNBEE-IKIFYQGPSA-N	CHEMBL376897	METHSCOPOLAMINE	4	Small molecule	1953
LZFZMUMEGBBDTC-QEJZJMRPSA-N	CHEMBL577	ENALAPRILAT	4	Small molecule
LZNWYQJJBLGYLT-UHFFFAOYSA-N	CHEMBL302795	TENOXICAM	4	Small molecule
LZPBLUATTGKZBH-UHFFFAOYSA-L	CHEMBL2103736	FENOPROFEN CALCIUM	4	Small molecule	1976
LZPZPHGJDAGEJZ-AKAIJSEGSA-N	CHEMBL317052	REGADENOSON	4	Small molecule	2008
LZYXPFZBAZTOCH-UHFFFAOYSA-N	CHEMBL1201785	HEXAMINOLEVULINATE HYDROCHLORIDE	4	Small molecule	2010
MAEIEVLCKWDQJH-UHFFFAOYSA-N	CHEMBL1072	BUMETANIDE	4	Small molecule	1983
MAFMQEKGGFWBAB-UHFFFAOYSA-N	CHEMBL1374379	BENZONATATE	4	Small molecule	1958
MASNOZXLGMXCHN-ZLPAWPGGSA-N	CHEMBL266481	GLUCAGON	4	Protein	1998
MAYUSRUHXFWITM-GBRHMYBBSA-N	CHEMBL4297533	BREMELANOTIDE ACETATE	4	Protein	2019
MBBCVAKAJPKAKM-UHFFFAOYSA-N	CHEMBL354541	LOMITAPIDE	4	Small molecule	2012
MBBZMMPHUWSWHV-BDVNFPICSA-N	CHEMBL1200570	MEGLUMINE	4	Small molecule
MBGGBVCUIVRRBF-UHFFFAOYSA-N	CHEMBL832	SULFINPYRAZONE	4	Small molecule	1959
MBHNWCYEGXQEIT-UHFFFAOYSA-N	CHEMBL1448187	FLUPHENAZINE HYDROCHLORIDE	4	Small molecule	1959
MBIDSOMXPLCOHS-XNHQSDQCSA-N	CHEMBL4802223	LEUPROLIDE MESYLATE	4	Protein	2021
MBOMYENWWXQSNW-AWEZNQCLSA-N	CHEMBL3545432	IXAZOMIB CITRATE	4	Small molecule	2015
MBRHNTMUYWQHMR-UHFFFAOYSA-N	CHEMBL242580	CICLOPIROX OLAMINE	4	Small molecule
MBUVEWMHONZEQD-UHFFFAOYSA-N	CHEMBL639	AZELASTINE	4	Small molecule	1996
MBVDCEVFLAONHO-UHFFFAOYSA-M	CHEMBL1200743	IOXAGLATE SODIUM	4	Small molecule	1985
MBWXNTAXLNYFJB-NKFFZRIASA-N	CHEMBL1550	PHYTONADIONE	4	Small molecule
MCAHWIHFGHIESP-UHFFFAOYSA-N	CHEMBL2009089	SELENIOUS ACID	4	Small molecule	2019
MCCACAIVAXEFAL-UHFFFAOYSA-N	CHEMBL1559	MICONAZOLE NITRATE	4	Small molecule	1974
MCGSCOLBFJQGHM-SCZZXKLOSA-N	CHEMBL1380	ABACAVIR	4	Small molecule	1998
MCIACXAZCBVDEE-CUUWFGFTSA-N	CHEMBL1770248	ERTUGLIFLOZIN	4	Small molecule	2017
MCSPBPXATWBACD-GAYQJXMFSA-N	CHEMBL1200560	GUANABENZ ACETATE	4	Small molecule	1982
MDJFHRLTPRPZLY-UHFFFAOYSA-N	CHEMBL435966	NIMORAZOLE	4	Small molecule
MDKGKXOCJGEUJW-UHFFFAOYSA-N	CHEMBL956	SUPROFEN	4	Small molecule	1985
MDSQOJYHHZBZKA-GBXCKJPGSA-N	CHEMBL2105695	TELOTRISTAT ETHYL	4	Small molecule	2017
MDTNUYUCUYPIHE-UHFFFAOYSA-N	CHEMBL2105740	SITAXENTAN SODIUM	4	Small molecule	2006
MECHNRXZTMCUDQ-RKHKHRCZSA-N	CHEMBL1536	ERGOCALCIFEROL	4	Small molecule	1941
MEFKEPWMEQBLKI-AIRLBKTGSA-N	CHEMBL1088977	ADEMETIONINE	4	Small molecule
MEPNHSOMXMALDZ-UHFFFAOYSA-N	CHEMBL929	DELAVIRDINE MESYLATE	4	Small molecule	1997
METKIMKYRPQLGS-UHFFFAOYSA-N	CHEMBL24	ATENOLOL	4	Small molecule	1981
METQSPRSQINEEU-HXCATZOESA-N	CHEMBL1509	DROSPIRENONE	4	Small molecule	2001
MEUAAEMCZUPORO-LRSHZYOCSA-N	CHEMBL3989824	THIOTHIXENE HYDROCHLORIDE	4	Small molecule	1970
MEUCPCLKGZSHTA-XYAYPHGZSA-N	CHEMBL415606	DEGARELIX	4	Protein	2008
MEZLKOACVSPNER-GFCCVEGCSA-N	CHEMBL972	SELEGILINE	4	Small molecule	1989
MFBCDACCJCDGBA-UHFFFAOYSA-N	CHEMBL3707313	TRIFAROTENE	4	Small molecule	2019
MFDFERRIHVXMIY-UHFFFAOYSA-N	CHEMBL569	PROCAINE	4	Small molecule	1954
MFFMDFFZMYYVKS-SECBINFHSA-N	CHEMBL1422	SITAGLIPTIN	4	Small molecule	2006
MFOCDFTXLCYLKU-CMPLNLGQSA-N	CHEMBL1615439	PHENDIMETRAZINE	4	Small molecule	1976
MFWNKCLOYSRHCJ-UHFFFAOYSA-N	CHEMBL289469	GRANISETRON	4	Small molecule	1993
MGCQZNBCJBRZDT-UHFFFAOYSA-N	CHEMBL1200461	MIDODRINE HYDROCHLORIDE	4	Small molecule	1996
MGSRCZKZVOBKFT-UHFFFAOYSA-N	CHEMBL29411	THYMOL	4	Small molecule
MHAJPDPJQMAIIY-UHFFFAOYSA-N	CHEMBL71595	HYDROGEN PEROXIDE	4	Small molecule	2017
MHIGBKBJSQVXNH-IWVLMIASSA-N	CHEMBL249837	METHACYCLINE	4	Small molecule	1982
MHNSPTUQQIYJOT-UHFFFAOYSA-N	CHEMBL1628234	DOXEPIN HYDROCHLORIDE	4	Small molecule	1969
MHWLWQUZZRMNGJ-UHFFFAOYSA-N	CHEMBL5	NALIDIXIC ACID	4	Small molecule	1964
MIKKOBKEXMRYFQ-WZTVWXICSA-N	CHEMBL1200839	DIATRIZOATE MEGLUMINE	4	Small molecule
MINDHVHHQZYEEK-HBBNESRFSA-N	CHEMBL719	MUPIROCIN	4	Small molecule	1987
MIQPIUSUKVNLNT-UHFFFAOYSA-N	CHEMBL1324	TOLCAPONE	4	Small molecule	1998
MISPBGHDNZYFNM-BTJKTKAUSA-N	CHEMBL2105758	AVATROMBOPAG MALEATE	4	Small molecule	2018
MITFXPHMIHQXPI-UHFFFAOYSA-N	CHEMBL340978	BENOXAPROFEN	4	Small molecule	1982
MIWWSGDADVMLTG-UHFFFAOYSA-N	CHEMBL1631694	FEXINIDAZOLE	4	Small molecule	2021
MJCBWPMBFCUHBP-UHFFFAOYSA-N	CHEMBL3833301	BARBEXACLONE	4	Small molecule
MJFJKKXQDNNUJF-UHFFFAOYSA-N	CHEMBL1201342	METHIXENE	4	Small molecule	1982
MJIHNNLFOKEZEW-RUZDIDTESA-N	CHEMBL1201863	DEXLANSOPRAZOLE	4	Small molecule	2009
MJIHNNLFOKEZEW-UHFFFAOYSA-N	CHEMBL480	LANSOPRAZOLE	4	Small molecule	1995
MJUVRTYWUMPBTR-MRXNPFEDSA-N	CHEMBL3544914	TEZACAFTOR	4	Small molecule	2018
MJVAVZPDRWSRRC-UHFFFAOYSA-N	CHEMBL590	MENADIONE	4	Small molecule
MJVGBKJNTFCUJM-UHFFFAOYSA-N	CHEMBL1898387	MEXENONE	4	Small molecule
MKDALIOACIEUJM-XCFCBFDASA-N	CHEMBL3707372	VOXILAPREVIR	4	Small molecule	2017
MKFFGUZYVNDHIH-UHFFFAOYSA-N	CHEMBL1568057	METAPROTERENOL SULFATE	4	Small molecule	1973
MKJIEFSOBYUXJB-LIJFRPJRSA-N	CHEMBL3137326	DUTETRABENAZINE	4	Small molecule	2017
MKJIEFSOBYUXJB-UHFFFAOYSA-N	CHEMBL117785	TETRABENAZINE	4	Small molecule	2008
MKJXYGKVIBWPFZ-UHFFFAOYSA-L	CHEMBL2106111	CALCIUM LACTATE	4	Small molecule
MKPLKVHSHYCHOC-AHTXBMBWSA-N	CHEMBL1200799	TRAVOPROST	4	Small molecule	2001
MKUXAQIIEYXACX-UHFFFAOYSA-N	CHEMBL184	ACYCLOVIR	4	Small molecule	1982
MKXKFYHWDHIYRV-UHFFFAOYSA-N	CHEMBL806	FLUTAMIDE	4	Small molecule	1989
MKXZASYAUGDDCJ-NJAFHUGGSA-N	CHEMBL52440	DEXTROMETHORPHAN	4	Small molecule	1982
MLBVMOWEQCZNCC-OEMFJLHTSA-N	CHEMBL1664	FOSAMPRENAVIR	4	Small molecule	2003
MLDQJTXFUGDVEO-UHFFFAOYSA-N	CHEMBL1336	SORAFENIB	4	Small molecule	2005
MLKXDPUZXIRXEP-MFOYZWKCSA-N	CHEMBL15770	SULINDAC	4	Small molecule	1978
MLSQGNCUYAMAHD-ITNVBOSISA-N	CHEMBL3545363	GLECAPREVIR	4	Small molecule	2017
MLSVJHOYXJGGTR-IFHOVBQLSA-N	CHEMBL1200556	DESMOPRESSIN ACETATE	4	Protein	1978
MLYYVTUWGNIJIB-BXKDBHETSA-N	CHEMBL1435	CEFAZOLIN	4	Small molecule	1973
MMMNTDFSPSQXJP-UHFFFAOYSA-N	CHEMBL1200395	ORPHENADRINE CITRATE	4	Small molecule	1959
MMMVNAGRWOJNMW-FJBFXRHMSA-N	CHEMBL3039504	NINTEDANIB ESYLATE	4	Small molecule	2014
MMOXZBCLCQITDF-UHFFFAOYSA-N	CHEMBL1453317	DIETHYLTOLUAMIDE	4	Small molecule
MNDBXUUTURYVHR-UHFFFAOYSA-N	CHEMBL193240	ROFLUMILAST	4	Small molecule	2011
MNIPYSSQXLZQLJ-UHFFFAOYSA-N	CHEMBL93645	ACECLOFENAC	4	Small molecule
MNJVRJDLRVPLFE-UHFFFAOYSA-N	CHEMBL416146	ETORICOXIB	4	Small molecule
MNMGNPZLUMHSKK-UHFFFAOYSA-N	CHEMBL2107297	PHENAZOCINE HYDROBROMIDE	4	Small molecule
MNQDKWZEUULFPX-UHFFFAOYSA-M	CHEMBL421701	DITHIAZANINE IODIDE	4	Small molecule
MNYIRXLCPODKLG-VUTNLTPYSA-N	CHEMBL2219416	NALOXEGOL OXALATE	4	Small molecule	2014
MOFVSTNWEDAEEK-UHFFFAOYSA-M	CHEMBL1646	INDOCYANINE GREEN	4	Small molecule	1959
MOYGZHXDRJNJEP-UHFFFAOYSA-N	CHEMBL1201271	BUCLIZINE	4	Small molecule	1982
MOYKHGMNXAOIAT-JGWLITMVSA-N	CHEMBL6622	ISOSORBIDE DINITRATE	4	Small molecule	1986
MPAZKXHCZWDZDY-FFNUKLMVSA-L	CHEMBL3989923	PITAVASTATIN MAGNESIUM	4	Small molecule	2017
MPBVHIBUJCELCL-UHFFFAOYSA-N	CHEMBL997	IBANDRONIC ACID	4	Small molecule	2003
MPHPHYZQRGLTBO-UHFFFAOYSA-N	CHEMBL1565476	APAZONE	4	Small molecule
MPIPASJGOJYODL-UHFFFAOYSA-N	CHEMBL1571863	ISOCONAZOLE	4	Small molecule
MPJUSISYVXABBH-UHFFFAOYSA-N	CHEMBL1477274	MEPTAZINOL HYDROCHLORIDE	4	Small molecule
MPTNDTIREFCQLK-UNVJPQNDSA-N	CHEMBL3183193	CEFMENOXIME HYDROCHLORIDE	4	Small molecule	1987
MQHIQUBXFFAOMK-UHFFFAOYSA-N	CHEMBL1201733	PAZOPANIB HYDROCHLORIDE	4	Small molecule	2009
MQHLMHIZUIDKOO-AYHJJNSGSA-N	CHEMBL489411	AMOROLFINE	4	Small molecule
MQJKPEGWNLWLTK-UHFFFAOYSA-N	CHEMBL1043	DAPSONE	4	Small molecule	1979
MQLXPRBEAHBZTK-SEINRUQRSA-M	CHEMBL3545181	TIOTROPIUM BROMIDE	4	Small molecule	2004
MQOBSOSZFYZQOK-UHFFFAOYSA-N	CHEMBL981	FENOFIBRIC ACID	4	Small molecule	2008
MQTOSJVFKKJCRP-BICOPXKESA-N	CHEMBL529	AZITHROMYCIN	4	Small molecule	1991
MRBDMNSDAVCSSF-UHFFFAOYSA-N	CHEMBL597	PHENTOLAMINE	4	Small molecule	1952
MRDBGMJEPGXQHJ-UHFFFAOYSA-N	CHEMBL3181957	ALMITRINE MESYLATE	4	Small molecule
MRSXAJAOWWFZJJ-UHFFFAOYSA-M	CHEMBL1200814	ACETAZOLAMIDE SODIUM	4	Small molecule	1990
MSOIHUHNGPOCTH-UHFFFAOYSA-N	CHEMBL3039526	LASMIDITAN SUCCINATE	4	Small molecule	2020
MSRILKIQRXUYCT-UHFFFAOYSA-M	CHEMBL2105613	DIVALPROEX SODIUM	4	Small molecule	1983
MSWZFWKMSRAUBD-IVMDWMLBSA-N	CHEMBL493287	GLUCOSAMINE	4	Small molecule
MSXHSNHNTORCAW-GGLLEASOSA-M	CHEMBL2068884	SODIUM GLUCONATE	4	Small molecule
MSYKRHVOOPPJKU-BDAKNGLRSA-N	CHEMBL607400	BRIVARACETAM	4	Small molecule	2016
MTCUAOILFDZKCO-UHFFFAOYSA-N	CHEMBL1190	DECAMETHONIUM	4	Small molecule	1982
MTFCPNHRBINLRQ-UHFFFAOYSA-N	CHEMBL1200715	HEXYLCAINE HYDROCHLORIDE	4	Small molecule	1982
MTJLQTFHJIHXIX-GDUXWEAWSA-N	CHEMBL1534525	MIBEFRADIL DIHYDROCHLORIDE	4	Small molecule	1997
MTKNGOHFNXIVOS-UHFFFAOYSA-N	CHEMBL1717	TICLOPIDINE HYDROCHLORIDE	4	Small molecule	1991
MTZBBNMLMNBNJL-UHFFFAOYSA-N	CHEMBL517199	XIPAMIDE	4	Small molecule
MUCZHBLJLSDCSD-UHFFFAOYSA-N	CHEMBL1025	ISOFLUROPHATE	4	Small molecule	1957
MUFDLGGSOCHQOC-UHFFFAOYSA-N	CHEMBL1200920	ISOETHARINE HYDROCHLORIDE	4	Small molecule	1979
MUGXRYIUWFITCP-PGRDOPGGSA-N	CHEMBL3545367	LEMBOREXANT	4	Small molecule	2020
MUMGGOZAMZWBJJ-DYKIIFRCSA-N	CHEMBL386630	TESTOSTERONE	4	Small molecule	1972
MUQNGPZZQDCDFT-JNQJZLCISA-N	CHEMBL1200845	HALCINONIDE	4	Small molecule	1974
MUQUYTSLDVKIOF-CHJKCJHBSA-N	CHEMBL3305985	ALCURONIUM	4	Small molecule
MUZQPDBAOYKNLO-RKXJKUSZSA-N	CHEMBL1200890	OXYCODONE HYDROCHLORIDE	4	Small molecule	1950
MVFGUOIZUNYYSO-UHFFFAOYSA-N	CHEMBL1194	PRILOCAINE	4	Small molecule	1965
MVMQESMQSYOVGV-UHFFFAOYSA-N	CHEMBL22108	DIMETHINDENE	4	Small molecule
MVRHVFSOIWFBTE-INIZCTEOSA-N	CHEMBL4298128	ELEXACAFTOR	4	Small molecule	2019
MVWVFYHBGMAFLY-UHFFFAOYSA-N	CHEMBL708	ZIPRASIDONE	4	Small molecule	2001
MWHXMIASLKXGBU-RNCYCKTQSA-N	CHEMBL1201765	FESOTERODINE FUMARATE	4	Small molecule	2008
MWLSOWXNZPKENC-UHFFFAOYSA-N	CHEMBL93	ZILEUTON	4	Small molecule	1996
MWQCHHACWWAQLJ-UHFFFAOYSA-N	CHEMBL969	PRAZEPAM	4	Small molecule	1982
MWRACNBZNVAJHE-UHFFFAOYSA-N	CHEMBL2104793	PYROVALERONE HYDROCHLORIDE	4	Small molecule
MWTBKTRZPHJQLH-UHFFFAOYSA-N	CHEMBL1201747	ALCAFTADINE	4	Small molecule	2010
MWUXSHHQAYIFBG-UHFFFAOYSA-N	CHEMBL1200689	NITRIC OXIDE	4	Small molecule	1999
MWWSFMDVAYGXBV-FGBSZODSSA-N	CHEMBL1200981	EPIRUBICIN HYDROCHLORIDE	4	Small molecule	1999
MWWSFMDVAYGXBV-RUELKSSGSA-N	CHEMBL359744	DOXORUBICIN HYDROCHLORIDE	4	Small molecule	1974
MXAYKZJJDUDWDS-LBPRGKRZSA-N	CHEMBL2141296	IXAZOMIB	4	Small molecule
MXJWRABVEGLYDG-UHFFFAOYSA-N	CHEMBL94394	BUFEXAMAC	4	Small molecule
MYEJFUXQJGHEQK-ALRJYLEOSA-N	CHEMBL600325	PROSCILLARIDIN	4	Small molecule
MYMOFIZGZYHOMD-UHFFFAOYSA-N	CHEMBL1234886	OXYGEN	4	Small molecule	2015
MYPYJXKWCTUITO-LYRMYLQWSA-N	CHEMBL262777	VANCOMYCIN	4	Small molecule	1964
MYSWGUAQZAJSOK-UHFFFAOYSA-N	CHEMBL8	CIPROFLOXACIN	4	Small molecule	1987
MYVIATVLJGTBFV-UHFFFAOYSA-M	CHEMBL1588	THIAMINE	4	Small molecule	1985
MYWUZJCMWCOHBA-VIFPVBQESA-N	CHEMBL1201201	METHAMPHETAMINE	4	Small molecule	1943
MYYIMZRZXIQBGI-HVIRSNARSA-N	CHEMBL1200774	FLUPREDNISOLONE	4	Small molecule	1982
MZYVOFLIPYDBGD-MLZQUWKJSA-N	CHEMBL3989406	ENALAPRILAT	4	Small molecule	1988
NAKSIOUBFDBTSW-ITMZJIMRSA-N	CHEMBL3707290	SOMAPACITAN	4	Small molecule	2020
NASXCEITKQITLD-UHFFFAOYSA-N	CHEMBL24924	FLUINDIONE	4	Small molecule
NAVMQTYZDKMPEU-UHFFFAOYSA-N	CHEMBL1023	BEXAROTENE	4	Small molecule	1999
NAXFZVGOZUWLEP-RFXDPDBWSA-L	CHEMBL1201005	CEFONICID SODIUM	4	Small molecule	1984
NBDQGOCGYHMDSJ-NRFPMOEYSA-M	CHEMBL3989920	PITAVASTATIN SODIUM	4	Small molecule	2017
NBGABHGMJVIVBW-QHCPKHFHSA-N	CHEMBL4297590	DARIDOREXANT	4	Small molecule	2022
NBIIXXVUZAFLBC-UHFFFAOYSA-N	CHEMBL1187	PHOSPHORIC ACID	4	Small molecule
NBQNWMBBSKPBAY-UHFFFAOYSA-N	CHEMBL1200507	IODIXANOL	4	Unknown	1996
NBRBXGKOEOGLOI-UHFFFAOYSA-N	CHEMBL3137312	DASABUVIR	4	Small molecule	2014
NCAIGTHBQTXTLR-UHFFFAOYSA-N	CHEMBL1200912	PHENTERMINE HYDROCHLORIDE	4	Small molecule	1973
NCDNCNXCDXHOMX-XGKFQTDJSA-N	CHEMBL163	RITONAVIR	4	Small molecule	1996
NCEXYHBECQHGNR-QZQOTICOSA-N	CHEMBL421	SULFASALAZINE	4	Small molecule	1950
NCFTXMQPRQZFMZ-WERGMSTESA-M	CHEMBL1200482	CEFOPERAZONE SODIUM	4	Small molecule	1982
NCGHIAKEJNQSMS-QLGOZJDFSA-N	CHEMBL2146140	ESOMEPRAZOLE STRONTIUM	4	Small molecule	2013
NCLGDOBQAWBXRA-PGRDOPGGSA-N	CHEMBL2103855	TELOTRISTAT	4	Small molecule
NCNRHFGMJRPRSK-MDZDMXLPSA-N	CHEMBL408513	BELINOSTAT	4	Small molecule	2014
NCWZOASIUQVOFA-FWZJPQCDSA-N	CHEMBL566752	FLORBETABEN F18	4	Small molecule	2014
NCWZOASIUQVOFA-NSCUHMNNSA-N	CHEMBL1908906	FLORBETABEN	4	Small molecule	2014
NCXMLFZGDNKEPB-FFPOYIOWSA-N	CHEMBL1200656	NATAMYCIN	4	Small molecule	1978
NCYVXEGFNDZQCU-UHFFFAOYSA-N	CHEMBL2104607	NIKETHAMIDE	4	Small molecule
NDAUXUAQIAJITI-LBPRGKRZSA-N	CHEMBL1002	LEVOSALBUTAMOL	4	Small molecule	1999
NDAUXUAQIAJITI-UHFFFAOYSA-N	CHEMBL714	ALBUTEROL	4	Small molecule	1981
NDCUAPJVLWFHHB-UHNVWZDZSA-N	CHEMBL1689063	AVIBACTAM	4	Small molecule	2015
NDDAHWYSQHTHNT-UHFFFAOYSA-N	CHEMBL406	INDAPAMIDE	4	Small molecule	1983
NDNSIBYYUOEUSV-RSAXXLAASA-N	CHEMBL1889140	ROPIVACAINE HYDROCHLORIDE	4	Small molecule	1996
NDTSRXAMMQDVSW-UHFFFAOYSA-N	CHEMBL1201039	BENZTHIAZIDE	4	Small molecule	1960
NEDPPCHNEOMTJV-UHFFFAOYSA-N	CHEMBL1570	SULFOXONE	4	Small molecule	1982
NEDVJZNVOSNSHF-KUMOIWDRSA-N	CHEMBL516476	METHYLATROPINE NITRATE	4	Small molecule
NEEFMPSSNFRRNC-PPCPDXGKSA-N	CHEMBL3039588	PASIREOTIDE DIASPARTATE	4	Protein	2012
NEEHYRZPVYRGPP-IYEMJOQQSA-L	CHEMBL2106119	CALCIUM GLUCONATE	4	Small molecule	2017
NEKCRUIRPWNMLK-SCIYSFAVSA-N	CHEMBL1615372	LURASIDONE HYDROCHLORIDE	4	Small molecule	2010
NEMGRZFTLSKBAP-LBPRGKRZSA-N	CHEMBL396778	SAFINAMIDE	4	Small molecule	2017
NETZHAKZCGBWSS-CEDHKZHLSA-N	CHEMBL895	NALBUPHINE	4	Small molecule
NEUSVAOJNUQRTM-UHFFFAOYSA-N	CHEMBL305906	CETYLPYRIDINIUM	4	Small molecule
NEYNJQRKHLUJRU-DZUOILHNSA-N	CHEMBL1328	PENTAGASTRIN	4	Small molecule	1974
NFACJZMKEDPNKN-UHFFFAOYSA-N	CHEMBL167150	TRICHLORFON	4	Small molecule
NFBAXHOPROOJAW-UHFFFAOYSA-N	CHEMBL711	PHENINDIONE	4	Small molecule	1982
NFCRBQADEGXVDL-UHFFFAOYSA-M	CHEMBL2003538	CETYLPYRIDINIUM CHLORIDE	4	Small molecule
NFDFQCUYFHCNBW-SCGPFSFSSA-N	CHEMBL1018	DIENESTROL	4	Small molecule	1947
NFEIBWMZVIVJLQ-UHFFFAOYSA-N	CHEMBL1200606	MEXILETINE HYDROCHLORIDE	4	Small molecule	1985
NFEZZTICAUWDHU-RDTXWAMCSA-N	CHEMBL2103877	EFINACONAZOLE	4	Small molecule	2014
NFLLKCVHYJRNRH-UHFFFAOYSA-N	CHEMBL1200406	DIMENHYDRINATE	4	Small molecule	1972
NFLWUMRGJYTJIN-PNIOQBSNSA-N	CHEMBL1429	DESMOPRESSIN	4	Protein	1978
NGBFQHCMQULJNZ-UHFFFAOYSA-N	CHEMBL1148	TORSEMIDE	4	Small molecule	1993
NGCGMRBZPXEPOZ-HBBGHHHDSA-N	CHEMBL1200511	GONADORELIN ACETATE	4	Protein	1989
NGSFWBMYFKHRBD-UHFFFAOYSA-M	CHEMBL1357	SODIUM LACTATE	4	Small molecule
NHANOMFABJQAAH-UHFFFAOYSA-N	CHEMBL3707266	RIBOCICLIB SUCCINATE	4	Small molecule	2017
NHKOTKKHHYKARN-FVGYRXGTSA-N	CHEMBL2062264	PHENYLEPHRINE BITARTRATE	4	Small molecule	1973
NHTGHBARYWONDQ-JTQLQIEISA-N	CHEMBL1200862	METYROSINE	4	Small molecule	1979
NHUHCSRWZMLRLA-UHFFFAOYSA-N	CHEMBL453	SULFISOXAZOLE	4	Small molecule	1971
NIJJYAXOARWZEE-UHFFFAOYSA-N	CHEMBL109	VALPROIC ACID	4	Small molecule	1978
NINIDFKCEFEMDL-UHFFFAOYSA-N	CHEMBL2105487	SULFUR, PRECIPITATED	4	Small molecule
NIVZHWNOUVJHKV-UHFFFAOYSA-N	CHEMBL1201260	BETHANIDINE	4	Small molecule	1982
NJBFOOCLYDNZJN-UHFFFAOYSA-N	CHEMBL1585	PIPOBROMAN	4	Small molecule	1966
NJDNXYGOVLYJHP-UHFFFAOYSA-L	CHEMBL1628233	FLUORESCEIN SODIUM	4	Small molecule	1976
NJLRKAMQPVVOIU-IXZGEAKMSA-N	CHEMBL2218885	VERTEPORFIN	4	Small molecule	2000
NJNWEGFJCGYWQT-VSXGLTOVSA-N	CHEMBL461332	FLUCLORONIDE	4	Small molecule
NKANXQFJJICGDU-QPLCGJKRSA-N	CHEMBL83	TAMOXIFEN	4	Small molecule	1977
NKHAVTQWNUWKEO-NSCUHMNNSA-N	CHEMBL589586	MONOMETHYL FUMARATE	4	Small molecule	2020
NKZMPZCWBSWAOX-IBTYICNHSA-M	CHEMBL1200944	SULBACTAM SODIUM	4	Small molecule	1986
NLJVXZFCYKWXLH-DXTIXLATSA-N	CHEMBL577736	TYROTHRICIN	4	Protein
NLKNQRATVPKPDG-UHFFFAOYSA-M	CHEMBL1141	POTASSIUM IODIDE	4	Small molecule	1979
NLOOMWLTUVBWAW-HLLBOEOZSA-N	CHEMBL2106988	PENAMECILLIN	4	Small molecule
NLORYLAYLIXTID-ISLYRVAYSA-N	CHEMBL1200598	DIETHYLSTILBESTROL DIPHOSPHATE	4	Small molecule	1982
NLUFDZBOHMOBOE-UHFFFAOYSA-M	CHEMBL1200859	ISOSULFAN BLUE	4	Small molecule	1981
NLVFBUXFDBBNBW-PBSUHMDJSA-N	CHEMBL1747	TOBRAMYCIN	4	Small molecule	1975
NLXLAEXVIDQMFP-UHFFFAOYSA-N	CHEMBL1200939	AMMONIUM CHLORIDE	4	Small molecule
NLYNIRQVMRLPIQ-XQLAAWPRSA-N	CHEMBL301267	ARTEMOTIL	4	Small molecule
NMDYYWFGPIMTKO-KLCPSUAYSA-N	CHEMBL2110725	VINFLUNINE	4	Small molecule
NMMVKSMGBDRONO-UHFFFAOYSA-N	CHEMBL1201050	PEMIROLAST POTASSIUM	4	Small molecule	1999
NMTBSNPBIGRZBL-UHFFFAOYSA-N	CHEMBL1909285	NITREFAZOLE	4	Small molecule
NMUSYJAQQFHJEW-KVTDHHQDSA-N	CHEMBL1489	AZACITIDINE	4	Small molecule	2004
NNACHAUCXXVJSP-UHFFFAOYSA-N	CHEMBL462605	PITOLISANT	4	Small molecule	2019
NNGFFDRXGAELQA-UHFFFAOYSA-A	CHEMBL3833408	MAGALDRATE	4	Small molecule
NNJVILVZKWQKPM-UHFFFAOYSA-N	CHEMBL79	LIDOCAINE	4	Small molecule	1948
NNKXWRRDHYTHFP-HZQSTTLBSA-N	CHEMBL2146088	QUININE DIHYDROCHLORIDE	4	Small molecule
NNRXCKZMQLFUPL-WBMZRJHASA-N	CHEMBL1200506	ERYTHROMYCIN LACTOBIONATE	4	Small molecule	1964
NNULBSISHYWZJU-LLKWHZGFSA-N	CHEMBL528	CEFTIZOXIME	4	Small molecule	1983
NNYBQONXHNTVIJ-UHFFFAOYSA-N	CHEMBL622	ETODOLAC	4	Small molecule	1991
NOFOWWRHEPHDCY-DAUURJMHSA-N	CHEMBL1200843	METHYLERGONOVINE MALEATE	4	Small molecule	1946
NOIIUHRQUVNIDD-UHFFFAOYSA-N	CHEMBL1256841	NIALAMIDE	4	Small molecule
NOJMTMIRQRDZMT-GSPXQYRGSA-N	CHEMBL1200503	BROMOCRIPTINE MESYLATE	4	Small molecule	1978
NONJJLVGHLVQQM-JHXYUMNGSA-N	CHEMBL1614637	PHENETHICILLIN	4	Small molecule
NOOLISFMXDJSKH-UHFFFAOYSA-N	CHEMBL256087	MENTHOL	4	Small molecule	2008
NOPFSRXAKWQILS-UHFFFAOYSA-N	CHEMBL1200453	DOCOSANOL	4	Small molecule	2000
NOTIQUSPUUHHEH-UXOVVSIBSA-N	CHEMBL1201048	DROMOSTANOLONE PROPIONATE	4	Small molecule	1982
NOYPYLRCIDNJJB-UHFFFAOYSA-N	CHEMBL119	TRIMETREXATE	4	Small molecule	1993
NOZIJMHMKORZBA-KJCUYJGMSA-N	CHEMBL2107831	LUSUTROMBOPAG	4	Small molecule	2018
NPEFREDMMVQEPL-RWPARATISA-N	CHEMBL3039597	GENTAMICIN	4	Small molecule	1970
NPEYATQABYMBPM-UHFFFAOYSA-N	CHEMBL2109882	TRISILICATE	4	Small molecule	1983
NPGNOVNWUSPMDP-UTEPHESZSA-N	CHEMBL1650818	AMDINOCILLIN PIVOXIL	4	Small molecule
NPIJXCQZLFKBMV-YTGGZNJNSA-L	CHEMBL1200757	PANCURONIUM BROMIDE	4	Small molecule	1972
NPPQSCRMBWNHMW-UHFFFAOYSA-N	CHEMBL979	MEPROBAMATE	4	Small molecule	1955
NPRHVSBSZMAEIN-UHFFFAOYSA-N	CHEMBL1201354	TRIDIHEXETHYL	4	Small molecule	1954
NPUKDXXFDDZOKR-LLVKDONJSA-N	CHEMBL681	ETOMIDATE	4	Small molecule	1982
NQDJXKOVJZTUJA-UHFFFAOYSA-N	CHEMBL57	NEVIRAPINE	4	Small molecule	1996
NQHXCOAXSHGTIA-SKXNDZRYSA-N	CHEMBL1205	NELFINAVIR MESYLATE	4	Small molecule	1997
NQPDXQQQCQDHHW-UHFFFAOYSA-N	CHEMBL1086440	TRICLABENDAZOLE	4	Small molecule	2019
NQRYCIGCIAWEIC-CKLVGUEFSA-N	CHEMBL2107386	VORAPAXAR SULFATE	4	Small molecule	2014
NRNCYVBFPDDJNE-UHFFFAOYSA-N	CHEMBL1177	PEMOLINE	4	Small molecule	1975
NRUKOCRGYNPUPR-QBPJDGROSA-N	CHEMBL452231	TENIPOSIDE	4	Small molecule	1992
NRZPASQBOYNGHR-HWROMZCQSA-M	CHEMBL3181832	METHICILLIN SODIUM	4	Small molecule	1982
NSILVESQCSUIAJ-UHFFFAOYSA-M	CHEMBL1626570	HEXOCYCLIUM METHYLSULFATE	4	Small molecule	1982
NSKJTUFFDRENDM-UHFFFAOYSA-N	CHEMBL2062263	CYSTEAMINE BITARTRATE	4	Small molecule	1994
NSPHQWLKCGGCQR-DLJDZFDSSA-N	CHEMBL2103867	PLECANATIDE	4	Protein	2017
NSQSAUGJQHDYNO-UHFFFAOYSA-N	CHEMBL3414621	TAZEMETOSTAT	4	Small molecule	2020
NSTRIRCPWQHTIA-DTRKZRJBSA-N	CHEMBL3301668	CARBETOCIN	4	Protein
NSYZCCDSJNWWJL-YXOIYICCSA-N	CHEMBL1200688	ERYTHROMYCIN ETHYLSUCCINATE	4	Small molecule	1965
NTEDWGYJNHZKQW-DGMDOPGDSA-N	CHEMBL254468	FLUCICLOVINE F18	4	Small molecule	2016
NTEDWGYJNHZKQW-IWLYVCSRSA-N	CHEMBL1908917	FLUCICLOVINE	4	Small molecule	2016
NTHXOOBQLCIOLC-UHFFFAOYSA-N	CHEMBL1200455	IOHEXOL	4	Small molecule	1985
NTJOBXMMWNYJFB-UHFFFAOYSA-N	CHEMBL243712	AMISULPRIDE	4	Small molecule	2020
NTYJJOPFIAHURM-UHFFFAOYSA-N	CHEMBL90	HISTAMINE	4	Small molecule	1939
NUBQKPWHXMGDLP-BDEHJDMKSA-N	CHEMBL1735	INDINAVIR SULFATE	4	Small molecule	1996
NUKVZKPNSKJGBK-SPIKMXEPSA-N	CHEMBL2360079	ACETOPHENAZINE MALEATE	4	Small molecule	1961
NUKYPUAOHBNCPY-UHFFFAOYSA-N	CHEMBL284348	DALFAMPRIDINE	4	Small molecule	2010
NUNIWXHYABYXKF-UHFFFAOYSA-N	CHEMBL1201245	BROMODIPHENHYDRAMINE	4	Small molecule	1954
NUZWLKWWNNJHPT-UHFFFAOYSA-N	CHEMBL46469	ANTHRALIN	4	Small molecule
NVOYVOBDTVTBDX-AGUVMIOSSA-N	CHEMBL4297364	OXITROPIUM	4	Small molecule
NWGGKKGAFZIVBJ-UHFFFAOYSA-N	CHEMBL345524	ANTRAFENINE	4	Small molecule
NWIBSHFKIJFRCO-WUDYKRTCSA-N	CHEMBL105	MITOMYCIN	4	Small molecule	1981
NWIUTZDMDHAVTP-KRWDZBQOSA-N	CHEMBL1201274	LEVOBETAXOLOL	4	Small molecule	2000
NWIUTZDMDHAVTP-UHFFFAOYSA-N	CHEMBL423	BETAXOLOL	4	Small molecule	1985
NWJQLQGQZSIBAF-MLAUYUEBSA-N	CHEMBL3989887	TACROLIMUS	4	Small molecule	1994
NWONKYPBYAMBJT-UHFFFAOYSA-L	CHEMBL1200929	ZINC SULFATE	4	Small molecule	1987
NWVVVBRKAWDGAB-UHFFFAOYSA-N	CHEMBL544	MEQUINOL	4	Small molecule	1999
NXFFJDQHYLNEJK-CYBMUJFWSA-N	CHEMBL426559	LAROPIPRANT	4	Small molecule
NXFQHRVNIOXGAQ-YCRREMRBSA-N	CHEMBL572	NITROFURANTOIN	4	Small molecule	1953
NXNSCUZKMVYAJQ-UHFFFAOYSA-N	CHEMBL1200341	INDECAINIDE HYDROCHLORIDE	4	Small molecule	1989
NXQKSXLFSAEQCZ-SFHVURJKSA-N	CHEMBL4535757	SOTORASIB	4	Small molecule	2021
NYDXNILOWQXUOF-GXKRWWSZSA-L	CHEMBL2360464	PEMETREXED DISODIUM	4	Small molecule	2004
NYMGNSNKLVNMIA-UHFFFAOYSA-N	CHEMBL92401	IPRONIAZID	4	Small molecule
NYNZQNWKBKUAII-KBXCAEBGSA-N	CHEMBL3889654	LAROTRECTINIB	4	Small molecule	2018
NZCRJKRKKOLAOJ-XRCRFVBUSA-N	CHEMBL1617	RIFAXIMIN	4	Small molecule	2004
NZDASSHFKWDBBU-KVMCETHSSA-N	CHEMBL1095283	CARBENICILLIN PHENYL	4	Small molecule
NZDMFGKECODQRY-UHFFFAOYSA-N	CHEMBL1237135	MAPROTILINE HYDROCHLORIDE	4	Small molecule	1980
NZFNXWQNBYZDAQ-UHFFFAOYSA-N	CHEMBL1200916	THIORIDAZINE HYDROCHLORIDE	4	Small molecule	1962
NZKFUBQRAWPZJP-BXKLGIMVSA-N	CHEMBL3989564	TOBRAMYCIN SULFATE	4	Small molecule	1975
NZMOFYDMGFQZLS-UHFFFAOYSA-N	CHEMBL3989562	TERAZOSIN HYDROCHLORIDE	4	Small molecule	1987
NZUPCNDJBJXXRF-UHFFFAOYSA-O	CHEMBL1482	BETHANECHOL	4	Small molecule	1948
NZWOPGCLSHLLPA-UHFFFAOYSA-N	CHEMBL978	METHACHOLINE	4	Small molecule	1986
NZXKDOXHBHYTKP-UHFFFAOYSA-N	CHEMBL7413	METHOHEXITAL	4	Small molecule	1960
OBATZBGFDSVCJD-LALPQLPRSA-N	CHEMBL1614	DESLANOSIDE	4	Small molecule	1982
OBDOVFRMEYHSQB-UHFFFAOYSA-N	CHEMBL1183717	ALMITRINE	4	Small molecule
OBKXEAXTFZPCHS-UHFFFAOYSA-N	CHEMBL1469	PHENYLBUTANOIC ACID	4	Small molecule	1996
OBMNJSNZOWALQB-NCQNOWPTSA-N	CHEMBL2063090	GRAZOPREVIR	4	Small molecule	2016
OBWASQILIWPZMG-QZMOQZSNSA-N	CHEMBL2107830	EMPAGLIFLOZIN	4	Small molecule	2014
OBZHEBDUNPOCJG-WBXJDKIVSA-N	CHEMBL499915	CARBENOXOLONE	4	Small molecule
OCAPBUJLXMYKEJ-UHFFFAOYSA-N	CHEMBL277535	BIFONAZOLE	4	Small molecule
OCJYIGYOJCODJL-UHFFFAOYSA-N	CHEMBL1623	MECLIZINE	4	Small molecule	1957
OCUJLLGVOUDECM-UHFFFAOYSA-N	CHEMBL1201262	DIPIVEFRIN	4	Small molecule	1980
OCXSDHJRMYFTMA-KMFBOIRUSA-M	CHEMBL1568276	NAFCILLIN SODIUM	4	Small molecule	1965
OCYSGIYOVXAGKQ-FVGYRXGTSA-N	CHEMBL1200339	PHENYLEPHRINE HYDROCHLORIDE	4	Small molecule	1952
ODFJOVXVLFUVNQ-UHFFFAOYSA-N	CHEMBL1330792	ACETARSONE	4	Small molecule
ODKNJVUHOIMIIZ-RRKCRQDMSA-N	CHEMBL917	FLOXURIDINE	4	Small molecule	1970
ODKSFYDXXFIFQN-BYPYZUCNSA-N	CHEMBL1485	ARGININE	4	Small molecule
ODLGFPIWRAEFAN-PFEQFJNWSA-N	CHEMBL2104973	LEVOMEPROMAZINE HYDROCHLORIDE	4	Small molecule
ODQWQRRAPPTVAG-UHFFFAOYSA-N	CHEMBL1628227	DOXEPIN	4	Small molecule	1969
ODUOJXZPIYUATO-UHFFFAOYSA-N	CHEMBL2103772	RACECADOTRIL	4	Small molecule
ODYKCPYPRCJXLY-PZORDLPLSA-N	CHEMBL2107004	QUINESTRADOL	4	Small molecule
OEHAYUOVELTAPG-UHFFFAOYSA-N	CHEMBL2010507	METHOXYPHENAMINE	4	Small molecule
OEKWJQXRCDYSHL-FNOIDJSQSA-N	CHEMBL398435	TICAGRELOR	4	Small molecule	2011
OELFLUMRDSZNSF-BRWVUGGUSA-N	CHEMBL783	NATEGLINIDE	4	Small molecule	2000
OENHQHLEOONYIE-JLTXGRSLSA-N	CHEMBL1293	BETA CAROTENE	4	Small molecule
OETHQSJEHLVLGH-UHFFFAOYSA-N	CHEMBL1703	METFORMIN HYDROCHLORIDE	4	Small molecule	1995
OEXHQOGQTVQTAT-BHIXFJMTSA-N	CHEMBL1621597	IPRATROPIUM	4	Small molecule	1986
OFBIFZUFASYYRE-UHFFFAOYSA-N	CHEMBL407	FLUMAZENIL	4	Small molecule	1991
OFCJKOOVFDGTLY-QRPNPIFTSA-N	CHEMBL1200782	DEXTROAMPHETAMINE ADIPATE	4	Small molecule	1975
OFCJKOOVFDGTLY-UHFFFAOYSA-N	CHEMBL1200387	AMPHETAMINE ADIPATE	4	Small molecule	1975
OFCNXPDARWKPPY-UHFFFAOYSA-N	CHEMBL1467	ALLOPURINOL	4	Small molecule	1966
OFHCOWSQAMBJIW-AVJTYSNKSA-N	CHEMBL1601669	ALFACALCIDOL	4	Small molecule
OFPXSFXSNFPTHF-UHFFFAOYSA-N	CHEMBL1071	OXAPROZIN	4	Small molecule	1992
OFVLGDICTFRJMM-WESIUVDSSA-N	CHEMBL1440	TETRACYCLINE	4	Small molecule	2006
OFZCIYFFPZCNJE-UHFFFAOYSA-N	CHEMBL1233	CARISOPRODOL	4	Small molecule	1959
OFZJKCQENFPZBH-UHFFFAOYSA-N	CHEMBL2103883	AVATROMBOPAG	4	Small molecule	2018
OGAKLTJNUQRZJU-UHFFFAOYSA-N	CHEMBL936	DIPHENIDOL	4	Small molecule	1967
OGBMKVWORPGQRR-UMXFMPSGSA-N	CHEMBL525610	TERIPARATIDE	4	Protein	2002
OGHNVEJMJSYVRP-UHFFFAOYSA-N	CHEMBL723	CARVEDILOL	4	Small molecule	1995
OGIYDFVHFQEFKQ-UHFFFAOYSA-N	CHEMBL1200873	PHENTOLAMINE MESYLATE	4	Small molecule	1952
OGJPXUAPXNRGGI-UHFFFAOYSA-N	CHEMBL9	NORFLOXACIN	4	Small molecule	1986
OGMADIBCHLQMIP-UHFFFAOYSA-N	CHEMBL1256137	CYSTEAMINE HYDROCHLORIDE	4	Small molecule	2012
OGPWIDANBSLJPC-RFPWEZLHSA-N	CHEMBL509924	DIFLUCORTOLONE	4	Small molecule
OGQDIIKRQRZXJH-UHFFFAOYSA-N	CHEMBL1200332	PROTRIPTYLINE HYDROCHLORIDE	4	Small molecule	1967
OGQICQVSFDPSEI-UHFFFAOYSA-N	CHEMBL1657	TAZAROTENE	4	Small molecule	1997
OGSBUKJUDHAQEA-WMCAAGNKSA-N	CHEMBL1201746	PRALATREXATE	4	Small molecule	2009
OGSPWJRAVKPPFI-UHFFFAOYSA-N	CHEMBL870	ALENDRONIC ACID	4	Small molecule	1995
OGUJBRYAAJYXQP-LLXMLGLCSA-N	CHEMBL4297142	CASPOFUNGIN ACETATE	4	Small molecule	2001
OGWKCGZFUXNPDA-XQKSVPLYSA-N	CHEMBL90555	VINCRISTINE	4	Small molecule	1963
OHHDIOKRWWOXMT-UHFFFAOYSA-N	CHEMBL1200798	TRAZODONE HYDROCHLORIDE	4	Small molecule	1981
OHKOGUYZJXTSFX-KZFFXBSXSA-N	CHEMBL1449	TICARCILLIN	4	Small molecule	1976
OHRURASPPZQGQM-GCCNXGTGSA-N	CHEMBL343448	ROMIDEPSIN	4	Protein	2009
OHXPGWPVLFPUSM-KLRNGDHRSA-N	CHEMBL514446	DEHYDROCHOLIC ACID	4	Small molecule
OICFWWJHIMKBCD-VALQNVSPSA-N	CHEMBL1237102	LEVOCABASTINE HYDROCHLORIDE	4	Small molecule	1993
OIGNJSKKLXVSLS-VWUMJDOOSA-N	CHEMBL131	PREDNISOLONE	4	Small molecule	1955
OIPILFWXSMYKGL-UHFFFAOYSA-N	CHEMBL667	ACETYLCHOLINE	4	Small molecule	1973
OIRCOABEOLEUMC-GEJPAHFPSA-N	CHEMBL2103749	BIVALIRUDIN	4	Protein	2000
OIRDTQYFTABQOQ-KQYNXXCUSA-N	CHEMBL477	ADENOSINE	4	Small molecule	1989
OIRDTQYFTABQOQ-UHTZMRCNSA-N	CHEMBL1090	VIDARABINE	4	Small molecule	1976
OIRFJRBSRORBCM-UHFFFAOYSA-N	CHEMBL867	IOPANOIC ACID	4	Small molecule	1951
OJCZPLDERGDQRJ-UHFFFAOYSA-N	CHEMBL1201163	SUFENTANIL CITRATE	4	Small molecule	1984
OJFSXZCBGQGRNV-UHFFFAOYSA-N	CHEMBL864	CARBINOXAMINE	4	Small molecule	2003
OJGDCBLYJGHCIH-UHFFFAOYSA-N	CHEMBL253376	BROMHEXINE	4	Small molecule
OJIIZIWOLTYOBS-UHFFFAOYSA-N	CHEMBL2106155	ENCAINIDE HYDROCHLORIDE	4	Small molecule	1986
OJIYIVCMRYCWSE-UHFFFAOYSA-M	CHEMBL486696	DOMIPHEN BROMIDE	4	Small molecule
OJLOPKGSLYJEMD-URPKTTJQSA-N	CHEMBL606	MISOPROSTOL	4	Small molecule	1988
OJMMVQQUTAEWLP-KIDUDLJLSA-N	CHEMBL1447	LINCOMYCIN	4	Small molecule	1964
OJPWHUOVKVKBQB-UHFFFAOYSA-N	CHEMBL2095223	CHLOROQUINE SULPHATE	4	Small molecule
OKBVVJOGVLARMR-QSWIMTSFSA-N	CHEMBL1541	CEFIXIME	4	Small molecule	1989
OKHMDSCYUWAQPT-UHFFFAOYSA-N	CHEMBL5095420	TRIENTINE TETRAHYDROCHLORIDE	4	Unknown	2022
OKJPEAGHQZHRQV-UHFFFAOYSA-N	CHEMBL1451116	IODOFORM	4	Small molecule
OKKDEIYWILRZIA-OSZBKLCCSA-N	CHEMBL1637	GEMCITABINE HYDROCHLORIDE	4	Small molecule	1996
OKRXSXDSNLJCRS-NLOQLBMISA-L	CHEMBL2104594	CALCIUM GLUBIONATE	4	Small molecule
OLAHOMJCDNXHFI-UHFFFAOYSA-N	CHEMBL3545376	ERDAFITINIB	4	Small molecule	2019
OLAOYPRJVHUHCF-UHFFFAOYSA-N	CHEMBL2107239	IOXITALAMIC ACID	4	Small molecule
OLBCVFGFOZPWHH-UHFFFAOYSA-N	CHEMBL526	PROPOFOL	4	Small molecule	1989
OLDRWYVIKMSFFB-SSPJITILSA-N	CHEMBL1720	PALONOSETRON HYDROCHLORIDE	4	Small molecule	2003
OLGIEIJNOQGBSS-VQYXCCSOSA-N	CHEMBL3187246	METHAPYRILENE FUMARATE	4	Small molecule
OLNTVTPDXPETLC-XPWALMASSA-N	CHEMBL1138	EZETIMIBE	4	Small molecule	2002
OLUNPKFOFGZHRT-YGCVIUNWSA-N	CHEMBL1200493	NAFTIFINE HYDROCHLORIDE	4	Small molecule	1988
OLVCFLKTBJRLHI-AXAPSJFSSA-N	CHEMBL1146	CEFAMANDOLE	4	Small molecule
OLWVRJUNLXQDSP-MVBOSPHXSA-N	CHEMBL4297334	PIFLUFOLASTAT F18	4	Small molecule	2021
OLWVRJUNLXQDSP-RYUDHWBXSA-N	CHEMBL4299851	PIFLUFOLASTAT	4	Small molecule	2021
OMHBPUNFVFNHJK-UHFFFAOYSA-P	CHEMBL1652	AMBENONIUM	4	Small molecule	1956
OMPJBNCRMGITSC-UHFFFAOYSA-N	CHEMBL1200370	BENZOYL PEROXIDE	4	Small molecule	1984
OMZAMQFQZMUNTP-UHFFFAOYSA-N	CHEMBL2106615	BAZEDOXIFENE ACETATE	4	Small molecule	2009
ONAOIDNSINNZOA-UHFFFAOYSA-N	CHEMBL3833335	CHLORAL BETAINE	4	Small molecule
ONIQOQHATWINJY-UHFFFAOYSA-N	CHEMBL2105717	CABOZANTINIB	4	Small molecule	2012
ONJQDTZCDSESIW-UHFFFAOYSA-N	CHEMBL1231723	POLIDOCANOL	4	Small molecule	2010
ONKUMRGIYFNPJW-KIEAKMPYSA-N	CHEMBL1200624	ETHYNODIOL DIACETATE	4	Small molecule	1966
ONNOFKFOZAJDHT-UHFFFAOYSA-N	CHEMBL418995	AMINEPTINE	4	Small molecule
ONUMZHGUFYIKPM-MXNFEBESSA-N	CHEMBL507870	TELAVANCIN	4	Small molecule	2009
OOBHFESNSZDWIU-UHFFFAOYSA-N	CHEMBL1201208	PHENMETRAZINE	4	Small molecule	1982
OOGJQPCLVADCPB-HXUWFJFHSA-N	CHEMBL1382	TOLTERODINE	4	Small molecule	1998
OOLLAFOLCSJHRE-ZHAKMVSLSA-N	CHEMBL260538	ULIPRISTAL ACETATE	4	Small molecule	2010
OOPDAHSJBRZRPH-UHFFFAOYSA-L	CHEMBL1908377	PYRVINIUM PAMOATE	4	Small molecule	1982
OOUGLTULBSNHNF-UHFFFAOYSA-N	CHEMBL256997	ATALUREN	4	Small molecule
OOYGSFOGFJDDHP-KMCOLRRFSA-N	CHEMBL1446	KANAMYCIN SULFATE	4	Small molecule	1973
OPGSFDUODIJJGF-JBUZINEHSA-N	CHEMBL1200647	CANDICIDIN	4	Small molecule	1982
OPXKTCUYRHXSBK-UHFFFAOYSA-N	CHEMBL1330729	CLENBUTEROL HYDROCHLORIDE	4	Small molecule
OPXLLQIJSORQAM-UHFFFAOYSA-N	CHEMBL685	MEBENDAZOLE	4	Small molecule	1974
OPYGFNJSCUDTBT-PMLPCWDUSA-N	CHEMBL506110	SULTAMICILLIN	4	Small molecule
OQDPVLVUJFGPGQ-UHFFFAOYSA-N	CHEMBL1371770	PIRIBEDIL	4	Small molecule
OQGYMIIFOSJQSF-UHFFFAOYSA-N	CHEMBL3989510	PENTAZOCINE HYDROCHLORIDE	4	Small molecule	1969
OQLKNTOKMBVBKV-UHFFFAOYSA-N	CHEMBL25105	HEXAMIDINE	4	Small molecule
OQUFJVRYDFIQBW-UHFFFAOYSA-N	CHEMBL2105741	TRAMETINIB DIMETHYL SULFOXIDE	4	Small molecule	2013
ORFOPKXBNMVMKC-DWVKKRMSSA-N	CHEMBL44354	CEFTAZIDIME	4	Small molecule	1985
ORMNNUPLFAPCFD-DVLYDCSHSA-M	CHEMBL2364720	PHENETHICILLIN POTASSIUM	4	Small molecule
OROAFUQRIXKEMV-LDADJPATSA-N	CHEMBL813	EPROSARTAN	4	Small molecule	1997
OROGSEYTTFOCAN-DNJOTXNNSA-N	CHEMBL485	CODEINE	4	Small molecule	1952
ORUUBRMVQCKYHB-UHFFFAOYSA-N	CHEMBL1201728	DESVENLAFAXINE SUCCINATE	4	Small molecule	2008
ORZHZQZYWXEDDL-UHFFFAOYSA-N	CHEMBL3989931	ENASIDENIB MESYLATE	4	Small molecule	2017
OSASVXMJTNOKOY-UHFFFAOYSA-N	CHEMBL1439973	CHLOROBUTANOL	4	Small molecule
OSDLLIBGSJNGJE-UHFFFAOYSA-N	CHEMBL398440	CHLOROXYLENOL	4	Small molecule
OSGPYAHSKOGBFY-KMHHXCEHSA-A	CHEMBL502097	MIPOMERSEN SODIUM	4	Oligonucleotide	2013
OSJJYEUEJRVVOD-UHFFFAOYSA-N	CHEMBL1909072	PIPAMAZINE	4	Small molecule
OSRUSFPMRGDLAG-QMGYSKNISA-N	CHEMBL1201162	DORZOLAMIDE HYDROCHLORIDE	4	Small molecule	1994
OSVMTWJCGUFAOD-KZQROQTASA-N	CHEMBL132530	FORMESTANE	4	Small molecule
OSWPMRLSEDHDFF-UHFFFAOYSA-N	CHEMBL108545	METHYL SALICYLATE	4	Small molecule	2008
OSZNNLWOYWAHSS-UHFFFAOYSA-M	CHEMBL211471	NEOSTIGMINE METHYLSULFATE	4	Small molecule	2013
OTBXOEAOVRKTNQ-UHFFFAOYSA-N	CHEMBL760	ANAGRELIDE	4	Small molecule	1997
OTQYGBJVDRBCHC-UHFFFAOYSA-N	CHEMBL1200379	APRACLONIDINE HYDROCHLORIDE	4	Small molecule	1987
OTYBMLCTZGSZBG-UHFFFAOYSA-L	CHEMBL2021424	POTASSIUM SULFATE	4	Small molecule	2010
OUBCNLGXQFSTLU-UHFFFAOYSA-N	CHEMBL1337	NITISINONE	4	Small molecule	2002
OUDSBRTVNLOZBN-UHFFFAOYSA-N	CHEMBL817	TOLAZAMIDE	4	Small molecule	1966
OUJTZYPIHDYQMC-LJQANCHMSA-N	CHEMBL1111	AMBRISENTAN	4	Small molecule	2007
OURRXQUGYQRVML-AREMUKBSSA-N	CHEMBL4594250	NETARSUDIL	4	Small molecule	2017
OUUYBRCCFUEMLH-YDALLXLXSA-N	CHEMBL1200863	MELPHALAN HYDROCHLORIDE	4	Small molecule	1992
OUYCCCASQSFEME-QMMMGPOBSA-N	CHEMBL925	TYROSINE	4	Small molecule
OUZWUKMCLIBBOG-UHFFFAOYSA-N	CHEMBL18	ETHOXZOLAMIDE	4	Small molecule	1982
OVBJJZOQPCKUOR-UHFFFAOYSA-L	CHEMBL3989507	EDETATE DISODIUM	4	Small molecule	1982
OVBPIULPVIDEAO-LBPRGKRZSA-N	CHEMBL1622	FOLIC ACID	4	Small molecule
OVCDSSHSILBFBN-UHFFFAOYSA-N	CHEMBL682	AMODIAQUINE	4	Small molecule	1982
OVGXLJDWSLQDRT-UHFFFAOYSA-L	CHEMBL3707281	MAGNESIUM LACTATE	4	Small molecule
OVXQHPWHMXOFRD-UHFFFAOYSA-M	CHEMBL1200367	ECHOTHIOPHATE IODIDE	4	Small molecule	1960
OWAUGAMNPZHEOJ-YKZVIGSYSA-N	CHEMBL1200509	HISTRELIN ACETATE	4	Protein	1991
OWLCGJBUTJXNOF-HDNKIUSMSA-N	CHEMBL1200955	MYCOPHENOLATE MOFETIL HYDROCHLORIDE	4	Small molecule	1998
OWMZNFCDEHGFEP-NFBCVYDUSA-N	CHEMBL3039582	SECRETIN	4	Protein	2002
OWNWYCOLFIFTLK-YDALLXLXSA-N	CHEMBL1201061	LEVALBUTEROL HYDROCHLORIDE	4	Small molecule	1999
OWQUZNMMYNAXSL-UHFFFAOYSA-N	CHEMBL1492	DIPHENYLPYRALINE	4	Small molecule	1982
OWWLUIWOFHMHOQ-XGHATYIMSA-N	CHEMBL1201206	PIPECURONIUM	4	Small molecule	1990
OWYLAEYXIQKAOL-UHFFFAOYSA-N	CHEMBL188921	BUFLOMEDIL	4	Small molecule
OXCMYAYHXIHQOA-UHFFFAOYSA-N	CHEMBL995	LOSARTAN POTASSIUM	4	Small molecule	1995
OYFJQPXVCSSHAI-QFPUQLAESA-N	CHEMBL1200659	ENALAPRIL MALEATE	4	Small molecule	1985
OYPPVKRFBIWMSX-SXGWCWSVSA-N	CHEMBL37744	ZIMELDINE	4	Small molecule
OYSKUZDIHNKWLV-PRUAPSLNSA-N	CHEMBL1201289	CLINDAMYCIN PALMITATE	4	Small molecule	1986
OYTJKRAYGYRUJK-FMCCZJBLSA-M	CHEMBL1200648	ROCURONIUM BROMIDE	4	Small molecule	1994
OYTKINVCDFNREN-UHFFFAOYSA-N	CHEMBL354077	AMIFAMPRIDINE	4	Small molecule	2018
OYVAGSVQBOHSSS-UAPAGMARSA-O	CHEMBL403664	BLEOMYCIN	4	Small molecule	1973
OYYDSUSKLWTMMQ-JKHIJQBDSA-N	CHEMBL1888176	TROSPIUM	4	Small molecule	2004
OZBDFBJXRJWNAV-UHFFFAOYSA-N	CHEMBL535396	RIMANTADINE HYDROCHLORIDE	4	Small molecule	1993
OZGNYLLQHRPOBR-DHZHZOJOSA-N	CHEMBL626	NAFTIFINE	4	Small molecule	1988
OZLPUNFFCJDMJD-UHFFFAOYSA-N	CHEMBL360055	GALLAMINE	4	Small molecule	1982
OZOMQRBLCMDCEG-VIZOYTHASA-N	CHEMBL1201288	DANTROLENE	4	Small molecule	1974
OZVBMTJYIDMWIL-AYFBDAFISA-N	CHEMBL493	BROMOCRIPTINE	4	Small molecule	1978
OZWKMVRBQXNZKK-UHFFFAOYSA-N	CHEMBL469	KETOROLAC	4	Small molecule	1989
OZYUPQUCAUTOBP-QXAKKESOSA-N	CHEMBL1254682	LEVALLORPHAN	4	Small molecule	1982
PADGNZFOVSZIKZ-UHFFFAOYSA-N	CHEMBL1201799	SEVELAMER CARBONATE	4	Small molecule	2007
PAEBIVWUMLRPSK-IDTAVKCVSA-N	CHEMBL334966	CANGRELOR	4	Small molecule	2015
PAJMKGZZBBTTOY-ZFORQUDYSA-N	CHEMBL1237119	TREPROSTINIL	4	Small molecule	2002
PAQUKACYLLABHB-UHFFFAOYSA-N	CHEMBL2105980	CHLORPHENOXAMINE HYDROCHLORIDE	4	Small molecule
PARMADWNFXEEFC-UHFFFAOYSA-N	CHEMBL2106636	BAMETHAN SULFATE	4	Small molecule
PAXWQORCRCBOCU-LURJTMIESA-N	CHEMBL3547132	FLUORODOPA	4	Small molecule	2019
PAXWQORCRCBOCU-RPDRGXCHSA-N	CHEMBL3400972	FLUORODOPA F 18	4	Small molecule	2019
PAZSYTCTHYSIAO-WVFSJLEKSA-N	CHEMBL1411731	TALAMPICILLIN HYDROCHLORIDE	4	Small molecule
PBAPPPCECJKMCM-IBGZPJMESA-N	CHEMBL2095212	MIRABEGRON	4	Small molecule	2012
PBCZLFBEBARBBI-UHFFFAOYSA-N	CHEMBL1243	SULFABENZAMIDE	4	Small molecule	1945
PBJUNZJWGZTSKL-MRXNPFEDSA-N	CHEMBL1027	TIAGABINE	4	Small molecule	1997
PBKVEOSEPXMKDN-LZHUFOCISA-N	CHEMBL2311030	ERGOLOID MESYLATES	4	Small molecule	1953
PBKZPPIHUVSDNM-WNHSNXHDSA-N	CHEMBL1616951	CANRENOATE	4	Small molecule
PBMSWVPMRUJMPE-UHFFFAOYSA-N	CHEMBL1524273	PHTHALYLSULFATHIAZOLE	4	Small molecule
PCFGECQRSMVKCC-UHFFFAOYSA-N	CHEMBL4297165	CHLOROQUINE HYDROCHLORIDE	4	Small molecule	1949
PCHKPVIQAHNQLW-CQSZACIVSA-N	CHEMBL1094636	NIRAPARIB	4	Small molecule	2017
PCHPORCSPXIHLZ-UHFFFAOYSA-N	CHEMBL1620	DIPHENHYDRAMINE HYDROCHLORIDE	4	Small molecule	1946
PCIOHQNIRPWFMV-WXXKFALUSA-N	CHEMBL2355456	IBUTILIDE FUMARATE	4	Small molecule	1995
PCLITLDOTJTVDJ-UHFFFAOYSA-N	CHEMBL315795	CLOMETHIAZOLE	4	Small molecule
PCOBBVZJEWWZFR-UHFFFAOYSA-N	CHEMBL41355	EZOGABINE	4	Small molecule	2011
PCSWXVJAIHCTMO-UHFFFAOYSA-P	CHEMBL333826	DEQUALINIUM	4	Small molecule
PCZOHLXUXFIOCF-BXMDZJJMSA-N	CHEMBL503	LOVASTATIN	4	Small molecule	1987
PDGKHKMBHVFCMG-UHFFFAOYSA-N	CHEMBL3894860	TRILACICLIB	4	Small molecule	2021
PDMMFKSKQVNJMI-BLQWBTBKSA-N	CHEMBL1170	TESTOSTERONE PROPIONATE	4	Small molecule	1974
[truncated: 5,111 more rows]
