# Supplementary material for: Data-driven strategies for drug repurposing: insights, recommendations, and case studies
Source: Brief Bioinform. 2025 Nov 24;26(6):bbaf625. doi: 10.1093/bib/bbaf625 (PMC12641610; doi:10.1093/bib/bbaf625)
Supplement: Supplementary_File_2_bbaf625 [file supplementary_file_2_bbaf625.xlsx]

## Sheet: ChEMBL_approved
Standard_inchi_key	chembl_id	Drug_pref_name	chembl_id	molecule_type	max_phase	first_approval	uniprot_id	Target_family	organism	standard_type	standard_relation	standard_value	standard_units	pchembl_value	pubmed_id
AAKJLRGGTJKAMG-UHFFFAOYSA-N	CHEMBL553	ERLOTINIB	CHEMBL553	Small molecule	4	2004	P00533	Kinase	Homo sapiens	IC50	=	1450	nM	5.84	12270171
AAKJLRGGTJKAMG-UHFFFAOYSA-N	CHEMBL553	ERLOTINIB	CHEMBL553	Small molecule	4	2004	P04626	Kinase	Homo sapiens	IC50	=	18520	nM	4.73	12270171
AAKJLRGGTJKAMG-UHFFFAOYSA-N	CHEMBL553	ERLOTINIB	CHEMBL553	Small molecule	4	2004	P00533	Kinase	Homo sapiens	IC50	=	1	nM	9	14684309
AAKJLRGGTJKAMG-UHFFFAOYSA-N	CHEMBL553	ERLOTINIB	CHEMBL553	Small molecule	4	2004	P04626	Kinase	Homo sapiens	IC50	=	760	nM	6.12	14684309
AAKJLRGGTJKAMG-UHFFFAOYSA-N	CHEMBL553	ERLOTINIB	CHEMBL553	Small molecule	4	2004	O14965	Kinase	Homo sapiens	Kd	=	3800	nM	5.42	15711537
AAKJLRGGTJKAMG-UHFFFAOYSA-N	CHEMBL553	ERLOTINIB	CHEMBL553	Small molecule	4	2004	O14976	Kinase	Homo sapiens	Kd	=	40	nM	7.4	15711537
AAKJLRGGTJKAMG-UHFFFAOYSA-N	CHEMBL553	ERLOTINIB	CHEMBL553	Small molecule	4	2004	O43353	Kinase	Homo sapiens	Kd	=	410	nM	6.39	15711537
AAKJLRGGTJKAMG-UHFFFAOYSA-N	CHEMBL553	ERLOTINIB	CHEMBL553	Small molecule	4	2004	O94804	Kinase	Homo sapiens	Kd	=	83	nM	7.08	15711537
AAKJLRGGTJKAMG-UHFFFAOYSA-N	CHEMBL553	ERLOTINIB	CHEMBL553	Small molecule	4	2004	P00519	Kinase	Homo sapiens	Kd	=	2400	nM	5.62	15711537
AAKJLRGGTJKAMG-UHFFFAOYSA-N	CHEMBL553	ERLOTINIB	CHEMBL553	Small molecule	4	2004	P00519	Kinase	Homo sapiens	Kd	=	730	nM	6.14	15711537
AAKJLRGGTJKAMG-UHFFFAOYSA-N	CHEMBL553	ERLOTINIB	CHEMBL553	Small molecule	4	2004	P00519	Kinase	Homo sapiens	Kd	=	280	nM	6.55	15711537
AAKJLRGGTJKAMG-UHFFFAOYSA-N	CHEMBL553	ERLOTINIB	CHEMBL553	Small molecule	4	2004	P00519	Kinase	Homo sapiens	Kd	=	540	nM	6.27	15711537
AAKJLRGGTJKAMG-UHFFFAOYSA-N	CHEMBL553	ERLOTINIB	CHEMBL553	Small molecule	4	2004	P00519	Kinase	Homo sapiens	Kd	=	770	nM	6.11	15711537
AAKJLRGGTJKAMG-UHFFFAOYSA-N	CHEMBL553	ERLOTINIB	CHEMBL553	Small molecule	4	2004	P00519	Kinase	Homo sapiens	Kd	=	690	nM	6.16	15711537
AAKJLRGGTJKAMG-UHFFFAOYSA-N	CHEMBL553	ERLOTINIB	CHEMBL553	Small molecule	4	2004	P00519	Kinase	Homo sapiens	Kd	=	600	nM	6.22	15711537
AAKJLRGGTJKAMG-UHFFFAOYSA-N	CHEMBL553	ERLOTINIB	CHEMBL553	Small molecule	4	2004	P00533	Kinase	Homo sapiens	Kd	=	1.4	nM	8.85	15711537
AAKJLRGGTJKAMG-UHFFFAOYSA-N	CHEMBL553	ERLOTINIB	CHEMBL553	Small molecule	4	2004	P04626	Kinase	Homo sapiens	Kd	=	5100	nM	5.29	15711537
AAKJLRGGTJKAMG-UHFFFAOYSA-N	CHEMBL553	ERLOTINIB	CHEMBL553	Small molecule	4	2004	P06239	Kinase	Homo sapiens	Kd	=	530	nM	6.28	15711537
AAKJLRGGTJKAMG-UHFFFAOYSA-N	CHEMBL553	ERLOTINIB	CHEMBL553	Small molecule	4	2004	P12931	Kinase	Homo sapiens	Kd	=	1900	nM	5.72	15711537
AAKJLRGGTJKAMG-UHFFFAOYSA-N	CHEMBL553	ERLOTINIB	CHEMBL553	Small molecule	4	2004	P21802	Kinase	Homo sapiens	Kd	=	1900	nM	5.72	15711537
AAKJLRGGTJKAMG-UHFFFAOYSA-N	CHEMBL553	ERLOTINIB	CHEMBL553	Small molecule	4	2004	P42684	Kinase	Homo sapiens	Kd	=	300	nM	6.52	15711537
AAKJLRGGTJKAMG-UHFFFAOYSA-N	CHEMBL553	ERLOTINIB	CHEMBL553	Small molecule	4	2004	P45984	Kinase	Homo sapiens	Kd	=	4000	nM	5.4	15711537
AAKJLRGGTJKAMG-UHFFFAOYSA-N	CHEMBL553	ERLOTINIB	CHEMBL553	Small molecule	4	2004	Q2M2I8	Kinase	Homo sapiens	Kd	=	4400	nM	5.36	15711537
AAKJLRGGTJKAMG-UHFFFAOYSA-N	CHEMBL553	ERLOTINIB	CHEMBL553	Small molecule	4	2004	Q3U3Q1	Kinase	Mus musculus	Kd	=	630	nM	6.2	15711537
AAKJLRGGTJKAMG-UHFFFAOYSA-N	CHEMBL553	ERLOTINIB	CHEMBL553	Small molecule	4	2004	Q9H2G2	Kinase	Homo sapiens	Kd	=	110	nM	6.96	15711537
AAKJLRGGTJKAMG-UHFFFAOYSA-N	CHEMBL553	ERLOTINIB	CHEMBL553	Small molecule	4	2004	Q9HBH9	Kinase	Homo sapiens	Kd	=	1600	nM	5.8	15711537
AAKJLRGGTJKAMG-UHFFFAOYSA-N	CHEMBL553	ERLOTINIB	CHEMBL553	Small molecule	4	2004	Q9NSY1	Kinase	Homo sapiens	Kd	=	1800	nM	5.75	15711537
AAKJLRGGTJKAMG-UHFFFAOYSA-N	CHEMBL553	ERLOTINIB	CHEMBL553	Small molecule	4	2004	Q9UF33	Kinase	Homo sapiens	Kd	=	930	nM	6.03	15711537
AAKJLRGGTJKAMG-UHFFFAOYSA-N	CHEMBL553	ERLOTINIB	CHEMBL553	Small molecule	4	2004	P00533	Kinase	Homo sapiens	IC50	=	19.3	nM	7.71	16480284
AAKJLRGGTJKAMG-UHFFFAOYSA-N	CHEMBL553	ERLOTINIB	CHEMBL553	Small molecule	4	2004	P00533	Kinase	Homo sapiens	IC50	=	0.6	nM	9.22	16480284
AAKJLRGGTJKAMG-UHFFFAOYSA-N	CHEMBL553	ERLOTINIB	CHEMBL553	Small molecule	4	2004	P04626	Kinase	Homo sapiens	IC50	=	511	nM	6.29	16480284
AAKJLRGGTJKAMG-UHFFFAOYSA-N	CHEMBL553	ERLOTINIB	CHEMBL553	Small molecule	4	2004	P04626	Kinase	Homo sapiens	IC50	=	299	nM	6.52	16480284
AAKJLRGGTJKAMG-UHFFFAOYSA-N	CHEMBL553	ERLOTINIB	CHEMBL553	Small molecule	4	2004	O60674	Kinase	Homo sapiens	IC50	=	4000	nM	5.4	17178722
AAKJLRGGTJKAMG-UHFFFAOYSA-N	CHEMBL553	ERLOTINIB	CHEMBL553	Small molecule	4	2004	O60674	Kinase	Homo sapiens	IC50	=	4000	nM	5.4	17178722
AAKJLRGGTJKAMG-UHFFFAOYSA-N	CHEMBL553	ERLOTINIB	CHEMBL553	Small molecule	4	2004	P00533	Kinase	Homo sapiens	IC50	=	23	nM	7.64	17889528
AAKJLRGGTJKAMG-UHFFFAOYSA-N	CHEMBL553	ERLOTINIB	CHEMBL553	Small molecule	4	2004	P00533	Kinase	Homo sapiens	IC50	=	1	nM	9	17981366
AAKJLRGGTJKAMG-UHFFFAOYSA-N	CHEMBL553	ERLOTINIB	CHEMBL553	Small molecule	4	2004	O14976	Kinase	Homo sapiens	Kd	=	40	nM	7.4	18077425
AAKJLRGGTJKAMG-UHFFFAOYSA-N	CHEMBL553	ERLOTINIB	CHEMBL553	Small molecule	4	2004	O94804	Kinase	Homo sapiens	Kd	=	83	nM	7.08	18077425
AAKJLRGGTJKAMG-UHFFFAOYSA-N	CHEMBL553	ERLOTINIB	CHEMBL553	Small molecule	4	2004	P00519	Kinase	Homo sapiens	Kd	=	770	nM	6.11	18077425
AAKJLRGGTJKAMG-UHFFFAOYSA-N	CHEMBL553	ERLOTINIB	CHEMBL553	Small molecule	4	2004	P00533	Kinase	Homo sapiens	IC50	=	0.4	nM	9.4	18077425
AAKJLRGGTJKAMG-UHFFFAOYSA-N	CHEMBL553	ERLOTINIB	CHEMBL553	Small molecule	4	2004	P04626	Kinase	Homo sapiens	IC50	=	870	nM	6.06	18077425
AAKJLRGGTJKAMG-UHFFFAOYSA-N	CHEMBL553	ERLOTINIB	CHEMBL553	Small molecule	4	2004	P06239	Kinase	Homo sapiens	Kd	=	530	nM	6.28	18077425
AAKJLRGGTJKAMG-UHFFFAOYSA-N	CHEMBL553	ERLOTINIB	CHEMBL553	Small molecule	4	2004	Q15303	Kinase	Homo sapiens	IC50	=	1130	nM	5.95	18077425
AAKJLRGGTJKAMG-UHFFFAOYSA-N	CHEMBL553	ERLOTINIB	CHEMBL553	Small molecule	4	2004	Q9UF33	Kinase	Homo sapiens	Kd	=	930	nM	6.03	18077425
AAKJLRGGTJKAMG-UHFFFAOYSA-N	CHEMBL553	ERLOTINIB	CHEMBL553	Small molecule	4	2004	O14578	Kinase	Homo sapiens	Kd	=	680	nM	6.17	18183025
AAKJLRGGTJKAMG-UHFFFAOYSA-N	CHEMBL553	ERLOTINIB	CHEMBL553	Small molecule	4	2004	O14965	Kinase	Homo sapiens	Kd	=	2200	nM	5.66	18183025
AAKJLRGGTJKAMG-UHFFFAOYSA-N	CHEMBL553	ERLOTINIB	CHEMBL553	Small molecule	4	2004	O14976	Kinase	Homo sapiens	Kd	=	3.1	nM	8.51	18183025
AAKJLRGGTJKAMG-UHFFFAOYSA-N	CHEMBL553	ERLOTINIB	CHEMBL553	Small molecule	4	2004	O43353	Kinase	Homo sapiens	Kd	=	680	nM	6.17	18183025
AAKJLRGGTJKAMG-UHFFFAOYSA-N	CHEMBL553	ERLOTINIB	CHEMBL553	Small molecule	4	2004	O75676	Kinase	Homo sapiens	Kd	=	7000	nM	5.16	18183025
AAKJLRGGTJKAMG-UHFFFAOYSA-N	CHEMBL553	ERLOTINIB	CHEMBL553	Small molecule	4	2004	O75676	Kinase	Homo sapiens	Kd	=	7000	nM	5.16	18183025
AAKJLRGGTJKAMG-UHFFFAOYSA-N	CHEMBL553	ERLOTINIB	CHEMBL553	Small molecule	4	2004	O94804	Kinase	Homo sapiens	Kd	=	19	nM	7.72	18183025
AAKJLRGGTJKAMG-UHFFFAOYSA-N	CHEMBL553	ERLOTINIB	CHEMBL553	Small molecule	4	2004	P00519	Kinase	Homo sapiens	Kd	=	310	nM	6.51	18183025
AAKJLRGGTJKAMG-UHFFFAOYSA-N	CHEMBL553	ERLOTINIB	CHEMBL553	Small molecule	4	2004	P00519	Kinase	Homo sapiens	Kd	=	640	nM	6.19	18183025
AAKJLRGGTJKAMG-UHFFFAOYSA-N	CHEMBL553	ERLOTINIB	CHEMBL553	Small molecule	4	2004	P00519	Kinase	Homo sapiens	Kd	=	230	nM	6.64	18183025
AAKJLRGGTJKAMG-UHFFFAOYSA-N	CHEMBL553	ERLOTINIB	CHEMBL553	Small molecule	4	2004	P00519	Kinase	Homo sapiens	Kd	=	250	nM	6.6	18183025
AAKJLRGGTJKAMG-UHFFFAOYSA-N	CHEMBL553	ERLOTINIB	CHEMBL553	Small molecule	4	2004	P00519	Kinase	Homo sapiens	Kd	=	190	nM	6.72	18183025
AAKJLRGGTJKAMG-UHFFFAOYSA-N	CHEMBL553	ERLOTINIB	CHEMBL553	Small molecule	4	2004	P00519	Kinase	Homo sapiens	Kd	=	190	nM	6.72	18183025
AAKJLRGGTJKAMG-UHFFFAOYSA-N	CHEMBL553	ERLOTINIB	CHEMBL553	Small molecule	4	2004	P00519	Kinase	Homo sapiens	Kd	=	160	nM	6.8	18183025
AAKJLRGGTJKAMG-UHFFFAOYSA-N	CHEMBL553	ERLOTINIB	CHEMBL553	Small molecule	4	2004	P00533	Kinase	Homo sapiens	Kd	=	0.67	nM	9.17	18183025
AAKJLRGGTJKAMG-UHFFFAOYSA-N	CHEMBL553	ERLOTINIB	CHEMBL553	Small molecule	4	2004	P00533	Kinase	Homo sapiens	Kd	=	0.48	nM	9.32	18183025
AAKJLRGGTJKAMG-UHFFFAOYSA-N	CHEMBL553	ERLOTINIB	CHEMBL553	Small molecule	4	2004	P00533	Kinase	Homo sapiens	Kd	=	0.85	nM	9.07	18183025
AAKJLRGGTJKAMG-UHFFFAOYSA-N	CHEMBL553	ERLOTINIB	CHEMBL553	Small molecule	4	2004	P00533	Kinase	Homo sapiens	Kd	=	0.52	nM	9.28	18183025
AAKJLRGGTJKAMG-UHFFFAOYSA-N	CHEMBL553	ERLOTINIB	CHEMBL553	Small molecule	4	2004	P00533	Kinase	Homo sapiens	Kd	=	0.52	nM	9.28	18183025
AAKJLRGGTJKAMG-UHFFFAOYSA-N	CHEMBL553	ERLOTINIB	CHEMBL553	Small molecule	4	2004	P00533	Kinase	Homo sapiens	Kd	=	0.47	nM	9.33	18183025
AAKJLRGGTJKAMG-UHFFFAOYSA-N	CHEMBL553	ERLOTINIB	CHEMBL553	Small molecule	4	2004	P00533	Kinase	Homo sapiens	Kd	=	0.35	nM	9.46	18183025
AAKJLRGGTJKAMG-UHFFFAOYSA-N	CHEMBL553	ERLOTINIB	CHEMBL553	Small molecule	4	2004	P00533	Kinase	Homo sapiens	Kd	=	0.97	nM	9.01	18183025
AAKJLRGGTJKAMG-UHFFFAOYSA-N	CHEMBL553	ERLOTINIB	CHEMBL553	Small molecule	4	2004	P00533	Kinase	Homo sapiens	Kd	=	1.2	nM	8.92	18183025
AAKJLRGGTJKAMG-UHFFFAOYSA-N	CHEMBL553	ERLOTINIB	CHEMBL553	Small molecule	4	2004	P00533	Kinase	Homo sapiens	Kd	=	1.6	nM	8.8	18183025
AAKJLRGGTJKAMG-UHFFFAOYSA-N	CHEMBL553	ERLOTINIB	CHEMBL553	Small molecule	4	2004	P06239	Kinase	Homo sapiens	Kd	=	250	nM	6.6	18183025
AAKJLRGGTJKAMG-UHFFFAOYSA-N	CHEMBL553	ERLOTINIB	CHEMBL553	Small molecule	4	2004	P07947	Kinase	Homo sapiens	Kd	=	2200	nM	5.66	18183025
AAKJLRGGTJKAMG-UHFFFAOYSA-N	CHEMBL553	ERLOTINIB	CHEMBL553	Small molecule	4	2004	P07948	Kinase	Homo sapiens	Kd	=	530	nM	6.28	18183025
AAKJLRGGTJKAMG-UHFFFAOYSA-N	CHEMBL553	ERLOTINIB	CHEMBL553	Small molecule	4	2004	P07949	Kinase	Homo sapiens	Kd	=	1300	nM	5.89	18183025
AAKJLRGGTJKAMG-UHFFFAOYSA-N	CHEMBL553	ERLOTINIB	CHEMBL553	Small molecule	4	2004	P07949	Kinase	Homo sapiens	Kd	=	330	nM	6.48	18183025
AAKJLRGGTJKAMG-UHFFFAOYSA-N	CHEMBL553	ERLOTINIB	CHEMBL553	Small molecule	4	2004	P08581	Kinase	Homo sapiens	Kd	=	3800	nM	5.42	18183025
AAKJLRGGTJKAMG-UHFFFAOYSA-N	CHEMBL553	ERLOTINIB	CHEMBL553	Small molecule	4	2004	P08631	Kinase	Homo sapiens	Kd	=	1800	nM	5.75	18183025
AAKJLRGGTJKAMG-UHFFFAOYSA-N	CHEMBL553	ERLOTINIB	CHEMBL553	Small molecule	4	2004	P09619	Kinase	Homo sapiens	Kd	=	1400	nM	5.85	18183025
AAKJLRGGTJKAMG-UHFFFAOYSA-N	CHEMBL553	ERLOTINIB	CHEMBL553	Small molecule	4	2004	P09769	Kinase	Homo sapiens	Kd	=	1100	nM	5.96	18183025
AAKJLRGGTJKAMG-UHFFFAOYSA-N	CHEMBL553	ERLOTINIB	CHEMBL553	Small molecule	4	2004	P10721	Kinase	Homo sapiens	Kd	=	1600	nM	5.8	18183025
AAKJLRGGTJKAMG-UHFFFAOYSA-N	CHEMBL553	ERLOTINIB	CHEMBL553	Small molecule	4	2004	P10721	Kinase	Homo sapiens	Kd	=	1300	nM	5.89	18183025
AAKJLRGGTJKAMG-UHFFFAOYSA-N	CHEMBL553	ERLOTINIB	CHEMBL553	Small molecule	4	2004	P10721	Kinase	Homo sapiens	Kd	=	3100	nM	5.51	18183025
AAKJLRGGTJKAMG-UHFFFAOYSA-N	CHEMBL553	ERLOTINIB	CHEMBL553	Small molecule	4	2004	P12931	Kinase	Homo sapiens	Kd	=	700	nM	6.16	18183025
AAKJLRGGTJKAMG-UHFFFAOYSA-N	CHEMBL553	ERLOTINIB	CHEMBL553	Small molecule	4	2004	P16234	Kinase	Homo sapiens	Kd	=	1800	nM	5.75	18183025
AAKJLRGGTJKAMG-UHFFFAOYSA-N	CHEMBL553	ERLOTINIB	CHEMBL553	Small molecule	4	2004	P17948	Kinase	Homo sapiens	Kd	=	4400	nM	5.36	18183025
AAKJLRGGTJKAMG-UHFFFAOYSA-N	CHEMBL553	ERLOTINIB	CHEMBL553	Small molecule	4	2004	P19525	Kinase	Homo sapiens	Kd	=	1300	nM	5.89	18183025
AAKJLRGGTJKAMG-UHFFFAOYSA-N	CHEMBL553	ERLOTINIB	CHEMBL553	Small molecule	4	2004	P29320	Kinase	Homo sapiens	Kd	=	2400	nM	5.62	18183025
AAKJLRGGTJKAMG-UHFFFAOYSA-N	CHEMBL553	ERLOTINIB	CHEMBL553	Small molecule	4	2004	P29322	Kinase	Homo sapiens	Kd	=	940	nM	6.03	18183025
AAKJLRGGTJKAMG-UHFFFAOYSA-N	CHEMBL553	ERLOTINIB	CHEMBL553	Small molecule	4	2004	P29376	Kinase	Homo sapiens	Kd	=	890	nM	6.05	18183025
AAKJLRGGTJKAMG-UHFFFAOYSA-N	CHEMBL553	ERLOTINIB	CHEMBL553	Small molecule	4	2004	P31152	Kinase	Homo sapiens	Kd	=	2500	nM	5.6	18183025
AAKJLRGGTJKAMG-UHFFFAOYSA-N	CHEMBL553	ERLOTINIB	CHEMBL553	Small molecule	4	2004	P35590	Kinase	Homo sapiens	Kd	=	850	nM	6.07	18183025
AAKJLRGGTJKAMG-UHFFFAOYSA-N	CHEMBL553	ERLOTINIB	CHEMBL553	Small molecule	4	2004	P35916	Kinase	Homo sapiens	Kd	=	2100	nM	5.68	18183025
AAKJLRGGTJKAMG-UHFFFAOYSA-N	CHEMBL553	ERLOTINIB	CHEMBL553	Small molecule	4	2004	P36888	Kinase	Homo sapiens	Kd	=	820	nM	6.09	18183025
AAKJLRGGTJKAMG-UHFFFAOYSA-N	CHEMBL553	ERLOTINIB	CHEMBL553	Small molecule	4	2004	P36888	Kinase	Homo sapiens	Kd	=	500	nM	6.3	18183025
AAKJLRGGTJKAMG-UHFFFAOYSA-N	CHEMBL553	ERLOTINIB	CHEMBL553	Small molecule	4	2004	P36888	Kinase	Homo sapiens	Kd	=	350	nM	6.46	18183025
AAKJLRGGTJKAMG-UHFFFAOYSA-N	CHEMBL553	ERLOTINIB	CHEMBL553	Small molecule	4	2004	P36888	Kinase	Homo sapiens	Kd	=	130	nM	6.89	18183025
AAKJLRGGTJKAMG-UHFFFAOYSA-N	CHEMBL553	ERLOTINIB	CHEMBL553	Small molecule	4	2004	P42684	Kinase	Homo sapiens	Kd	=	200	nM	6.7	18183025
AAKJLRGGTJKAMG-UHFFFAOYSA-N	CHEMBL553	ERLOTINIB	CHEMBL553	Small molecule	4	2004	P42685	Kinase	Homo sapiens	Kd	=	2000	nM	5.7	18183025
AAKJLRGGTJKAMG-UHFFFAOYSA-N	CHEMBL553	ERLOTINIB	CHEMBL553	Small molecule	4	2004	P48730	Kinase	Homo sapiens	Kd	=	3500	nM	5.46	18183025
AAKJLRGGTJKAMG-UHFFFAOYSA-N	CHEMBL553	ERLOTINIB	CHEMBL553	Small molecule	4	2004	P51451	Kinase	Homo sapiens	Kd	=	190	nM	6.72	18183025
AAKJLRGGTJKAMG-UHFFFAOYSA-N	CHEMBL553	ERLOTINIB	CHEMBL553	Small molecule	4	2004	P52333	Kinase	Homo sapiens	Kd	=	930	nM	6.03	18183025
AAKJLRGGTJKAMG-UHFFFAOYSA-N	CHEMBL553	ERLOTINIB	CHEMBL553	Small molecule	4	2004	P52333	Kinase	Homo sapiens	Kd	=	930	nM	6.03	18183025
AAKJLRGGTJKAMG-UHFFFAOYSA-N	CHEMBL553	ERLOTINIB	CHEMBL553	Small molecule	4	2004	Q06418	Kinase	Homo sapiens	Kd	=	3900	nM	5.41	18183025
AAKJLRGGTJKAMG-UHFFFAOYSA-N	CHEMBL553	ERLOTINIB	CHEMBL553	Small molecule	4	2004	Q08345	Kinase	Homo sapiens	Kd	=	790	nM	6.1	18183025
AAKJLRGGTJKAMG-UHFFFAOYSA-N	CHEMBL553	ERLOTINIB	CHEMBL553	Small molecule	4	2004	Q09013	Kinase	Homo sapiens	Kd	=	2900	nM	5.54	18183025
AAKJLRGGTJKAMG-UHFFFAOYSA-N	CHEMBL553	ERLOTINIB	CHEMBL553	Small molecule	4	2004	Q13470	Kinase	Homo sapiens	Kd	=	630	nM	6.2	18183025
AAKJLRGGTJKAMG-UHFFFAOYSA-N	CHEMBL553	ERLOTINIB	CHEMBL553	Small molecule	4	2004	Q15375	Kinase	Homo sapiens	Kd	=	1400	nM	5.85	18183025
AAKJLRGGTJKAMG-UHFFFAOYSA-N	CHEMBL553	ERLOTINIB	CHEMBL553	Small molecule	4	2004	Q2M2I8	Kinase	Homo sapiens	Kd	=	1200	nM	5.92	18183025
AAKJLRGGTJKAMG-UHFFFAOYSA-N	CHEMBL553	ERLOTINIB	CHEMBL553	Small molecule	4	2004	Q59H18	Kinase	Homo sapiens	Kd	=	570	nM	6.24	18183025
AAKJLRGGTJKAMG-UHFFFAOYSA-N	CHEMBL553	ERLOTINIB	CHEMBL553	Small molecule	4	2004	Q6DT37	Kinase	Homo sapiens	Kd	=	3400	nM	5.47	18183025
AAKJLRGGTJKAMG-UHFFFAOYSA-N	CHEMBL553	ERLOTINIB	CHEMBL553	Small molecule	4	2004	Q8NI60	Kinase	Homo sapiens	Kd	=	1900	nM	5.72	18183025
AAKJLRGGTJKAMG-UHFFFAOYSA-N	CHEMBL553	ERLOTINIB	CHEMBL553	Small molecule	4	2004	Q96D53	Kinase	Homo sapiens	Kd	=	2500	nM	5.6	18183025
AAKJLRGGTJKAMG-UHFFFAOYSA-N	CHEMBL553	ERLOTINIB	CHEMBL553	Small molecule	4	2004	Q96GD4	Kinase	Homo sapiens	Kd	=	1400	nM	5.85	18183025
AAKJLRGGTJKAMG-UHFFFAOYSA-N	CHEMBL553	ERLOTINIB	CHEMBL553	Small molecule	4	2004	Q9BUB5	Kinase	Homo sapiens	Kd	=	690	nM	6.16	18183025
AAKJLRGGTJKAMG-UHFFFAOYSA-N	CHEMBL553	ERLOTINIB	CHEMBL553	Small molecule	4	2004	Q9H1R3	Kinase	Homo sapiens	Kd	=	970	nM	6.01	18183025
AAKJLRGGTJKAMG-UHFFFAOYSA-N	CHEMBL553	ERLOTINIB	CHEMBL553	Small molecule	4	2004	Q9H2G2	Kinase	Homo sapiens	Kd	=	26	nM	7.58	18183025
AAKJLRGGTJKAMG-UHFFFAOYSA-N	CHEMBL553	ERLOTINIB	CHEMBL553	Small molecule	4	2004	Q9NSY1	Kinase	Homo sapiens	Kd	=	1200	nM	5.92	18183025
AAKJLRGGTJKAMG-UHFFFAOYSA-N	CHEMBL553	ERLOTINIB	CHEMBL553	Small molecule	4	2004	Q9P2K8	Kinase	Homo sapiens	Kd	=	4400	nM	5.36	18183025
AAKJLRGGTJKAMG-UHFFFAOYSA-N	CHEMBL553	ERLOTINIB	CHEMBL553	Small molecule	4	2004	Q9UF33	Kinase	Homo sapiens	Kd	=	440	nM	6.36	18183025
AAKJLRGGTJKAMG-UHFFFAOYSA-N	CHEMBL553	ERLOTINIB	CHEMBL553	Small molecule	4	2004	Q9UM73	Kinase	Homo sapiens	Kd	=	1200	nM	5.92	18183025
AAKJLRGGTJKAMG-UHFFFAOYSA-N	CHEMBL553	ERLOTINIB	CHEMBL553	Small molecule	4	2004	Q9UQB9	Kinase	Homo sapiens	Kd	=	600	nM	6.22	18183025
AAKJLRGGTJKAMG-UHFFFAOYSA-N	CHEMBL553	ERLOTINIB	CHEMBL553	Small molecule	4	2004	P68370	Other	Rattus norvegicus	Kd	=	230	nM	6.64	18183025
AAKJLRGGTJKAMG-UHFFFAOYSA-N	CHEMBL553	ERLOTINIB	CHEMBL553	Small molecule	4	2004	P00523	Kinase	Gallus gallus	IC50	=	990	nM	6	18316192
AAKJLRGGTJKAMG-UHFFFAOYSA-N	CHEMBL553	ERLOTINIB	CHEMBL553	Small molecule	4	2004	P00523	Kinase	Gallus gallus	IC50	=	15000	nM	4.82	18316192
AAKJLRGGTJKAMG-UHFFFAOYSA-N	CHEMBL553	ERLOTINIB	CHEMBL553	Small molecule	4	2004	P00533	Kinase	Homo sapiens	IC50	=	3.6	nM	8.44	18316192
AAKJLRGGTJKAMG-UHFFFAOYSA-N	CHEMBL553	ERLOTINIB	CHEMBL553	Small molecule	4	2004	P00533	Kinase	Homo sapiens	IC50	=	20	nM	7.7	19028424
AAKJLRGGTJKAMG-UHFFFAOYSA-N	CHEMBL553	ERLOTINIB	CHEMBL553	Small molecule	4	2004	P04626	Kinase	Homo sapiens	IC50	=	3500	nM	5.46	19028424
AAKJLRGGTJKAMG-UHFFFAOYSA-N	CHEMBL553	ERLOTINIB	CHEMBL553	Small molecule	4	2004	P00533	Kinase	Homo sapiens	IC50	=	30	nM	7.52	19914835
AAKJLRGGTJKAMG-UHFFFAOYSA-N	CHEMBL553	ERLOTINIB	CHEMBL553	Small molecule	4	2004	P04626	Kinase	Homo sapiens	IC50	=	160	nM	6.8	19914835
AAKJLRGGTJKAMG-UHFFFAOYSA-N	CHEMBL553	ERLOTINIB	CHEMBL553	Small molecule	4	2004	P00533	Kinase	Homo sapiens	IC50	=	20	nM	7.7	19914837
AAKJLRGGTJKAMG-UHFFFAOYSA-N	CHEMBL553	ERLOTINIB	CHEMBL553	Small molecule	4	2004	P04626	Kinase	Homo sapiens	IC50	=	120	nM	6.92	19914837
AAKJLRGGTJKAMG-UHFFFAOYSA-N	CHEMBL553	ERLOTINIB	CHEMBL553	Small molecule	4	2004	P00533	Kinase	Homo sapiens	IC50	=	20.3	nM	7.69	19969465
AAKJLRGGTJKAMG-UHFFFAOYSA-N	CHEMBL553	ERLOTINIB	CHEMBL553	Small molecule	4	2004	P00533	Kinase	Homo sapiens	IC50	=	20	nM	7.7	20005116
AAKJLRGGTJKAMG-UHFFFAOYSA-N	CHEMBL553	ERLOTINIB	CHEMBL553	Small molecule	4	2004	P04626	Kinase	Homo sapiens	IC50	=	160	nM	6.8	20005116
AAKJLRGGTJKAMG-UHFFFAOYSA-N	CHEMBL553	ERLOTINIB	CHEMBL553	Small molecule	4	2004	P00533	Kinase	Homo sapiens	IC50	=	48	nM	7.32	20143778
AAKJLRGGTJKAMG-UHFFFAOYSA-N	CHEMBL553	ERLOTINIB	CHEMBL553	Small molecule	4	2004	P04626	Kinase	Homo sapiens	IC50	=	134.5	nM	6.87	20143778
AAKJLRGGTJKAMG-UHFFFAOYSA-N	CHEMBL553	ERLOTINIB	CHEMBL553	Small molecule	4	2004	P00533	Kinase	Homo sapiens	IC50	=	2	nM	8.7	20166671
AAKJLRGGTJKAMG-UHFFFAOYSA-N	CHEMBL553	ERLOTINIB	CHEMBL553	Small molecule	4	2004	P04626	Kinase	Homo sapiens	IC50	=	350	nM	6.46	20166671
AAKJLRGGTJKAMG-UHFFFAOYSA-N	CHEMBL553	ERLOTINIB	CHEMBL553	Small molecule	4	2004	P00533	Kinase	Homo sapiens	IC50	=	0.2	nM	9.7	20222733
AAKJLRGGTJKAMG-UHFFFAOYSA-N	CHEMBL553	ERLOTINIB	CHEMBL553	Small molecule	4	2004	P00533	Kinase	Homo sapiens	IC50	=	34	nM	7.47	20346655
AAKJLRGGTJKAMG-UHFFFAOYSA-N	CHEMBL553	ERLOTINIB	CHEMBL553	Small molecule	4	2004	P04626	Kinase	Homo sapiens	IC50	=	5200	nM	5.28	20346655
AAKJLRGGTJKAMG-UHFFFAOYSA-N	CHEMBL553	ERLOTINIB	CHEMBL553	Small molecule	4	2004	P00533	Kinase	Homo sapiens	IC50	=	1200	nM	5.92	20403700
AAKJLRGGTJKAMG-UHFFFAOYSA-N	CHEMBL553	ERLOTINIB	CHEMBL553	Small molecule	4	2004	P09619	Kinase	Homo sapiens	IC50	=	83100	nM	4.08	20403700
AAKJLRGGTJKAMG-UHFFFAOYSA-N	CHEMBL553	ERLOTINIB	CHEMBL553	Small molecule	4	2004	P00533	Kinase	Homo sapiens	IC50	=	1200	nM	5.92	20558072
AAKJLRGGTJKAMG-UHFFFAOYSA-N	CHEMBL553	ERLOTINIB	CHEMBL553	Small molecule	4	2004	P09619	Kinase	Homo sapiens	IC50	=	83100	nM	4.08	20558072
AAKJLRGGTJKAMG-UHFFFAOYSA-N	CHEMBL553	ERLOTINIB	CHEMBL553	Small molecule	4	2004	P00533	Kinase	Homo sapiens	IC50	=	30	nM	7.52	20594859
AAKJLRGGTJKAMG-UHFFFAOYSA-N	CHEMBL553	ERLOTINIB	CHEMBL553	Small molecule	4	2004	P04626	Kinase	Homo sapiens	IC50	=	160	nM	6.8	20594859
AAKJLRGGTJKAMG-UHFFFAOYSA-N	CHEMBL553	ERLOTINIB	CHEMBL553	Small molecule	4	2004	P00533	Kinase	Homo sapiens	IC50	=	30	nM	7.52	20627597
AAKJLRGGTJKAMG-UHFFFAOYSA-N	CHEMBL553	ERLOTINIB	CHEMBL553	Small molecule	4	2004	P00533	Kinase	Homo sapiens	IC50	=	51	nM	7.29	20817523
AAKJLRGGTJKAMG-UHFFFAOYSA-N	CHEMBL553	ERLOTINIB	CHEMBL553	Small molecule	4	2004	P04626	Kinase	Homo sapiens	IC50	=	6730	nM	5.17	20817523
AAKJLRGGTJKAMG-UHFFFAOYSA-N	CHEMBL553	ERLOTINIB	CHEMBL553	Small molecule	4	2004	P00533	Kinase	Homo sapiens	IC50	=	1	nM	9	21334203
AAKJLRGGTJKAMG-UHFFFAOYSA-N	CHEMBL553	ERLOTINIB	CHEMBL553	Small molecule	4	2004	P04626	Kinase	Homo sapiens	IC50	=	760	nM	6.12	21334203
AAKJLRGGTJKAMG-UHFFFAOYSA-N	CHEMBL553	ERLOTINIB	CHEMBL553	Small molecule	4	2004	P10721	Kinase	Homo sapiens	Kd	=	1600	nM	5.8	21429632
AAKJLRGGTJKAMG-UHFFFAOYSA-N	CHEMBL553	ERLOTINIB	CHEMBL553	Small molecule	4	2004	P00533	Kinase	Homo sapiens	IC50	=	30	nM	7.52	21763148
AAKJLRGGTJKAMG-UHFFFAOYSA-N	CHEMBL553	ERLOTINIB	CHEMBL553	Small molecule	4	2004	P00533	Kinase	Homo sapiens	IC50	=	30	nM	7.52	21802290
AAKJLRGGTJKAMG-UHFFFAOYSA-N	CHEMBL553	ERLOTINIB	CHEMBL553	Small molecule	4	2004	P00533	Kinase	Homo sapiens	IC50	=	30	nM	7.52	21816517
AAKJLRGGTJKAMG-UHFFFAOYSA-N	CHEMBL553	ERLOTINIB	CHEMBL553	Small molecule	4	2004	P00533	Kinase	Homo sapiens	IC50	=	32	nM	7.5	21920766
AAKJLRGGTJKAMG-UHFFFAOYSA-N	CHEMBL553	ERLOTINIB	CHEMBL553	Small molecule	4	2004	P04626	Kinase	Homo sapiens	IC50	=	160	nM	6.8	21920766
AAKJLRGGTJKAMG-UHFFFAOYSA-N	CHEMBL553	ERLOTINIB	CHEMBL553	Small molecule	4	2004	O00444	Kinase	Homo sapiens	Kd	=	1900	nM	5.72	22037378
AAKJLRGGTJKAMG-UHFFFAOYSA-N	CHEMBL553	ERLOTINIB	CHEMBL553	Small molecule	4	2004	O14578	Kinase	Homo sapiens	Kd	=	680	nM	6.17	22037378
AAKJLRGGTJKAMG-UHFFFAOYSA-N	CHEMBL553	ERLOTINIB	CHEMBL553	Small molecule	4	2004	O14965	Kinase	Homo sapiens	Kd	=	2200	nM	5.66	22037378
AAKJLRGGTJKAMG-UHFFFAOYSA-N	CHEMBL553	ERLOTINIB	CHEMBL553	Small molecule	4	2004	O14976	Kinase	Homo sapiens	Kd	=	3.1	nM	8.51	22037378
AAKJLRGGTJKAMG-UHFFFAOYSA-N	CHEMBL553	ERLOTINIB	CHEMBL553	Small molecule	4	2004	O43293	Kinase	Homo sapiens	Kd	=	6000	nM	5.22	22037378
AAKJLRGGTJKAMG-UHFFFAOYSA-N	CHEMBL553	ERLOTINIB	CHEMBL553	Small molecule	4	2004	O43353	Kinase	Homo sapiens	Kd	=	680	nM	6.17	22037378
AAKJLRGGTJKAMG-UHFFFAOYSA-N	CHEMBL553	ERLOTINIB	CHEMBL553	Small molecule	4	2004	O60674	Kinase	Homo sapiens	Kd	=	3700	nM	5.43	22037378
AAKJLRGGTJKAMG-UHFFFAOYSA-N	CHEMBL553	ERLOTINIB	CHEMBL553	Small molecule	4	2004	O60674	Kinase	Homo sapiens	Kd	=	3700	nM	5.43	22037378
AAKJLRGGTJKAMG-UHFFFAOYSA-N	CHEMBL553	ERLOTINIB	CHEMBL553	Small molecule	4	2004	O75676	Kinase	Homo sapiens	Kd	=	7000	nM	5.16	22037378
AAKJLRGGTJKAMG-UHFFFAOYSA-N	CHEMBL553	ERLOTINIB	CHEMBL553	Small molecule	4	2004	O75676	Kinase	Homo sapiens	Kd	=	7000	nM	5.16	22037378
AAKJLRGGTJKAMG-UHFFFAOYSA-N	CHEMBL553	ERLOTINIB	CHEMBL553	Small molecule	4	2004	O94768	Kinase	Homo sapiens	Kd	=	9400	nM	5.03	22037378
AAKJLRGGTJKAMG-UHFFFAOYSA-N	CHEMBL553	ERLOTINIB	CHEMBL553	Small molecule	4	2004	O94804	Kinase	Homo sapiens	Kd	=	19	nM	7.72	22037378
AAKJLRGGTJKAMG-UHFFFAOYSA-N	CHEMBL553	ERLOTINIB	CHEMBL553	Small molecule	4	2004	P00519	Kinase	Homo sapiens	Kd	=	63	nM	7.2	22037378
AAKJLRGGTJKAMG-UHFFFAOYSA-N	CHEMBL553	ERLOTINIB	CHEMBL553	Small molecule	4	2004	P00519	Kinase	Homo sapiens	Kd	=	8200	nM	5.09	22037378
AAKJLRGGTJKAMG-UHFFFAOYSA-N	CHEMBL553	ERLOTINIB	CHEMBL553	Small molecule	4	2004	P00519	Kinase	Homo sapiens	Kd	=	1100	nM	5.96	22037378
AAKJLRGGTJKAMG-UHFFFAOYSA-N	CHEMBL553	ERLOTINIB	CHEMBL553	Small molecule	4	2004	P00519	Kinase	Homo sapiens	Kd	=	640	nM	6.19	22037378
AAKJLRGGTJKAMG-UHFFFAOYSA-N	CHEMBL553	ERLOTINIB	CHEMBL553	Small molecule	4	2004	P00519	Kinase	Homo sapiens	Kd	=	150	nM	6.82	22037378
AAKJLRGGTJKAMG-UHFFFAOYSA-N	CHEMBL553	ERLOTINIB	CHEMBL553	Small molecule	4	2004	P00519	Kinase	Homo sapiens	Kd	=	89	nM	7.05	22037378
AAKJLRGGTJKAMG-UHFFFAOYSA-N	CHEMBL553	ERLOTINIB	CHEMBL553	Small molecule	4	2004	P00519	Kinase	Homo sapiens	Kd	=	58	nM	7.24	22037378
AAKJLRGGTJKAMG-UHFFFAOYSA-N	CHEMBL553	ERLOTINIB	CHEMBL553	Small molecule	4	2004	P00519	Kinase	Homo sapiens	Kd	=	66	nM	7.18	22037378
AAKJLRGGTJKAMG-UHFFFAOYSA-N	CHEMBL553	ERLOTINIB	CHEMBL553	Small molecule	4	2004	P00519	Kinase	Homo sapiens	Kd	=	230	nM	6.64	22037378
AAKJLRGGTJKAMG-UHFFFAOYSA-N	CHEMBL553	ERLOTINIB	CHEMBL553	Small molecule	4	2004	P00519	Kinase	Homo sapiens	Kd	=	61	nM	7.21	22037378
AAKJLRGGTJKAMG-UHFFFAOYSA-N	CHEMBL553	ERLOTINIB	CHEMBL553	Small molecule	4	2004	P00519	Kinase	Homo sapiens	Kd	=	620	nM	6.21	22037378
AAKJLRGGTJKAMG-UHFFFAOYSA-N	CHEMBL553	ERLOTINIB	CHEMBL553	Small molecule	4	2004	P00519	Kinase	Homo sapiens	Kd	=	59	nM	7.23	22037378
AAKJLRGGTJKAMG-UHFFFAOYSA-N	CHEMBL553	ERLOTINIB	CHEMBL553	Small molecule	4	2004	P00519	Kinase	Homo sapiens	Kd	=	76	nM	7.12	22037378
AAKJLRGGTJKAMG-UHFFFAOYSA-N	CHEMBL553	ERLOTINIB	CHEMBL553	Small molecule	4	2004	P00519	Kinase	Homo sapiens	Kd	=	330	nM	6.48	22037378
AAKJLRGGTJKAMG-UHFFFAOYSA-N	CHEMBL553	ERLOTINIB	CHEMBL553	Small molecule	4	2004	P00519	Kinase	Homo sapiens	Kd	=	76	nM	7.12	22037378
AAKJLRGGTJKAMG-UHFFFAOYSA-N	CHEMBL553	ERLOTINIB	CHEMBL553	Small molecule	4	2004	P00533	Kinase	Homo sapiens	Kd	=	0.67	nM	9.17	22037378
AAKJLRGGTJKAMG-UHFFFAOYSA-N	CHEMBL553	ERLOTINIB	CHEMBL553	Small molecule	4	2004	P00533	Kinase	Homo sapiens	Kd	=	0.48	nM	9.32	22037378
AAKJLRGGTJKAMG-UHFFFAOYSA-N	CHEMBL553	ERLOTINIB	CHEMBL553	Small molecule	4	2004	P00533	Kinase	Homo sapiens	Kd	=	0.85	nM	9.07	22037378
AAKJLRGGTJKAMG-UHFFFAOYSA-N	CHEMBL553	ERLOTINIB	CHEMBL553	Small molecule	4	2004	P00533	Kinase	Homo sapiens	Kd	=	0.52	nM	9.28	22037378
AAKJLRGGTJKAMG-UHFFFAOYSA-N	CHEMBL553	ERLOTINIB	CHEMBL553	Small molecule	4	2004	P00533	Kinase	Homo sapiens	Kd	=	0.52	nM	9.28	22037378
AAKJLRGGTJKAMG-UHFFFAOYSA-N	CHEMBL553	ERLOTINIB	CHEMBL553	Small molecule	4	2004	P00533	Kinase	Homo sapiens	Kd	=	0.47	nM	9.33	22037378
AAKJLRGGTJKAMG-UHFFFAOYSA-N	CHEMBL553	ERLOTINIB	CHEMBL553	Small molecule	4	2004	P00533	Kinase	Homo sapiens	Kd	=	0.35	nM	9.46	22037378
AAKJLRGGTJKAMG-UHFFFAOYSA-N	CHEMBL553	ERLOTINIB	CHEMBL553	Small molecule	4	2004	P00533	Kinase	Homo sapiens	Kd	=	0.97	nM	9.01	22037378
AAKJLRGGTJKAMG-UHFFFAOYSA-N	CHEMBL553	ERLOTINIB	CHEMBL553	Small molecule	4	2004	P00533	Kinase	Homo sapiens	Kd	=	190	nM	6.72	22037378
AAKJLRGGTJKAMG-UHFFFAOYSA-N	CHEMBL553	ERLOTINIB	CHEMBL553	Small molecule	4	2004	P00533	Kinase	Homo sapiens	Kd	=	1.2	nM	8.92	22037378
AAKJLRGGTJKAMG-UHFFFAOYSA-N	CHEMBL553	ERLOTINIB	CHEMBL553	Small molecule	4	2004	P00533	Kinase	Homo sapiens	Kd	=	1.6	nM	8.8	22037378
AAKJLRGGTJKAMG-UHFFFAOYSA-N	CHEMBL553	ERLOTINIB	CHEMBL553	Small molecule	4	2004	P00533	Kinase	Homo sapiens	Kd	=	140	nM	6.85	22037378
AAKJLRGGTJKAMG-UHFFFAOYSA-N	CHEMBL553	ERLOTINIB	CHEMBL553	Small molecule	4	2004	P04626	Kinase	Homo sapiens	Kd	=	2900	nM	5.54	22037378
AAKJLRGGTJKAMG-UHFFFAOYSA-N	CHEMBL553	ERLOTINIB	CHEMBL553	Small molecule	4	2004	P06239	Kinase	Homo sapiens	Kd	=	250	nM	6.6	22037378
AAKJLRGGTJKAMG-UHFFFAOYSA-N	CHEMBL553	ERLOTINIB	CHEMBL553	Small molecule	4	2004	P07947	Kinase	Homo sapiens	Kd	=	2200	nM	5.66	22037378
AAKJLRGGTJKAMG-UHFFFAOYSA-N	CHEMBL553	ERLOTINIB	CHEMBL553	Small molecule	4	2004	P07948	Kinase	Homo sapiens	Kd	=	530	nM	6.28	22037378
AAKJLRGGTJKAMG-UHFFFAOYSA-N	CHEMBL553	ERLOTINIB	CHEMBL553	Small molecule	4	2004	P07949	Kinase	Homo sapiens	Kd	=	1300	nM	5.89	22037378
AAKJLRGGTJKAMG-UHFFFAOYSA-N	CHEMBL553	ERLOTINIB	CHEMBL553	Small molecule	4	2004	P07949	Kinase	Homo sapiens	Kd	=	330	nM	6.48	22037378
AAKJLRGGTJKAMG-UHFFFAOYSA-N	CHEMBL553	ERLOTINIB	CHEMBL553	Small molecule	4	2004	P08581	Kinase	Homo sapiens	Kd	=	3800	nM	5.42	22037378
AAKJLRGGTJKAMG-UHFFFAOYSA-N	CHEMBL553	ERLOTINIB	CHEMBL553	Small molecule	4	2004	P08581	Kinase	Homo sapiens	Kd	=	2800	nM	5.55	22037378
AAKJLRGGTJKAMG-UHFFFAOYSA-N	CHEMBL553	ERLOTINIB	CHEMBL553	Small molecule	4	2004	P08581	Kinase	Homo sapiens	Kd	=	1100	nM	5.96	22037378
AAKJLRGGTJKAMG-UHFFFAOYSA-N	CHEMBL553	ERLOTINIB	CHEMBL553	Small molecule	4	2004	P08631	Kinase	Homo sapiens	Kd	=	1800	nM	5.75	22037378
AAKJLRGGTJKAMG-UHFFFAOYSA-N	CHEMBL553	ERLOTINIB	CHEMBL553	Small molecule	4	2004	P09619	Kinase	Homo sapiens	Kd	=	1400	nM	5.85	22037378
AAKJLRGGTJKAMG-UHFFFAOYSA-N	CHEMBL553	ERLOTINIB	CHEMBL553	Small molecule	4	2004	P09769	Kinase	Homo sapiens	Kd	=	1100	nM	5.96	22037378
AAKJLRGGTJKAMG-UHFFFAOYSA-N	CHEMBL553	ERLOTINIB	CHEMBL553	Small molecule	4	2004	P10721	Kinase	Homo sapiens	Kd	=	1700	nM	5.77	22037378
AAKJLRGGTJKAMG-UHFFFAOYSA-N	CHEMBL553	ERLOTINIB	CHEMBL553	Small molecule	4	2004	P10721	Kinase	Homo sapiens	Kd	=	1600	nM	5.8	22037378
AAKJLRGGTJKAMG-UHFFFAOYSA-N	CHEMBL553	ERLOTINIB	CHEMBL553	Small molecule	4	2004	P10721	Kinase	Homo sapiens	Kd	=	3500	nM	5.46	22037378
AAKJLRGGTJKAMG-UHFFFAOYSA-N	CHEMBL553	ERLOTINIB	CHEMBL553	Small molecule	4	2004	P10721	Kinase	Homo sapiens	Kd	=	3100	nM	5.51	22037378
AAKJLRGGTJKAMG-UHFFFAOYSA-N	CHEMBL553	ERLOTINIB	CHEMBL553	Small molecule	4	2004	P10721	Kinase	Homo sapiens	Kd	=	1300	nM	5.89	22037378
AAKJLRGGTJKAMG-UHFFFAOYSA-N	CHEMBL553	ERLOTINIB	CHEMBL553	Small molecule	4	2004	P12931	Kinase	Homo sapiens	Kd	=	700	nM	6.16	22037378
AAKJLRGGTJKAMG-UHFFFAOYSA-N	CHEMBL553	ERLOTINIB	CHEMBL553	Small molecule	4	2004	P16234	Kinase	Homo sapiens	Kd	=	1800	nM	5.75	22037378
AAKJLRGGTJKAMG-UHFFFAOYSA-N	CHEMBL553	ERLOTINIB	CHEMBL553	Small molecule	4	2004	P17948	Kinase	Homo sapiens	Kd	=	4400	nM	5.36	22037378
AAKJLRGGTJKAMG-UHFFFAOYSA-N	CHEMBL553	ERLOTINIB	CHEMBL553	Small molecule	4	2004	P19525	Kinase	Homo sapiens	Kd	=	1300	nM	5.89	22037378
AAKJLRGGTJKAMG-UHFFFAOYSA-N	CHEMBL553	ERLOTINIB	CHEMBL553	Small molecule	4	2004	P21860	Kinase	Homo sapiens	Kd	=	1100	nM	5.96	22037378
AAKJLRGGTJKAMG-UHFFFAOYSA-N	CHEMBL553	ERLOTINIB	CHEMBL553	Small molecule	4	2004	P29320	Kinase	Homo sapiens	Kd	=	2400	nM	5.62	22037378
AAKJLRGGTJKAMG-UHFFFAOYSA-N	CHEMBL553	ERLOTINIB	CHEMBL553	Small molecule	4	2004	P29322	Kinase	Homo sapiens	Kd	=	940	nM	6.03	22037378
AAKJLRGGTJKAMG-UHFFFAOYSA-N	CHEMBL553	ERLOTINIB	CHEMBL553	Small molecule	4	2004	P29376	Kinase	Homo sapiens	Kd	=	890	nM	6.05	22037378
AAKJLRGGTJKAMG-UHFFFAOYSA-N	CHEMBL553	ERLOTINIB	CHEMBL553	Small molecule	4	2004	P29597	Kinase	Homo sapiens	Kd	=	2400	nM	5.62	22037378
AAKJLRGGTJKAMG-UHFFFAOYSA-N	CHEMBL553	ERLOTINIB	CHEMBL553	Small molecule	4	2004	P29597	Kinase	Homo sapiens	Kd	=	2400	nM	5.62	22037378
AAKJLRGGTJKAMG-UHFFFAOYSA-N	CHEMBL553	ERLOTINIB	CHEMBL553	Small molecule	4	2004	P30530	Kinase	Homo sapiens	Kd	=	4000	nM	5.4	22037378
AAKJLRGGTJKAMG-UHFFFAOYSA-N	CHEMBL553	ERLOTINIB	CHEMBL553	Small molecule	4	2004	P31152	Kinase	Homo sapiens	Kd	=	2500	nM	5.6	22037378
AAKJLRGGTJKAMG-UHFFFAOYSA-N	CHEMBL553	ERLOTINIB	CHEMBL553	Small molecule	4	2004	P32298	Kinase	Homo sapiens	Kd	=	7300	nM	5.14	22037378
AAKJLRGGTJKAMG-UHFFFAOYSA-N	CHEMBL553	ERLOTINIB	CHEMBL553	Small molecule	4	2004	P33981	Kinase	Homo sapiens	Kd	=	3700	nM	5.43	22037378
AAKJLRGGTJKAMG-UHFFFAOYSA-N	CHEMBL553	ERLOTINIB	CHEMBL553	Small molecule	4	2004	P35590	Kinase	Homo sapiens	Kd	=	850	nM	6.07	22037378
AAKJLRGGTJKAMG-UHFFFAOYSA-N	CHEMBL553	ERLOTINIB	CHEMBL553	Small molecule	4	2004	P35916	Kinase	Homo sapiens	Kd	=	2100	nM	5.68	22037378
AAKJLRGGTJKAMG-UHFFFAOYSA-N	CHEMBL553	ERLOTINIB	CHEMBL553	Small molecule	4	2004	P35968	Kinase	Homo sapiens	Kd	=	5700	nM	5.24	22037378
AAKJLRGGTJKAMG-UHFFFAOYSA-N	CHEMBL553	ERLOTINIB	CHEMBL553	Small molecule	4	2004	P36888	Kinase	Homo sapiens	Kd	=	1200	nM	5.92	22037378
AAKJLRGGTJKAMG-UHFFFAOYSA-N	CHEMBL553	ERLOTINIB	CHEMBL553	Small molecule	4	2004	P36888	Kinase	Homo sapiens	Kd	=	350	nM	6.46	22037378
AAKJLRGGTJKAMG-UHFFFAOYSA-N	CHEMBL553	ERLOTINIB	CHEMBL553	Small molecule	4	2004	P36888	Kinase	Homo sapiens	Kd	=	130	nM	6.89	22037378
AAKJLRGGTJKAMG-UHFFFAOYSA-N	CHEMBL553	ERLOTINIB	CHEMBL553	Small molecule	4	2004	P36888	Kinase	Homo sapiens	Kd	=	820	nM	6.09	22037378
AAKJLRGGTJKAMG-UHFFFAOYSA-N	CHEMBL553	ERLOTINIB	CHEMBL553	Small molecule	4	2004	P36888	Kinase	Homo sapiens	Kd	=	1300	nM	5.89	22037378
AAKJLRGGTJKAMG-UHFFFAOYSA-N	CHEMBL553	ERLOTINIB	CHEMBL553	Small molecule	4	2004	P36888	Kinase	Homo sapiens	Kd	=	500	nM	6.3	22037378
AAKJLRGGTJKAMG-UHFFFAOYSA-N	CHEMBL553	ERLOTINIB	CHEMBL553	Small molecule	4	2004	P41240	Kinase	Homo sapiens	Kd	=	9600	nM	5.02	22037378
AAKJLRGGTJKAMG-UHFFFAOYSA-N	CHEMBL553	ERLOTINIB	CHEMBL553	Small molecule	4	2004	P42681	Kinase	Homo sapiens	Kd	=	3800	nM	5.42	22037378
AAKJLRGGTJKAMG-UHFFFAOYSA-N	CHEMBL553	ERLOTINIB	CHEMBL553	Small molecule	4	2004	P42684	Kinase	Homo sapiens	Kd	=	200	nM	6.7	22037378
AAKJLRGGTJKAMG-UHFFFAOYSA-N	CHEMBL553	ERLOTINIB	CHEMBL553	Small molecule	4	2004	P42685	Kinase	Homo sapiens	Kd	=	2000	nM	5.7	22037378
AAKJLRGGTJKAMG-UHFFFAOYSA-N	CHEMBL553	ERLOTINIB	CHEMBL553	Small molecule	4	2004	P45984	Kinase	Homo sapiens	Kd	=	2000	nM	5.7	22037378
AAKJLRGGTJKAMG-UHFFFAOYSA-N	CHEMBL553	ERLOTINIB	CHEMBL553	Small molecule	4	2004	P48730	Kinase	Homo sapiens	Kd	=	3500	nM	5.46	22037378
AAKJLRGGTJKAMG-UHFFFAOYSA-N	CHEMBL553	ERLOTINIB	CHEMBL553	Small molecule	4	2004	P49674	Kinase	Homo sapiens	Kd	=	500	nM	6.3	22037378
AAKJLRGGTJKAMG-UHFFFAOYSA-N	CHEMBL553	ERLOTINIB	CHEMBL553	Small molecule	4	2004	P51451	Kinase	Homo sapiens	Kd	=	190	nM	6.72	22037378
AAKJLRGGTJKAMG-UHFFFAOYSA-N	CHEMBL553	ERLOTINIB	CHEMBL553	Small molecule	4	2004	P52333	Kinase	Homo sapiens	Kd	=	700	nM	6.16	22037378
AAKJLRGGTJKAMG-UHFFFAOYSA-N	CHEMBL553	ERLOTINIB	CHEMBL553	Small molecule	4	2004	P52333	Kinase	Homo sapiens	Kd	=	700	nM	6.16	22037378
AAKJLRGGTJKAMG-UHFFFAOYSA-N	CHEMBL553	ERLOTINIB	CHEMBL553	Small molecule	4	2004	P53779	Kinase	Homo sapiens	Kd	=	4300	nM	5.37	22037378
AAKJLRGGTJKAMG-UHFFFAOYSA-N	CHEMBL553	ERLOTINIB	CHEMBL553	Small molecule	4	2004	P54756	Kinase	Homo sapiens	Kd	=	710	nM	6.15	22037378
AAKJLRGGTJKAMG-UHFFFAOYSA-N	CHEMBL553	ERLOTINIB	CHEMBL553	Small molecule	4	2004	P54760	Kinase	Homo sapiens	Kd	=	2200	nM	5.66	22037378
AAKJLRGGTJKAMG-UHFFFAOYSA-N	CHEMBL553	ERLOTINIB	CHEMBL553	Small molecule	4	2004	P54762	Kinase	Homo sapiens	Kd	=	1100	nM	5.96	22037378
AAKJLRGGTJKAMG-UHFFFAOYSA-N	CHEMBL553	ERLOTINIB	CHEMBL553	Small molecule	4	2004	P57078	Kinase	Homo sapiens	Kd	=	4900	nM	5.31	22037378
AAKJLRGGTJKAMG-UHFFFAOYSA-N	CHEMBL553	ERLOTINIB	CHEMBL553	Small molecule	4	2004	Q06418	Kinase	Homo sapiens	Kd	=	3900	nM	5.41	22037378
AAKJLRGGTJKAMG-UHFFFAOYSA-N	CHEMBL553	ERLOTINIB	CHEMBL553	Small molecule	4	2004	Q08345	Kinase	Homo sapiens	Kd	=	790	nM	6.1	22037378
AAKJLRGGTJKAMG-UHFFFAOYSA-N	CHEMBL553	ERLOTINIB	CHEMBL553	Small molecule	4	2004	Q09013	Kinase	Homo sapiens	Kd	=	2900	nM	5.54	22037378
AAKJLRGGTJKAMG-UHFFFAOYSA-N	CHEMBL553	ERLOTINIB	CHEMBL553	Small molecule	4	2004	Q12866	Kinase	Homo sapiens	Kd	=	980	nM	6.01	22037378
AAKJLRGGTJKAMG-UHFFFAOYSA-N	CHEMBL553	ERLOTINIB	CHEMBL553	Small molecule	4	2004	Q13163	Kinase	Homo sapiens	Kd	=	96	nM	7.02	22037378
AAKJLRGGTJKAMG-UHFFFAOYSA-N	CHEMBL553	ERLOTINIB	CHEMBL553	Small molecule	4	2004	Q13470	Kinase	Homo sapiens	Kd	=	630	nM	6.2	22037378
AAKJLRGGTJKAMG-UHFFFAOYSA-N	CHEMBL553	ERLOTINIB	CHEMBL553	Small molecule	4	2004	Q13557	Kinase	Homo sapiens	Kd	=	6400	nM	5.19	22037378
AAKJLRGGTJKAMG-UHFFFAOYSA-N	CHEMBL553	ERLOTINIB	CHEMBL553	Small molecule	4	2004	Q15303	Kinase	Homo sapiens	Kd	=	230	nM	6.64	22037378
AAKJLRGGTJKAMG-UHFFFAOYSA-N	CHEMBL553	ERLOTINIB	CHEMBL553	Small molecule	4	2004	Q15375	Kinase	Homo sapiens	Kd	=	1400	nM	5.85	22037378
AAKJLRGGTJKAMG-UHFFFAOYSA-N	CHEMBL553	ERLOTINIB	CHEMBL553	Small molecule	4	2004	Q2M2I8	Kinase	Homo sapiens	Kd	=	1200	nM	5.92	22037378
AAKJLRGGTJKAMG-UHFFFAOYSA-N	CHEMBL553	ERLOTINIB	CHEMBL553	Small molecule	4	2004	Q52WX2	Kinase	Homo sapiens	Kd	=	1200	nM	5.92	22037378
AAKJLRGGTJKAMG-UHFFFAOYSA-N	CHEMBL553	ERLOTINIB	CHEMBL553	Small molecule	4	2004	Q56UN5	Kinase	Homo sapiens	Kd	=	25	nM	7.6	22037378
AAKJLRGGTJKAMG-UHFFFAOYSA-N	CHEMBL553	ERLOTINIB	CHEMBL553	Small molecule	4	2004	Q59H18	Kinase	Homo sapiens	Kd	=	570	nM	6.24	22037378
AAKJLRGGTJKAMG-UHFFFAOYSA-N	CHEMBL553	ERLOTINIB	CHEMBL553	Small molecule	4	2004	Q5S007	Kinase	Homo sapiens	Kd	=	2900	nM	5.54	22037378
AAKJLRGGTJKAMG-UHFFFAOYSA-N	CHEMBL553	ERLOTINIB	CHEMBL553	Small molecule	4	2004	Q5S007	Kinase	Homo sapiens	Kd	=	4800	nM	5.32	22037378
AAKJLRGGTJKAMG-UHFFFAOYSA-N	CHEMBL553	ERLOTINIB	CHEMBL553	Small molecule	4	2004	Q6DT37	Kinase	Homo sapiens	Kd	=	3400	nM	5.47	22037378
AAKJLRGGTJKAMG-UHFFFAOYSA-N	CHEMBL553	ERLOTINIB	CHEMBL553	Small molecule	4	2004	Q6PHR2	Kinase	Homo sapiens	Kd	=	920	nM	6.04	22037378
AAKJLRGGTJKAMG-UHFFFAOYSA-N	CHEMBL553	ERLOTINIB	CHEMBL553	Small molecule	4	2004	Q8N4C8	Kinase	Homo sapiens	Kd	=	1300	nM	5.89	22037378
AAKJLRGGTJKAMG-UHFFFAOYSA-N	CHEMBL553	ERLOTINIB	CHEMBL553	Small molecule	4	2004	Q8NE63	Kinase	Homo sapiens	Kd	=	960	nM	6.02	22037378
AAKJLRGGTJKAMG-UHFFFAOYSA-N	CHEMBL553	ERLOTINIB	CHEMBL553	Small molecule	4	2004	Q8NI60	Kinase	Homo sapiens	Kd	=	1900	nM	5.72	22037378
AAKJLRGGTJKAMG-UHFFFAOYSA-N	CHEMBL553	ERLOTINIB	CHEMBL553	Small molecule	4	2004	Q92630	Kinase	Homo sapiens	Kd	=	1300	nM	5.89	22037378
AAKJLRGGTJKAMG-UHFFFAOYSA-N	CHEMBL553	ERLOTINIB	CHEMBL553	Small molecule	4	2004	Q96D53	Kinase	Homo sapiens	Kd	=	2500	nM	5.6	22037378
AAKJLRGGTJKAMG-UHFFFAOYSA-N	CHEMBL553	ERLOTINIB	CHEMBL553	Small molecule	4	2004	Q96GD4	Kinase	Homo sapiens	Kd	=	1400	nM	5.85	22037378
AAKJLRGGTJKAMG-UHFFFAOYSA-N	CHEMBL553	ERLOTINIB	CHEMBL553	Small molecule	4	2004	Q99759	Kinase	Homo sapiens	Kd	=	2300	nM	5.64	22037378
AAKJLRGGTJKAMG-UHFFFAOYSA-N	CHEMBL553	ERLOTINIB	CHEMBL553	Small molecule	4	2004	Q9BUB5	Kinase	Homo sapiens	Kd	=	690	nM	6.16	22037378
AAKJLRGGTJKAMG-UHFFFAOYSA-N	CHEMBL553	ERLOTINIB	CHEMBL553	Small molecule	4	2004	Q9H0K1	Kinase	Homo sapiens	Kd	=	2600	nM	5.58	22037378
AAKJLRGGTJKAMG-UHFFFAOYSA-N	CHEMBL553	ERLOTINIB	CHEMBL553	Small molecule	4	2004	Q9H1R3	Kinase	Homo sapiens	Kd	=	970	nM	6.01	22037378
AAKJLRGGTJKAMG-UHFFFAOYSA-N	CHEMBL553	ERLOTINIB	CHEMBL553	Small molecule	4	2004	Q9H2G2	Kinase	Homo sapiens	Kd	=	26	nM	7.58	22037378
AAKJLRGGTJKAMG-UHFFFAOYSA-N	CHEMBL553	ERLOTINIB	CHEMBL553	Small molecule	4	2004	Q9HBH9	Kinase	Homo sapiens	Kd	=	1000	nM	6	22037378
AAKJLRGGTJKAMG-UHFFFAOYSA-N	CHEMBL553	ERLOTINIB	CHEMBL553	Small molecule	4	2004	Q9NRP7	Kinase	Homo sapiens	Kd	=	4400	nM	5.36	22037378
AAKJLRGGTJKAMG-UHFFFAOYSA-N	CHEMBL553	ERLOTINIB	CHEMBL553	Small molecule	4	2004	Q9NSY1	Kinase	Homo sapiens	Kd	=	1200	nM	5.92	22037378
AAKJLRGGTJKAMG-UHFFFAOYSA-N	CHEMBL553	ERLOTINIB	CHEMBL553	Small molecule	4	2004	Q9P2K8	Kinase	Homo sapiens	Kd	=	4400	nM	5.36	22037378
AAKJLRGGTJKAMG-UHFFFAOYSA-N	CHEMBL553	ERLOTINIB	CHEMBL553	Small molecule	4	2004	Q9UEE5	Kinase	Homo sapiens	Kd	=	6300	nM	5.2	22037378
AAKJLRGGTJKAMG-UHFFFAOYSA-N	CHEMBL553	ERLOTINIB	CHEMBL553	Small molecule	4	2004	Q9UF33	Kinase	Homo sapiens	Kd	=	440	nM	6.36	22037378
AAKJLRGGTJKAMG-UHFFFAOYSA-N	CHEMBL553	ERLOTINIB	CHEMBL553	Small molecule	4	2004	Q9UHD2	Kinase	Homo sapiens	Kd	=	3100	nM	5.51	22037378
AAKJLRGGTJKAMG-UHFFFAOYSA-N	CHEMBL553	ERLOTINIB	CHEMBL553	Small molecule	4	2004	Q9UKE5	Kinase	Homo sapiens	Kd	=	4500	nM	5.35	22037378
AAKJLRGGTJKAMG-UHFFFAOYSA-N	CHEMBL553	ERLOTINIB	CHEMBL553	Small molecule	4	2004	Q9UM73	Kinase	Homo sapiens	Kd	=	1200	nM	5.92	22037378
AAKJLRGGTJKAMG-UHFFFAOYSA-N	CHEMBL553	ERLOTINIB	CHEMBL553	Small molecule	4	2004	Q9UPE1	Kinase	Homo sapiens	Kd	=	8300	nM	5.08	22037378
AAKJLRGGTJKAMG-UHFFFAOYSA-N	CHEMBL553	ERLOTINIB	CHEMBL553	Small molecule	4	2004	Q9UQB9	Kinase	Homo sapiens	Kd	=	600	nM	6.22	22037378
AAKJLRGGTJKAMG-UHFFFAOYSA-N	CHEMBL553	ERLOTINIB	CHEMBL553	Small molecule	4	2004	Q9Y2U5	Kinase	Homo sapiens	Kd	=	2500	nM	5.6	22037378
AAKJLRGGTJKAMG-UHFFFAOYSA-N	CHEMBL553	ERLOTINIB	CHEMBL553	Small molecule	4	2004	O15197	Other	Homo sapiens	Kd	=	1700	nM	5.77	22037378
AAKJLRGGTJKAMG-UHFFFAOYSA-N	CHEMBL553	ERLOTINIB	CHEMBL553	Small molecule	4	2004	Q8TBX8	Enzyme	Homo sapiens	Kd	=	1000	nM	6	22037378
AAKJLRGGTJKAMG-UHFFFAOYSA-N	CHEMBL553	ERLOTINIB	CHEMBL553	Small molecule	4	2004	P00533	Kinase	Homo sapiens	IC50	=	1	nM	9	22101132
AAKJLRGGTJKAMG-UHFFFAOYSA-N	CHEMBL553	ERLOTINIB	CHEMBL553	Small molecule	4	2004	P04626	Kinase	Homo sapiens	IC50	=	760	nM	6.12	22101132
AAKJLRGGTJKAMG-UHFFFAOYSA-N	CHEMBL553	ERLOTINIB	CHEMBL553	Small molecule	4	2004	P00533	Kinase	Homo sapiens	IC50	=	30	nM	7.52	22112541
AAKJLRGGTJKAMG-UHFFFAOYSA-N	CHEMBL553	ERLOTINIB	CHEMBL553	Small molecule	4	2004	P00533	Kinase	Homo sapiens	IC50	=	3.1	nM	8.51	22169601
AAKJLRGGTJKAMG-UHFFFAOYSA-N	CHEMBL553	ERLOTINIB	CHEMBL553	Small molecule	4	2004	P04626	Kinase	Homo sapiens	IC50	=	300	nM	6.52	22169601
AAKJLRGGTJKAMG-UHFFFAOYSA-N	CHEMBL553	ERLOTINIB	CHEMBL553	Small molecule	4	2004	P35968	Kinase	Homo sapiens	IC50	=	820	nM	6.09	22169601
AAKJLRGGTJKAMG-UHFFFAOYSA-N	CHEMBL553	ERLOTINIB	CHEMBL553	Small molecule	4	2004	P00533	Kinase	Homo sapiens	IC50	=	1200	nM	5.92	22204741
AAKJLRGGTJKAMG-UHFFFAOYSA-N	CHEMBL553	ERLOTINIB	CHEMBL553	Small molecule	4	2004	P09619	Kinase	Homo sapiens	IC50	=	83100	nM	4.08	22204741
AAKJLRGGTJKAMG-UHFFFAOYSA-N	CHEMBL553	ERLOTINIB	CHEMBL553	Small molecule	4	2004	P00533	Kinase	Homo sapiens	IC50	=	30	nM	7.52	22277588
AAKJLRGGTJKAMG-UHFFFAOYSA-N	CHEMBL553	ERLOTINIB	CHEMBL553	Small molecule	4	2004	P00533	Kinase	Homo sapiens	IC50	=	30	nM	7.52	22361272
AAKJLRGGTJKAMG-UHFFFAOYSA-N	CHEMBL553	ERLOTINIB	CHEMBL553	Small molecule	4	2004	P04626	Kinase	Homo sapiens	IC50	=	140	nM	6.85	22361272
AAKJLRGGTJKAMG-UHFFFAOYSA-N	CHEMBL553	ERLOTINIB	CHEMBL553	Small molecule	4	2004	P08684	Cytochrome	Homo sapiens	Ki	=	6300	nM	5.2	22409598
AAKJLRGGTJKAMG-UHFFFAOYSA-N	CHEMBL553	ERLOTINIB	CHEMBL553	Small molecule	4	2004	O94956	Transporter	Homo sapiens	IC50	=	550	nM	6.26	22541068
AAKJLRGGTJKAMG-UHFFFAOYSA-N	CHEMBL553	ERLOTINIB	CHEMBL553	Small molecule	4	2004	O94956	Transporter	Homo sapiens	Ki	=	530	nM	6.28	22541068
AAKJLRGGTJKAMG-UHFFFAOYSA-N	CHEMBL553	ERLOTINIB	CHEMBL553	Small molecule	4	2004	P08183	Transporter	Homo sapiens	IC50	=	26000	nM	4.58	22541068
AAKJLRGGTJKAMG-UHFFFAOYSA-N	CHEMBL553	ERLOTINIB	CHEMBL553	Small molecule	4	2004	Q92887	Transporter	Homo sapiens	IC50	=	10000	nM	5	22541068
AAKJLRGGTJKAMG-UHFFFAOYSA-N	CHEMBL553	ERLOTINIB	CHEMBL553	Small molecule	4	2004	Q9NPD5	Transporter	Homo sapiens	IC50	=	44000	nM	4.36	22541068
AAKJLRGGTJKAMG-UHFFFAOYSA-N	CHEMBL553	ERLOTINIB	CHEMBL553	Small molecule	4	2004	Q9NPD5	Transporter	Homo sapiens	Ki	=	41000	nM	4.39	22541068
AAKJLRGGTJKAMG-UHFFFAOYSA-N	CHEMBL553	ERLOTINIB	CHEMBL553	Small molecule	4	2004	Q9UNQ0	Transporter	Homo sapiens	IC50	=	50000	nM	4.3	22541068
AAKJLRGGTJKAMG-UHFFFAOYSA-N	CHEMBL553	ERLOTINIB	CHEMBL553	Small molecule	4	2004	Q9Y6L6	Transporter	Homo sapiens	IC50	=	21000	nM	4.68	22541068
AAKJLRGGTJKAMG-UHFFFAOYSA-N	CHEMBL553	ERLOTINIB	CHEMBL553	Small molecule	4	2004	Q9Y6L6	Transporter	Homo sapiens	Ki	=	21000	nM	4.68	22541068
AAKJLRGGTJKAMG-UHFFFAOYSA-N	CHEMBL553	ERLOTINIB	CHEMBL553	Small molecule	4	2004	P00533	Kinase	Homo sapiens	IC50	=	1200	nM	5.92	22739090
AAKJLRGGTJKAMG-UHFFFAOYSA-N	CHEMBL553	ERLOTINIB	CHEMBL553	Small molecule	4	2004	P09619	Kinase	Homo sapiens	IC50	=	12200	nM	4.91	22739090
AAKJLRGGTJKAMG-UHFFFAOYSA-N	CHEMBL553	ERLOTINIB	CHEMBL553	Small molecule	4	2004	P00533	Kinase	Homo sapiens	IC50	=	1360	nM	5.87	22980218
AAKJLRGGTJKAMG-UHFFFAOYSA-N	CHEMBL553	ERLOTINIB	CHEMBL553	Small molecule	4	2004	P00533	Kinase	Homo sapiens	IC50	=	30	nM	7.52	23245570
AAKJLRGGTJKAMG-UHFFFAOYSA-N	CHEMBL553	ERLOTINIB	CHEMBL553	Small molecule	4	2004	P04626	Kinase	Homo sapiens	IC50	=	160	nM	6.8	23245802
AAKJLRGGTJKAMG-UHFFFAOYSA-N	CHEMBL553	ERLOTINIB	CHEMBL553	Small molecule	4	2004	P00533	Kinase	Homo sapiens	IC50	=	1200	nM	5.92	23375090
AAKJLRGGTJKAMG-UHFFFAOYSA-N	CHEMBL553	ERLOTINIB	CHEMBL553	Small molecule	4	2004	P09619	Kinase	Homo sapiens	IC50	=	12200	nM	4.91	23375090
AAKJLRGGTJKAMG-UHFFFAOYSA-N	CHEMBL553	ERLOTINIB	CHEMBL553	Small molecule	4	2004	P00533	Kinase	Homo sapiens	IC50	=	30	nM	7.52	23391364
AAKJLRGGTJKAMG-UHFFFAOYSA-N	CHEMBL553	ERLOTINIB	CHEMBL553	Small molecule	4	2004	P04626	Kinase	Homo sapiens	IC50	=	160	nM	6.8	23391364
AAKJLRGGTJKAMG-UHFFFAOYSA-N	CHEMBL553	ERLOTINIB	CHEMBL553	Small molecule	4	2004	P00533	Kinase	Homo sapiens	IC50	=	1200	nM	5.92	23434139
AAKJLRGGTJKAMG-UHFFFAOYSA-N	CHEMBL553	ERLOTINIB	CHEMBL553	Small molecule	4	2004	P09619	Kinase	Homo sapiens	IC50	=	12200	nM	4.91	23434139
AAKJLRGGTJKAMG-UHFFFAOYSA-N	CHEMBL553	ERLOTINIB	CHEMBL553	Small molecule	4	2004	P00533	Kinase	Homo sapiens	IC50	=	77	nM	7.11	23930994
AAKJLRGGTJKAMG-UHFFFAOYSA-N	CHEMBL553	ERLOTINIB	CHEMBL553	Small molecule	4	2004	P00533	Kinase	Homo sapiens	IC50	=	7600	nM	5.12	23930994
AAKJLRGGTJKAMG-UHFFFAOYSA-N	CHEMBL553	ERLOTINIB	CHEMBL553	Small molecule	4	2004	P35968	Kinase	Homo sapiens	IC50	=	50.12	nM	7.3	23937569
AAKJLRGGTJKAMG-UHFFFAOYSA-N	CHEMBL553	ERLOTINIB	CHEMBL553	Small molecule	4	2004	P00533	Kinase	Homo sapiens	IC50	=	30	nM	7.52	23962660
AAKJLRGGTJKAMG-UHFFFAOYSA-N	CHEMBL553	ERLOTINIB	CHEMBL553	Small molecule	4	2004	P00533	Kinase	Homo sapiens	IC50	=	32	nM	7.5	24144854
AAKJLRGGTJKAMG-UHFFFAOYSA-N	CHEMBL553	ERLOTINIB	CHEMBL553	Small molecule	4	2004	P00533	Kinase	Homo sapiens	IC50	=	2.6	nM	8.59	24183742
AAKJLRGGTJKAMG-UHFFFAOYSA-N	CHEMBL553	ERLOTINIB	CHEMBL553	Small molecule	4	2004	P00533	Kinase	Homo sapiens	IC50	=	1	nM	9	24411123
AAKJLRGGTJKAMG-UHFFFAOYSA-N	CHEMBL553	ERLOTINIB	CHEMBL553	Small molecule	4	2004	P00533	Kinase	Homo sapiens	IC50	=	19	nM	7.72	24411123
AAKJLRGGTJKAMG-UHFFFAOYSA-N	CHEMBL553	ERLOTINIB	CHEMBL553	Small molecule	4	2004	P04626	Kinase	Homo sapiens	IC50	=	370	nM	6.43	24411123
AAKJLRGGTJKAMG-UHFFFAOYSA-N	CHEMBL553	ERLOTINIB	CHEMBL553	Small molecule	4	2004	P00533	Kinase	Homo sapiens	IC50	=	3	nM	8.52	24565969
AAKJLRGGTJKAMG-UHFFFAOYSA-N	CHEMBL553	ERLOTINIB	CHEMBL553	Small molecule	4	2004	P00533	Kinase	Homo sapiens	IC50	=	1024	nM	5.99	24565969
AAKJLRGGTJKAMG-UHFFFAOYSA-N	CHEMBL553	ERLOTINIB	CHEMBL553	Small molecule	4	2004	P00533	Kinase	Homo sapiens	IC50	=	32	nM	7.5	24607998
AAKJLRGGTJKAMG-UHFFFAOYSA-N	CHEMBL553	ERLOTINIB	CHEMBL553	Small molecule	4	2004	P00533	Kinase	Homo sapiens	IC50	=	32	nM	7.5	24630412
AAKJLRGGTJKAMG-UHFFFAOYSA-N	CHEMBL553	ERLOTINIB	CHEMBL553	Small molecule	4	2004	P00533	Kinase	Homo sapiens	IC50	=	160	nM	6.8	24630412
AAKJLRGGTJKAMG-UHFFFAOYSA-N	CHEMBL553	ERLOTINIB	CHEMBL553	Small molecule	4	2004	P00533	Kinase	Homo sapiens	IC50	=	1.2	nM	8.92	24890652
AAKJLRGGTJKAMG-UHFFFAOYSA-N	CHEMBL553	ERLOTINIB	CHEMBL553	Small molecule	4	2004	P35968	Kinase	Homo sapiens	IC50	=	124.7	nM	6.9	24890652
AAKJLRGGTJKAMG-UHFFFAOYSA-N	CHEMBL553	ERLOTINIB	CHEMBL553	Small molecule	4	2004	P00533	Kinase	Homo sapiens	IC50	=	16	nM	7.8	24900830
AAKJLRGGTJKAMG-UHFFFAOYSA-N	CHEMBL553	ERLOTINIB	CHEMBL553	Small molecule	4	2004	P00533	Kinase	Homo sapiens	IC50	=	10	nM	8	24900830
AAKJLRGGTJKAMG-UHFFFAOYSA-N	CHEMBL553	ERLOTINIB	CHEMBL553	Small molecule	4	2004	P00533	Kinase	Homo sapiens	IC50	=	30	nM	7.52	25172421
AAKJLRGGTJKAMG-UHFFFAOYSA-N	CHEMBL553	ERLOTINIB	CHEMBL553	Small molecule	4	2004	P04626	Kinase	Homo sapiens	IC50	=	200	nM	6.7	25172421
AAKJLRGGTJKAMG-UHFFFAOYSA-N	CHEMBL553	ERLOTINIB	CHEMBL553	Small molecule	4	2004	P00533	Kinase	Homo sapiens	Ki	=	0.1	nM	10	25383627
AAKJLRGGTJKAMG-UHFFFAOYSA-N	CHEMBL553	ERLOTINIB	CHEMBL553	Small molecule	4	2004	P00533	Kinase	Homo sapiens	Ki	=	0.1	nM	10	25383627
AAKJLRGGTJKAMG-UHFFFAOYSA-N	CHEMBL553	ERLOTINIB	CHEMBL553	Small molecule	4	2004	P00533	Kinase	Homo sapiens	Ki	=	0.3	nM	9.52	25383627
AAKJLRGGTJKAMG-UHFFFAOYSA-N	CHEMBL553	ERLOTINIB	CHEMBL553	Small molecule	4	2004	P00533	Kinase	Homo sapiens	Ki	=	123	nM	6.91	25383627
AAKJLRGGTJKAMG-UHFFFAOYSA-N	CHEMBL553	ERLOTINIB	CHEMBL553	Small molecule	4	2004	P00533	Kinase	Homo sapiens	IC50	=	30	nM	7.52	25461317
AAKJLRGGTJKAMG-UHFFFAOYSA-N	CHEMBL553	ERLOTINIB	CHEMBL553	Small molecule	4	2004	O14976	Kinase	Homo sapiens	Kd	=	3.1	nM	8.51	25822739
AAKJLRGGTJKAMG-UHFFFAOYSA-N	CHEMBL553	ERLOTINIB	CHEMBL553	Small molecule	4	2004	P00533	Kinase	Homo sapiens	Kd	=	1	nM	9	25822739
AAKJLRGGTJKAMG-UHFFFAOYSA-N	CHEMBL553	ERLOTINIB	CHEMBL553	Small molecule	4	2004	P00533	Kinase	Homo sapiens	IC50	=	1.2	nM	8.92	25882519
AAKJLRGGTJKAMG-UHFFFAOYSA-N	CHEMBL553	ERLOTINIB	CHEMBL553	Small molecule	4	2004	P35968	Kinase	Homo sapiens	IC50	=	124.7	nM	6.9	25882519
AAKJLRGGTJKAMG-UHFFFAOYSA-N	CHEMBL553	ERLOTINIB	CHEMBL553	Small molecule	4	2004	P00533	Kinase	Homo sapiens	IC50	=	35	nM	7.46	26188620
AAKJLRGGTJKAMG-UHFFFAOYSA-N	CHEMBL553	ERLOTINIB	CHEMBL553	Small molecule	4	2004	P00533	Kinase	Homo sapiens	IC50	=	2	nM	8.7	26256032
AAKJLRGGTJKAMG-UHFFFAOYSA-N	CHEMBL553	ERLOTINIB	CHEMBL553	Small molecule	4	2004	P00533	Kinase	Homo sapiens	IC50	=	6.3	nM	8.2	26455919
AAKJLRGGTJKAMG-UHFFFAOYSA-N	CHEMBL553	ERLOTINIB	CHEMBL553	Small molecule	4	2004	P00533	Kinase	Homo sapiens	IC50	=	0.5	nM	9.3	26487917
AAKJLRGGTJKAMG-UHFFFAOYSA-N	CHEMBL553	ERLOTINIB	CHEMBL553	Small molecule	4	2004	P00533	Kinase	Homo sapiens	Ki	=	123	nM	6.91	26639762
AAKJLRGGTJKAMG-UHFFFAOYSA-N	CHEMBL553	ERLOTINIB	CHEMBL553	Small molecule	4	2004	P00533	Kinase	Homo sapiens	Ki	=	0.1	nM	10	26639762
AAKJLRGGTJKAMG-UHFFFAOYSA-N	CHEMBL553	ERLOTINIB	CHEMBL553	Small molecule	4	2004	P00533	Kinase	Homo sapiens	Ki	=	95	nM	7.02	26639762
AAKJLRGGTJKAMG-UHFFFAOYSA-N	CHEMBL553	ERLOTINIB	CHEMBL553	Small molecule	4	2004	P00533	Kinase	Homo sapiens	IC50	=	200	nM	6.7	26652482
AAKJLRGGTJKAMG-UHFFFAOYSA-N	CHEMBL553	ERLOTINIB	CHEMBL553	Small molecule	4	2004	P04626	Kinase	Homo sapiens	IC50	=	410	nM	6.39	26652482
AAKJLRGGTJKAMG-UHFFFAOYSA-N	CHEMBL553	ERLOTINIB	CHEMBL553	Small molecule	4	2004	P00533	Kinase	Homo sapiens	IC50	=	11	nM	7.96	26756222
AAKJLRGGTJKAMG-UHFFFAOYSA-N	CHEMBL553	ERLOTINIB	CHEMBL553	Small molecule	4	2004	P00533	Kinase	Homo sapiens	IC50	=	9000	nM	5.05	26756222
AAKJLRGGTJKAMG-UHFFFAOYSA-N	CHEMBL553	ERLOTINIB	CHEMBL553	Small molecule	4	2004	P00533	Kinase	Homo sapiens	IC50	=	9700	nM	5.01	26756222
AAKJLRGGTJKAMG-UHFFFAOYSA-N	CHEMBL553	ERLOTINIB	CHEMBL553	Small molecule	4	2004	P00533	Kinase	Homo sapiens	Ki	=	0.1	nM	10	26819674
AAKJLRGGTJKAMG-UHFFFAOYSA-N	CHEMBL553	ERLOTINIB	CHEMBL553	Small molecule	4	2004	P00533	Kinase	Homo sapiens	Ki	=	136	nM	6.87	26819674
AAKJLRGGTJKAMG-UHFFFAOYSA-N	CHEMBL553	ERLOTINIB	CHEMBL553	Small molecule	4	2004	P00533	Kinase	Homo sapiens	IC50	=	68	nM	7.17	26879314
AAKJLRGGTJKAMG-UHFFFAOYSA-N	CHEMBL553	ERLOTINIB	CHEMBL553	Small molecule	4	2004	P00533	Kinase	Homo sapiens	IC50	=	0.4	nM	9.4	27235841
AAKJLRGGTJKAMG-UHFFFAOYSA-N	CHEMBL553	ERLOTINIB	CHEMBL553	Small molecule	4	2004	P00533	Kinase	Homo sapiens	IC50	=	87	nM	7.06	27235841
AAKJLRGGTJKAMG-UHFFFAOYSA-N	CHEMBL553	ERLOTINIB	CHEMBL553	Small molecule	4	2004	P00533	Kinase	Homo sapiens	IC50	=	19	nM	7.72	27524310
AAKJLRGGTJKAMG-UHFFFAOYSA-N	CHEMBL553	ERLOTINIB	CHEMBL553	Small molecule	4	2004	P00533	Kinase	Homo sapiens	IC50	=	1	nM	9	27524310
AAKJLRGGTJKAMG-UHFFFAOYSA-N	CHEMBL553	ERLOTINIB	CHEMBL553	Small molecule	4	2004	P04626	Kinase	Homo sapiens	IC50	=	369	nM	6.43	27524310
AAKJLRGGTJKAMG-UHFFFAOYSA-N	CHEMBL553	ERLOTINIB	CHEMBL553	Small molecule	4	2004	P00533	Kinase	Homo sapiens	IC50	=	0.4	nM	9.4	27614407
AAKJLRGGTJKAMG-UHFFFAOYSA-N	CHEMBL553	ERLOTINIB	CHEMBL553	Small molecule	4	2004	P00533	Kinase	Homo sapiens	IC50	=	1.2	nM	8.92	27894589
AAKJLRGGTJKAMG-UHFFFAOYSA-N	CHEMBL553	ERLOTINIB	CHEMBL553	Small molecule	4	2004	O15245	Transporter	Homo sapiens	IC50	=	16200	nM	4.79	28230985
AAKJLRGGTJKAMG-UHFFFAOYSA-N	CHEMBL553	ERLOTINIB	CHEMBL553	Small molecule	4	2004	P00533	Kinase	Homo sapiens	IC50	=	11	nM	7.96	28287730
AAKJLRGGTJKAMG-UHFFFAOYSA-N	CHEMBL553	ERLOTINIB	CHEMBL553	Small molecule	4	2004	P00533	Kinase	Homo sapiens	IC50	=	9003	nM	5.05	28287730
AAKJLRGGTJKAMG-UHFFFAOYSA-N	CHEMBL553	ERLOTINIB	CHEMBL553	Small molecule	4	2004	P00533	Kinase	Homo sapiens	IC50	=	9736	nM	5.01	28287730
AAKJLRGGTJKAMG-UHFFFAOYSA-N	CHEMBL553	ERLOTINIB	CHEMBL553	Small molecule	4	2004	P00533	Kinase	Homo sapiens	IC50	=	11	nM	7.96	28287730
AAKJLRGGTJKAMG-UHFFFAOYSA-N	CHEMBL553	ERLOTINIB	CHEMBL553	Small molecule	4	2004	P21860	Kinase	Homo sapiens	IC50	=	10	nM	8	28287730
AAKJLRGGTJKAMG-UHFFFAOYSA-N	CHEMBL553	ERLOTINIB	CHEMBL553	Small molecule	4	2004	P00533	Kinase	Homo sapiens	IC50	=	60	nM	7.22	28431353
AAKJLRGGTJKAMG-UHFFFAOYSA-N	CHEMBL553	ERLOTINIB	CHEMBL553	Small molecule	4	2004	Q05397	Kinase	Homo sapiens	IC50	=	7400	nM	5.13	28431353
AAKJLRGGTJKAMG-UHFFFAOYSA-N	CHEMBL553	ERLOTINIB	CHEMBL553	Small molecule	4	2004	P00533	Kinase	Homo sapiens	Ki	=	45	nM	7.35	28478927
AAKJLRGGTJKAMG-UHFFFAOYSA-N	CHEMBL553	ERLOTINIB	CHEMBL553	Small molecule	4	2004	P00533	Kinase	Homo sapiens	IC50	=	2	nM	8.7	28974338
AAKJLRGGTJKAMG-UHFFFAOYSA-N	CHEMBL553	ERLOTINIB	CHEMBL553	Small molecule	4	2004	P00533	Kinase	Homo sapiens	IC50	=	170	nM	6.77	29028534
AAKJLRGGTJKAMG-UHFFFAOYSA-N	CHEMBL553	ERLOTINIB	CHEMBL553	Small molecule	4	2004	P04626	Kinase	Homo sapiens	IC50	=	110	nM	6.96	29028534
AAKJLRGGTJKAMG-UHFFFAOYSA-N	CHEMBL553	ERLOTINIB	CHEMBL553	Small molecule	4	2004	O14976	Kinase	Homo sapiens	Kd	=	517	nM	6.29	29191878
AAKJLRGGTJKAMG-UHFFFAOYSA-N	CHEMBL553	ERLOTINIB	CHEMBL553	Small molecule	4	2004	O43353	Kinase	Homo sapiens	Kd	=	11433	nM	4.94	29191878
AAKJLRGGTJKAMG-UHFFFAOYSA-N	CHEMBL553	ERLOTINIB	CHEMBL553	Small molecule	4	2004	O43683	Kinase	Homo sapiens	Kd	=	113	nM	6.95	29191878
AAKJLRGGTJKAMG-UHFFFAOYSA-N	CHEMBL553	ERLOTINIB	CHEMBL553	Small molecule	4	2004	O94804	Kinase	Homo sapiens	Kd	=	721	nM	6.14	29191878
AAKJLRGGTJKAMG-UHFFFAOYSA-N	CHEMBL553	ERLOTINIB	CHEMBL553	Small molecule	4	2004	P00519	Kinase	Homo sapiens	Kd	=	4327	nM	5.36	29191878
AAKJLRGGTJKAMG-UHFFFAOYSA-N	CHEMBL553	ERLOTINIB	CHEMBL553	Small molecule	4	2004	P00533	Kinase	Homo sapiens	Kd	=	2164	nM	5.67	29191878
AAKJLRGGTJKAMG-UHFFFAOYSA-N	CHEMBL553	ERLOTINIB	CHEMBL553	Small molecule	4	2004	P07949	Kinase	Homo sapiens	Kd	=	1349	nM	5.87	29191878
AAKJLRGGTJKAMG-UHFFFAOYSA-N	CHEMBL553	ERLOTINIB	CHEMBL553	Small molecule	4	2004	P11274	Kinase	Homo sapiens	Kd	=	1832	nM	5.74	29191878
AAKJLRGGTJKAMG-UHFFFAOYSA-N	CHEMBL553	ERLOTINIB	CHEMBL553	Small molecule	4	2004	Q13163	Kinase	Homo sapiens	Kd	=	3906	nM	5.41	29191878
AAKJLRGGTJKAMG-UHFFFAOYSA-N	CHEMBL553	ERLOTINIB	CHEMBL553	Small molecule	4	2004	Q13233	Kinase	Homo sapiens	Kd	=	2247	nM	5.65	29191878
AAKJLRGGTJKAMG-UHFFFAOYSA-N	CHEMBL553	ERLOTINIB	CHEMBL553	Small molecule	4	2004	Q9H2G2	Kinase	Homo sapiens	Kd	=	1491	nM	5.83	29191878
AAKJLRGGTJKAMG-UHFFFAOYSA-N	CHEMBL553	ERLOTINIB	CHEMBL553	Small molecule	4	2004	Q9NSY1	Kinase	Homo sapiens	Kd	=	6228	nM	5.21	29191878
AAKJLRGGTJKAMG-UHFFFAOYSA-N	CHEMBL553	ERLOTINIB	CHEMBL553	Small molecule	4	2004	P11274	Other	Homo sapiens	Kd	=	1832	nM	5.74	29191878
AAKJLRGGTJKAMG-UHFFFAOYSA-N	CHEMBL553	ERLOTINIB	CHEMBL553	Small molecule	4	2004	P22830	Enzyme	Homo sapiens	Kd	=	6905	nM	5.16	29191878
AAKJLRGGTJKAMG-UHFFFAOYSA-N	CHEMBL553	ERLOTINIB	CHEMBL553	Small molecule	4	2004	Q709F0	Enzyme	Homo sapiens	Kd	=	4147	nM	5.38	29191878
AAKJLRGGTJKAMG-UHFFFAOYSA-N	CHEMBL553	ERLOTINIB	CHEMBL553	Small molecule	4	2004	Q9H773	Enzyme	Homo sapiens	Kd	=	3054	nM	5.51	29191878
AAKJLRGGTJKAMG-UHFFFAOYSA-N	CHEMBL553	ERLOTINIB	CHEMBL553	Small molecule	4	2004	P00533	Kinase	Homo sapiens	IC50	=	80	nM	7.1	29407956
AAKJLRGGTJKAMG-UHFFFAOYSA-N	CHEMBL553	ERLOTINIB	CHEMBL553	Small molecule	4	2004	P28028	Kinase	Mus musculus	IC50	=	60	nM	7.22	29407956
AAKJLRGGTJKAMG-UHFFFAOYSA-N	CHEMBL553	ERLOTINIB	CHEMBL553	Small molecule	4	2004	P00533	Kinase	Homo sapiens	IC50	=	80	nM	7.1	29549841
AAKJLRGGTJKAMG-UHFFFAOYSA-N	CHEMBL553	ERLOTINIB	CHEMBL553	Small molecule	4	2004	P15056	Kinase	Homo sapiens	IC50	=	60	nM	7.22	29549841
AAKJLRGGTJKAMG-UHFFFAOYSA-N	CHEMBL553	ERLOTINIB	CHEMBL553	Small molecule	4	2004	O14976	Kinase	Homo sapiens	Kd	=	3.1	nM	8.51	29953812
AAKJLRGGTJKAMG-UHFFFAOYSA-N	CHEMBL553	ERLOTINIB	CHEMBL553	Small molecule	4	2004	P00533	Kinase	Homo sapiens	IC50	=	73	nM	7.14	30047410
AAKJLRGGTJKAMG-UHFFFAOYSA-N	CHEMBL553	ERLOTINIB	CHEMBL553	Small molecule	4	2004	P04626	Kinase	Homo sapiens	IC50	=	91	nM	7.04	30096580
AAKJLRGGTJKAMG-UHFFFAOYSA-N	CHEMBL553	ERLOTINIB	CHEMBL553	Small molecule	4	2004	P00533	Kinase	Homo sapiens	IC50	=	1.2	nM	8.92	30098869
AAKJLRGGTJKAMG-UHFFFAOYSA-N	CHEMBL553	ERLOTINIB	CHEMBL553	Small molecule	4	2004	P35968	Kinase	Homo sapiens	IC50	=	124.7	nM	6.9	30098869
AAKJLRGGTJKAMG-UHFFFAOYSA-N	CHEMBL553	ERLOTINIB	CHEMBL553	Small molecule	4	2004	P00533	Kinase	Homo sapiens	IC50	=	2	nM	8.7	30600149
AAKJLRGGTJKAMG-UHFFFAOYSA-N	CHEMBL553	ERLOTINIB	CHEMBL553	Small molecule	4	2004	P00533	Kinase	Homo sapiens	IC50	=	1.5	nM	8.82	30633509
AAKJLRGGTJKAMG-UHFFFAOYSA-N	CHEMBL553	ERLOTINIB	CHEMBL553	Small molecule	4	2004	P24941	Kinase	Homo sapiens	IC50	=	1140	nM	5.94	30739824
AAKJLRGGTJKAMG-UHFFFAOYSA-N	CHEMBL553	ERLOTINIB	CHEMBL553	Small molecule	4	2004	P00533	Kinase	Homo sapiens	IC50	=	60	nM	7.22	30744932
AAKJLRGGTJKAMG-UHFFFAOYSA-N	CHEMBL553	ERLOTINIB	CHEMBL553	Small molecule	4	2004	O14976	Kinase	Homo sapiens	Kd	=	3.1	nM	8.51	30768268
AAKJLRGGTJKAMG-UHFFFAOYSA-N	CHEMBL553	ERLOTINIB	CHEMBL553	Small molecule	4	2004	P04626	Kinase	Homo sapiens	IC50	=	64	nM	7.19	30826508
AAKJLRGGTJKAMG-UHFFFAOYSA-N	CHEMBL553	ERLOTINIB	CHEMBL553	Small molecule	4	2004	P00533	Kinase	Homo sapiens	IC50	=	2	nM	8.7	30878832
AAKJLRGGTJKAMG-UHFFFAOYSA-N	CHEMBL553	ERLOTINIB	CHEMBL553	Small molecule	4	2004	O14976	Kinase	Homo sapiens	Kd	=	3.1	nM	8.51	30973735
AAKJLRGGTJKAMG-UHFFFAOYSA-N	CHEMBL553	ERLOTINIB	CHEMBL553	Small molecule	4	2004	O14976	Kinase	Homo sapiens	IC50	=	910	nM	6.04	30973735
AAKJLRGGTJKAMG-UHFFFAOYSA-N	CHEMBL553	ERLOTINIB	CHEMBL553	Small molecule	4	2004	P00533	Kinase	Homo sapiens	Kd	=	0.7	nM	9.15	30973735
AAKJLRGGTJKAMG-UHFFFAOYSA-N	CHEMBL553	ERLOTINIB	CHEMBL553	Small molecule	4	2004	P00533	Kinase	Homo sapiens	IC50	=	30	nM	7.52	30973735
AAKJLRGGTJKAMG-UHFFFAOYSA-N	CHEMBL553	ERLOTINIB	CHEMBL553	Small molecule	4	2004	P00533	Kinase	Homo sapiens	IC50	=	80	nM	7.1	31023512
AAKJLRGGTJKAMG-UHFFFAOYSA-N	CHEMBL553	ERLOTINIB	CHEMBL553	Small molecule	4	2004	P00533	Kinase	Homo sapiens	IC50	=	907	nM	6.04	31078412
AAKJLRGGTJKAMG-UHFFFAOYSA-N	CHEMBL553	ERLOTINIB	CHEMBL553	Small molecule	4	2004	P00533	Kinase	Homo sapiens	IC50	=	32	nM	7.5	31078412
AAKJLRGGTJKAMG-UHFFFAOYSA-N	CHEMBL553	ERLOTINIB	CHEMBL553	Small molecule	4	2004	P00533	Kinase	Homo sapiens	IC50	=	80	nM	7.1	31108261
AAKJLRGGTJKAMG-UHFFFAOYSA-N	CHEMBL553	ERLOTINIB	CHEMBL553	Small molecule	4	2004	O14976	Kinase	Homo sapiens	Kd	=	3.1	nM	8.51	31129055
AAKJLRGGTJKAMG-UHFFFAOYSA-N	CHEMBL553	ERLOTINIB	CHEMBL553	Small molecule	4	2004	P00533	Kinase	Homo sapiens	Kd	=	0.7	nM	9.15	31129055
AAKJLRGGTJKAMG-UHFFFAOYSA-N	CHEMBL553	ERLOTINIB	CHEMBL553	Small molecule	4	2004	P00533	Kinase	Homo sapiens	IC50	=	2720	nM	5.57	31416740
AAKJLRGGTJKAMG-UHFFFAOYSA-N	CHEMBL553	ERLOTINIB	CHEMBL553	Small molecule	4	2004	P00533	Kinase	Homo sapiens	IC50	=	1880	nM	5.73	31416740
AAKJLRGGTJKAMG-UHFFFAOYSA-N	CHEMBL553	ERLOTINIB	CHEMBL553	Small molecule	4	2004	P00533	Kinase	Homo sapiens	IC50	=	50	nM	7.3	31493743
AAKJLRGGTJKAMG-UHFFFAOYSA-N	CHEMBL553	ERLOTINIB	CHEMBL553	Small molecule	4	2004	P16234	Kinase	Homo sapiens	IC50	=	8120	nM	5.09	31493743
AAKJLRGGTJKAMG-UHFFFAOYSA-N	CHEMBL553	ERLOTINIB	CHEMBL553	Small molecule	4	2004	P35968	Kinase	Homo sapiens	IC50	=	5060	nM	5.3	31493743
AAKJLRGGTJKAMG-UHFFFAOYSA-N	CHEMBL553	ERLOTINIB	CHEMBL553	Small molecule	4	2004	Q15303	Kinase	Homo sapiens	IC50	=	2590	nM	5.59	31493743
AAKJLRGGTJKAMG-UHFFFAOYSA-N	CHEMBL553	ERLOTINIB	CHEMBL553	Small molecule	4	2004	P00533	Kinase	Homo sapiens	IC50	=	417.8	nM	6.38	31539778
AAKJLRGGTJKAMG-UHFFFAOYSA-N	CHEMBL553	ERLOTINIB	CHEMBL553	Small molecule	4	2004	O14976	Kinase	Homo sapiens	Kd	=	3.1	nM	8.51	31757682
AAKJLRGGTJKAMG-UHFFFAOYSA-N	CHEMBL553	ERLOTINIB	CHEMBL553	Small molecule	4	2004	P00533	Kinase	Homo sapiens	IC50	=	6.4	nM	8.19	31869655
AAKJLRGGTJKAMG-UHFFFAOYSA-N	CHEMBL553	ERLOTINIB	CHEMBL553	Small molecule	4	2004	P00533	Kinase	Homo sapiens	IC50	=	0.6	nM	9.22	32031378
AAKJLRGGTJKAMG-UHFFFAOYSA-N	CHEMBL553	ERLOTINIB	CHEMBL553	Small molecule	4	2004	P04626	Kinase	Homo sapiens	IC50	=	513	nM	6.29	32031378
AAKJLRGGTJKAMG-UHFFFAOYSA-N	CHEMBL553	ERLOTINIB	CHEMBL553	Small molecule	4	2004	P00533	Kinase	Homo sapiens	IC50	=	19	nM	7.72	32139324
AAKJLRGGTJKAMG-UHFFFAOYSA-N	CHEMBL553	ERLOTINIB	CHEMBL553	Small molecule	4	2004	P00533	Kinase	Homo sapiens	IC50	=	1	nM	9	32139324
AAKJLRGGTJKAMG-UHFFFAOYSA-N	CHEMBL553	ERLOTINIB	CHEMBL553	Small molecule	4	2004	P04626	Kinase	Homo sapiens	IC50	=	369	nM	6.43	32139324
AAKJLRGGTJKAMG-UHFFFAOYSA-N	CHEMBL553	ERLOTINIB	CHEMBL553	Small molecule	4	2004	P00533	Kinase	Homo sapiens	IC50	=	95	nM	7.02	32361329
AAKJLRGGTJKAMG-UHFFFAOYSA-N	CHEMBL553	ERLOTINIB	CHEMBL553	Small molecule	4	2004	P00533	Kinase	Homo sapiens	IC50	=	92000	nM	4.04	32361329
AAKJLRGGTJKAMG-UHFFFAOYSA-N	CHEMBL553	ERLOTINIB	CHEMBL553	Small molecule	4	2004	P00533	Kinase	Homo sapiens	IC50	=	152.59	nM	6.82	32828424
AAKJLRGGTJKAMG-UHFFFAOYSA-N	CHEMBL553	ERLOTINIB	CHEMBL553	Small molecule	4	2004	P00533	Kinase	Homo sapiens	IC50	=	2	nM	8.7	32828424
AAKJLRGGTJKAMG-UHFFFAOYSA-N	CHEMBL553	ERLOTINIB	CHEMBL553	Small molecule	4	2004	P00533	Kinase	Homo sapiens	IC50	=	15	nM	7.82	32910655
AAKJLRGGTJKAMG-UHFFFAOYSA-N	CHEMBL553	ERLOTINIB	CHEMBL553	Small molecule	4	2004	P00533	Kinase	Homo sapiens	IC50	=	5182	nM	5.29	32949719
AAKJLRGGTJKAMG-UHFFFAOYSA-N	CHEMBL553	ERLOTINIB	CHEMBL553	Small molecule	4	2004	P00533	Kinase	Homo sapiens	IC50	=	2.17	nM	8.66	33062157
AAKJLRGGTJKAMG-UHFFFAOYSA-N	CHEMBL553	ERLOTINIB	CHEMBL553	Small molecule	4	2004	P00533	Kinase	Homo sapiens	IC50	=	3.9	nM	8.41	33062157
AAKJLRGGTJKAMG-UHFFFAOYSA-N	CHEMBL553	ERLOTINIB	CHEMBL553	Small molecule	4	2004	P00533	Kinase	Homo sapiens	IC50	=	67	nM	7.17	33065442
AAKJLRGGTJKAMG-UHFFFAOYSA-N	CHEMBL553	ERLOTINIB	CHEMBL553	Small molecule	4	2004	P00533	Kinase	Homo sapiens	IC50	=	5	nM	8.3	33077264
AAKJLRGGTJKAMG-UHFFFAOYSA-N	CHEMBL553	ERLOTINIB	CHEMBL553	Small molecule	4	2004	P04626	Kinase	Homo sapiens	IC50	=	120	nM	6.92	33077264
AAKJLRGGTJKAMG-UHFFFAOYSA-N	CHEMBL553	ERLOTINIB	CHEMBL553	Small molecule	4	2004	P00533	Kinase	Homo sapiens	IC50	=	2	nM	8.7	33429247
AAKJLRGGTJKAMG-UHFFFAOYSA-N	CHEMBL553	ERLOTINIB	CHEMBL553	Small molecule	4	2004	P00533	Kinase	Homo sapiens	IC50	=	239.91	nM	6.62	33479688
AAKJLRGGTJKAMG-UHFFFAOYSA-N	CHEMBL553	ERLOTINIB	CHEMBL553	Small molecule	4	2004	O14976	Kinase	Homo sapiens	Kd	=	3.1	nM	8.51	33497888
AAKJLRGGTJKAMG-UHFFFAOYSA-N	CHEMBL553	ERLOTINIB	CHEMBL553	Small molecule	4	2004	O14976	Kinase	Homo sapiens	IC50	=	38	nM	7.42	33539089
AAKJLRGGTJKAMG-UHFFFAOYSA-N	CHEMBL553	ERLOTINIB	CHEMBL553	Small molecule	4	2004	O14976	Kinase	Homo sapiens	Kd	=	21	nM	7.68	33539089
AAKJLRGGTJKAMG-UHFFFAOYSA-N	CHEMBL553	ERLOTINIB	CHEMBL553	Small molecule	4	2004	P00533	Kinase	Homo sapiens	IC50	=	2	nM	8.7	33540357
AAKJLRGGTJKAMG-UHFFFAOYSA-N	CHEMBL553	ERLOTINIB	CHEMBL553	Small molecule	4	2004	P00533	Kinase	Homo sapiens	IC50	=	20	nM	7.7	33540357
AAKJLRGGTJKAMG-UHFFFAOYSA-N	CHEMBL553	ERLOTINIB	CHEMBL553	Small molecule	4	2004	P00533	Kinase	Homo sapiens	IC50	=	1.2	nM	8.92	33647840
AAKJLRGGTJKAMG-UHFFFAOYSA-N	CHEMBL553	ERLOTINIB	CHEMBL553	Small molecule	4	2004	P09619	Kinase	Homo sapiens	IC50	=	12.2	nM	7.91	33647840
AAKJLRGGTJKAMG-UHFFFAOYSA-N	CHEMBL553	ERLOTINIB	CHEMBL553	Small molecule	4	2004	P35968	Kinase	Homo sapiens	IC50	=	124.7	nM	6.9	33647840
AAKJLRGGTJKAMG-UHFFFAOYSA-N	CHEMBL553	ERLOTINIB	CHEMBL553	Small molecule	4	2004	P00533	Kinase	Homo sapiens	IC50	=	54.34	nM	7.26	33771586
AAKJLRGGTJKAMG-UHFFFAOYSA-N	CHEMBL553	ERLOTINIB	CHEMBL553	Small molecule	4	2004	O14976	Kinase	Homo sapiens	Kd	=	3.1	nM	8.51	33970631
AAKJLRGGTJKAMG-UHFFFAOYSA-N	CHEMBL553	ERLOTINIB	CHEMBL553	Small molecule	4	2004	P00533	Kinase	Homo sapiens	IC50	=	2	nM	8.7	33970631
AAKJLRGGTJKAMG-UHFFFAOYSA-N	CHEMBL553	ERLOTINIB	CHEMBL553	Small molecule	4	2004	Q2M2I8	Kinase	Homo sapiens	Kd	=	1200	nM	5.92	33970631
AAKJLRGGTJKAMG-UHFFFAOYSA-N	CHEMBL553	ERLOTINIB	CHEMBL553	Small molecule	4	2004	P00533	Kinase	Homo sapiens	IC50	=	100	nM	7	34015505
AAKJLRGGTJKAMG-UHFFFAOYSA-N	CHEMBL553	ERLOTINIB	CHEMBL553	Small molecule	4	2004	P00533	Kinase	Homo sapiens	IC50	=	2.6	nM	8.59	34046625
AAKJLRGGTJKAMG-UHFFFAOYSA-N	CHEMBL553	ERLOTINIB	CHEMBL553	Small molecule	4	2004	P00533	Kinase	Homo sapiens	IC50	=	28.46	nM	7.55	34046625
AAKJLRGGTJKAMG-UHFFFAOYSA-N	CHEMBL553	ERLOTINIB	CHEMBL553	Small molecule	4	2004	P00533	Kinase	Homo sapiens	IC50	=	87	nM	7.06	34119830
AAKJLRGGTJKAMG-UHFFFAOYSA-N	CHEMBL553	ERLOTINIB	CHEMBL553	Small molecule	4	2004	P00533	Kinase	Homo sapiens	IC50	=	96.6	nM	7.01	34363937
AAKJLRGGTJKAMG-UHFFFAOYSA-N	CHEMBL553	ERLOTINIB	CHEMBL553	Small molecule	4	2004	O60341	Epigenetic regulator	Homo sapiens	IC50	=	35800	nM	4.45	34416665
AAKJLRGGTJKAMG-UHFFFAOYSA-N	CHEMBL553	ERLOTINIB	CHEMBL553	Small molecule	4	2004	P00533	Kinase	Homo sapiens	IC50	=	3.52	nM	8.45	34995690
AAKJLRGGTJKAMG-UHFFFAOYSA-N	CHEMBL553	ERLOTINIB	CHEMBL553	Small molecule	4	2004	P00533	Kinase	Homo sapiens	IC50	=	180	nM	6.75	35007724
AAKJLRGGTJKAMG-UHFFFAOYSA-N	CHEMBL553	ERLOTINIB	CHEMBL553	Small molecule	4	2004	P00533	Kinase	Homo sapiens	IC50	=	2	nM	8.7	35247755
AAKJLRGGTJKAMG-UHFFFAOYSA-N	CHEMBL553	ERLOTINIB	CHEMBL553	Small molecule	4	2004	Q9UNQ0	Transporter	Homo sapiens	EC50	=	170	nM	6.77	35247755
AAKJLRGGTJKAMG-UHFFFAOYSA-N	CHEMBL553	ERLOTINIB	CHEMBL553	Small molecule	4	2004	P00533	Kinase	Homo sapiens	IC50	=	26.09	nM	7.58	35305462
AAKJLRGGTJKAMG-UHFFFAOYSA-N	CHEMBL553	ERLOTINIB	CHEMBL553	Small molecule	4	2004	Q9UNQ0	Transporter	Homo sapiens	IC50	=	130	nM	6.89	35483322
AAKJLRGGTJKAMG-UHFFFAOYSA-N	CHEMBL553	ERLOTINIB	CHEMBL553	Small molecule	4	2004	P00533	Kinase	Homo sapiens	IC50	=	17	nM	7.77	36178776
AAKJLRGGTJKAMG-UHFFFAOYSA-N	CHEMBL553	ERLOTINIB	CHEMBL553	Small molecule	4	2004	P00533	Kinase	Homo sapiens	IC50	=	92	nM	7.04	36178776
AAKJLRGGTJKAMG-UHFFFAOYSA-N	CHEMBL553	ERLOTINIB	CHEMBL553	Small molecule	4	2004	P00533	Kinase	Homo sapiens	IC50	=	40	nM	7.4	36178776
AAKJLRGGTJKAMG-UHFFFAOYSA-N	CHEMBL553	ERLOTINIB	CHEMBL553	Small molecule	4	2004	P00519	Kinase	Homo sapiens	Ki	=	398.11	nM	6.4
AAKJLRGGTJKAMG-UHFFFAOYSA-N	CHEMBL553	ERLOTINIB	CHEMBL553	Small molecule	4	2004	P00519	Kinase	Homo sapiens	IC50	=	2100	nM	5.68
AAKJLRGGTJKAMG-UHFFFAOYSA-N	CHEMBL553	ERLOTINIB	CHEMBL553	Small molecule	4	2004	P00533	Kinase	Homo sapiens	Potency	=	891.3	nM	6.05
AAKJLRGGTJKAMG-UHFFFAOYSA-N	CHEMBL553	ERLOTINIB	CHEMBL553	Small molecule	4	2004	P00533	Kinase	Homo sapiens	IC50	=	340	nM	6.47
AAKJLRGGTJKAMG-UHFFFAOYSA-N	CHEMBL553	ERLOTINIB	CHEMBL553	Small molecule	4	2004	P00533	Kinase	Homo sapiens	IC50	=	5	nM	8.3
AAKJLRGGTJKAMG-UHFFFAOYSA-N	CHEMBL553	ERLOTINIB	CHEMBL553	Small molecule	4	2004	P00533	Kinase	Homo sapiens	IC50	=	47	nM	7.33
AAKJLRGGTJKAMG-UHFFFAOYSA-N	CHEMBL553	ERLOTINIB	CHEMBL553	Small molecule	4	2004	P00533	Kinase	Homo sapiens	IC50	=	48	nM	7.32
AAKJLRGGTJKAMG-UHFFFAOYSA-N	CHEMBL553	ERLOTINIB	CHEMBL553	Small molecule	4	2004	P00533	Kinase	Homo sapiens	IC50	=	31.8	nM	7.5
AAKJLRGGTJKAMG-UHFFFAOYSA-N	CHEMBL553	ERLOTINIB	CHEMBL553	Small molecule	4	2004	P00533	Kinase	Homo sapiens	IC50	=	30	nM	7.52
AAKJLRGGTJKAMG-UHFFFAOYSA-N	CHEMBL553	ERLOTINIB	CHEMBL553	Small molecule	4	2004	P04049	Kinase	Homo sapiens	Potency	=	19952.6	nM	4.7
AAKJLRGGTJKAMG-UHFFFAOYSA-N	CHEMBL553	ERLOTINIB	CHEMBL553	Small molecule	4	2004	P04626	Kinase	Homo sapiens	Ki	=	19.95	nM	7.7
AAKJLRGGTJKAMG-UHFFFAOYSA-N	CHEMBL553	ERLOTINIB	CHEMBL553	Small molecule	4	2004	P04626	Kinase	Homo sapiens	IC50	=	120	nM	6.92
AAKJLRGGTJKAMG-UHFFFAOYSA-N	CHEMBL553	ERLOTINIB	CHEMBL553	Small molecule	4	2004	P04626	Kinase	Homo sapiens	IC50	=	1473	nM	5.83
AAKJLRGGTJKAMG-UHFFFAOYSA-N	CHEMBL553	ERLOTINIB	CHEMBL553	Small molecule	4	2004	P07948	Kinase	Homo sapiens	Ki	=	158.49	nM	6.8
AAKJLRGGTJKAMG-UHFFFAOYSA-N	CHEMBL553	ERLOTINIB	CHEMBL553	Small molecule	4	2004	P07949	Kinase	Homo sapiens	Ki	=	1584.89	nM	5.8
AAKJLRGGTJKAMG-UHFFFAOYSA-N	CHEMBL553	ERLOTINIB	CHEMBL553	Small molecule	4	2004	P08581	Kinase	Homo sapiens	Ki	=	1000	nM	6
AAKJLRGGTJKAMG-UHFFFAOYSA-N	CHEMBL553	ERLOTINIB	CHEMBL553	Small molecule	4	2004	P09619	Kinase	Homo sapiens	IC50	=	2300	nM	5.64
AAKJLRGGTJKAMG-UHFFFAOYSA-N	CHEMBL553	ERLOTINIB	CHEMBL553	Small molecule	4	2004	P17948	Kinase	Homo sapiens	Ki	=	1584.89	nM	5.8
AAKJLRGGTJKAMG-UHFFFAOYSA-N	CHEMBL553	ERLOTINIB	CHEMBL553	Small molecule	4	2004	P29376	Kinase	Homo sapiens	Ki	=	1995.26	nM	5.7
AAKJLRGGTJKAMG-UHFFFAOYSA-N	CHEMBL553	ERLOTINIB	CHEMBL553	Small molecule	4	2004	P35916	Kinase	Homo sapiens	Ki	=	794.33	nM	6.1
AAKJLRGGTJKAMG-UHFFFAOYSA-N	CHEMBL553	ERLOTINIB	CHEMBL553	Small molecule	4	2004	P35968	Kinase	Homo sapiens	Ki	=	630.96	nM	6.2
AAKJLRGGTJKAMG-UHFFFAOYSA-N	CHEMBL553	ERLOTINIB	CHEMBL553	Small molecule	4	2004	P42685	Kinase	Homo sapiens	Ki	=	316.23	nM	6.5
AAKJLRGGTJKAMG-UHFFFAOYSA-N	CHEMBL553	ERLOTINIB	CHEMBL553	Small molecule	4	2004	P43405	Kinase	Homo sapiens	Ki	=	1584.89	nM	5.8
AAKJLRGGTJKAMG-UHFFFAOYSA-N	CHEMBL553	ERLOTINIB	CHEMBL553	Small molecule	4	2004	P51451	Kinase	Homo sapiens	Ki	=	1000	nM	6
AAKJLRGGTJKAMG-UHFFFAOYSA-N	CHEMBL553	ERLOTINIB	CHEMBL553	Small molecule	4	2004	Q15303	Kinase	Homo sapiens	Ki	=	1258.93	nM	5.9
AAKJLRGGTJKAMG-UHFFFAOYSA-N	CHEMBL553	ERLOTINIB	CHEMBL553	Small molecule	4	2004	Q16513	Kinase	Homo sapiens	Ki	=	2511.89	nM	5.6
AAKJLRGGTJKAMG-UHFFFAOYSA-N	CHEMBL553	ERLOTINIB	CHEMBL553	Small molecule	4	2004	Q8N4C8	Kinase	Homo sapiens	Ki	=	5011.87	nM	5.3
AAKJLRGGTJKAMG-UHFFFAOYSA-N	CHEMBL553	ERLOTINIB	CHEMBL553	Small molecule	4	2004	Q8NE63	Kinase	Homo sapiens	Ki	=	6309.57	nM	5.2
AAKJLRGGTJKAMG-UHFFFAOYSA-N	CHEMBL553	ERLOTINIB	CHEMBL553	Small molecule	4	2004	Q96GD4	Kinase	Homo sapiens	Ki	=	794.33	nM	6.1
AAKJLRGGTJKAMG-UHFFFAOYSA-N	CHEMBL553	ERLOTINIB	CHEMBL553	Small molecule	4	2004	Q9BZL6	Kinase	Homo sapiens	Ki	=	2511.89	nM	5.6
AAKJLRGGTJKAMG-UHFFFAOYSA-N	CHEMBL553	ERLOTINIB	CHEMBL553	Small molecule	4	2004	Q9H2G2	Kinase	Homo sapiens	Ki	=	50.12	nM	7.3
AAKJLRGGTJKAMG-UHFFFAOYSA-N	CHEMBL553	ERLOTINIB	CHEMBL553	Small molecule	4	2004	Q9HBH9	Kinase	Homo sapiens	Ki	=	1258.93	nM	5.9
AAKJLRGGTJKAMG-UHFFFAOYSA-N	CHEMBL553	ERLOTINIB	CHEMBL553	Small molecule	4	2004	Q9UM73	Kinase	Homo sapiens	Ki	=	2511.89	nM	5.6
AAKJLRGGTJKAMG-UHFFFAOYSA-N	CHEMBL553	ERLOTINIB	CHEMBL553	Small molecule	4	2004	P02545	Other	Homo sapiens	Potency	=	10000	nM	5
AAKJLRGGTJKAMG-UHFFFAOYSA-N	CHEMBL553	ERLOTINIB	CHEMBL553	Small molecule	4	2004	P02545	Other	Homo sapiens	Potency	=	10000	nM	5
AAOVKJBEBIDNHE-UHFFFAOYSA-N	CHEMBL12	DIAZEPAM	CHEMBL12	Small molecule	4	1963	P23574	Ion channel	Rattus norvegicus	IC50	=	5	nM	8.3	6105221
AAOVKJBEBIDNHE-UHFFFAOYSA-N	CHEMBL12	DIAZEPAM	CHEMBL12	Small molecule	4	1963	P16257	Other	Rattus norvegicus	Kd	=	213	nM	6.67	7473601
AAOVKJBEBIDNHE-UHFFFAOYSA-N	CHEMBL12	DIAZEPAM	CHEMBL12	Small molecule	4	1963	P02768	Other	Homo sapiens	Kd	=	24547.1	nM	4.61	18348514
AAOVKJBEBIDNHE-UHFFFAOYSA-N	CHEMBL12	DIAZEPAM	CHEMBL12	Small molecule	4	1963	P16257	Other	Rattus norvegicus	Ki	=	574	nM	6.24	18472268
AAOVKJBEBIDNHE-UHFFFAOYSA-N	CHEMBL12	DIAZEPAM	CHEMBL12	Small molecule	4	1963	P02692	Other	Rattus norvegicus	Ki	=	531	nM	6.28	18533710
AAOVKJBEBIDNHE-UHFFFAOYSA-N	CHEMBL12	DIAZEPAM	CHEMBL12	Small molecule	4	1963	P14867	Ion channel	Homo sapiens	Kd	=	36	nM	7.44	18537233
AAOVKJBEBIDNHE-UHFFFAOYSA-N	CHEMBL12	DIAZEPAM	CHEMBL12	Small molecule	4	1963	P31644	Ion channel	Homo sapiens	Kd	=	23	nM	7.64	18537233
AAOVKJBEBIDNHE-UHFFFAOYSA-N	CHEMBL12	DIAZEPAM	CHEMBL12	Small molecule	4	1963	P23576	Ion channel	Rattus norvegicus	Ki	=	15	nM	7.82	19469479
AAOVKJBEBIDNHE-UHFFFAOYSA-N	CHEMBL12	DIAZEPAM	CHEMBL12	Small molecule	4	1963	P02770	Other	Rattus norvegicus	Kd	=	15100	nM	4.82	21071520
AAOVKJBEBIDNHE-UHFFFAOYSA-N	CHEMBL12	DIAZEPAM	CHEMBL12	Small molecule	4	1963	P16257	Other	Rattus norvegicus	IC50	=	194	nM	6.71	26355532
AAOVKJBEBIDNHE-UHFFFAOYSA-N	CHEMBL12	DIAZEPAM	CHEMBL12	Small molecule	4	1963	P62813	Ion channel	Rattus norvegicus	Ki	=	14	nM	7.85	27894044
AAOVKJBEBIDNHE-UHFFFAOYSA-N	CHEMBL12	DIAZEPAM	CHEMBL12	Small molecule	4	1963	P23576	Ion channel	Rattus norvegicus	Ki	=	20	nM	7.7	27894044
AAOVKJBEBIDNHE-UHFFFAOYSA-N	CHEMBL12	DIAZEPAM	CHEMBL12	Small molecule	4	1963	P20236	Ion channel	Rattus norvegicus	Ki	=	15	nM	7.82	27894044
AAOVKJBEBIDNHE-UHFFFAOYSA-N	CHEMBL12	DIAZEPAM	CHEMBL12	Small molecule	4	1963	P19969	Ion channel	Rattus norvegicus	Ki	=	11	nM	7.96	27894044
AAOVKJBEBIDNHE-UHFFFAOYSA-N	CHEMBL12	DIAZEPAM	CHEMBL12	Small molecule	4	1963	P14867	Ion channel	Homo sapiens	Ki	=	16	nM	7.8	31738537
AAOVKJBEBIDNHE-UHFFFAOYSA-N	CHEMBL12	DIAZEPAM	CHEMBL12	Small molecule	4	1963	P47869	Ion channel	Homo sapiens	Ki	=	17	nM	7.77	31738537
AAOVKJBEBIDNHE-UHFFFAOYSA-N	CHEMBL12	DIAZEPAM	CHEMBL12	Small molecule	4	1963	P34903	Ion channel	Homo sapiens	Ki	=	17	nM	7.77	31738537
AAOVKJBEBIDNHE-UHFFFAOYSA-N	CHEMBL12	DIAZEPAM	CHEMBL12	Small molecule	4	1963	P31644	Ion channel	Homo sapiens	Ki	=	15	nM	7.82	31738537
AAOVKJBEBIDNHE-UHFFFAOYSA-N	CHEMBL12	DIAZEPAM	CHEMBL12	Small molecule	4	1963	P30535	Other	Bos taurus	Ki	=	0.9	nM	9.05	33764065
AAOVKJBEBIDNHE-UHFFFAOYSA-N	CHEMBL12	DIAZEPAM	CHEMBL12	Small molecule	4	1963	O42275	Enzyme	Electrophorus electricus	Ki	=	13000	nM	4.89
AAOVKJBEBIDNHE-UHFFFAOYSA-N	CHEMBL12	DIAZEPAM	CHEMBL12	Small molecule	4	1963	P81908	Enzyme	Equus caballus	Ki	=	43	nM	7.37
AAOVKJBEBIDNHE-UHFFFAOYSA-N	CHEMBL12	DIAZEPAM	CHEMBL12	Small molecule	4	1963	P81908	Enzyme	Equus caballus	Ki	=	5011.87	nM	5.3
AAOVKJBEBIDNHE-UHFFFAOYSA-N	CHEMBL12	DIAZEPAM	CHEMBL12	Small molecule	4	1963	P42330	Enzyme	Homo sapiens	IC50	=	84000	nM	4.08
AAOVKJBEBIDNHE-UHFFFAOYSA-N	CHEMBL12	DIAZEPAM	CHEMBL12	Small molecule	4	1963	P52895	Enzyme	Homo sapiens	IC50	=	2400	nM	5.62
AAOVKJBEBIDNHE-UHFFFAOYSA-N	CHEMBL12	DIAZEPAM	CHEMBL12	Small molecule	4	1963	Q04828	Enzyme	Homo sapiens	IC50	=	5600	nM	5.25
ABBQHOQBGMUPJH-UHFFFAOYSA-M	CHEMBL447868	SODIUM SALICYLATE	CHEMBL447868	Small molecule	4	NULL	B2RXH2	Epigenetic regulator	Homo sapiens	Potency	=	25118.9	nM	4.6
ABBQHOQBGMUPJH-UHFFFAOYSA-M	CHEMBL447868	SODIUM SALICYLATE	CHEMBL447868	Small molecule	4	NULL	P00352	Enzyme	Homo sapiens	Potency	=	31622.8	nM	4.5
ABBQHOQBGMUPJH-UHFFFAOYSA-M	CHEMBL447868	SODIUM SALICYLATE	CHEMBL447868	Small molecule	4	NULL	P15428	Enzyme	Homo sapiens	Potency	=	28183.8	nM	4.55
ABJKWBDEJIDSJZ-UHFFFAOYSA-N	CHEMBL990	BUTENAFINE	CHEMBL990	Small molecule	4	1996	Q5NGQ3	Enzyme	Francisella tularensis subsp. tularensis (strain SCHU S4 / Schu 4)	IC50	=	76000	nM	4.12	23815100
ABJKWBDEJIDSJZ-UHFFFAOYSA-N	CHEMBL990	BUTENAFINE	CHEMBL990	Small molecule	4	1996	P02545	Other	Homo sapiens	Potency	=	19952.6	nM	4.7
ABJKWBDEJIDSJZ-UHFFFAOYSA-N	CHEMBL990	BUTENAFINE	CHEMBL990	Small molecule	4	1996	P02545	Other	Homo sapiens	Potency	=	19952.6	nM	4.7
ABJKWBDEJIDSJZ-UHFFFAOYSA-N	CHEMBL990	BUTENAFINE	CHEMBL990	Small molecule	4	1996	P22303	Enzyme	Homo sapiens	IC50	=	6907.1	nM	5.16
ABJKWBDEJIDSJZ-UHFFFAOYSA-N	CHEMBL990	BUTENAFINE	CHEMBL990	Small molecule	4	1996	P08913	GPCR	Homo sapiens	IC50	=	3644.3	nM	5.44
ABJKWBDEJIDSJZ-UHFFFAOYSA-N	CHEMBL990	BUTENAFINE	CHEMBL990	Small molecule	4	1996	P08913	GPCR	Homo sapiens	Ki	=	1366.6	nM	5.86
ABJKWBDEJIDSJZ-UHFFFAOYSA-N	CHEMBL990	BUTENAFINE	CHEMBL990	Small molecule	4	1996	P23975	Transporter	Homo sapiens	IC50	=	3909.9	nM	5.41
ABJKWBDEJIDSJZ-UHFFFAOYSA-N	CHEMBL990	BUTENAFINE	CHEMBL990	Small molecule	4	1996	P23975	Transporter	Homo sapiens	Ki	=	3877.5	nM	5.41
ABJKWBDEJIDSJZ-UHFFFAOYSA-N	CHEMBL990	BUTENAFINE	CHEMBL990	Small molecule	4	1996	P10635	Cytochrome	Homo sapiens	IC50	=	300	nM	6.52
ABJKWBDEJIDSJZ-UHFFFAOYSA-N	CHEMBL990	BUTENAFINE	CHEMBL990	Small molecule	4	1996	P31645	Transporter	Homo sapiens	IC50	=	1411.8	nM	5.85
ABJKWBDEJIDSJZ-UHFFFAOYSA-N	CHEMBL990	BUTENAFINE	CHEMBL990	Small molecule	4	1996	P31645	Transporter	Homo sapiens	Ki	=	750	nM	6.12
ABJKWBDEJIDSJZ-UHFFFAOYSA-N	CHEMBL990	BUTENAFINE	CHEMBL990	Small molecule	4	1996	Q99720	Other	Homo sapiens	IC50	=	3953.3	nM	5.4
ABJKWBDEJIDSJZ-UHFFFAOYSA-N	CHEMBL990	BUTENAFINE	CHEMBL990	Small molecule	4	1996	Q99720	Other	Homo sapiens	Ki	=	1661.5	nM	5.78
ABTXGJFUQRCPNH-UHFFFAOYSA-N	CHEMBL605	PROCAINAMIDE HYDROCHLORIDE	CHEMBL605	Small molecule	4	1950	P02545	Other	Homo sapiens	Potency	=	4	nM	8.4
ABTXGJFUQRCPNH-UHFFFAOYSA-N	CHEMBL605	PROCAINAMIDE HYDROCHLORIDE	CHEMBL605	Small molecule	4	1950	P02545	Other	Homo sapiens	Potency	=	4	nM	8.4
ABTXGJFUQRCPNH-UHFFFAOYSA-N	CHEMBL605	PROCAINAMIDE HYDROCHLORIDE	CHEMBL605	Small molecule	4	1950	Q01453	Other	Homo sapiens	Potency	=	37933	nM	4.42
ABTXGJFUQRCPNH-UHFFFAOYSA-N	CHEMBL605	PROCAINAMIDE HYDROCHLORIDE	CHEMBL605	Small molecule	4	1950	P54132	Enzyme	Homo sapiens	Potency	=	50.1	nM	7.3
ABTXGJFUQRCPNH-UHFFFAOYSA-N	CHEMBL605	PROCAINAMIDE HYDROCHLORIDE	CHEMBL605	Small molecule	4	1950	P54132	Enzyme	Homo sapiens	Potency	=	50.1	nM	7.3
ABTXGJFUQRCPNH-UHFFFAOYSA-N	CHEMBL605	PROCAINAMIDE HYDROCHLORIDE	CHEMBL605	Small molecule	4	1950	P00811	Enzyme	Escherichia coli K-12	Potency	=	14125.4	nM	4.85
ACGDKVXYNVEAGU-UHFFFAOYSA-N	CHEMBL765	GUANETHIDINE	CHEMBL765	Small molecule	4	1960	P02545	Other	Homo sapiens	Potency	=	1412.5	nM	5.85
ACGDKVXYNVEAGU-UHFFFAOYSA-N	CHEMBL765	GUANETHIDINE	CHEMBL765	Small molecule	4	1960	P02545	Other	Homo sapiens	Potency	=	1412.5	nM	5.85
ACGUYXCXAPNIKK-UHFFFAOYSA-N	CHEMBL496	HEXACHLOROPHENE	CHEMBL496	Small molecule	4	1949	P14174	Enzyme	Homo sapiens	IC50	=	6000	nM	5.22	29812929
ACGUYXCXAPNIKK-UHFFFAOYSA-N	CHEMBL496	HEXACHLOROPHENE	CHEMBL496	Small molecule	4	1949	P14174	Enzyme	Homo sapiens	Ki	=	5550	nM	5.26	29812929
ACGUYXCXAPNIKK-UHFFFAOYSA-N	CHEMBL496	HEXACHLOROPHENE	CHEMBL496	Small molecule	4	1949	Q16762	Enzyme	Homo sapiens	IC50	=	51000	nM	4.29	30852084
ACGUYXCXAPNIKK-UHFFFAOYSA-N	CHEMBL496	HEXACHLOROPHENE	CHEMBL496	Small molecule	4	1949	P11021	Other	Homo sapiens	IC50	=	9100	nM	5.04	31129054
ACGUYXCXAPNIKK-UHFFFAOYSA-N	CHEMBL496	HEXACHLOROPHENE	CHEMBL496	Small molecule	4	1949	P11021	Other	Homo sapiens	IC50	=	9100	nM	5.04	31129054
ACGUYXCXAPNIKK-UHFFFAOYSA-N	CHEMBL496	HEXACHLOROPHENE	CHEMBL496	Small molecule	4	1949	P11021	Other	Homo sapiens	IC50	=	9100	nM	5.04	31129054
ACGUYXCXAPNIKK-UHFFFAOYSA-N	CHEMBL496	HEXACHLOROPHENE	CHEMBL496	Small molecule	4	1949	Q6IQ20	Enzyme	Homo sapiens	IC50	=	1600	nM	5.8	33382264
ACGUYXCXAPNIKK-UHFFFAOYSA-N	CHEMBL496	HEXACHLOROPHENE	CHEMBL496	Small molecule	4	1949	Q8BH82	Phosphodiesterase	Mus musculus	IC50	=	11000	nM	4.96	33382264
ACGUYXCXAPNIKK-UHFFFAOYSA-N	CHEMBL496	HEXACHLOROPHENE	CHEMBL496	Small molecule	4	1949	P46063	Enzyme	Homo sapiens	Potency	=	39810.7	nM	4.4
ACGUYXCXAPNIKK-UHFFFAOYSA-N	CHEMBL496	HEXACHLOROPHENE	CHEMBL496	Small molecule	4	1949	Q99714	Enzyme	Homo sapiens	Potency	=	39810.7	nM	4.4
ACGUYXCXAPNIKK-UHFFFAOYSA-N	CHEMBL496	HEXACHLOROPHENE	CHEMBL496	Small molecule	4	1949	Q16665	Other	Homo sapiens	Potency	=	50118.7	nM	4.3
ACGUYXCXAPNIKK-UHFFFAOYSA-N	CHEMBL496	HEXACHLOROPHENE	CHEMBL496	Small molecule	4	1949	P55210	Protease	Homo sapiens	Potency	=	31622.8	nM	4.5
ACGUYXCXAPNIKK-UHFFFAOYSA-N	CHEMBL496	HEXACHLOROPHENE	CHEMBL496	Small molecule	4	1949	Q16637	Epigenetic regulator	Homo sapiens	Potency	=	35481.3	nM	4.45
ACGUYXCXAPNIKK-UHFFFAOYSA-N	CHEMBL496	HEXACHLOROPHENE	CHEMBL496	Small molecule	4	1949	P16473	GPCR	Homo sapiens	Potency	=	10000	nM	5
ACGUYXCXAPNIKK-UHFFFAOYSA-N	CHEMBL496	HEXACHLOROPHENE	CHEMBL496	Small molecule	4	1949	P25779	Protease	Trypanosoma cruzi	Potency	=	31622.8	nM	4.5
ACGUYXCXAPNIKK-UHFFFAOYSA-N	CHEMBL496	HEXACHLOROPHENE	CHEMBL496	Small molecule	4	1949	P51450	Nuclear receptor	Mus musculus	Potency	=	3162.3	nM	5.5
ACGUYXCXAPNIKK-UHFFFAOYSA-N	CHEMBL496	HEXACHLOROPHENE	CHEMBL496	Small molecule	4	1949	P97697	Enzyme	Rattus norvegicus	Potency	=	17782.8	nM	4.75
ACGUYXCXAPNIKK-UHFFFAOYSA-N	CHEMBL496	HEXACHLOROPHENE	CHEMBL496	Small molecule	4	1949	P16050	Enzyme	Homo sapiens	Potency	=	5011.9	nM	5.3
ACGUYXCXAPNIKK-UHFFFAOYSA-N	CHEMBL496	HEXACHLOROPHENE	CHEMBL496	Small molecule	4	1949	P18054	Enzyme	Homo sapiens	Potency	=	39810.7	nM	4.4
ACGUYXCXAPNIKK-UHFFFAOYSA-N	CHEMBL496	HEXACHLOROPHENE	CHEMBL496	Small molecule	4	1949	P25779	Protease	Trypanosoma cruzi	Potency	=	25118.9	nM	4.6
ACGUYXCXAPNIKK-UHFFFAOYSA-N	CHEMBL496	HEXACHLOROPHENE	CHEMBL496	Small molecule	4	1949	P16473	GPCR	Homo sapiens	Potency	=	10000	nM	5
ACGUYXCXAPNIKK-UHFFFAOYSA-N	CHEMBL496	HEXACHLOROPHENE	CHEMBL496	Small molecule	4	1949	P15917	Protease	Bacillus anthracis	Potency	=	31622.8	nM	4.5
ACGUYXCXAPNIKK-UHFFFAOYSA-N	CHEMBL496	HEXACHLOROPHENE	CHEMBL496	Small molecule	4	1949	P51450	Nuclear receptor	Mus musculus	Potency	=	4466.8	nM	5.35
ACGUYXCXAPNIKK-UHFFFAOYSA-N	CHEMBL496	HEXACHLOROPHENE	CHEMBL496	Small molecule	4	1949	Q99714	Enzyme	Homo sapiens	Potency	=	7943.3	nM	5.1
ACGUYXCXAPNIKK-UHFFFAOYSA-N	CHEMBL496	HEXACHLOROPHENE	CHEMBL496	Small molecule	4	1949	P08684	Cytochrome	Homo sapiens	Potency	=	15848.9	nM	4.8
ACGUYXCXAPNIKK-UHFFFAOYSA-N	CHEMBL496	HEXACHLOROPHENE	CHEMBL496	Small molecule	4	1949	P08684	Cytochrome	Homo sapiens	Potency	=	15848.9	nM	4.8
ACGUYXCXAPNIKK-UHFFFAOYSA-N	CHEMBL496	HEXACHLOROPHENE	CHEMBL496	Small molecule	4	1949	Q16637	Epigenetic regulator	Homo sapiens	Potency	=	11220.2	nM	4.95
ACGUYXCXAPNIKK-UHFFFAOYSA-N	CHEMBL496	HEXACHLOROPHENE	CHEMBL496	Small molecule	4	1949	P10636	Other	Homo sapiens	Potency	=	17782.8	nM	4.75
ACGUYXCXAPNIKK-UHFFFAOYSA-N	CHEMBL496	HEXACHLOROPHENE	CHEMBL496	Small molecule	4	1949	P10636	Other	Homo sapiens	Potency	=	39810.7	nM	4.4
ACGUYXCXAPNIKK-UHFFFAOYSA-N	CHEMBL496	HEXACHLOROPHENE	CHEMBL496	Small molecule	4	1949	P51450	Nuclear receptor	Mus musculus	Potency	=	7079.5	nM	5.15
ACGUYXCXAPNIKK-UHFFFAOYSA-N	CHEMBL496	HEXACHLOROPHENE	CHEMBL496	Small molecule	4	1949	P51450	Nuclear receptor	Mus musculus	Potency	=	35481.3	nM	4.45
ACGUYXCXAPNIKK-UHFFFAOYSA-N	CHEMBL496	HEXACHLOROPHENE	CHEMBL496	Small molecule	4	1949	P10828	Nuclear receptor	Homo sapiens	Potency	=	100000	nM	4
ACGUYXCXAPNIKK-UHFFFAOYSA-N	CHEMBL496	HEXACHLOROPHENE	CHEMBL496	Small molecule	4	1949	P42858	Other	Homo sapiens	Potency	=	15848.9	nM	4.8
ACGUYXCXAPNIKK-UHFFFAOYSA-N	CHEMBL496	HEXACHLOROPHENE	CHEMBL496	Small molecule	4	1949	P10828	Nuclear receptor	Homo sapiens	Potency	=	44668.4	nM	4.35
ACGUYXCXAPNIKK-UHFFFAOYSA-N	CHEMBL496	HEXACHLOROPHENE	CHEMBL496	Small molecule	4	1949	P51450	Nuclear receptor	Mus musculus	Potency	=	3162.3	nM	5.5
ACGUYXCXAPNIKK-UHFFFAOYSA-N	CHEMBL496	HEXACHLOROPHENE	CHEMBL496	Small molecule	4	1949	P51450	Nuclear receptor	Mus musculus	Potency	=	5623.4	nM	5.25
ACGUYXCXAPNIKK-UHFFFAOYSA-N	CHEMBL496	HEXACHLOROPHENE	CHEMBL496	Small molecule	4	1949	P54132	Enzyme	Homo sapiens	Potency	=	39810.7	nM	4.4
ACGUYXCXAPNIKK-UHFFFAOYSA-N	CHEMBL496	HEXACHLOROPHENE	CHEMBL496	Small molecule	4	1949	Q06710	Other	Homo sapiens	AC50	=	3300	nM	5.48
ACGUYXCXAPNIKK-UHFFFAOYSA-N	CHEMBL496	HEXACHLOROPHENE	CHEMBL496	Small molecule	4	1949	O75604	Protease	Homo sapiens	Potency	=	22387.2	nM	4.65
ACGUYXCXAPNIKK-UHFFFAOYSA-N	CHEMBL496	HEXACHLOROPHENE	CHEMBL496	Small molecule	4	1949	P02545	Other	Homo sapiens	Potency	=	1995.3	nM	5.7
ACGUYXCXAPNIKK-UHFFFAOYSA-N	CHEMBL496	HEXACHLOROPHENE	CHEMBL496	Small molecule	4	1949	P02545	Other	Homo sapiens	Potency	=	1995.3	nM	5.7
ACGUYXCXAPNIKK-UHFFFAOYSA-N	CHEMBL496	HEXACHLOROPHENE	CHEMBL496	Small molecule	4	1949	P51570	Enzyme	Homo sapiens	Potency	=	21114.3	nM	4.67
ACGUYXCXAPNIKK-UHFFFAOYSA-N	CHEMBL496	HEXACHLOROPHENE	CHEMBL496	Small molecule	4	1949	P46063	Enzyme	Homo sapiens	Potency	=	35481.3	nM	4.45
ACGUYXCXAPNIKK-UHFFFAOYSA-N	CHEMBL496	HEXACHLOROPHENE	CHEMBL496	Small molecule	4	1949	P42858	Other	Homo sapiens	Potency	=	5623.4	nM	5.25
ACGUYXCXAPNIKK-UHFFFAOYSA-N	CHEMBL496	HEXACHLOROPHENE	CHEMBL496	Small molecule	4	1949	P25929	GPCR	Homo sapiens	EC50	=	9796	nM	5.01
ACGUYXCXAPNIKK-UHFFFAOYSA-N	CHEMBL496	HEXACHLOROPHENE	CHEMBL496	Small molecule	4	1949	Q16637	Epigenetic regulator	Homo sapiens	Potency	=	2818.4	nM	5.55
ACGUYXCXAPNIKK-UHFFFAOYSA-N	CHEMBL496	HEXACHLOROPHENE	CHEMBL496	Small molecule	4	1949	P0DMV8	Other	Homo sapiens	IC50	=	19200	nM	4.72
ACGUYXCXAPNIKK-UHFFFAOYSA-N	CHEMBL496	HEXACHLOROPHENE	CHEMBL496	Small molecule	4	1949	P10636	Other	Homo sapiens	Potency	=	7943.3	nM	5.1
ACGUYXCXAPNIKK-UHFFFAOYSA-N	CHEMBL496	HEXACHLOROPHENE	CHEMBL496	Small molecule	4	1949	P25779	Protease	Trypanosoma cruzi	Potency	=	25118.9	nM	4.6
ACGUYXCXAPNIKK-UHFFFAOYSA-N	CHEMBL496	HEXACHLOROPHENE	CHEMBL496	Small molecule	4	1949	P10636	Other	Homo sapiens	Potency	=	19952.6	nM	4.7
ACGUYXCXAPNIKK-UHFFFAOYSA-N	CHEMBL496	HEXACHLOROPHENE	CHEMBL496	Small molecule	4	1949	P51450	Nuclear receptor	Mus musculus	Potency	=	3981.1	nM	5.4
ACGUYXCXAPNIKK-UHFFFAOYSA-N	CHEMBL496	HEXACHLOROPHENE	CHEMBL496	Small molecule	4	1949	P43367	Protease	Sus scrofa	IC50	=	3733.58	nM	5.43
ACGUYXCXAPNIKK-UHFFFAOYSA-N	CHEMBL496	HEXACHLOROPHENE	CHEMBL496	Small molecule	4	1949	P55072	Transporter	Homo sapiens	IC50	=	5488	nM	5.26
ACGUYXCXAPNIKK-UHFFFAOYSA-N	CHEMBL496	HEXACHLOROPHENE	CHEMBL496	Small molecule	4	1949	Q9XUB2	Other	Caenorhabditis elegans	EC50	=	19095	nM	4.72
ACGUYXCXAPNIKK-UHFFFAOYSA-N	CHEMBL496	HEXACHLOROPHENE	CHEMBL496	Small molecule	4	1949	Q92731	Nuclear receptor	Homo sapiens	IC50	=	98.27	nM	7.01
ACGUYXCXAPNIKK-UHFFFAOYSA-N	CHEMBL496	HEXACHLOROPHENE	CHEMBL496	Small molecule	4	1949	Q194T2	Other	Influenza A virus	Potency	=	31622.8	nM	4.5
ACGUYXCXAPNIKK-UHFFFAOYSA-N	CHEMBL496	HEXACHLOROPHENE	CHEMBL496	Small molecule	4	1949	P02791	Other	Equus caballus	Potency	=	31622.8	nM	4.5
ACGUYXCXAPNIKK-UHFFFAOYSA-N	CHEMBL496	HEXACHLOROPHENE	CHEMBL496	Small molecule	4	1949	P18054	Enzyme	Homo sapiens	Potency	=	17782.8	nM	4.75
ACGUYXCXAPNIKK-UHFFFAOYSA-N	CHEMBL496	HEXACHLOROPHENE	CHEMBL496	Small molecule	4	1949	P03372	Nuclear receptor	Homo sapiens	IC50	=	2161.56	nM	5.67
ACGUYXCXAPNIKK-UHFFFAOYSA-N	CHEMBL496	HEXACHLOROPHENE	CHEMBL496	Small molecule	4	1949	P25779	Protease	Trypanosoma cruzi	Potency	=	25118.9	nM	4.6
ACGUYXCXAPNIKK-UHFFFAOYSA-N	CHEMBL496	HEXACHLOROPHENE	CHEMBL496	Small molecule	4	1949	P11142	Other	Homo sapiens	IC50	=	27400	nM	4.56
ACGUYXCXAPNIKK-UHFFFAOYSA-N	CHEMBL496	HEXACHLOROPHENE	CHEMBL496	Small molecule	4	1949	Q07820	Other	Homo sapiens	IC50	=	14833.2	nM	4.83
ACGUYXCXAPNIKK-UHFFFAOYSA-N	CHEMBL496	HEXACHLOROPHENE	CHEMBL496	Small molecule	4	1949	O15118	Transporter	Homo sapiens	Potency	=	3162.3	nM	5.5
ACGUYXCXAPNIKK-UHFFFAOYSA-N	CHEMBL496	HEXACHLOROPHENE	CHEMBL496	Small molecule	4	1949	P51450	Nuclear receptor	Mus musculus	Potency	=	5623.4	nM	5.25
ACGUYXCXAPNIKK-UHFFFAOYSA-N	CHEMBL496	HEXACHLOROPHENE	CHEMBL496	Small molecule	4	1949	P15428	Enzyme	Homo sapiens	Potency	=	35481.3	nM	4.45
ACGUYXCXAPNIKK-UHFFFAOYSA-N	CHEMBL496	HEXACHLOROPHENE	CHEMBL496	Small molecule	4	1949	O81014	Enzyme	Arabidopsis thaliana	Potency	=	84057.5	nM	4.08
ACGUYXCXAPNIKK-UHFFFAOYSA-N	CHEMBL496	HEXACHLOROPHENE	CHEMBL496	Small molecule	4	1949	P02545	Other	Homo sapiens	Potency	=	446.7	nM	6.35
ACGUYXCXAPNIKK-UHFFFAOYSA-N	CHEMBL496	HEXACHLOROPHENE	CHEMBL496	Small molecule	4	1949	P02545	Other	Homo sapiens	Potency	=	446.7	nM	6.35
ACGUYXCXAPNIKK-UHFFFAOYSA-N	CHEMBL496	HEXACHLOROPHENE	CHEMBL496	Small molecule	4	1949	P0DMV8	Other	Homo sapiens	IC50	=	19500	nM	4.71
ACGUYXCXAPNIKK-UHFFFAOYSA-N	CHEMBL496	HEXACHLOROPHENE	CHEMBL496	Small molecule	4	1949	P54132	Enzyme	Homo sapiens	Potency	=	35481.3	nM	4.45
ACGUYXCXAPNIKK-UHFFFAOYSA-N	CHEMBL496	HEXACHLOROPHENE	CHEMBL496	Small molecule	4	1949	P06746	Enzyme	Homo sapiens	Potency	=	28183.8	nM	4.55
ACGUYXCXAPNIKK-UHFFFAOYSA-N	CHEMBL496	HEXACHLOROPHENE	CHEMBL496	Small molecule	4	1949	G5EF15	Other	Caenorhabditis elegans	EC50	=	45445	nM	4.34
ACGUYXCXAPNIKK-UHFFFAOYSA-N	CHEMBL496	HEXACHLOROPHENE	CHEMBL496	Small molecule	4	1949	O96935	Protease	Plasmodium falciparum FcB1/Columbia	IC50	=	57990	nM	4.24
ACGUYXCXAPNIKK-UHFFFAOYSA-N	CHEMBL496	HEXACHLOROPHENE	CHEMBL496	Small molecule	4	1949	Q6QLK5	Other	Human immunodeficiency virus 1	IC50	=	7260	nM	5.14
ACGUYXCXAPNIKK-UHFFFAOYSA-N	CHEMBL496	HEXACHLOROPHENE	CHEMBL496	Small molecule	4	1949	C4YTQ8	Other	Candida albicans (strain WO-1) (Yeast)	EC50	=	1725	nM	5.76
ACGUYXCXAPNIKK-UHFFFAOYSA-N	CHEMBL496	HEXACHLOROPHENE	CHEMBL496	Small molecule	4	1949	P9WMR3	Enzyme	Mycobacterium tuberculosis	AC50	=	1815	nM	5.74
ACGUYXCXAPNIKK-UHFFFAOYSA-N	CHEMBL496	HEXACHLOROPHENE	CHEMBL496	Small molecule	4	1949	P9WHJ3	Enzyme	Mycobacterium tuberculosis	EC50	=	7270	nM	5.14
ACGUYXCXAPNIKK-UHFFFAOYSA-N	CHEMBL496	HEXACHLOROPHENE	CHEMBL496	Small molecule	4	1949	P9WMR3	Enzyme	Mycobacterium tuberculosis	AC50	=	6847	nM	5.16
ACGUYXCXAPNIKK-UHFFFAOYSA-N	CHEMBL496	HEXACHLOROPHENE	CHEMBL496	Small molecule	4	1949	P07900	Other	Homo sapiens	AC50	=	770	nM	6.11
ACGUYXCXAPNIKK-UHFFFAOYSA-N	CHEMBL496	HEXACHLOROPHENE	CHEMBL496	Small molecule	4	1949	Q8IL32	Other	Plasmodium falciparum 3D7	AC50	=	676	nM	6.17
ACGUYXCXAPNIKK-UHFFFAOYSA-N	CHEMBL496	HEXACHLOROPHENE	CHEMBL496	Small molecule	4	1949	P22303	Enzyme	Homo sapiens	IC50	=	3014.9	nM	5.52
ACGUYXCXAPNIKK-UHFFFAOYSA-N	CHEMBL496	HEXACHLOROPHENE	CHEMBL496	Small molecule	4	1949	P29274	GPCR	Homo sapiens	IC50	=	1613.8	nM	5.79
ACGUYXCXAPNIKK-UHFFFAOYSA-N	CHEMBL496	HEXACHLOROPHENE	CHEMBL496	Small molecule	4	1949	P29274	GPCR	Homo sapiens	Ki	=	906	nM	6.04
ACGUYXCXAPNIKK-UHFFFAOYSA-N	CHEMBL496	HEXACHLOROPHENE	CHEMBL496	Small molecule	4	1949	P0DMS8	GPCR	Homo sapiens	IC50	=	638.9	nM	6.2
ACGUYXCXAPNIKK-UHFFFAOYSA-N	CHEMBL496	HEXACHLOROPHENE	CHEMBL496	Small molecule	4	1949	P0DMS8	GPCR	Homo sapiens	Ki	=	361.1	nM	6.44
ACGUYXCXAPNIKK-UHFFFAOYSA-N	CHEMBL496	HEXACHLOROPHENE	CHEMBL496	Small molecule	4	1949	P08913	GPCR	Homo sapiens	IC50	=	5496.5	nM	5.26
ACGUYXCXAPNIKK-UHFFFAOYSA-N	CHEMBL496	HEXACHLOROPHENE	CHEMBL496	Small molecule	4	1949	P08913	GPCR	Homo sapiens	Ki	=	2061.2	nM	5.69
ACGUYXCXAPNIKK-UHFFFAOYSA-N	CHEMBL496	HEXACHLOROPHENE	CHEMBL496	Small molecule	4	1949	P18825	GPCR	Homo sapiens	IC50	=	6975.4	nM	5.16
ACGUYXCXAPNIKK-UHFFFAOYSA-N	CHEMBL496	HEXACHLOROPHENE	CHEMBL496	Small molecule	4	1949	P18825	GPCR	Homo sapiens	Ki	=	1013.5	nM	5.99
ACGUYXCXAPNIKK-UHFFFAOYSA-N	CHEMBL496	HEXACHLOROPHENE	CHEMBL496	Small molecule	4	1949	P35354	Enzyme	Homo sapiens	IC50	=	644.3	nM	6.19
ACGUYXCXAPNIKK-UHFFFAOYSA-N	CHEMBL496	HEXACHLOROPHENE	CHEMBL496	Small molecule	4	1949	P05177	Cytochrome	Homo sapiens	IC50	=	1313.3	nM	5.88
ACGUYXCXAPNIKK-UHFFFAOYSA-N	CHEMBL496	HEXACHLOROPHENE	CHEMBL496	Small molecule	4	1949	P33261	Cytochrome	Homo sapiens	IC50	=	1226.5	nM	5.91
ACGUYXCXAPNIKK-UHFFFAOYSA-N	CHEMBL496	HEXACHLOROPHENE	CHEMBL496	Small molecule	4	1949	P41595	GPCR	Homo sapiens	IC50	=	5694.7	nM	5.25
ACGUYXCXAPNIKK-UHFFFAOYSA-N	CHEMBL496	HEXACHLOROPHENE	CHEMBL496	Small molecule	4	1949	P41595	GPCR	Homo sapiens	Ki	=	3623.9	nM	5.44
ACGUYXCXAPNIKK-UHFFFAOYSA-N	CHEMBL496	HEXACHLOROPHENE	CHEMBL496	Small molecule	4	1949	P28335	GPCR	Homo sapiens	IC50	=	4604.2	nM	5.34
ACGUYXCXAPNIKK-UHFFFAOYSA-N	CHEMBL496	HEXACHLOROPHENE	CHEMBL496	Small molecule	4	1949	P28335	GPCR	Homo sapiens	Ki	=	2411.7	nM	5.62
ACGUYXCXAPNIKK-UHFFFAOYSA-N	CHEMBL496	HEXACHLOROPHENE	CHEMBL496	Small molecule	4	1949	P31645	Transporter	Homo sapiens	IC50	=	4349.4	nM	5.36
ACGUYXCXAPNIKK-UHFFFAOYSA-N	CHEMBL496	HEXACHLOROPHENE	CHEMBL496	Small molecule	4	1949	P31645	Transporter	Homo sapiens	Ki	=	2310.6	nM	5.64
ACGUYXCXAPNIKK-UHFFFAOYSA-N	CHEMBL496	HEXACHLOROPHENE	CHEMBL496	Small molecule	4	1949	P21452	GPCR	Homo sapiens	IC50	=	4139.2	nM	5.38
ACGUYXCXAPNIKK-UHFFFAOYSA-N	CHEMBL496	HEXACHLOROPHENE	CHEMBL496	Small molecule	4	1949	P21452	GPCR	Homo sapiens	Ki	=	1379.7	nM	5.86
ACGUYXCXAPNIKK-UHFFFAOYSA-N	CHEMBL496	HEXACHLOROPHENE	CHEMBL496	Small molecule	4	1949	P15207	Nuclear receptor	Rattus norvegicus	IC50	=	4975.3	nM	5.3
ACGUYXCXAPNIKK-UHFFFAOYSA-N	CHEMBL496	HEXACHLOROPHENE	CHEMBL496	Small molecule	4	1949	P15207	Nuclear receptor	Rattus norvegicus	Ki	=	3316.9	nM	5.48
ACGUYXCXAPNIKK-UHFFFAOYSA-N	CHEMBL496	HEXACHLOROPHENE	CHEMBL496	Small molecule	4	1949	P24557	Cytochrome	Homo sapiens	IC50	=	3087	nM	5.51
ACGUYXCXAPNIKK-UHFFFAOYSA-N	CHEMBL496	HEXACHLOROPHENE	CHEMBL496	Small molecule	4	1949	P10520	Kinase	Streptococcus pyogenes serotype M1	EC50	=	202	nM	6.7
ACGUYXCXAPNIKK-UHFFFAOYSA-N	CHEMBL496	HEXACHLOROPHENE	CHEMBL496	Small molecule	4	1949	P27361	Kinase	Homo sapiens	IC50	=	2484.4	nM	5.61
ACGUYXCXAPNIKK-UHFFFAOYSA-N	CHEMBL496	HEXACHLOROPHENE	CHEMBL496	Small molecule	4	1949	P28482	Kinase	Homo sapiens	IC50	=	196	nM	6.71
ACGUYXCXAPNIKK-UHFFFAOYSA-N	CHEMBL496	HEXACHLOROPHENE	CHEMBL496	Small molecule	4	1949	Q16539	Kinase	Homo sapiens	IC50	=	87.6	nM	7.06
ACGUYXCXAPNIKK-UHFFFAOYSA-N	CHEMBL496	HEXACHLOROPHENE	CHEMBL496	Small molecule	4	1949	P00533	Kinase	Homo sapiens	IC50	=	748.6	nM	6.13
ACGUYXCXAPNIKK-UHFFFAOYSA-N	CHEMBL496	HEXACHLOROPHENE	CHEMBL496	Small molecule	4	1949	P06241	Kinase	Homo sapiens	IC50	=	3478	nM	5.46
ACGUYXCXAPNIKK-UHFFFAOYSA-N	CHEMBL496	HEXACHLOROPHENE	CHEMBL496	Small molecule	4	1949	P04626	Kinase	Homo sapiens	IC50	=	3318.8	nM	5.48
ACGUYXCXAPNIKK-UHFFFAOYSA-N	CHEMBL496	HEXACHLOROPHENE	CHEMBL496	Small molecule	4	1949	P06239	Kinase	Homo sapiens	IC50	=	2432.5	nM	5.61
ACRHBAYQBXXRTO-OAQYLSRUSA-N	CHEMBL471737	IVABRADINE	CHEMBL471737	Small molecule	4	2015	O88704	Ion channel	Mus musculus	EC50	=	4500	nM	5.35	20795648
ACRHBAYQBXXRTO-OAQYLSRUSA-N	CHEMBL471737	IVABRADINE	CHEMBL471737	Small molecule	4	2015	O88703	Ion channel	Mus musculus	EC50	=	4520	nM	5.34	20795648
ACRHBAYQBXXRTO-OAQYLSRUSA-N	CHEMBL471737	IVABRADINE	CHEMBL471737	Small molecule	4	2015	Q9Y3Q4	Ion channel	Homo sapiens	EC50	=	4280	nM	5.37	20795648
ACTRVOBWPAIOHC-XIXRPRMCSA-N	CHEMBL1201073	SUCCIMER	CHEMBL1201073	Small molecule	4	1991	P0DTD1	Enzyme	Severe acute respiratory syndrome coronavirus 2	IC50	=	1720	nM	5.76
ACWBQPMHZXGDFX-QFIPXVFZSA-N	CHEMBL1069	VALSARTAN	CHEMBL1069	Small molecule	4	1996	P30556	GPCR	Homo sapiens	Ki	=	4700	nM	5.33	12773029
ACWBQPMHZXGDFX-QFIPXVFZSA-N	CHEMBL1069	VALSARTAN	CHEMBL1069	Small molecule	4	1996	P29089	GPCR	Rattus norvegicus	IC50	=	1.9	nM	8.72	15115399
ACWBQPMHZXGDFX-QFIPXVFZSA-N	CHEMBL1069	VALSARTAN	CHEMBL1069	Small molecule	4	1996	P25095	GPCR	Rattus norvegicus	IC50	=	3.4	nM	8.47	18318468
ACWBQPMHZXGDFX-QFIPXVFZSA-N	CHEMBL1069	VALSARTAN	CHEMBL1069	Small molecule	4	1996	O95342	Transporter	Homo sapiens	IC50	=	31070	nM	4.51	22961681
ACWBQPMHZXGDFX-QFIPXVFZSA-N	CHEMBL1069	VALSARTAN	CHEMBL1069	Small molecule	4	1996	P30556	GPCR	Homo sapiens	Ki	=	3	nM	8.52	29329002
ACWBQPMHZXGDFX-QFIPXVFZSA-N	CHEMBL1069	VALSARTAN	CHEMBL1069	Small molecule	4	1996	Q9HCN6	Adhesion	Homo sapiens	Kd	=	100000	nM	4	32463237
ACWBQPMHZXGDFX-QFIPXVFZSA-N	CHEMBL1069	VALSARTAN	CHEMBL1069	Small molecule	4	1996	Q9HCN6	Other	Homo sapiens	Kd	=	100000	nM	4	32463237
ACWBQPMHZXGDFX-QFIPXVFZSA-N	CHEMBL1069	VALSARTAN	CHEMBL1069	Small molecule	4	1996	P30556	GPCR	Homo sapiens	IC50	=	7.4	nM	8.13	33784102
ACWBQPMHZXGDFX-QFIPXVFZSA-N	CHEMBL1069	VALSARTAN	CHEMBL1069	Small molecule	4	1996	Q9NPC1	GPCR	Homo sapiens	EC50	=	16000	nM	4.8	34413955
ACWBQPMHZXGDFX-QFIPXVFZSA-N	CHEMBL1069	VALSARTAN	CHEMBL1069	Small molecule	4	1996	P30556	GPCR	Homo sapiens	IC50	=	2.7	nM	8.57
ACWZRVQXLIRSDF-UHFFFAOYSA-N	CHEMBL3187723	BINIMETINIB	CHEMBL3187723	Small molecule	4	2018	Q02750	Kinase	Homo sapiens	Kd	=	45	nM	7.35	29191878
ACWZRVQXLIRSDF-UHFFFAOYSA-N	CHEMBL3187723	BINIMETINIB	CHEMBL3187723	Small molecule	4	2018	P36507	Kinase	Homo sapiens	Kd	=	36	nM	7.44	29191878
ACWZRVQXLIRSDF-UHFFFAOYSA-N	CHEMBL3187723	BINIMETINIB	CHEMBL3187723	Small molecule	4	2018	P16083	Enzyme	Homo sapiens	Kd	=	14700	nM	4.83	29191878
ADEBPBSSDYVVLD-UHFFFAOYSA-N	CHEMBL502	DONEPEZIL	CHEMBL502	Small molecule	4	1996	P32738	Enzyme	Rattus norvegicus	IC50	=	5.3	nM	8.28	1738151
ADEBPBSSDYVVLD-UHFFFAOYSA-N	CHEMBL502	DONEPEZIL	CHEMBL502	Small molecule	4	1996	P37136	Enzyme	Rattus norvegicus	IC50	=	1.7	nM	8.77	7636858
ADEBPBSSDYVVLD-UHFFFAOYSA-N	CHEMBL502	DONEPEZIL	CHEMBL502	Small molecule	4	1996	P22303	Enzyme	Homo sapiens	IC50	=	8	nM	8.1	7707311
ADEBPBSSDYVVLD-UHFFFAOYSA-N	CHEMBL502	DONEPEZIL	CHEMBL502	Small molecule	4	1996	P06276	Enzyme	Homo sapiens	IC50	=	2900	nM	5.54	7707311
ADEBPBSSDYVVLD-UHFFFAOYSA-N	CHEMBL502	DONEPEZIL	CHEMBL502	Small molecule	4	1996	P22303	Enzyme	Homo sapiens	IC50	=	8	nM	8.1	8064800
ADEBPBSSDYVVLD-UHFFFAOYSA-N	CHEMBL502	DONEPEZIL	CHEMBL502	Small molecule	4	1996	Q9N1N9	Enzyme	Equus caballus	IC50	=	2900	nM	5.54	8064800
ADEBPBSSDYVVLD-UHFFFAOYSA-N	CHEMBL502	DONEPEZIL	CHEMBL502	Small molecule	4	1996	P22303	Enzyme	Homo sapiens	IC50	=	7.998	nM	8.1	8558505
ADEBPBSSDYVVLD-UHFFFAOYSA-N	CHEMBL502	DONEPEZIL	CHEMBL502	Small molecule	4	1996	P04058	Enzyme	Torpedo californica	IC50	=	12	nM	7.92	9871563
ADEBPBSSDYVVLD-UHFFFAOYSA-N	CHEMBL502	DONEPEZIL	CHEMBL502	Small molecule	4	1996	O42275	Enzyme	Electrophorus electricus	IC50	=	17	nM	7.77	9871563
ADEBPBSSDYVVLD-UHFFFAOYSA-N	CHEMBL502	DONEPEZIL	CHEMBL502	Small molecule	4	1996	P23795	Enzyme	Bos taurus	IC50	=	8	nM	8.1	9871563
ADEBPBSSDYVVLD-UHFFFAOYSA-N	CHEMBL502	DONEPEZIL	CHEMBL502	Small molecule	4	1996	P23795	Enzyme	Bos taurus	IC50	=	6	nM	8.22	9871563
ADEBPBSSDYVVLD-UHFFFAOYSA-N	CHEMBL502	DONEPEZIL	CHEMBL502	Small molecule	4	1996	P22303	Enzyme	Homo sapiens	IC50	=	8	nM	8.1	9871563
ADEBPBSSDYVVLD-UHFFFAOYSA-N	CHEMBL502	DONEPEZIL	CHEMBL502	Small molecule	4	1996	P04058	Enzyme	Torpedo californica	IC50	=	48	nM	7.32	10052979
ADEBPBSSDYVVLD-UHFFFAOYSA-N	CHEMBL502	DONEPEZIL	CHEMBL502	Small molecule	4	1996	P22303	Enzyme	Homo sapiens	IC50	=	16	nM	7.8	10052979
ADEBPBSSDYVVLD-UHFFFAOYSA-N	CHEMBL502	DONEPEZIL	CHEMBL502	Small molecule	4	1996	P06276	Enzyme	Homo sapiens	IC50	=	8200	nM	5.09	10052979
ADEBPBSSDYVVLD-UHFFFAOYSA-N	CHEMBL502	DONEPEZIL	CHEMBL502	Small molecule	4	1996	P37136	Enzyme	Rattus norvegicus	IC50	=	20	nM	7.7	10612585
ADEBPBSSDYVVLD-UHFFFAOYSA-N	CHEMBL502	DONEPEZIL	CHEMBL502	Small molecule	4	1996	O42275	Enzyme	Electrophorus electricus	IC50	=	48	nM	7.32	11495583
ADEBPBSSDYVVLD-UHFFFAOYSA-N	CHEMBL502	DONEPEZIL	CHEMBL502	Small molecule	4	1996	P22303	Enzyme	Homo sapiens	IC50	=	16	nM	7.8	11495583
ADEBPBSSDYVVLD-UHFFFAOYSA-N	CHEMBL502	DONEPEZIL	CHEMBL502	Small molecule	4	1996	P06276	Enzyme	Homo sapiens	IC50	=	8200	nM	5.09	11495583
ADEBPBSSDYVVLD-UHFFFAOYSA-N	CHEMBL502	DONEPEZIL	CHEMBL502	Small molecule	4	1996	P22303	Enzyme	Homo sapiens	IC50	=	40	nM	7.4	11689088
ADEBPBSSDYVVLD-UHFFFAOYSA-N	CHEMBL502	DONEPEZIL	CHEMBL502	Small molecule	4	1996	P22303	Enzyme	Homo sapiens	IC50	=	22	nM	7.66	12166941
ADEBPBSSDYVVLD-UHFFFAOYSA-N	CHEMBL502	DONEPEZIL	CHEMBL502	Small molecule	4	1996	P06276	Enzyme	Homo sapiens	IC50	=	4150	nM	5.38	12166941
ADEBPBSSDYVVLD-UHFFFAOYSA-N	CHEMBL502	DONEPEZIL	CHEMBL502	Small molecule	4	1996	P22303	Enzyme	Homo sapiens	IC50	=	18	nM	7.75	12182861
ADEBPBSSDYVVLD-UHFFFAOYSA-N	CHEMBL502	DONEPEZIL	CHEMBL502	Small molecule	4	1996	P22303	Enzyme	Homo sapiens	EC50	=	43	nM	7.37	12182861
ADEBPBSSDYVVLD-UHFFFAOYSA-N	CHEMBL502	DONEPEZIL	CHEMBL502	Small molecule	4	1996	P23795	Enzyme	Bos taurus	Ki	=	2.9	nM	8.54	12502352
ADEBPBSSDYVVLD-UHFFFAOYSA-N	CHEMBL502	DONEPEZIL	CHEMBL502	Small molecule	4	1996	Q9N1N9	Enzyme	Equus caballus	Ki	=	640	nM	6.19	12502352
ADEBPBSSDYVVLD-UHFFFAOYSA-N	CHEMBL502	DONEPEZIL	CHEMBL502	Small molecule	4	1996	P22303	Enzyme	Homo sapiens	Ki	=	20.5	nM	7.69	12773032
ADEBPBSSDYVVLD-UHFFFAOYSA-N	CHEMBL502	DONEPEZIL	CHEMBL502	Small molecule	4	1996	P22303	Enzyme	Homo sapiens	IC50	=	23.1	nM	7.64	12773032
ADEBPBSSDYVVLD-UHFFFAOYSA-N	CHEMBL502	DONEPEZIL	CHEMBL502	Small molecule	4	1996	P06276	Enzyme	Homo sapiens	IC50	=	7420	nM	5.13	12773032
ADEBPBSSDYVVLD-UHFFFAOYSA-N	CHEMBL502	DONEPEZIL	CHEMBL502	Small molecule	4	1996	P22303	Enzyme	Homo sapiens	IC50	=	22.91	nM	7.64	15588084
ADEBPBSSDYVVLD-UHFFFAOYSA-N	CHEMBL502	DONEPEZIL	CHEMBL502	Small molecule	4	1996	P06276	Enzyme	Homo sapiens	IC50	=	7585.78	nM	5.12	15588084
ADEBPBSSDYVVLD-UHFFFAOYSA-N	CHEMBL502	DONEPEZIL	CHEMBL502	Small molecule	4	1996	P22303	Enzyme	Homo sapiens	Ki	=	20.5	nM	7.69	15588084
ADEBPBSSDYVVLD-UHFFFAOYSA-N	CHEMBL502	DONEPEZIL	CHEMBL502	Small molecule	4	1996	P22303	Enzyme	Homo sapiens	IC50	=	22	nM	7.66	15715468
ADEBPBSSDYVVLD-UHFFFAOYSA-N	CHEMBL502	DONEPEZIL	CHEMBL502	Small molecule	4	1996	P06276	Enzyme	Homo sapiens	IC50	=	4150	nM	5.38	15715468
ADEBPBSSDYVVLD-UHFFFAOYSA-N	CHEMBL502	DONEPEZIL	CHEMBL502	Small molecule	4	1996	P23795	Enzyme	Bos taurus	Ki	=	2.9	nM	8.54	15771436
ADEBPBSSDYVVLD-UHFFFAOYSA-N	CHEMBL502	DONEPEZIL	CHEMBL502	Small molecule	4	1996	Q9N1N9	Enzyme	Equus caballus	Ki	=	640	nM	6.19	15771436
ADEBPBSSDYVVLD-UHFFFAOYSA-N	CHEMBL502	DONEPEZIL	CHEMBL502	Small molecule	4	1996	P37136	Enzyme	Rattus norvegicus	IC50	=	16	nM	7.8	15993600
ADEBPBSSDYVVLD-UHFFFAOYSA-N	CHEMBL502	DONEPEZIL	CHEMBL502	Small molecule	4	1996	Q9JKC1	Enzyme	Rattus norvegicus	IC50	=	7600	nM	5.12	15993600
ADEBPBSSDYVVLD-UHFFFAOYSA-N	CHEMBL502	DONEPEZIL	CHEMBL502	Small molecule	4	1996	P22303	Enzyme	Homo sapiens	IC50	=	22	nM	7.66	16570913
ADEBPBSSDYVVLD-UHFFFAOYSA-N	CHEMBL502	DONEPEZIL	CHEMBL502	Small molecule	4	1996	P06276	Enzyme	Homo sapiens	IC50	=	4150	nM	5.38	16570913
ADEBPBSSDYVVLD-UHFFFAOYSA-N	CHEMBL502	DONEPEZIL	CHEMBL502	Small molecule	4	1996	P37136	Enzyme	Rattus norvegicus	IC50	=	40	nM	7.4	17624631
ADEBPBSSDYVVLD-UHFFFAOYSA-N	CHEMBL502	DONEPEZIL	CHEMBL502	Small molecule	4	1996	Q9JKC1	Enzyme	Rattus norvegicus	IC50	=	5300	nM	5.28	17624631
ADEBPBSSDYVVLD-UHFFFAOYSA-N	CHEMBL502	DONEPEZIL	CHEMBL502	Small molecule	4	1996	P81908	Enzyme	Equus caballus	IC50	=	2700	nM	5.57	17624631
ADEBPBSSDYVVLD-UHFFFAOYSA-N	CHEMBL502	DONEPEZIL	CHEMBL502	Small molecule	4	1996	P06276	Enzyme	Homo sapiens	IC50	=	10050	nM	5	17681794
ADEBPBSSDYVVLD-UHFFFAOYSA-N	CHEMBL502	DONEPEZIL	CHEMBL502	Small molecule	4	1996	P22303	Enzyme	Homo sapiens	IC50	=	23.1	nM	7.64	17850125
ADEBPBSSDYVVLD-UHFFFAOYSA-N	CHEMBL502	DONEPEZIL	CHEMBL502	Small molecule	4	1996	P06276	Enzyme	Homo sapiens	IC50	=	7420	nM	5.13	17850125
ADEBPBSSDYVVLD-UHFFFAOYSA-N	CHEMBL502	DONEPEZIL	CHEMBL502	Small molecule	4	1996	P22303	Enzyme	Homo sapiens	IC50	=	23	nM	7.64	18181565
ADEBPBSSDYVVLD-UHFFFAOYSA-N	CHEMBL502	DONEPEZIL	CHEMBL502	Small molecule	4	1996	P22303	Enzyme	Homo sapiens	IC50	=	160	nM	6.8	18249544
ADEBPBSSDYVVLD-UHFFFAOYSA-N	CHEMBL502	DONEPEZIL	CHEMBL502	Small molecule	4	1996	Q9Y5N1	GPCR	Homo sapiens	IC50	=	350	nM	6.46	18249544
ADEBPBSSDYVVLD-UHFFFAOYSA-N	CHEMBL502	DONEPEZIL	CHEMBL502	Small molecule	4	1996	P22303	Enzyme	Homo sapiens	IC50	=	20	nM	7.7	18396354
ADEBPBSSDYVVLD-UHFFFAOYSA-N	CHEMBL502	DONEPEZIL	CHEMBL502	Small molecule	4	1996	P06276	Enzyme	Homo sapiens	IC50	=	7420	nM	5.13	18396354
ADEBPBSSDYVVLD-UHFFFAOYSA-N	CHEMBL502	DONEPEZIL	CHEMBL502	Small molecule	4	1996	Q9JKC1	Enzyme	Rattus norvegicus	IC50	=	2770	nM	5.56	18436348
ADEBPBSSDYVVLD-UHFFFAOYSA-N	CHEMBL502	DONEPEZIL	CHEMBL502	Small molecule	4	1996	P37136	Enzyme	Rattus norvegicus	IC50	=	12	nM	7.92	18436348
ADEBPBSSDYVVLD-UHFFFAOYSA-N	CHEMBL502	DONEPEZIL	CHEMBL502	Small molecule	4	1996	P37136	Enzyme	Rattus norvegicus	IC50	=	5.7	nM	8.24	18517184
ADEBPBSSDYVVLD-UHFFFAOYSA-N	CHEMBL502	DONEPEZIL	CHEMBL502	Small molecule	4	1996	Q9JKC1	Enzyme	Rattus norvegicus	IC50	=	7138	nM	5.15	18517184
ADEBPBSSDYVVLD-UHFFFAOYSA-N	CHEMBL502	DONEPEZIL	CHEMBL502	Small molecule	4	1996	P23795	Enzyme	Bos taurus	IC50	=	19	nM	7.72	18517184
ADEBPBSSDYVVLD-UHFFFAOYSA-N	CHEMBL502	DONEPEZIL	CHEMBL502	Small molecule	4	1996	P06276	Enzyme	Homo sapiens	IC50	=	930	nM	6.03	18517184
ADEBPBSSDYVVLD-UHFFFAOYSA-N	CHEMBL502	DONEPEZIL	CHEMBL502	Small molecule	4	1996	P37136	Enzyme	Rattus norvegicus	IC50	=	26.8	nM	7.57	18662884
ADEBPBSSDYVVLD-UHFFFAOYSA-N	CHEMBL502	DONEPEZIL	CHEMBL502	Small molecule	4	1996	Q9JKC1	Enzyme	Rattus norvegicus	IC50	=	3260	nM	5.49	18662884
ADEBPBSSDYVVLD-UHFFFAOYSA-N	CHEMBL502	DONEPEZIL	CHEMBL502	Small molecule	4	1996	O42275	Enzyme	Electrophorus electricus	IC50	=	110	nM	6.96	18701305
ADEBPBSSDYVVLD-UHFFFAOYSA-N	CHEMBL502	DONEPEZIL	CHEMBL502	Small molecule	4	1996	P22303	Enzyme	Homo sapiens	IC50	=	23.1	nM	7.64	18954037
ADEBPBSSDYVVLD-UHFFFAOYSA-N	CHEMBL502	DONEPEZIL	CHEMBL502	Small molecule	4	1996	P06276	Enzyme	Homo sapiens	IC50	=	7420	nM	5.13	18954037
ADEBPBSSDYVVLD-UHFFFAOYSA-N	CHEMBL502	DONEPEZIL	CHEMBL502	Small molecule	4	1996	P37136	Enzyme	Rattus norvegicus	IC50	=	35.48	nM	7.45	18976927
ADEBPBSSDYVVLD-UHFFFAOYSA-N	CHEMBL502	DONEPEZIL	CHEMBL502	Small molecule	4	1996	P37136	Enzyme	Rattus norvegicus	IC50	=	7.86	nM	8.11	19162488
ADEBPBSSDYVVLD-UHFFFAOYSA-N	CHEMBL502	DONEPEZIL	CHEMBL502	Small molecule	4	1996	O42275	Enzyme	Electrophorus electricus	IC50	=	120	nM	6.92	19643609
ADEBPBSSDYVVLD-UHFFFAOYSA-N	CHEMBL502	DONEPEZIL	CHEMBL502	Small molecule	4	1996	P37136	Enzyme	Rattus norvegicus	IC50	=	12	nM	7.92	19692250
ADEBPBSSDYVVLD-UHFFFAOYSA-N	CHEMBL502	DONEPEZIL	CHEMBL502	Small molecule	4	1996	Q9JKC1	Enzyme	Rattus norvegicus	IC50	=	4670	nM	5.33	19692250
ADEBPBSSDYVVLD-UHFFFAOYSA-N	CHEMBL502	DONEPEZIL	CHEMBL502	Small molecule	4	1996	P22303	Enzyme	Homo sapiens	IC50	=	8	nM	8.1	20053484
ADEBPBSSDYVVLD-UHFFFAOYSA-N	CHEMBL502	DONEPEZIL	CHEMBL502	Small molecule	4	1996	P22303	Enzyme	Homo sapiens	IC50	=	20	nM	7.7	20171894
ADEBPBSSDYVVLD-UHFFFAOYSA-N	CHEMBL502	DONEPEZIL	CHEMBL502	Small molecule	4	1996	P06276	Enzyme	Homo sapiens	IC50	=	7420	nM	5.13	20171894
ADEBPBSSDYVVLD-UHFFFAOYSA-N	CHEMBL502	DONEPEZIL	CHEMBL502	Small molecule	4	1996	P22303	Enzyme	Homo sapiens	Ki	=	20.5	nM	7.69	20420456
ADEBPBSSDYVVLD-UHFFFAOYSA-N	CHEMBL502	DONEPEZIL	CHEMBL502	Small molecule	4	1996	P81908	Enzyme	Equus caballus	IC50	=	840	nM	6.08	20575555
ADEBPBSSDYVVLD-UHFFFAOYSA-N	CHEMBL502	DONEPEZIL	CHEMBL502	Small molecule	4	1996	O42275	Enzyme	Electrophorus electricus	IC50	=	13.4	nM	7.87	20575555
ADEBPBSSDYVVLD-UHFFFAOYSA-N	CHEMBL502	DONEPEZIL	CHEMBL502	Small molecule	4	1996	P22303	Enzyme	Homo sapiens	IC50	=	8.2	nM	8.09	20575555
ADEBPBSSDYVVLD-UHFFFAOYSA-N	CHEMBL502	DONEPEZIL	CHEMBL502	Small molecule	4	1996	P22303	Enzyme	Homo sapiens	IC50	=	90	nM	7.05	20684567
ADEBPBSSDYVVLD-UHFFFAOYSA-N	CHEMBL502	DONEPEZIL	CHEMBL502	Small molecule	4	1996	P22303	Enzyme	Homo sapiens	IC50	=	120	nM	6.92	20951037
ADEBPBSSDYVVLD-UHFFFAOYSA-N	CHEMBL502	DONEPEZIL	CHEMBL502	Small molecule	4	1996	Q12809	Ion channel	Homo sapiens	IC50	=	1995.26	nM	5.7	21185626
ADEBPBSSDYVVLD-UHFFFAOYSA-N	CHEMBL502	DONEPEZIL	CHEMBL502	Small molecule	4	1996	P22303	Enzyme	Homo sapiens	IC50	=	6	nM	8.22	21216144
ADEBPBSSDYVVLD-UHFFFAOYSA-N	CHEMBL502	DONEPEZIL	CHEMBL502	Small molecule	4	1996	P06276	Enzyme	Homo sapiens	IC50	=	7000	nM	5.16	21216144
ADEBPBSSDYVVLD-UHFFFAOYSA-N	CHEMBL502	DONEPEZIL	CHEMBL502	Small molecule	4	1996	P22303	Enzyme	Homo sapiens	IC50	=	23	nM	7.64	21397996
ADEBPBSSDYVVLD-UHFFFAOYSA-N	CHEMBL502	DONEPEZIL	CHEMBL502	Small molecule	4	1996	P06276	Enzyme	Homo sapiens	IC50	=	7400	nM	5.13	21397996
ADEBPBSSDYVVLD-UHFFFAOYSA-N	CHEMBL502	DONEPEZIL	CHEMBL502	Small molecule	4	1996	P22303	Enzyme	Homo sapiens	IC50	=	18	nM	7.75	21417225
ADEBPBSSDYVVLD-UHFFFAOYSA-N	CHEMBL502	DONEPEZIL	CHEMBL502	Small molecule	4	1996	P06276	Enzyme	Homo sapiens	IC50	=	3900	nM	5.41	21417225
ADEBPBSSDYVVLD-UHFFFAOYSA-N	CHEMBL502	DONEPEZIL	CHEMBL502	Small molecule	4	1996	P22303	Enzyme	Homo sapiens	IC50	=	22	nM	7.66	21459491
ADEBPBSSDYVVLD-UHFFFAOYSA-N	CHEMBL502	DONEPEZIL	CHEMBL502	Small molecule	4	1996	P22303	Enzyme	Homo sapiens	IC50	=	22	nM	7.66	21459491
ADEBPBSSDYVVLD-UHFFFAOYSA-N	CHEMBL502	DONEPEZIL	CHEMBL502	Small molecule	4	1996	P22303	Enzyme	Homo sapiens	IC50	=	4150	nM	5.38	21459491
ADEBPBSSDYVVLD-UHFFFAOYSA-N	CHEMBL502	DONEPEZIL	CHEMBL502	Small molecule	4	1996	P22303	Enzyme	Homo sapiens	IC50	=	4150	nM	5.38	21459491
ADEBPBSSDYVVLD-UHFFFAOYSA-N	CHEMBL502	DONEPEZIL	CHEMBL502	Small molecule	4	1996	P37136	Enzyme	Rattus norvegicus	IC50	=	5	nM	8.3	22019465
ADEBPBSSDYVVLD-UHFFFAOYSA-N	CHEMBL502	DONEPEZIL	CHEMBL502	Small molecule	4	1996	O42275	Enzyme	Electrophorus electricus	IC50	=	6.7	nM	8.17	22023459
ADEBPBSSDYVVLD-UHFFFAOYSA-N	CHEMBL502	DONEPEZIL	CHEMBL502	Small molecule	4	1996	P19643	Enzyme	Rattus norvegicus	IC50	=	15000	nM	4.82	22023459
ADEBPBSSDYVVLD-UHFFFAOYSA-N	CHEMBL502	DONEPEZIL	CHEMBL502	Small molecule	4	1996	P21396	Enzyme	Rattus norvegicus	IC50	=	850000	nM	3.07	22023459
ADEBPBSSDYVVLD-UHFFFAOYSA-N	CHEMBL502	DONEPEZIL	CHEMBL502	Small molecule	4	1996	P81908	Enzyme	Equus caballus	IC50	=	7400	nM	5.13	22023459
ADEBPBSSDYVVLD-UHFFFAOYSA-N	CHEMBL502	DONEPEZIL	CHEMBL502	Small molecule	4	1996	P37136	Enzyme	Rattus norvegicus	IC50	=	21.5	nM	7.67	22172310
ADEBPBSSDYVVLD-UHFFFAOYSA-N	CHEMBL502	DONEPEZIL	CHEMBL502	Small molecule	4	1996	O42275	Enzyme	Electrophorus electricus	IC50	=	6.7	nM	8.17	22503231
ADEBPBSSDYVVLD-UHFFFAOYSA-N	CHEMBL502	DONEPEZIL	CHEMBL502	Small molecule	4	1996	Q9N1N9	Enzyme	Equus caballus	IC50	=	7400	nM	5.13	22503231
ADEBPBSSDYVVLD-UHFFFAOYSA-N	CHEMBL502	DONEPEZIL	CHEMBL502	Small molecule	4	1996	P21396	Enzyme	Rattus norvegicus	IC50	=	850000	nM	3.07	22503231
ADEBPBSSDYVVLD-UHFFFAOYSA-N	CHEMBL502	DONEPEZIL	CHEMBL502	Small molecule	4	1996	P19643	Enzyme	Rattus norvegicus	IC50	=	15000	nM	4.82	22503231
ADEBPBSSDYVVLD-UHFFFAOYSA-N	CHEMBL502	DONEPEZIL	CHEMBL502	Small molecule	4	1996	O42275	Enzyme	Electrophorus electricus	IC50	=	26	nM	7.58	22633691
ADEBPBSSDYVVLD-UHFFFAOYSA-N	CHEMBL502	DONEPEZIL	CHEMBL502	Small molecule	4	1996	P81908	Enzyme	Equus caballus	IC50	=	4660	nM	5.33	22633691
ADEBPBSSDYVVLD-UHFFFAOYSA-N	CHEMBL502	DONEPEZIL	CHEMBL502	Small molecule	4	1996	P56817	Protease	Homo sapiens	IC50	=	3200	nM	5.5	22704921
ADEBPBSSDYVVLD-UHFFFAOYSA-N	CHEMBL502	DONEPEZIL	CHEMBL502	Small molecule	4	1996	P81908	Enzyme	Equus caballus	IC50	=	3600	nM	5.44	22704921
ADEBPBSSDYVVLD-UHFFFAOYSA-N	CHEMBL502	DONEPEZIL	CHEMBL502	Small molecule	4	1996	P22303	Enzyme	Homo sapiens	IC50	=	32	nM	7.5	22704921
ADEBPBSSDYVVLD-UHFFFAOYSA-N	CHEMBL502	DONEPEZIL	CHEMBL502	Small molecule	4	1996	P06276	Enzyme	Homo sapiens	IC50	=	2500	nM	5.6	23078965
ADEBPBSSDYVVLD-UHFFFAOYSA-N	CHEMBL502	DONEPEZIL	CHEMBL502	Small molecule	4	1996	P22303	Enzyme	Homo sapiens	IC50	=	10	nM	8	23078965
ADEBPBSSDYVVLD-UHFFFAOYSA-N	CHEMBL502	DONEPEZIL	CHEMBL502	Small molecule	4	1996	P81908	Enzyme	Equus caballus	IC50	=	1900	nM	5.72	23199476
ADEBPBSSDYVVLD-UHFFFAOYSA-N	CHEMBL502	DONEPEZIL	CHEMBL502	Small molecule	4	1996	P23795	Enzyme	Bos taurus	IC50	=	4.2	nM	8.38	23199476
ADEBPBSSDYVVLD-UHFFFAOYSA-N	CHEMBL502	DONEPEZIL	CHEMBL502	Small molecule	4	1996	P06276	Enzyme	Homo sapiens	IC50	=	2000	nM	5.7	23199476
ADEBPBSSDYVVLD-UHFFFAOYSA-N	CHEMBL502	DONEPEZIL	CHEMBL502	Small molecule	4	1996	P22303	Enzyme	Homo sapiens	IC50	=	2	nM	8.7	23199476
ADEBPBSSDYVVLD-UHFFFAOYSA-N	CHEMBL502	DONEPEZIL	CHEMBL502	Small molecule	4	1996	P22303	Enzyme	Homo sapiens	IC50	=	5.7	nM	8.24	23273608
ADEBPBSSDYVVLD-UHFFFAOYSA-N	CHEMBL502	DONEPEZIL	CHEMBL502	Small molecule	4	1996	P37136	Enzyme	Rattus norvegicus	IC50	=	32	nM	7.5	23273608
ADEBPBSSDYVVLD-UHFFFAOYSA-N	CHEMBL502	DONEPEZIL	CHEMBL502	Small molecule	4	1996	P22303	Enzyme	Homo sapiens	Ki	=	7.2	nM	8.14	23276831
ADEBPBSSDYVVLD-UHFFFAOYSA-N	CHEMBL502	DONEPEZIL	CHEMBL502	Small molecule	4	1996	P06276	Enzyme	Homo sapiens	IC50	=	15240	nM	4.82	23562059
ADEBPBSSDYVVLD-UHFFFAOYSA-N	CHEMBL502	DONEPEZIL	CHEMBL502	Small molecule	4	1996	O42275	Enzyme	Electrophorus electricus	IC50	=	40	nM	7.4	23562059
ADEBPBSSDYVVLD-UHFFFAOYSA-N	CHEMBL502	DONEPEZIL	CHEMBL502	Small molecule	4	1996	Q99720	Other	Homo sapiens	Ki	=	14.6	nM	7.84	23582449
ADEBPBSSDYVVLD-UHFFFAOYSA-N	CHEMBL502	DONEPEZIL	CHEMBL502	Small molecule	4	1996	P22303	Enzyme	Homo sapiens	IC50	=	21	nM	7.68	23603045
ADEBPBSSDYVVLD-UHFFFAOYSA-N	CHEMBL502	DONEPEZIL	CHEMBL502	Small molecule	4	1996	P06276	Enzyme	Homo sapiens	IC50	=	13600	nM	4.87	23791077
ADEBPBSSDYVVLD-UHFFFAOYSA-N	CHEMBL502	DONEPEZIL	CHEMBL502	Small molecule	4	1996	P22303	Enzyme	Homo sapiens	IC50	=	40	nM	7.4	23791077
ADEBPBSSDYVVLD-UHFFFAOYSA-N	CHEMBL502	DONEPEZIL	CHEMBL502	Small molecule	4	1996	P06276	Enzyme	Homo sapiens	Ki	=	12540	nM	4.9	23810675
ADEBPBSSDYVVLD-UHFFFAOYSA-N	CHEMBL502	DONEPEZIL	CHEMBL502	Small molecule	4	1996	O42275	Enzyme	Electrophorus electricus	Ki	=	56	nM	7.25	23810675
ADEBPBSSDYVVLD-UHFFFAOYSA-N	CHEMBL502	DONEPEZIL	CHEMBL502	Small molecule	4	1996	O42275	Enzyme	Electrophorus electricus	IC50	=	40.74	nM	7.39	23810675
ADEBPBSSDYVVLD-UHFFFAOYSA-N	CHEMBL502	DONEPEZIL	CHEMBL502	Small molecule	4	1996	P06276	Enzyme	Homo sapiens	IC50	=	15240	nM	4.82	23810675
ADEBPBSSDYVVLD-UHFFFAOYSA-N	CHEMBL502	DONEPEZIL	CHEMBL502	Small molecule	4	1996	O42275	Enzyme	Electrophorus electricus	IC50	=	40	nM	7.4	23810675
ADEBPBSSDYVVLD-UHFFFAOYSA-N	CHEMBL502	DONEPEZIL	CHEMBL502	Small molecule	4	1996	P06276	Enzyme	Homo sapiens	IC50	=	2500	nM	5.6	23838422
ADEBPBSSDYVVLD-UHFFFAOYSA-N	CHEMBL502	DONEPEZIL	CHEMBL502	Small molecule	4	1996	P22303	Enzyme	Homo sapiens	IC50	=	10	nM	8	23838422
ADEBPBSSDYVVLD-UHFFFAOYSA-N	CHEMBL502	DONEPEZIL	CHEMBL502	Small molecule	4	1996	O95342	Transporter	Homo sapiens	IC50	=	78000	nM	4.11	23956101
ADEBPBSSDYVVLD-UHFFFAOYSA-N	CHEMBL502	DONEPEZIL	CHEMBL502	Small molecule	4	1996	O15439	Transporter	Homo sapiens	IC50	=	72900	nM	4.14	23956101
ADEBPBSSDYVVLD-UHFFFAOYSA-N	CHEMBL502	DONEPEZIL	CHEMBL502	Small molecule	4	1996	P81908	Enzyme	Equus caballus	IC50	=	5380	nM	5.27	23988409
ADEBPBSSDYVVLD-UHFFFAOYSA-N	CHEMBL502	DONEPEZIL	CHEMBL502	Small molecule	4	1996	O42275	Enzyme	Electrophorus electricus	IC50	=	14	nM	7.85	23988409
ADEBPBSSDYVVLD-UHFFFAOYSA-N	CHEMBL502	DONEPEZIL	CHEMBL502	Small molecule	4	1996	P22303	Enzyme	Homo sapiens	IC50	=	11	nM	7.96	24160297
ADEBPBSSDYVVLD-UHFFFAOYSA-N	CHEMBL502	DONEPEZIL	CHEMBL502	Small molecule	4	1996	P81908	Enzyme	Equus caballus	IC50	=	3365	nM	5.47	24160297
ADEBPBSSDYVVLD-UHFFFAOYSA-N	CHEMBL502	DONEPEZIL	CHEMBL502	Small molecule	4	1996	O42275	Enzyme	Electrophorus electricus	IC50	=	38	nM	7.42	24160297
ADEBPBSSDYVVLD-UHFFFAOYSA-N	CHEMBL502	DONEPEZIL	CHEMBL502	Small molecule	4	1996	P81908	Enzyme	Equus caballus	IC50	=	5380	nM	5.27	24211638
ADEBPBSSDYVVLD-UHFFFAOYSA-N	CHEMBL502	DONEPEZIL	CHEMBL502	Small molecule	4	1996	O42275	Enzyme	Electrophorus electricus	IC50	=	14	nM	7.85	24211638
ADEBPBSSDYVVLD-UHFFFAOYSA-N	CHEMBL502	DONEPEZIL	CHEMBL502	Small molecule	4	1996	P81908	Enzyme	Equus caballus	IC50	=	2500	nM	5.6	24378710
ADEBPBSSDYVVLD-UHFFFAOYSA-N	CHEMBL502	DONEPEZIL	CHEMBL502	Small molecule	4	1996	P22303	Enzyme	Homo sapiens	IC50	=	10	nM	8	24378710
ADEBPBSSDYVVLD-UHFFFAOYSA-N	CHEMBL502	DONEPEZIL	CHEMBL502	Small molecule	4	1996	P22303	Enzyme	Homo sapiens	IC50	=	11	nM	7.96	24461494
ADEBPBSSDYVVLD-UHFFFAOYSA-N	CHEMBL502	DONEPEZIL	CHEMBL502	Small molecule	4	1996	P81908	Enzyme	Equus caballus	IC50	=	3490	nM	5.46	24461494
ADEBPBSSDYVVLD-UHFFFAOYSA-N	CHEMBL502	DONEPEZIL	CHEMBL502	Small molecule	4	1996	O42275	Enzyme	Electrophorus electricus	IC50	=	41	nM	7.39	24461494
ADEBPBSSDYVVLD-UHFFFAOYSA-N	CHEMBL502	DONEPEZIL	CHEMBL502	Small molecule	4	1996	P27338	Enzyme	Homo sapiens	IC50	=	15000	nM	4.82	24530494
ADEBPBSSDYVVLD-UHFFFAOYSA-N	CHEMBL502	DONEPEZIL	CHEMBL502	Small molecule	4	1996	P81908	Enzyme	Equus caballus	IC50	=	840	nM	6.08	24530494
ADEBPBSSDYVVLD-UHFFFAOYSA-N	CHEMBL502	DONEPEZIL	CHEMBL502	Small molecule	4	1996	O42275	Enzyme	Electrophorus electricus	IC50	=	13	nM	7.89	24530494
ADEBPBSSDYVVLD-UHFFFAOYSA-N	CHEMBL502	DONEPEZIL	CHEMBL502	Small molecule	4	1996	Q9JKC1	Enzyme	Rattus norvegicus	IC50	=	20700	nM	4.68	24589487
ADEBPBSSDYVVLD-UHFFFAOYSA-N	CHEMBL502	DONEPEZIL	CHEMBL502	Small molecule	4	1996	P22303	Enzyme	Homo sapiens	IC50	=	11	nM	7.96	24589487
ADEBPBSSDYVVLD-UHFFFAOYSA-N	CHEMBL502	DONEPEZIL	CHEMBL502	Small molecule	4	1996	O42275	Enzyme	Electrophorus electricus	IC50	=	120	nM	6.92	24589487
ADEBPBSSDYVVLD-UHFFFAOYSA-N	CHEMBL502	DONEPEZIL	CHEMBL502	Small molecule	4	1996	P37136	Enzyme	Rattus norvegicus	IC50	=	15	nM	7.82	24589487
ADEBPBSSDYVVLD-UHFFFAOYSA-N	CHEMBL502	DONEPEZIL	CHEMBL502	Small molecule	4	1996	O42275	Enzyme	Electrophorus electricus	IC50	=	33	nM	7.48	24657052
ADEBPBSSDYVVLD-UHFFFAOYSA-N	CHEMBL502	DONEPEZIL	CHEMBL502	Small molecule	4	1996	P81908	Enzyme	Equus caballus	IC50	=	1820	nM	5.74	24657052
ADEBPBSSDYVVLD-UHFFFAOYSA-N	CHEMBL502	DONEPEZIL	CHEMBL502	Small molecule	4	1996	O42275	Enzyme	Electrophorus electricus	IC50	=	30	nM	7.52	24675179
ADEBPBSSDYVVLD-UHFFFAOYSA-N	CHEMBL502	DONEPEZIL	CHEMBL502	Small molecule	4	1996	P06276	Enzyme	Homo sapiens	IC50	=	6370	nM	5.2	24675179
ADEBPBSSDYVVLD-UHFFFAOYSA-N	CHEMBL502	DONEPEZIL	CHEMBL502	Small molecule	4	1996	O42275	Enzyme	Electrophorus electricus	IC50	=	30	nM	7.52	24681981
ADEBPBSSDYVVLD-UHFFFAOYSA-N	CHEMBL502	DONEPEZIL	CHEMBL502	Small molecule	4	1996	P06276	Enzyme	Homo sapiens	IC50	=	6370	nM	5.2	24681981
ADEBPBSSDYVVLD-UHFFFAOYSA-N	CHEMBL502	DONEPEZIL	CHEMBL502	Small molecule	4	1996	O42275	Enzyme	Electrophorus electricus	IC50	=	6.7	nM	8.17	24813882
ADEBPBSSDYVVLD-UHFFFAOYSA-N	CHEMBL502	DONEPEZIL	CHEMBL502	Small molecule	4	1996	P81908	Enzyme	Equus caballus	IC50	=	7400	nM	5.13	24813882
ADEBPBSSDYVVLD-UHFFFAOYSA-N	CHEMBL502	DONEPEZIL	CHEMBL502	Small molecule	4	1996	P19643	Enzyme	Rattus norvegicus	IC50	=	15000	nM	4.82	24813882
ADEBPBSSDYVVLD-UHFFFAOYSA-N	CHEMBL502	DONEPEZIL	CHEMBL502	Small molecule	4	1996	O42275	Enzyme	Electrophorus electricus	IC50	=	22	nM	7.66	24941128
ADEBPBSSDYVVLD-UHFFFAOYSA-N	CHEMBL502	DONEPEZIL	CHEMBL502	Small molecule	4	1996	P81908	Enzyme	Equus caballus	IC50	=	7300	nM	5.14	24941128
ADEBPBSSDYVVLD-UHFFFAOYSA-N	CHEMBL502	DONEPEZIL	CHEMBL502	Small molecule	4	1996	P22303	Enzyme	Homo sapiens	IC50	=	62	nM	7.21	24980117
ADEBPBSSDYVVLD-UHFFFAOYSA-N	CHEMBL502	DONEPEZIL	CHEMBL502	Small molecule	4	1996	P06276	Enzyme	Homo sapiens	IC50	=	6920	nM	5.16	24980117
ADEBPBSSDYVVLD-UHFFFAOYSA-N	CHEMBL502	DONEPEZIL	CHEMBL502	Small molecule	4	1996	O42275	Enzyme	Electrophorus electricus	IC50	=	14	nM	7.85	25036795
ADEBPBSSDYVVLD-UHFFFAOYSA-N	CHEMBL502	DONEPEZIL	CHEMBL502	Small molecule	4	1996	P81908	Enzyme	Equus caballus	IC50	=	5380	nM	5.27	25036795
ADEBPBSSDYVVLD-UHFFFAOYSA-N	CHEMBL502	DONEPEZIL	CHEMBL502	Small molecule	4	1996	P37136	Enzyme	Rattus norvegicus	IC50	=	11	nM	7.96	25082512
ADEBPBSSDYVVLD-UHFFFAOYSA-N	CHEMBL502	DONEPEZIL	CHEMBL502	Small molecule	4	1996	Q9JKC1	Enzyme	Rattus norvegicus	IC50	=	1280	nM	5.89	25082512
ADEBPBSSDYVVLD-UHFFFAOYSA-N	CHEMBL502	DONEPEZIL	CHEMBL502	Small molecule	4	1996	P22303	Enzyme	Homo sapiens	IC50	=	8	nM	8.1	25189690
ADEBPBSSDYVVLD-UHFFFAOYSA-N	CHEMBL502	DONEPEZIL	CHEMBL502	Small molecule	4	1996	P06276	Enzyme	Homo sapiens	IC50	=	7100	nM	5.15	25189690
ADEBPBSSDYVVLD-UHFFFAOYSA-N	CHEMBL502	DONEPEZIL	CHEMBL502	Small molecule	4	1996	O42275	Enzyme	Electrophorus electricus	IC50	=	7230	nM	5.14	25257911
ADEBPBSSDYVVLD-UHFFFAOYSA-N	CHEMBL502	DONEPEZIL	CHEMBL502	Small molecule	4	1996	P06276	Enzyme	Homo sapiens	IC50	=	20	nM	7.7	25257911
ADEBPBSSDYVVLD-UHFFFAOYSA-N	CHEMBL502	DONEPEZIL	CHEMBL502	Small molecule	4	1996	O42275	Enzyme	Electrophorus electricus	IC50	=	38.2	nM	7.42	25282266
ADEBPBSSDYVVLD-UHFFFAOYSA-N	CHEMBL502	DONEPEZIL	CHEMBL502	Small molecule	4	1996	Q9N1N9	Enzyme	Equus caballus	IC50	=	3365.4	nM	5.47	25282266
ADEBPBSSDYVVLD-UHFFFAOYSA-N	CHEMBL502	DONEPEZIL	CHEMBL502	Small molecule	4	1996	P22303	Enzyme	Homo sapiens	IC50	=	11.7	nM	7.93	25282266
ADEBPBSSDYVVLD-UHFFFAOYSA-N	CHEMBL502	DONEPEZIL	CHEMBL502	Small molecule	4	1996	P06276	Enzyme	Homo sapiens	IC50	=	8200	nM	5.09	25418133
ADEBPBSSDYVVLD-UHFFFAOYSA-N	CHEMBL502	DONEPEZIL	CHEMBL502	Small molecule	4	1996	P22303	Enzyme	Homo sapiens	IC50	=	16	nM	7.8	25418133
ADEBPBSSDYVVLD-UHFFFAOYSA-N	CHEMBL502	DONEPEZIL	CHEMBL502	Small molecule	4	1996	P08684	Cytochrome	Homo sapiens	IC50	=	54680	nM	4.26	25499431
ADEBPBSSDYVVLD-UHFFFAOYSA-N	CHEMBL502	DONEPEZIL	CHEMBL502	Small molecule	4	1996	P08183	Transporter	Homo sapiens	IC50	=	34850	nM	4.46	25499431
ADEBPBSSDYVVLD-UHFFFAOYSA-N	CHEMBL502	DONEPEZIL	CHEMBL502	Small molecule	4	1996	P81908	Enzyme	Equus caballus	IC50	=	1830	nM	5.74	25621991
ADEBPBSSDYVVLD-UHFFFAOYSA-N	CHEMBL502	DONEPEZIL	CHEMBL502	Small molecule	4	1996	O42275	Enzyme	Electrophorus electricus	IC50	=	10	nM	8	25621991
ADEBPBSSDYVVLD-UHFFFAOYSA-N	CHEMBL502	DONEPEZIL	CHEMBL502	Small molecule	4	1996	P22303	Enzyme	Homo sapiens	IC50	=	6	nM	8.22	25621991
ADEBPBSSDYVVLD-UHFFFAOYSA-N	CHEMBL502	DONEPEZIL	CHEMBL502	Small molecule	4	1996	O42275	Enzyme	Electrophorus electricus	IC50	=	48	nM	7.32	25624107
ADEBPBSSDYVVLD-UHFFFAOYSA-N	CHEMBL502	DONEPEZIL	CHEMBL502	Small molecule	4	1996	P81908	Enzyme	Equus caballus	IC50	=	1911	nM	5.72	25624107
ADEBPBSSDYVVLD-UHFFFAOYSA-N	CHEMBL502	DONEPEZIL	CHEMBL502	Small molecule	4	1996	P37136	Enzyme	Rattus norvegicus	IC50	=	15	nM	7.82	25678013
ADEBPBSSDYVVLD-UHFFFAOYSA-N	CHEMBL502	DONEPEZIL	CHEMBL502	Small molecule	4	1996	O42275	Enzyme	Electrophorus electricus	IC50	=	110	nM	6.96	25678013
ADEBPBSSDYVVLD-UHFFFAOYSA-N	CHEMBL502	DONEPEZIL	CHEMBL502	Small molecule	4	1996	O42275	Enzyme	Electrophorus electricus	IC50	=	10	nM	8	25707322
ADEBPBSSDYVVLD-UHFFFAOYSA-N	CHEMBL502	DONEPEZIL	CHEMBL502	Small molecule	4	1996	P81908	Enzyme	Equus caballus	IC50	=	1830	nM	5.74	25707322
ADEBPBSSDYVVLD-UHFFFAOYSA-N	CHEMBL502	DONEPEZIL	CHEMBL502	Small molecule	4	1996	P22303	Enzyme	Homo sapiens	IC50	=	6	nM	8.22	25707322
ADEBPBSSDYVVLD-UHFFFAOYSA-N	CHEMBL502	DONEPEZIL	CHEMBL502	Small molecule	4	1996	O42275	Enzyme	Electrophorus electricus	IC50	=	14	nM	7.85	25768702
ADEBPBSSDYVVLD-UHFFFAOYSA-N	CHEMBL502	DONEPEZIL	CHEMBL502	Small molecule	4	1996	P81908	Enzyme	Equus caballus	IC50	=	3310	nM	5.48	25768702
ADEBPBSSDYVVLD-UHFFFAOYSA-N	CHEMBL502	DONEPEZIL	CHEMBL502	Small molecule	4	1996	P37136	Enzyme	Rattus norvegicus	IC50	=	15	nM	7.82	25778991
ADEBPBSSDYVVLD-UHFFFAOYSA-N	CHEMBL502	DONEPEZIL	CHEMBL502	Small molecule	4	1996	O42275	Enzyme	Electrophorus electricus	IC50	=	110	nM	6.96	25778991
ADEBPBSSDYVVLD-UHFFFAOYSA-N	CHEMBL502	DONEPEZIL	CHEMBL502	Small molecule	4	1996	P22303	Enzyme	Homo sapiens	IC50	=	12	nM	7.92	25778991
ADEBPBSSDYVVLD-UHFFFAOYSA-N	CHEMBL502	DONEPEZIL	CHEMBL502	Small molecule	4	1996	P22303	Enzyme	Homo sapiens	IC50	=	6	nM	8.22	25793650
ADEBPBSSDYVVLD-UHFFFAOYSA-N	CHEMBL502	DONEPEZIL	CHEMBL502	Small molecule	4	1996	P81908	Enzyme	Equus caballus	IC50	=	7000	nM	5.16	25793650
ADEBPBSSDYVVLD-UHFFFAOYSA-N	CHEMBL502	DONEPEZIL	CHEMBL502	Small molecule	4	1996	O42275	Enzyme	Electrophorus electricus	IC50	=	26100	nM	4.58	25868744
ADEBPBSSDYVVLD-UHFFFAOYSA-N	CHEMBL502	DONEPEZIL	CHEMBL502	Small molecule	4	1996	P81908	Enzyme	Equus caballus	IC50	=	4460	nM	5.35	25868744
ADEBPBSSDYVVLD-UHFFFAOYSA-N	CHEMBL502	DONEPEZIL	CHEMBL502	Small molecule	4	1996	O42275	Enzyme	Electrophorus electricus	Ki	=	4.24	nM	8.37	25969170
ADEBPBSSDYVVLD-UHFFFAOYSA-N	CHEMBL502	DONEPEZIL	CHEMBL502	Small molecule	4	1996	P22303	Enzyme	Homo sapiens	IC50	=	15	nM	7.82	26107513
ADEBPBSSDYVVLD-UHFFFAOYSA-N	CHEMBL502	DONEPEZIL	CHEMBL502	Small molecule	4	1996	P06276	Enzyme	Homo sapiens	IC50	=	4800	nM	5.32	26107513
ADEBPBSSDYVVLD-UHFFFAOYSA-N	CHEMBL502	DONEPEZIL	CHEMBL502	Small molecule	4	1996	P81908	Enzyme	Equus caballus	IC50	=	8710	nM	5.06	26337018
ADEBPBSSDYVVLD-UHFFFAOYSA-N	CHEMBL502	DONEPEZIL	CHEMBL502	Small molecule	4	1996	O42275	Enzyme	Electrophorus electricus	IC50	=	49	nM	7.31	26337018
ADEBPBSSDYVVLD-UHFFFAOYSA-N	CHEMBL502	DONEPEZIL	CHEMBL502	Small molecule	4	1996	P22303	Enzyme	Homo sapiens	IC50	=	14	nM	7.85	26363866
ADEBPBSSDYVVLD-UHFFFAOYSA-N	CHEMBL502	DONEPEZIL	CHEMBL502	Small molecule	4	1996	P06276	Enzyme	Homo sapiens	IC50	=	5600	nM	5.25	26363866
ADEBPBSSDYVVLD-UHFFFAOYSA-N	CHEMBL502	DONEPEZIL	CHEMBL502	Small molecule	4	1996	P04058	Enzyme	Torpedo californica	IC50	=	23	nM	7.64	26363872
ADEBPBSSDYVVLD-UHFFFAOYSA-N	CHEMBL502	DONEPEZIL	CHEMBL502	Small molecule	4	1996	O42275	Enzyme	Electrophorus electricus	IC50	=	59.9	nM	7.22	26454504
ADEBPBSSDYVVLD-UHFFFAOYSA-N	CHEMBL502	DONEPEZIL	CHEMBL502	Small molecule	4	1996	P81908	Enzyme	Equus caballus	IC50	=	3620	nM	5.44	26454504
ADEBPBSSDYVVLD-UHFFFAOYSA-N	CHEMBL502	DONEPEZIL	CHEMBL502	Small molecule	4	1996	P27338	Enzyme	Homo sapiens	IC50	=	15200	nM	4.82	26471320
ADEBPBSSDYVVLD-UHFFFAOYSA-N	CHEMBL502	DONEPEZIL	CHEMBL502	Small molecule	4	1996	P22303	Enzyme	Homo sapiens	IC50	=	9	nM	8.05	26471320
ADEBPBSSDYVVLD-UHFFFAOYSA-N	CHEMBL502	DONEPEZIL	CHEMBL502	Small molecule	4	1996	P06276	Enzyme	Homo sapiens	IC50	=	7500	nM	5.12	26471320
ADEBPBSSDYVVLD-UHFFFAOYSA-N	CHEMBL502	DONEPEZIL	CHEMBL502	Small molecule	4	1996	P81908	Enzyme	Equus caballus	IC50	=	540	nM	6.27	26514744
ADEBPBSSDYVVLD-UHFFFAOYSA-N	CHEMBL502	DONEPEZIL	CHEMBL502	Small molecule	4	1996	O42275	Enzyme	Electrophorus electricus	IC50	=	42	nM	7.38	26514744
ADEBPBSSDYVVLD-UHFFFAOYSA-N	CHEMBL502	DONEPEZIL	CHEMBL502	Small molecule	4	1996	P81908	Enzyme	Equus caballus	IC50	=	7690	nM	5.11	26588065
ADEBPBSSDYVVLD-UHFFFAOYSA-N	CHEMBL502	DONEPEZIL	CHEMBL502	Small molecule	4	1996	O42275	Enzyme	Electrophorus electricus	IC50	=	38	nM	7.42	26588065
ADEBPBSSDYVVLD-UHFFFAOYSA-N	CHEMBL502	DONEPEZIL	CHEMBL502	Small molecule	4	1996	P22303	Enzyme	Homo sapiens	IC50	=	22	nM	7.66	26827140
ADEBPBSSDYVVLD-UHFFFAOYSA-N	CHEMBL502	DONEPEZIL	CHEMBL502	Small molecule	4	1996	P06276	Enzyme	Homo sapiens	IC50	=	7600	nM	5.12	26827140
ADEBPBSSDYVVLD-UHFFFAOYSA-N	CHEMBL502	DONEPEZIL	CHEMBL502	Small molecule	4	1996	P81908	Enzyme	Equus caballus	IC50	=	3790	nM	5.42	26917219
ADEBPBSSDYVVLD-UHFFFAOYSA-N	CHEMBL502	DONEPEZIL	CHEMBL502	Small molecule	4	1996	O42275	Enzyme	Electrophorus electricus	IC50	=	40	nM	7.4	26917219
ADEBPBSSDYVVLD-UHFFFAOYSA-N	CHEMBL502	DONEPEZIL	CHEMBL502	Small molecule	4	1996	P22303	Enzyme	Homo sapiens	IC50	=	10	nM	8	26917219
ADEBPBSSDYVVLD-UHFFFAOYSA-N	CHEMBL502	DONEPEZIL	CHEMBL502	Small molecule	4	1996	P06276	Enzyme	Homo sapiens	IC50	=	2740	nM	5.56	26917219
ADEBPBSSDYVVLD-UHFFFAOYSA-N	CHEMBL502	DONEPEZIL	CHEMBL502	Small molecule	4	1996	O42275	Enzyme	Electrophorus electricus	IC50	=	15	nM	7.82	26947607
ADEBPBSSDYVVLD-UHFFFAOYSA-N	CHEMBL502	DONEPEZIL	CHEMBL502	Small molecule	4	1996	O42275	Enzyme	Electrophorus electricus	IC50	=	20	nM	7.7	27017111
ADEBPBSSDYVVLD-UHFFFAOYSA-N	CHEMBL502	DONEPEZIL	CHEMBL502	Small molecule	4	1996	O42275	Enzyme	Electrophorus electricus	IC50	=	57	nM	7.24	27083471
ADEBPBSSDYVVLD-UHFFFAOYSA-N	CHEMBL502	DONEPEZIL	CHEMBL502	Small molecule	4	1996	P81908	Enzyme	Equus caballus	IC50	=	6500	nM	5.19	27083471
ADEBPBSSDYVVLD-UHFFFAOYSA-N	CHEMBL502	DONEPEZIL	CHEMBL502	Small molecule	4	1996	P22303	Enzyme	Homo sapiens	IC50	=	7	nM	8.15	27096037
ADEBPBSSDYVVLD-UHFFFAOYSA-N	CHEMBL502	DONEPEZIL	CHEMBL502	Small molecule	4	1996	O42275	Enzyme	Electrophorus electricus	IC50	=	38	nM	7.42	27157006
ADEBPBSSDYVVLD-UHFFFAOYSA-N	CHEMBL502	DONEPEZIL	CHEMBL502	Small molecule	4	1996	P81908	Enzyme	Equus caballus	IC50	=	3140	nM	5.5	27157006
ADEBPBSSDYVVLD-UHFFFAOYSA-N	CHEMBL502	DONEPEZIL	CHEMBL502	Small molecule	4	1996	P22303	Enzyme	Homo sapiens	IC50	=	11	nM	7.96	27190595
ADEBPBSSDYVVLD-UHFFFAOYSA-N	CHEMBL502	DONEPEZIL	CHEMBL502	Small molecule	4	1996	P81908	Enzyme	Equus caballus	IC50	=	1270	nM	5.9	27190595
ADEBPBSSDYVVLD-UHFFFAOYSA-N	CHEMBL502	DONEPEZIL	CHEMBL502	Small molecule	4	1996	P22303	Enzyme	Homo sapiens	Ki	=	10	nM	8	27190595
ADEBPBSSDYVVLD-UHFFFAOYSA-N	CHEMBL502	DONEPEZIL	CHEMBL502	Small molecule	4	1996	P81908	Enzyme	Equus caballus	Ki	=	2140	nM	5.67	27190595
ADEBPBSSDYVVLD-UHFFFAOYSA-N	CHEMBL502	DONEPEZIL	CHEMBL502	Small molecule	4	1996	O42275	Enzyme	Electrophorus electricus	IC50	=	16	nM	7.8	27214510
ADEBPBSSDYVVLD-UHFFFAOYSA-N	CHEMBL502	DONEPEZIL	CHEMBL502	Small molecule	4	1996	P81908	Enzyme	Equus caballus	IC50	=	7400	nM	5.13	27214510
ADEBPBSSDYVVLD-UHFFFAOYSA-N	CHEMBL502	DONEPEZIL	CHEMBL502	Small molecule	4	1996	P81908	Enzyme	Equus caballus	IC50	=	2580	nM	5.59	27227482
ADEBPBSSDYVVLD-UHFFFAOYSA-N	CHEMBL502	DONEPEZIL	CHEMBL502	Small molecule	4	1996	O42275	Enzyme	Electrophorus electricus	IC50	=	38	nM	7.42	27227482
ADEBPBSSDYVVLD-UHFFFAOYSA-N	CHEMBL502	DONEPEZIL	CHEMBL502	Small molecule	4	1996	P22303	Enzyme	Homo sapiens	IC50	=	10	nM	8	27253679
ADEBPBSSDYVVLD-UHFFFAOYSA-N	CHEMBL502	DONEPEZIL	CHEMBL502	Small molecule	4	1996	P81908	Enzyme	Equus caballus	IC50	=	1260	nM	5.9	27253679
ADEBPBSSDYVVLD-UHFFFAOYSA-N	CHEMBL502	DONEPEZIL	CHEMBL502	Small molecule	4	1996	P22303	Enzyme	Homo sapiens	IC50	=	10	nM	8	27267007
ADEBPBSSDYVVLD-UHFFFAOYSA-N	CHEMBL502	DONEPEZIL	CHEMBL502	Small molecule	4	1996	P06276	Enzyme	Homo sapiens	IC50	=	2500	nM	5.6	27267007
ADEBPBSSDYVVLD-UHFFFAOYSA-N	CHEMBL502	DONEPEZIL	CHEMBL502	Small molecule	4	1996	O42275	Enzyme	Electrophorus electricus	IC50	=	21	nM	7.68	27347731
ADEBPBSSDYVVLD-UHFFFAOYSA-N	CHEMBL502	DONEPEZIL	CHEMBL502	Small molecule	4	1996	P81908	Enzyme	Equus caballus	IC50	=	2310	nM	5.64	27347731
ADEBPBSSDYVVLD-UHFFFAOYSA-N	CHEMBL502	DONEPEZIL	CHEMBL502	Small molecule	4	1996	P81908	Enzyme	Equus caballus	IC50	=	3360	nM	5.47	27353888
ADEBPBSSDYVVLD-UHFFFAOYSA-N	CHEMBL502	DONEPEZIL	CHEMBL502	Small molecule	4	1996	O42275	Enzyme	Electrophorus electricus	IC50	=	39	nM	7.41	27353888
ADEBPBSSDYVVLD-UHFFFAOYSA-N	CHEMBL502	DONEPEZIL	CHEMBL502	Small molecule	4	1996	P81908	Enzyme	Equus caballus	IC50	=	5910	nM	5.23	27405689
ADEBPBSSDYVVLD-UHFFFAOYSA-N	CHEMBL502	DONEPEZIL	CHEMBL502	Small molecule	4	1996	O42275	Enzyme	Electrophorus electricus	IC50	=	96	nM	7.02	27405689
ADEBPBSSDYVVLD-UHFFFAOYSA-N	CHEMBL502	DONEPEZIL	CHEMBL502	Small molecule	4	1996	O42275	Enzyme	Electrophorus electricus	IC50	=	10	nM	8	27445168
ADEBPBSSDYVVLD-UHFFFAOYSA-N	CHEMBL502	DONEPEZIL	CHEMBL502	Small molecule	4	1996	P81908	Enzyme	Equus caballus	IC50	=	1830	nM	5.74	27445168
ADEBPBSSDYVVLD-UHFFFAOYSA-N	CHEMBL502	DONEPEZIL	CHEMBL502	Small molecule	4	1996	O42275	Enzyme	Electrophorus electricus	IC50	=	40	nM	7.4	27460699
ADEBPBSSDYVVLD-UHFFFAOYSA-N	CHEMBL502	DONEPEZIL	CHEMBL502	Small molecule	4	1996	P81908	Enzyme	Equus caballus	IC50	=	3360	nM	5.47	27460699
ADEBPBSSDYVVLD-UHFFFAOYSA-N	CHEMBL502	DONEPEZIL	CHEMBL502	Small molecule	4	1996	P22303	Enzyme	Homo sapiens	IC50	=	120	nM	6.92	27460699
ADEBPBSSDYVVLD-UHFFFAOYSA-N	CHEMBL502	DONEPEZIL	CHEMBL502	Small molecule	4	1996	P06276	Enzyme	Homo sapiens	IC50	=	4760	nM	5.32	27460699
ADEBPBSSDYVVLD-UHFFFAOYSA-N	CHEMBL502	DONEPEZIL	CHEMBL502	Small molecule	4	1996	O42275	Enzyme	Electrophorus electricus	IC50	=	51	nM	7.29	27484514
ADEBPBSSDYVVLD-UHFFFAOYSA-N	CHEMBL502	DONEPEZIL	CHEMBL502	Small molecule	4	1996	P81908	Enzyme	Equus caballus	IC50	=	2480	nM	5.61	27484514
ADEBPBSSDYVVLD-UHFFFAOYSA-N	CHEMBL502	DONEPEZIL	CHEMBL502	Small molecule	4	1996	P22303	Enzyme	Homo sapiens	IC50	=	48	nM	7.32	27484514
ADEBPBSSDYVVLD-UHFFFAOYSA-N	CHEMBL502	DONEPEZIL	CHEMBL502	Small molecule	4	1996	P06276	Enzyme	Homo sapiens	IC50	=	3170	nM	5.5	27484514
ADEBPBSSDYVVLD-UHFFFAOYSA-N	CHEMBL502	DONEPEZIL	CHEMBL502	Small molecule	4	1996	P21836	Enzyme	Mus musculus	IC50	=	1820	nM	5.74	27519464
ADEBPBSSDYVVLD-UHFFFAOYSA-N	CHEMBL502	DONEPEZIL	CHEMBL502	Small molecule	4	1996	O42275	Enzyme	Electrophorus electricus	IC50	=	10	nM	8	27560283
ADEBPBSSDYVVLD-UHFFFAOYSA-N	CHEMBL502	DONEPEZIL	CHEMBL502	Small molecule	4	1996	P81908	Enzyme	Equus caballus	IC50	=	1830	nM	5.74	27560283
ADEBPBSSDYVVLD-UHFFFAOYSA-N	CHEMBL502	DONEPEZIL	CHEMBL502	Small molecule	4	1996	P22303	Enzyme	Homo sapiens	IC50	=	6	nM	8.22	27560283
ADEBPBSSDYVVLD-UHFFFAOYSA-N	CHEMBL502	DONEPEZIL	CHEMBL502	Small molecule	4	1996	O42275	Enzyme	Electrophorus electricus	IC50	=	11	nM	7.96	27721153
ADEBPBSSDYVVLD-UHFFFAOYSA-N	CHEMBL502	DONEPEZIL	CHEMBL502	Small molecule	4	1996	P81908	Enzyme	Equus caballus	IC50	=	1830	nM	5.74	27721153
ADEBPBSSDYVVLD-UHFFFAOYSA-N	CHEMBL502	DONEPEZIL	CHEMBL502	Small molecule	4	1996	O42275	Enzyme	Electrophorus electricus	IC50	=	39	nM	7.41	27721157
ADEBPBSSDYVVLD-UHFFFAOYSA-N	CHEMBL502	DONEPEZIL	CHEMBL502	Small molecule	4	1996	P81908	Enzyme	Equus caballus	IC50	=	3360	nM	5.47	27721157
ADEBPBSSDYVVLD-UHFFFAOYSA-N	CHEMBL502	DONEPEZIL	CHEMBL502	Small molecule	4	1996	O42275	Enzyme	Electrophorus electricus	IC50	=	7	nM	8.15	27744252
ADEBPBSSDYVVLD-UHFFFAOYSA-N	CHEMBL502	DONEPEZIL	CHEMBL502	Small molecule	4	1996	P81908	Enzyme	Equus caballus	IC50	=	2870	nM	5.54	27744252
ADEBPBSSDYVVLD-UHFFFAOYSA-N	CHEMBL502	DONEPEZIL	CHEMBL502	Small molecule	4	1996	O42275	Enzyme	Electrophorus electricus	IC50	=	50	nM	7.3	27769620
ADEBPBSSDYVVLD-UHFFFAOYSA-N	CHEMBL502	DONEPEZIL	CHEMBL502	Small molecule	4	1996	P22303	Enzyme	Homo sapiens	IC50	=	90	nM	7.05	27780618
ADEBPBSSDYVVLD-UHFFFAOYSA-N	CHEMBL502	DONEPEZIL	CHEMBL502	Small molecule	4	1996	P06276	Enzyme	Homo sapiens	IC50	=	130	nM	6.89	27780618
ADEBPBSSDYVVLD-UHFFFAOYSA-N	CHEMBL502	DONEPEZIL	CHEMBL502	Small molecule	4	1996	O42275	Enzyme	Electrophorus electricus	IC50	=	219.7	nM	6.66	27783974
ADEBPBSSDYVVLD-UHFFFAOYSA-N	CHEMBL502	DONEPEZIL	CHEMBL502	Small molecule	4	1996	O42275	Enzyme	Electrophorus electricus	IC50	=	28.7	nM	7.54	27789142
ADEBPBSSDYVVLD-UHFFFAOYSA-N	CHEMBL502	DONEPEZIL	CHEMBL502	Small molecule	4	1996	O42275	Enzyme	Electrophorus electricus	IC50	=	50	nM	7.3	27823887
ADEBPBSSDYVVLD-UHFFFAOYSA-N	CHEMBL502	DONEPEZIL	CHEMBL502	Small molecule	4	1996	Q9JKC1	Enzyme	Rattus norvegicus	IC50	=	21400	nM	4.67	27923535
ADEBPBSSDYVVLD-UHFFFAOYSA-N	CHEMBL502	DONEPEZIL	CHEMBL502	Small molecule	4	1996	O42275	Enzyme	Electrophorus electricus	IC50	=	22.6	nM	7.65	27923535
ADEBPBSSDYVVLD-UHFFFAOYSA-N	CHEMBL502	DONEPEZIL	CHEMBL502	Small molecule	4	1996	Q9JKC1	Enzyme	Rattus norvegicus	IC50	=	37300	nM	4.43	27951485
ADEBPBSSDYVVLD-UHFFFAOYSA-N	CHEMBL502	DONEPEZIL	CHEMBL502	Small molecule	4	1996	P37136	Enzyme	Rattus norvegicus	IC50	=	19	nM	7.72	27951485
ADEBPBSSDYVVLD-UHFFFAOYSA-N	CHEMBL502	DONEPEZIL	CHEMBL502	Small molecule	4	1996	O42275	Enzyme	Electrophorus electricus	IC50	=	27.4	nM	7.56	27951485
ADEBPBSSDYVVLD-UHFFFAOYSA-N	CHEMBL502	DONEPEZIL	CHEMBL502	Small molecule	4	1996	P22303	Enzyme	Homo sapiens	IC50	=	35.6	nM	7.45	27951485
ADEBPBSSDYVVLD-UHFFFAOYSA-N	CHEMBL502	DONEPEZIL	CHEMBL502	Small molecule	4	1996	P81908	Enzyme	Equus caballus	IC50	=	15240	nM	4.82	28126439
ADEBPBSSDYVVLD-UHFFFAOYSA-N	CHEMBL502	DONEPEZIL	CHEMBL502	Small molecule	4	1996	O42275	Enzyme	Electrophorus electricus	IC50	=	40	nM	7.4	28126439
ADEBPBSSDYVVLD-UHFFFAOYSA-N	CHEMBL502	DONEPEZIL	CHEMBL502	Small molecule	4	1996	O42275	Enzyme	Electrophorus electricus	IC50	=	20	nM	7.7	28189420
ADEBPBSSDYVVLD-UHFFFAOYSA-N	CHEMBL502	DONEPEZIL	CHEMBL502	Small molecule	4	1996	P81908	Enzyme	Equus caballus	IC50	=	2300	nM	5.64	28189420
ADEBPBSSDYVVLD-UHFFFAOYSA-N	CHEMBL502	DONEPEZIL	CHEMBL502	Small molecule	4	1996	O42275	Enzyme	Electrophorus electricus	IC50	=	22.6	nM	7.65	28237559
ADEBPBSSDYVVLD-UHFFFAOYSA-N	CHEMBL502	DONEPEZIL	CHEMBL502	Small molecule	4	1996	P22303	Enzyme	Homo sapiens	IC50	=	30	nM	7.52	28242549
ADEBPBSSDYVVLD-UHFFFAOYSA-N	CHEMBL502	DONEPEZIL	CHEMBL502	Small molecule	4	1996	P22303	Enzyme	Homo sapiens	IC50	=	10	nM	8	28242552
ADEBPBSSDYVVLD-UHFFFAOYSA-N	CHEMBL502	DONEPEZIL	CHEMBL502	Small molecule	4	1996	P06276	Enzyme	Homo sapiens	IC50	=	2500	nM	5.6	28242552
ADEBPBSSDYVVLD-UHFFFAOYSA-N	CHEMBL502	DONEPEZIL	CHEMBL502	Small molecule	4	1996	O42275	Enzyme	Electrophorus electricus	IC50	=	19	nM	7.72	28279845
ADEBPBSSDYVVLD-UHFFFAOYSA-N	CHEMBL502	DONEPEZIL	CHEMBL502	Small molecule	4	1996	P81908	Enzyme	Equus caballus	IC50	=	4760	nM	5.32	28279845
ADEBPBSSDYVVLD-UHFFFAOYSA-N	CHEMBL502	DONEPEZIL	CHEMBL502	Small molecule	4	1996	P37136	Enzyme	Rattus norvegicus	IC50	=	37	nM	7.43	28279845
ADEBPBSSDYVVLD-UHFFFAOYSA-N	CHEMBL502	DONEPEZIL	CHEMBL502	Small molecule	4	1996	P22303	Enzyme	Homo sapiens	IC50	=	11	nM	7.96	28279845
ADEBPBSSDYVVLD-UHFFFAOYSA-N	CHEMBL502	DONEPEZIL	CHEMBL502	Small molecule	4	1996	P06276	Enzyme	Homo sapiens	IC50	=	3200	nM	5.5	28279845
ADEBPBSSDYVVLD-UHFFFAOYSA-N	CHEMBL502	DONEPEZIL	CHEMBL502	Small molecule	4	1996	O42275	Enzyme	Electrophorus electricus	IC50	=	26	nM	7.58	28282613
ADEBPBSSDYVVLD-UHFFFAOYSA-N	CHEMBL502	DONEPEZIL	CHEMBL502	Small molecule	4	1996	P81908	Enzyme	Equus caballus	IC50	=	4690	nM	5.33	28282613
ADEBPBSSDYVVLD-UHFFFAOYSA-N	CHEMBL502	DONEPEZIL	CHEMBL502	Small molecule	4	1996	O42275	Enzyme	Electrophorus electricus	Ki	=	38	nM	7.42	28282613
ADEBPBSSDYVVLD-UHFFFAOYSA-N	CHEMBL502	DONEPEZIL	CHEMBL502	Small molecule	4	1996	O42275	Enzyme	Electrophorus electricus	IC50	=	40.2	nM	7.4	28388521
ADEBPBSSDYVVLD-UHFFFAOYSA-N	CHEMBL502	DONEPEZIL	CHEMBL502	Small molecule	4	1996	P22303	Enzyme	Homo sapiens	IC50	=	37.6	nM	7.42	28388521
ADEBPBSSDYVVLD-UHFFFAOYSA-N	CHEMBL502	DONEPEZIL	CHEMBL502	Small molecule	4	1996	P81908	Enzyme	Equus caballus	IC50	=	4500	nM	5.35	28388521
ADEBPBSSDYVVLD-UHFFFAOYSA-N	CHEMBL502	DONEPEZIL	CHEMBL502	Small molecule	4	1996	O42275	Enzyme	Electrophorus electricus	IC50	=	37	nM	7.43	28454848
ADEBPBSSDYVVLD-UHFFFAOYSA-N	CHEMBL502	DONEPEZIL	CHEMBL502	Small molecule	4	1996	P81908	Enzyme	Equus caballus	IC50	=	3060	nM	5.51	28454848
ADEBPBSSDYVVLD-UHFFFAOYSA-N	CHEMBL502	DONEPEZIL	CHEMBL502	Small molecule	4	1996	P37136	Enzyme	Rattus norvegicus	IC50	=	15	nM	7.82	28458136
ADEBPBSSDYVVLD-UHFFFAOYSA-N	CHEMBL502	DONEPEZIL	CHEMBL502	Small molecule	4	1996	O42275	Enzyme	Electrophorus electricus	IC50	=	27	nM	7.57	28458136
ADEBPBSSDYVVLD-UHFFFAOYSA-N	CHEMBL502	DONEPEZIL	CHEMBL502	Small molecule	4	1996	P22303	Enzyme	Homo sapiens	IC50	=	12	nM	7.92	28458136
ADEBPBSSDYVVLD-UHFFFAOYSA-N	CHEMBL502	DONEPEZIL	CHEMBL502	Small molecule	4	1996	P81908	Enzyme	Equus caballus	IC50	=	2720	nM	5.57	28478343
ADEBPBSSDYVVLD-UHFFFAOYSA-N	CHEMBL502	DONEPEZIL	CHEMBL502	Small molecule	4	1996	O42275	Enzyme	Electrophorus electricus	IC50	=	47	nM	7.33	28478343
ADEBPBSSDYVVLD-UHFFFAOYSA-N	CHEMBL502	DONEPEZIL	CHEMBL502	Small molecule	4	1996	O42275	Enzyme	Electrophorus electricus	IC50	=	19	nM	7.72	28487125
ADEBPBSSDYVVLD-UHFFFAOYSA-N	CHEMBL502	DONEPEZIL	CHEMBL502	Small molecule	4	1996	P81908	Enzyme	Equus caballus	IC50	=	4760	nM	5.32	28487125
ADEBPBSSDYVVLD-UHFFFAOYSA-N	CHEMBL502	DONEPEZIL	CHEMBL502	Small molecule	4	1996	P37136	Enzyme	Rattus norvegicus	IC50	=	37	nM	7.43	28487125
ADEBPBSSDYVVLD-UHFFFAOYSA-N	CHEMBL502	DONEPEZIL	CHEMBL502	Small molecule	4	1996	O42275	Enzyme	Electrophorus electricus	IC50	=	31	nM	7.51	28587871
ADEBPBSSDYVVLD-UHFFFAOYSA-N	CHEMBL502	DONEPEZIL	CHEMBL502	Small molecule	4	1996	P81908	Enzyme	Equus caballus	IC50	=	8730	nM	5.06	28587871
ADEBPBSSDYVVLD-UHFFFAOYSA-N	CHEMBL502	DONEPEZIL	CHEMBL502	Small molecule	4	1996	P56817	Protease	Homo sapiens	IC50	=	169	nM	6.77	28728106
ADEBPBSSDYVVLD-UHFFFAOYSA-N	CHEMBL502	DONEPEZIL	CHEMBL502	Small molecule	4	1996	P22303	Enzyme	Homo sapiens	IC50	=	50.12	nM	7.3	28751142
ADEBPBSSDYVVLD-UHFFFAOYSA-N	CHEMBL502	DONEPEZIL	CHEMBL502	Small molecule	4	1996	O42275	Enzyme	Electrophorus electricus	IC50	=	47.4	nM	7.32	28797883
ADEBPBSSDYVVLD-UHFFFAOYSA-N	CHEMBL502	DONEPEZIL	CHEMBL502	Small molecule	4	1996	P81908	Enzyme	Equus caballus	IC50	=	4.6	nM	8.34	28797883
ADEBPBSSDYVVLD-UHFFFAOYSA-N	CHEMBL502	DONEPEZIL	CHEMBL502	Small molecule	4	1996	P22303	Enzyme	Homo sapiens	IC50	=	31.8	nM	7.5	28797883
ADEBPBSSDYVVLD-UHFFFAOYSA-N	CHEMBL502	DONEPEZIL	CHEMBL502	Small molecule	4	1996	P06276	Enzyme	Homo sapiens	IC50	=	8700	nM	5.06	28797883
ADEBPBSSDYVVLD-UHFFFAOYSA-N	CHEMBL502	DONEPEZIL	CHEMBL502	Small molecule	4	1996	O42275	Enzyme	Electrophorus electricus	IC50	=	10	nM	8	28800459
ADEBPBSSDYVVLD-UHFFFAOYSA-N	CHEMBL502	DONEPEZIL	CHEMBL502	Small molecule	4	1996	P81908	Enzyme	Equus caballus	IC50	=	2890	nM	5.54	28800459
ADEBPBSSDYVVLD-UHFFFAOYSA-N	CHEMBL502	DONEPEZIL	CHEMBL502	Small molecule	4	1996	P22303	Enzyme	Homo sapiens	IC50	=	160	nM	6.8	28800459
ADEBPBSSDYVVLD-UHFFFAOYSA-N	CHEMBL502	DONEPEZIL	CHEMBL502	Small molecule	4	1996	P06276	Enzyme	Homo sapiens	IC50	=	4380	nM	5.36	28800459
ADEBPBSSDYVVLD-UHFFFAOYSA-N	CHEMBL502	DONEPEZIL	CHEMBL502	Small molecule	4	1996	O42275	Enzyme	Electrophorus electricus	IC50	=	67	nM	7.17	28841514
ADEBPBSSDYVVLD-UHFFFAOYSA-N	CHEMBL502	DONEPEZIL	CHEMBL502	Small molecule	4	1996	P22303	Enzyme	Homo sapiens	IC50	=	5.7	nM	8.24	28863358
ADEBPBSSDYVVLD-UHFFFAOYSA-N	CHEMBL502	DONEPEZIL	CHEMBL502	Small molecule	4	1996	P06276	Enzyme	Homo sapiens	IC50	=	9140	nM	5.04	28863358
ADEBPBSSDYVVLD-UHFFFAOYSA-N	CHEMBL502	DONEPEZIL	CHEMBL502	Small molecule	4	1996	P22303	Enzyme	Homo sapiens	IC50	=	20.3	nM	7.69	29031067
ADEBPBSSDYVVLD-UHFFFAOYSA-N	CHEMBL502	DONEPEZIL	CHEMBL502	Small molecule	4	1996	O42275	Enzyme	Electrophorus electricus	IC50	=	19	nM	7.72	29033232
ADEBPBSSDYVVLD-UHFFFAOYSA-N	CHEMBL502	DONEPEZIL	CHEMBL502	Small molecule	4	1996	P81908	Enzyme	Equus caballus	IC50	=	4760	nM	5.32	29033232
ADEBPBSSDYVVLD-UHFFFAOYSA-N	CHEMBL502	DONEPEZIL	CHEMBL502	Small molecule	4	1996	P37136	Enzyme	Rattus norvegicus	IC50	=	37	nM	7.43	29033232
ADEBPBSSDYVVLD-UHFFFAOYSA-N	CHEMBL502	DONEPEZIL	CHEMBL502	Small molecule	4	1996	Q9JKC1	Enzyme	Rattus norvegicus	IC50	=	4420	nM	5.36	29033232
ADEBPBSSDYVVLD-UHFFFAOYSA-N	CHEMBL502	DONEPEZIL	CHEMBL502	Small molecule	4	1996	P22303	Enzyme	Homo sapiens	IC50	=	19	nM	7.72	29033232
ADEBPBSSDYVVLD-UHFFFAOYSA-N	CHEMBL502	DONEPEZIL	CHEMBL502	Small molecule	4	1996	P06276	Enzyme	Homo sapiens	IC50	=	4760	nM	5.32	29033232
ADEBPBSSDYVVLD-UHFFFAOYSA-N	CHEMBL502	DONEPEZIL	CHEMBL502	Small molecule	4	1996	O42275	Enzyme	Electrophorus electricus	IC50	=	19	nM	7.72	29033233
ADEBPBSSDYVVLD-UHFFFAOYSA-N	CHEMBL502	DONEPEZIL	CHEMBL502	Small molecule	4	1996	P81908	Enzyme	Equus caballus	IC50	=	4760	nM	5.32	29033233
ADEBPBSSDYVVLD-UHFFFAOYSA-N	CHEMBL502	DONEPEZIL	CHEMBL502	Small molecule	4	1996	P37136	Enzyme	Rattus norvegicus	IC50	=	12.7	nM	7.9	29089261
ADEBPBSSDYVVLD-UHFFFAOYSA-N	CHEMBL502	DONEPEZIL	CHEMBL502	Small molecule	4	1996	P21836	Enzyme	Mus musculus	IC50	=	14550	nM	4.84	29195794
ADEBPBSSDYVVLD-UHFFFAOYSA-N	CHEMBL502	DONEPEZIL	CHEMBL502	Small molecule	4	1996	P21836	Enzyme	Mus musculus	IC50	=	5.7	nM	8.24	29227101
ADEBPBSSDYVVLD-UHFFFAOYSA-N	CHEMBL502	DONEPEZIL	CHEMBL502	Small molecule	4	1996	Q03311	Enzyme	Mus musculus	IC50	=	7138	nM	5.15	29227101
ADEBPBSSDYVVLD-UHFFFAOYSA-N	CHEMBL502	DONEPEZIL	CHEMBL502	Small molecule	4	1996	P81908	Enzyme	Equus caballus	IC50	=	3365	nM	5.47	29324339
ADEBPBSSDYVVLD-UHFFFAOYSA-N	CHEMBL502	DONEPEZIL	CHEMBL502	Small molecule	4	1996	P06276	Enzyme	Homo sapiens	IC50	=	9140	nM	5.04	29335209
ADEBPBSSDYVVLD-UHFFFAOYSA-N	CHEMBL502	DONEPEZIL	CHEMBL502	Small molecule	4	1996	P22303	Enzyme	Homo sapiens	IC50	=	5.7	nM	8.24	29335209
ADEBPBSSDYVVLD-UHFFFAOYSA-N	CHEMBL502	DONEPEZIL	CHEMBL502	Small molecule	4	1996	P22303	Enzyme	Homo sapiens	IC50	=	41	nM	7.39	29407958
ADEBPBSSDYVVLD-UHFFFAOYSA-N	CHEMBL502	DONEPEZIL	CHEMBL502	Small molecule	4	1996	P06276	Enzyme	Homo sapiens	IC50	=	4220	nM	5.38	29407958
ADEBPBSSDYVVLD-UHFFFAOYSA-N	CHEMBL502	DONEPEZIL	CHEMBL502	Small molecule	4	1996	P22303	Enzyme	Homo sapiens	IC50	=	5.7	nM	8.24	29421570
ADEBPBSSDYVVLD-UHFFFAOYSA-N	CHEMBL502	DONEPEZIL	CHEMBL502	Small molecule	4	1996	O42275	Enzyme	Electrophorus electricus	IC50	=	26	nM	7.58	29421570
ADEBPBSSDYVVLD-UHFFFAOYSA-N	CHEMBL502	DONEPEZIL	CHEMBL502	Small molecule	4	1996	P81908	Enzyme	Equus caballus	IC50	=	4690	nM	5.33	29421570
ADEBPBSSDYVVLD-UHFFFAOYSA-N	CHEMBL502	DONEPEZIL	CHEMBL502	Small molecule	4	1996	O42275	Enzyme	Electrophorus electricus	IC50	=	100	nM	7	29429576
ADEBPBSSDYVVLD-UHFFFAOYSA-N	CHEMBL502	DONEPEZIL	CHEMBL502	Small molecule	4	1996	O42275	Enzyme	Electrophorus electricus	IC50	=	28	nM	7.55	29438888
ADEBPBSSDYVVLD-UHFFFAOYSA-N	CHEMBL502	DONEPEZIL	CHEMBL502	Small molecule	4	1996	P81908	Enzyme	Equus caballus	IC50	=	11810	nM	4.93	29438888
ADEBPBSSDYVVLD-UHFFFAOYSA-N	CHEMBL502	DONEPEZIL	CHEMBL502	Small molecule	4	1996	O42275	Enzyme	Electrophorus electricus	IC50	=	23	nM	7.64	29500132
ADEBPBSSDYVVLD-UHFFFAOYSA-N	CHEMBL502	DONEPEZIL	CHEMBL502	Small molecule	4	1996	O42275	Enzyme	Electrophorus electricus	IC50	=	21.08	nM	7.68	29524731
ADEBPBSSDYVVLD-UHFFFAOYSA-N	CHEMBL502	DONEPEZIL	CHEMBL502	Small molecule	4	1996	O42275	Enzyme	Electrophorus electricus	IC50	=	20	nM	7.7	29763808
ADEBPBSSDYVVLD-UHFFFAOYSA-N	CHEMBL502	DONEPEZIL	CHEMBL502	Small molecule	4	1996	P81908	Enzyme	Equus caballus	IC50	=	3400	nM	5.47	29763808
ADEBPBSSDYVVLD-UHFFFAOYSA-N	CHEMBL502	DONEPEZIL	CHEMBL502	Small molecule	4	1996	P04058	Enzyme	Torpedo californica	IC50	=	23	nM	7.64	29857276
ADEBPBSSDYVVLD-UHFFFAOYSA-N	CHEMBL502	DONEPEZIL	CHEMBL502	Small molecule	4	1996	P81908	Enzyme	Equus caballus	IC50	=	350	nM	6.46	29857276
ADEBPBSSDYVVLD-UHFFFAOYSA-N	CHEMBL502	DONEPEZIL	CHEMBL502	Small molecule	4	1996	O42275	Enzyme	Electrophorus electricus	IC50	=	90	nM	7.05	29886083
ADEBPBSSDYVVLD-UHFFFAOYSA-N	CHEMBL502	DONEPEZIL	CHEMBL502	Small molecule	4	1996	P81908	Enzyme	Equus caballus	IC50	=	130	nM	6.89	29886083
ADEBPBSSDYVVLD-UHFFFAOYSA-N	CHEMBL502	DONEPEZIL	CHEMBL502	Small molecule	4	1996	P81908	Enzyme	Equus caballus	IC50	=	3200	nM	5.5	29960728
ADEBPBSSDYVVLD-UHFFFAOYSA-N	CHEMBL502	DONEPEZIL	CHEMBL502	Small molecule	4	1996	O42275	Enzyme	Electrophorus electricus	IC50	=	50	nM	7.3	29960728
ADEBPBSSDYVVLD-UHFFFAOYSA-N	CHEMBL502	DONEPEZIL	CHEMBL502	Small molecule	4	1996	P22303	Enzyme	Homo sapiens	IC50	=	6.87	nM	8.16	30017317
ADEBPBSSDYVVLD-UHFFFAOYSA-N	CHEMBL502	DONEPEZIL	CHEMBL502	Small molecule	4	1996	P81908	Enzyme	Equus caballus	IC50	=	231	nM	6.64	30017317
ADEBPBSSDYVVLD-UHFFFAOYSA-N	CHEMBL502	DONEPEZIL	CHEMBL502	Small molecule	4	1996	P81908	Enzyme	Equus caballus	IC50	=	1340	nM	5.87	30017317
ADEBPBSSDYVVLD-UHFFFAOYSA-N	CHEMBL502	DONEPEZIL	CHEMBL502	Small molecule	4	1996	P06276	Enzyme	Homo sapiens	IC50	=	2500	nM	5.6	30025348
ADEBPBSSDYVVLD-UHFFFAOYSA-N	CHEMBL502	DONEPEZIL	CHEMBL502	Small molecule	4	1996	P22303	Enzyme	Homo sapiens	IC50	=	10	nM	8	30025348
ADEBPBSSDYVVLD-UHFFFAOYSA-N	CHEMBL502	DONEPEZIL	CHEMBL502	Small molecule	4	1996	P22303	Enzyme	Homo sapiens	IC50	=	22	nM	7.66	30031971
ADEBPBSSDYVVLD-UHFFFAOYSA-N	CHEMBL502	DONEPEZIL	CHEMBL502	Small molecule	4	1996	P06276	Enzyme	Homo sapiens	IC50	=	4150	nM	5.38	30031971
ADEBPBSSDYVVLD-UHFFFAOYSA-N	CHEMBL502	DONEPEZIL	CHEMBL502	Small molecule	4	1996	O42275	Enzyme	Electrophorus electricus	IC50	=	50	nM	7.3	30096650
ADEBPBSSDYVVLD-UHFFFAOYSA-N	CHEMBL502	DONEPEZIL	CHEMBL502	Small molecule	4	1996	P81908	Enzyme	Equus caballus	IC50	=	2480	nM	5.61	30096650
ADEBPBSSDYVVLD-UHFFFAOYSA-N	CHEMBL502	DONEPEZIL	CHEMBL502	Small molecule	4	1996	P22303	Enzyme	Homo sapiens	IC50	=	48	nM	7.32	30096650
ADEBPBSSDYVVLD-UHFFFAOYSA-N	CHEMBL502	DONEPEZIL	CHEMBL502	Small molecule	4	1996	P06276	Enzyme	Homo sapiens	IC50	=	3170	nM	5.5	30096650
ADEBPBSSDYVVLD-UHFFFAOYSA-N	CHEMBL502	DONEPEZIL	CHEMBL502	Small molecule	4	1996	P22303	Enzyme	Homo sapiens	Ki	=	38	nM	7.42	30096650
ADEBPBSSDYVVLD-UHFFFAOYSA-N	CHEMBL502	DONEPEZIL	CHEMBL502	Small molecule	4	1996	P81908	Enzyme	Equus caballus	IC50	=	1960	nM	5.71	30108857
ADEBPBSSDYVVLD-UHFFFAOYSA-N	CHEMBL502	DONEPEZIL	CHEMBL502	Small molecule	4	1996	O42275	Enzyme	Electrophorus electricus	IC50	=	16.3	nM	7.79	30108857
ADEBPBSSDYVVLD-UHFFFAOYSA-N	CHEMBL502	DONEPEZIL	CHEMBL502	Small molecule	4	1996	P22303	Enzyme	Homo sapiens	IC50	=	24.7	nM	7.61	30108857
ADEBPBSSDYVVLD-UHFFFAOYSA-N	CHEMBL502	DONEPEZIL	CHEMBL502	Small molecule	4	1996	P06276	Enzyme	Homo sapiens	IC50	=	5580	nM	5.25	30108857
ADEBPBSSDYVVLD-UHFFFAOYSA-N	CHEMBL502	DONEPEZIL	CHEMBL502	Small molecule	4	1996	P81908	Enzyme	Equus caballus	IC50	=	350	nM	6.46	30190181
ADEBPBSSDYVVLD-UHFFFAOYSA-N	CHEMBL502	DONEPEZIL	CHEMBL502	Small molecule	4	1996	O42275	Enzyme	Electrophorus electricus	IC50	=	23	nM	7.64	30190181
ADEBPBSSDYVVLD-UHFFFAOYSA-N	CHEMBL502	DONEPEZIL	CHEMBL502	Small molecule	4	1996	O42275	Enzyme	Electrophorus electricus	IC50	=	12	nM	7.92	30223122
ADEBPBSSDYVVLD-UHFFFAOYSA-N	CHEMBL502	DONEPEZIL	CHEMBL502	Small molecule	4	1996	Q60492	Other	Cavia porcellus	Ki	=	14.6	nM	7.84	30223122
ADEBPBSSDYVVLD-UHFFFAOYSA-N	CHEMBL502	DONEPEZIL	CHEMBL502	Small molecule	4	1996	P06276	Enzyme	Homo sapiens	IC50	=	2500	nM	5.6	30245401
ADEBPBSSDYVVLD-UHFFFAOYSA-N	CHEMBL502	DONEPEZIL	CHEMBL502	Small molecule	4	1996	P22303	Enzyme	Homo sapiens	IC50	=	10	nM	8	30245401
ADEBPBSSDYVVLD-UHFFFAOYSA-N	CHEMBL502	DONEPEZIL	CHEMBL502	Small molecule	4	1996	O42275	Enzyme	Electrophorus electricus	IC50	=	24	nM	7.62	30366255
ADEBPBSSDYVVLD-UHFFFAOYSA-N	CHEMBL502	DONEPEZIL	CHEMBL502	Small molecule	4	1996	P81908	Enzyme	Equus caballus	IC50	=	2100	nM	5.68	30366255
ADEBPBSSDYVVLD-UHFFFAOYSA-N	CHEMBL502	DONEPEZIL	CHEMBL502	Small molecule	4	1996	P22303	Enzyme	Homo sapiens	IC50	=	6	nM	8.22	30447434
ADEBPBSSDYVVLD-UHFFFAOYSA-N	CHEMBL502	DONEPEZIL	CHEMBL502	Small molecule	4	1996	P37136	Enzyme	Rattus norvegicus	IC50	=	15	nM	7.82	30470598
ADEBPBSSDYVVLD-UHFFFAOYSA-N	CHEMBL502	DONEPEZIL	CHEMBL502	Small molecule	4	1996	Q9JKC1	Enzyme	Rattus norvegicus	IC50	=	20700	nM	4.68	30470598
ADEBPBSSDYVVLD-UHFFFAOYSA-N	CHEMBL502	DONEPEZIL	CHEMBL502	Small molecule	4	1996	O42275	Enzyme	Electrophorus electricus	IC50	=	21	nM	7.68	30470598
ADEBPBSSDYVVLD-UHFFFAOYSA-N	CHEMBL502	DONEPEZIL	CHEMBL502	Small molecule	4	1996	O42275	Enzyme	Electrophorus electricus	IC50	=	40	nM	7.4	30503937
ADEBPBSSDYVVLD-UHFFFAOYSA-N	CHEMBL502	DONEPEZIL	CHEMBL502	Small molecule	4	1996	P06276	Enzyme	Homo sapiens	IC50	=	15240	nM	4.82	30503937
ADEBPBSSDYVVLD-UHFFFAOYSA-N	CHEMBL502	DONEPEZIL	CHEMBL502	Small molecule	4	1996	P22303	Enzyme	Homo sapiens	IC50	=	10	nM	8	30685536
ADEBPBSSDYVVLD-UHFFFAOYSA-N	CHEMBL502	DONEPEZIL	CHEMBL502	Small molecule	4	1996	P22303	Enzyme	Homo sapiens	IC50	=	5.7	nM	8.24	30744931
ADEBPBSSDYVVLD-UHFFFAOYSA-N	CHEMBL502	DONEPEZIL	CHEMBL502	Small molecule	4	1996	P06276	Enzyme	Homo sapiens	IC50	=	14	nM	7.85	30744931
ADEBPBSSDYVVLD-UHFFFAOYSA-N	CHEMBL502	DONEPEZIL	CHEMBL502	Small molecule	4	1996	O42275	Enzyme	Electrophorus electricus	IC50	=	23	nM	7.64	30744931
ADEBPBSSDYVVLD-UHFFFAOYSA-N	CHEMBL502	DONEPEZIL	CHEMBL502	Small molecule	4	1996	Q9JKC1	Enzyme	Rattus norvegicus	IC50	=	21400	nM	4.67	30744931
ADEBPBSSDYVVLD-UHFFFAOYSA-N	CHEMBL502	DONEPEZIL	CHEMBL502	Small molecule	4	1996	P06276	Enzyme	Homo sapiens	IC50	=	9140	nM	5.04	30765302
ADEBPBSSDYVVLD-UHFFFAOYSA-N	CHEMBL502	DONEPEZIL	CHEMBL502	Small molecule	4	1996	P22303	Enzyme	Homo sapiens	IC50	=	5.7	nM	8.24	30765302
ADEBPBSSDYVVLD-UHFFFAOYSA-N	CHEMBL502	DONEPEZIL	CHEMBL502	Small molecule	4	1996	O42275	Enzyme	Electrophorus electricus	IC50	=	15	nM	7.82	30772129
ADEBPBSSDYVVLD-UHFFFAOYSA-N	CHEMBL502	DONEPEZIL	CHEMBL502	Small molecule	4	1996	Q9JKC1	Enzyme	Rattus norvegicus	IC50	=	20700	nM	4.68	30772129
ADEBPBSSDYVVLD-UHFFFAOYSA-N	CHEMBL502	DONEPEZIL	CHEMBL502	Small molecule	4	1996	P22303	Enzyme	Homo sapiens	IC50	=	33	nM	7.48	30784883
ADEBPBSSDYVVLD-UHFFFAOYSA-N	CHEMBL502	DONEPEZIL	CHEMBL502	Small molecule	4	1996	P06276	Enzyme	Homo sapiens	IC50	=	1400	nM	5.85	30784883
ADEBPBSSDYVVLD-UHFFFAOYSA-N	CHEMBL502	DONEPEZIL	CHEMBL502	Small molecule	4	1996	P56817	Protease	Homo sapiens	IC50	=	240	nM	6.62	30784883
ADEBPBSSDYVVLD-UHFFFAOYSA-N	CHEMBL502	DONEPEZIL	CHEMBL502	Small molecule	4	1996	P22303	Enzyme	Homo sapiens	IC50	=	147.91	nM	6.83	30795991
ADEBPBSSDYVVLD-UHFFFAOYSA-N	CHEMBL502	DONEPEZIL	CHEMBL502	Small molecule	4	1996	P06276	Enzyme	Homo sapiens	IC50	=	4786.3	nM	5.32	30795991
ADEBPBSSDYVVLD-UHFFFAOYSA-N	CHEMBL502	DONEPEZIL	CHEMBL502	Small molecule	4	1996	P21836	Enzyme	Mus musculus	IC50	=	84	nM	7.08	30822710
ADEBPBSSDYVVLD-UHFFFAOYSA-N	CHEMBL502	DONEPEZIL	CHEMBL502	Small molecule	4	1996	O42275	Enzyme	Electrophorus electricus	IC50	=	25	nM	7.6	31029943
ADEBPBSSDYVVLD-UHFFFAOYSA-N	CHEMBL502	DONEPEZIL	CHEMBL502	Small molecule	4	1996	P81908	Enzyme	Equus caballus	IC50	=	2200	nM	5.66	31029943
ADEBPBSSDYVVLD-UHFFFAOYSA-N	CHEMBL502	DONEPEZIL	CHEMBL502	Small molecule	4	1996	O42275	Enzyme	Electrophorus electricus	Ki	=	16.4	nM	7.79	31029943
ADEBPBSSDYVVLD-UHFFFAOYSA-N	CHEMBL502	DONEPEZIL	CHEMBL502	Small molecule	4	1996	P81908	Enzyme	Equus caballus	IC50	=	8710	nM	5.06	31055149
ADEBPBSSDYVVLD-UHFFFAOYSA-N	CHEMBL502	DONEPEZIL	CHEMBL502	Small molecule	4	1996	O42275	Enzyme	Electrophorus electricus	IC50	=	49	nM	7.31	31055149
ADEBPBSSDYVVLD-UHFFFAOYSA-N	CHEMBL502	DONEPEZIL	CHEMBL502	Small molecule	4	1996	P21836	Enzyme	Mus musculus	IC50	=	11.9	nM	7.92	31078410
ADEBPBSSDYVVLD-UHFFFAOYSA-N	CHEMBL502	DONEPEZIL	CHEMBL502	Small molecule	4	1996	O42275	Enzyme	Electrophorus electricus	IC50	=	23	nM	7.64	31128990
ADEBPBSSDYVVLD-UHFFFAOYSA-N	CHEMBL502	DONEPEZIL	CHEMBL502	Small molecule	4	1996	P81908	Enzyme	Equus caballus	IC50	=	7200	nM	5.14	31128990
ADEBPBSSDYVVLD-UHFFFAOYSA-N	CHEMBL502	DONEPEZIL	CHEMBL502	Small molecule	4	1996	O42275	Enzyme	Electrophorus electricus	IC50	=	20	nM	7.7	31136894
ADEBPBSSDYVVLD-UHFFFAOYSA-N	CHEMBL502	DONEPEZIL	CHEMBL502	Small molecule	4	1996	P81908	Enzyme	Equus caballus	IC50	=	7870	nM	5.1	31136894
ADEBPBSSDYVVLD-UHFFFAOYSA-N	CHEMBL502	DONEPEZIL	CHEMBL502	Small molecule	4	1996	O42275	Enzyme	Electrophorus electricus	IC50	=	30	nM	7.52	31151057
ADEBPBSSDYVVLD-UHFFFAOYSA-N	CHEMBL502	DONEPEZIL	CHEMBL502	Small molecule	4	1996	P22303	Enzyme	Homo sapiens	IC50	=	16	nM	7.8	31158754
ADEBPBSSDYVVLD-UHFFFAOYSA-N	CHEMBL502	DONEPEZIL	CHEMBL502	Small molecule	4	1996	P06276	Enzyme	Homo sapiens	IC50	=	4800	nM	5.32	31158754
ADEBPBSSDYVVLD-UHFFFAOYSA-N	CHEMBL502	DONEPEZIL	CHEMBL502	Small molecule	4	1996	O42275	Enzyme	Electrophorus electricus	IC50	=	21	nM	7.68	31158754
ADEBPBSSDYVVLD-UHFFFAOYSA-N	CHEMBL502	DONEPEZIL	CHEMBL502	Small molecule	4	1996	P81908	Enzyme	Equus caballus	IC50	=	2300	nM	5.64	31158754
ADEBPBSSDYVVLD-UHFFFAOYSA-N	CHEMBL502	DONEPEZIL	CHEMBL502	Small molecule	4	1996	P81908	Enzyme	Equus caballus	IC50	=	8710	nM	5.06	31176571
ADEBPBSSDYVVLD-UHFFFAOYSA-N	CHEMBL502	DONEPEZIL	CHEMBL502	Small molecule	4	1996	O42275	Enzyme	Electrophorus electricus	IC50	=	49	nM	7.31	31176571
ADEBPBSSDYVVLD-UHFFFAOYSA-N	CHEMBL502	DONEPEZIL	CHEMBL502	Small molecule	4	1996	O42275	Enzyme	Electrophorus electricus	IC50	=	18	nM	7.75	31229875
ADEBPBSSDYVVLD-UHFFFAOYSA-N	CHEMBL502	DONEPEZIL	CHEMBL502	Small molecule	4	1996	P81908	Enzyme	Equus caballus	IC50	=	4760	nM	5.32	31229875
ADEBPBSSDYVVLD-UHFFFAOYSA-N	CHEMBL502	DONEPEZIL	CHEMBL502	Small molecule	4	1996	P81908	Enzyme	Equus caballus	IC50	=	5200	nM	5.28	31280020
ADEBPBSSDYVVLD-UHFFFAOYSA-N	CHEMBL502	DONEPEZIL	CHEMBL502	Small molecule	4	1996	O42275	Enzyme	Electrophorus electricus	IC50	=	80	nM	7.1	31280020
ADEBPBSSDYVVLD-UHFFFAOYSA-N	CHEMBL502	DONEPEZIL	CHEMBL502	Small molecule	4	1996	P06276	Enzyme	Homo sapiens	IC50	=	10240	nM	4.99	31288978
ADEBPBSSDYVVLD-UHFFFAOYSA-N	CHEMBL502	DONEPEZIL	CHEMBL502	Small molecule	4	1996	P22303	Enzyme	Homo sapiens	IC50	=	40	nM	7.4	31288978
ADEBPBSSDYVVLD-UHFFFAOYSA-N	CHEMBL502	DONEPEZIL	CHEMBL502	Small molecule	4	1996	P81908	Enzyme	Equus caballus	IC50	=	4900	nM	5.31	31304000
ADEBPBSSDYVVLD-UHFFFAOYSA-N	CHEMBL502	DONEPEZIL	CHEMBL502	Small molecule	4	1996	P22303	Enzyme	Homo sapiens	IC50	=	6.2	nM	8.21	31304000
ADEBPBSSDYVVLD-UHFFFAOYSA-N	CHEMBL502	DONEPEZIL	CHEMBL502	Small molecule	4	1996	P81908	Enzyme	Equus caballus	IC50	=	4760	nM	5.32	31310916
ADEBPBSSDYVVLD-UHFFFAOYSA-N	CHEMBL502	DONEPEZIL	CHEMBL502	Small molecule	4	1996	O42275	Enzyme	Electrophorus electricus	IC50	=	19	nM	7.72	31310916
ADEBPBSSDYVVLD-UHFFFAOYSA-N	CHEMBL502	DONEPEZIL	CHEMBL502	Small molecule	4	1996	O42275	Enzyme	Electrophorus electricus	IC50	=	2800	nM	5.55	31378596
ADEBPBSSDYVVLD-UHFFFAOYSA-N	CHEMBL502	DONEPEZIL	CHEMBL502	Small molecule	4	1996	P81908	Enzyme	Equus caballus	IC50	=	8400	nM	5.08	31378596
ADEBPBSSDYVVLD-UHFFFAOYSA-N	CHEMBL502	DONEPEZIL	CHEMBL502	Small molecule	4	1996	O42275	Enzyme	Electrophorus electricus	IC50	=	25	nM	7.6	31415981
ADEBPBSSDYVVLD-UHFFFAOYSA-N	CHEMBL502	DONEPEZIL	CHEMBL502	Small molecule	4	1996	P81908	Enzyme	Equus caballus	IC50	=	10380	nM	4.98	31415981
ADEBPBSSDYVVLD-UHFFFAOYSA-N	CHEMBL502	DONEPEZIL	CHEMBL502	Small molecule	4	1996	P22303	Enzyme	Homo sapiens	IC50	=	12.1	nM	7.92	31419776
ADEBPBSSDYVVLD-UHFFFAOYSA-N	CHEMBL502	DONEPEZIL	CHEMBL502	Small molecule	4	1996	O42275	Enzyme	Electrophorus electricus	IC50	=	22	nM	7.66	31437780
ADEBPBSSDYVVLD-UHFFFAOYSA-N	CHEMBL502	DONEPEZIL	CHEMBL502	Small molecule	4	1996	P81908	Enzyme	Equus caballus	IC50	=	941	nM	6.03	31437780
ADEBPBSSDYVVLD-UHFFFAOYSA-N	CHEMBL502	DONEPEZIL	CHEMBL502	Small molecule	4	1996	P81908	Enzyme	Equus caballus	IC50	=	4760	nM	5.32	31444085
ADEBPBSSDYVVLD-UHFFFAOYSA-N	CHEMBL502	DONEPEZIL	CHEMBL502	Small molecule	4	1996	O42275	Enzyme	Electrophorus electricus	IC50	=	19	nM	7.72	31444085
ADEBPBSSDYVVLD-UHFFFAOYSA-N	CHEMBL502	DONEPEZIL	CHEMBL502	Small molecule	4	1996	P22303	Enzyme	Homo sapiens	IC50	=	59	nM	7.23	31479975
ADEBPBSSDYVVLD-UHFFFAOYSA-N	CHEMBL502	DONEPEZIL	CHEMBL502	Small molecule	4	1996	P56817	Protease	Homo sapiens	IC50	=	362	nM	6.44	31561043
ADEBPBSSDYVVLD-UHFFFAOYSA-N	CHEMBL502	DONEPEZIL	CHEMBL502	Small molecule	4	1996	P06276	Enzyme	Homo sapiens	IC50	=	2420	nM	5.62	31561043
ADEBPBSSDYVVLD-UHFFFAOYSA-N	CHEMBL502	DONEPEZIL	CHEMBL502	Small molecule	4	1996	P22303	Enzyme	Homo sapiens	IC50	=	42	nM	7.38	31561043
ADEBPBSSDYVVLD-UHFFFAOYSA-N	CHEMBL502	DONEPEZIL	CHEMBL502	Small molecule	4	1996	O42275	Enzyme	Electrophorus electricus	IC50	=	19	nM	7.72	31581002
ADEBPBSSDYVVLD-UHFFFAOYSA-N	CHEMBL502	DONEPEZIL	CHEMBL502	Small molecule	4	1996	P81908	Enzyme	Equus caballus	IC50	=	4760	nM	5.32	31581002
ADEBPBSSDYVVLD-UHFFFAOYSA-N	CHEMBL502	DONEPEZIL	CHEMBL502	Small molecule	4	1996	P22303	Enzyme	Homo sapiens	IC50	=	11	nM	7.96	31581002
ADEBPBSSDYVVLD-UHFFFAOYSA-N	CHEMBL502	DONEPEZIL	CHEMBL502	Small molecule	4	1996	P06276	Enzyme	Homo sapiens	IC50	=	5120	nM	5.29	31581002
ADEBPBSSDYVVLD-UHFFFAOYSA-N	CHEMBL502	DONEPEZIL	CHEMBL502	Small molecule	4	1996	O42275	Enzyme	Electrophorus electricus	IC50	=	41.1	nM	7.39	31669851
ADEBPBSSDYVVLD-UHFFFAOYSA-N	CHEMBL502	DONEPEZIL	CHEMBL502	Small molecule	4	1996	P22303	Enzyme	Homo sapiens	IC50	=	5.59	nM	8.25	31669851
ADEBPBSSDYVVLD-UHFFFAOYSA-N	CHEMBL502	DONEPEZIL	CHEMBL502	Small molecule	4	1996	P81908	Enzyme	Equus caballus	IC50	=	1830	nM	5.74	31669851
ADEBPBSSDYVVLD-UHFFFAOYSA-N	CHEMBL502	DONEPEZIL	CHEMBL502	Small molecule	4	1996	O42275	Enzyme	Electrophorus electricus	IC50	=	11	nM	7.96	31812794
ADEBPBSSDYVVLD-UHFFFAOYSA-N	CHEMBL502	DONEPEZIL	CHEMBL502	Small molecule	4	1996	P81908	Enzyme	Equus caballus	IC50	=	1830	nM	5.74	31812794
ADEBPBSSDYVVLD-UHFFFAOYSA-N	CHEMBL502	DONEPEZIL	CHEMBL502	Small molecule	4	1996	P37136	Enzyme	Rattus norvegicus	IC50	=	15	nM	7.82	31865014
ADEBPBSSDYVVLD-UHFFFAOYSA-N	CHEMBL502	DONEPEZIL	CHEMBL502	Small molecule	4	1996	Q9JKC1	Enzyme	Rattus norvegicus	IC50	=	20700	nM	4.68	31865014
ADEBPBSSDYVVLD-UHFFFAOYSA-N	CHEMBL502	DONEPEZIL	CHEMBL502	Small molecule	4	1996	P22303	Enzyme	Homo sapiens	IC50	=	11	nM	7.96	31865014
ADEBPBSSDYVVLD-UHFFFAOYSA-N	CHEMBL502	DONEPEZIL	CHEMBL502	Small molecule	4	1996	P06276	Enzyme	Homo sapiens	IC50	=	3200	nM	5.5	31865014
ADEBPBSSDYVVLD-UHFFFAOYSA-N	CHEMBL502	DONEPEZIL	CHEMBL502	Small molecule	4	1996	O42275	Enzyme	Electrophorus electricus	IC50	=	29	nM	7.54	31882295
ADEBPBSSDYVVLD-UHFFFAOYSA-N	CHEMBL502	DONEPEZIL	CHEMBL502	Small molecule	4	1996	P81908	Enzyme	Equus caballus	IC50	=	2600	nM	5.58	31882295
ADEBPBSSDYVVLD-UHFFFAOYSA-N	CHEMBL502	DONEPEZIL	CHEMBL502	Small molecule	4	1996	P22303	Enzyme	Homo sapiens	IC50	=	14	nM	7.85	32088494
ADEBPBSSDYVVLD-UHFFFAOYSA-N	CHEMBL502	DONEPEZIL	CHEMBL502	Small molecule	4	1996	P06276	Enzyme	Homo sapiens	IC50	=	14400	nM	4.84	32088494
ADEBPBSSDYVVLD-UHFFFAOYSA-N	CHEMBL502	DONEPEZIL	CHEMBL502	Small molecule	4	1996	O42275	Enzyme	Electrophorus electricus	IC50	=	19	nM	7.72	32131034
ADEBPBSSDYVVLD-UHFFFAOYSA-N	CHEMBL502	DONEPEZIL	CHEMBL502	Small molecule	4	1996	P81908	Enzyme	Equus caballus	IC50	=	4760	nM	5.32	32131034
ADEBPBSSDYVVLD-UHFFFAOYSA-N	CHEMBL502	DONEPEZIL	CHEMBL502	Small molecule	4	1996	P22303	Enzyme	Homo sapiens	IC50	=	9	nM	8.05	32131034
ADEBPBSSDYVVLD-UHFFFAOYSA-N	CHEMBL502	DONEPEZIL	CHEMBL502	Small molecule	4	1996	P06276	Enzyme	Homo sapiens	IC50	=	7600	nM	5.12	32131034
ADEBPBSSDYVVLD-UHFFFAOYSA-N	CHEMBL502	DONEPEZIL	CHEMBL502	Small molecule	4	1996	O42275	Enzyme	Electrophorus electricus	IC50	=	26.4	nM	7.58	32146060
ADEBPBSSDYVVLD-UHFFFAOYSA-N	CHEMBL502	DONEPEZIL	CHEMBL502	Small molecule	4	1996	Q9JKC1	Enzyme	Rattus norvegicus	IC50	=	44600	nM	4.35	32146060
ADEBPBSSDYVVLD-UHFFFAOYSA-N	CHEMBL502	DONEPEZIL	CHEMBL502	Small molecule	4	1996	P22303	Enzyme	Homo sapiens	IC50	=	30	nM	7.52	32375073
ADEBPBSSDYVVLD-UHFFFAOYSA-N	CHEMBL502	DONEPEZIL	CHEMBL502	Small molecule	4	1996	P81908	Enzyme	Equus caballus	IC50	=	2890	nM	5.54	32375073
ADEBPBSSDYVVLD-UHFFFAOYSA-N	CHEMBL502	DONEPEZIL	CHEMBL502	Small molecule	4	1996	P22303	Enzyme	Homo sapiens	IC50	=	2170	nM	5.66	32388114
ADEBPBSSDYVVLD-UHFFFAOYSA-N	CHEMBL502	DONEPEZIL	CHEMBL502	Small molecule	4	1996	P22303	Enzyme	Homo sapiens	Ki	=	12.7	nM	7.9	32435398
ADEBPBSSDYVVLD-UHFFFAOYSA-N	CHEMBL502	DONEPEZIL	CHEMBL502	Small molecule	4	1996	P06276	Enzyme	Homo sapiens	IC50	=	2900	nM	5.54	32435398
ADEBPBSSDYVVLD-UHFFFAOYSA-N	CHEMBL502	DONEPEZIL	CHEMBL502	Small molecule	4	1996	P22303	Enzyme	Homo sapiens	IC50	=	16.1	nM	7.79	32435398
ADEBPBSSDYVVLD-UHFFFAOYSA-N	CHEMBL502	DONEPEZIL	CHEMBL502	Small molecule	4	1996	P22303	Enzyme	Homo sapiens	IC50	=	30	nM	7.52	32454229
ADEBPBSSDYVVLD-UHFFFAOYSA-N	CHEMBL502	DONEPEZIL	CHEMBL502	Small molecule	4	1996	P06276	Enzyme	Homo sapiens	IC50	=	5400	nM	5.27	32454229
ADEBPBSSDYVVLD-UHFFFAOYSA-N	CHEMBL502	DONEPEZIL	CHEMBL502	Small molecule	4	1996	P81908	Enzyme	Equus caballus	IC50	=	10380	nM	4.98	32569925
ADEBPBSSDYVVLD-UHFFFAOYSA-N	CHEMBL502	DONEPEZIL	CHEMBL502	Small molecule	4	1996	O42275	Enzyme	Electrophorus electricus	IC50	=	25	nM	7.6	32569925
ADEBPBSSDYVVLD-UHFFFAOYSA-N	CHEMBL502	DONEPEZIL	CHEMBL502	Small molecule	4	1996	P37136	Enzyme	Rattus norvegicus	IC50	=	120	nM	6.92	32717612
ADEBPBSSDYVVLD-UHFFFAOYSA-N	CHEMBL502	DONEPEZIL	CHEMBL502	Small molecule	4	1996	P22303	Enzyme	Homo sapiens	IC50	=	7560	nM	5.12	32738978
ADEBPBSSDYVVLD-UHFFFAOYSA-N	CHEMBL502	DONEPEZIL	CHEMBL502	Small molecule	4	1996	O42275	Enzyme	Electrophorus electricus	IC50	=	39	nM	7.41	32781220
ADEBPBSSDYVVLD-UHFFFAOYSA-N	CHEMBL502	DONEPEZIL	CHEMBL502	Small molecule	4	1996	P81908	Enzyme	Equus caballus	IC50	=	8416	nM	5.08	32781220
ADEBPBSSDYVVLD-UHFFFAOYSA-N	CHEMBL502	DONEPEZIL	CHEMBL502	Small molecule	4	1996	P22303	Enzyme	Homo sapiens	IC50	=	7120	nM	5.15	32787143
ADEBPBSSDYVVLD-UHFFFAOYSA-N	CHEMBL502	DONEPEZIL	CHEMBL502	Small molecule	4	1996	P22303	Enzyme	Homo sapiens	IC50	=	6	nM	8.22	32882609
ADEBPBSSDYVVLD-UHFFFAOYSA-N	CHEMBL502	DONEPEZIL	CHEMBL502	Small molecule	4	1996	P81908	Enzyme	Equus caballus	IC50	=	5520	nM	5.26	32942070
ADEBPBSSDYVVLD-UHFFFAOYSA-N	CHEMBL502	DONEPEZIL	CHEMBL502	Small molecule	4	1996	O42275	Enzyme	Electrophorus electricus	IC50	=	49	nM	7.31	32942070
ADEBPBSSDYVVLD-UHFFFAOYSA-N	CHEMBL502	DONEPEZIL	CHEMBL502	Small molecule	4	1996	P22303	Enzyme	Homo sapiens	IC50	=	42	nM	7.38	33007563
ADEBPBSSDYVVLD-UHFFFAOYSA-N	CHEMBL502	DONEPEZIL	CHEMBL502	Small molecule	4	1996	P06276	Enzyme	Homo sapiens	IC50	=	2420	nM	5.62	33007563
ADEBPBSSDYVVLD-UHFFFAOYSA-N	CHEMBL502	DONEPEZIL	CHEMBL502	Small molecule	4	1996	P56817	Protease	Homo sapiens	IC50	=	362	nM	6.44	33007563
ADEBPBSSDYVVLD-UHFFFAOYSA-N	CHEMBL502	DONEPEZIL	CHEMBL502	Small molecule	4	1996	Q99720	Other	Homo sapiens	Ki	=	14.6	nM	7.84	33111525
ADEBPBSSDYVVLD-UHFFFAOYSA-N	CHEMBL502	DONEPEZIL	CHEMBL502	Small molecule	4	1996	P22303	Enzyme	Homo sapiens	IC50	=	9	nM	8.05	33111525
ADEBPBSSDYVVLD-UHFFFAOYSA-N	CHEMBL502	DONEPEZIL	CHEMBL502	Small molecule	4	1996	Q9JKC1	Enzyme	Rattus norvegicus	IC50	=	5010	nM	5.3	33120080
ADEBPBSSDYVVLD-UHFFFAOYSA-N	CHEMBL502	DONEPEZIL	CHEMBL502	Small molecule	4	1996	P37136	Enzyme	Rattus norvegicus	IC50	=	10	nM	8	33120080
ADEBPBSSDYVVLD-UHFFFAOYSA-N	CHEMBL502	DONEPEZIL	CHEMBL502	Small molecule	4	1996	P22303	Enzyme	Homo sapiens	IC50	=	17.76	nM	7.75	33137375
ADEBPBSSDYVVLD-UHFFFAOYSA-N	CHEMBL502	DONEPEZIL	CHEMBL502	Small molecule	4	1996	P22303	Enzyme	Homo sapiens	IC50	=	7	nM	8.15	33310288
ADEBPBSSDYVVLD-UHFFFAOYSA-N	CHEMBL502	DONEPEZIL	CHEMBL502	Small molecule	4	1996	P22303	Enzyme	Homo sapiens	IC50	=	5	nM	8.3	33340937
ADEBPBSSDYVVLD-UHFFFAOYSA-N	CHEMBL502	DONEPEZIL	CHEMBL502	Small molecule	4	1996	P06276	Enzyme	Homo sapiens	IC50	=	7300	nM	5.14	33340937
ADEBPBSSDYVVLD-UHFFFAOYSA-N	CHEMBL502	DONEPEZIL	CHEMBL502	Small molecule	4	1996	O42275	Enzyme	Electrophorus electricus	IC50	=	62	nM	7.21	33395623
ADEBPBSSDYVVLD-UHFFFAOYSA-N	CHEMBL502	DONEPEZIL	CHEMBL502	Small molecule	4	1996	P81908	Enzyme	Equus caballus	IC50	=	3550	nM	5.45	33395623
ADEBPBSSDYVVLD-UHFFFAOYSA-N	CHEMBL502	DONEPEZIL	CHEMBL502	Small molecule	4	1996	P22303	Enzyme	Homo sapiens	IC50	=	48	nM	7.32	33395623
ADEBPBSSDYVVLD-UHFFFAOYSA-N	CHEMBL502	DONEPEZIL	CHEMBL502	Small molecule	4	1996	P06276	Enzyme	Homo sapiens	IC50	=	6400	nM	5.19	33395623
ADEBPBSSDYVVLD-UHFFFAOYSA-N	CHEMBL502	DONEPEZIL	CHEMBL502	Small molecule	4	1996	P81908	Enzyme	Equus caballus	IC50	=	3540	nM	5.45	33440318
ADEBPBSSDYVVLD-UHFFFAOYSA-N	CHEMBL502	DONEPEZIL	CHEMBL502	Small molecule	4	1996	O42275	Enzyme	Electrophorus electricus	IC50	=	10	nM	8	33440318
ADEBPBSSDYVVLD-UHFFFAOYSA-N	CHEMBL502	DONEPEZIL	CHEMBL502	Small molecule	4	1996	O42275	Enzyme	Electrophorus electricus	IC50	=	32	nM	7.5	33479629
ADEBPBSSDYVVLD-UHFFFAOYSA-N	CHEMBL502	DONEPEZIL	CHEMBL502	Small molecule	4	1996	P81908	Enzyme	Equus caballus	IC50	=	2470	nM	5.61	33479629
ADEBPBSSDYVVLD-UHFFFAOYSA-N	CHEMBL502	DONEPEZIL	CHEMBL502	Small molecule	4	1996	P22303	Enzyme	Homo sapiens	IC50	=	6	nM	8.22	33479638
ADEBPBSSDYVVLD-UHFFFAOYSA-N	CHEMBL502	DONEPEZIL	CHEMBL502	Small molecule	4	1996	P37136	Enzyme	Rattus norvegicus	IC50	=	2	nM	8.7	33570950
ADEBPBSSDYVVLD-UHFFFAOYSA-N	CHEMBL502	DONEPEZIL	CHEMBL502	Small molecule	4	1996	P22303	Enzyme	Homo sapiens	Kd	=	8	nM	8.1	33570950
ADEBPBSSDYVVLD-UHFFFAOYSA-N	CHEMBL502	DONEPEZIL	CHEMBL502	Small molecule	4	1996	Q9JKC1	Enzyme	Rattus norvegicus	IC50	=	10833.3	nM	4.96	33570950
ADEBPBSSDYVVLD-UHFFFAOYSA-N	CHEMBL502	DONEPEZIL	CHEMBL502	Small molecule	4	1996	P22303	Enzyme	Homo sapiens	IC50	=	26.55	nM	7.58	33582578
ADEBPBSSDYVVLD-UHFFFAOYSA-N	CHEMBL502	DONEPEZIL	CHEMBL502	Small molecule	4	1996	P06276	Enzyme	Homo sapiens	IC50	=	1210	nM	5.92	33582578
ADEBPBSSDYVVLD-UHFFFAOYSA-N	CHEMBL502	DONEPEZIL	CHEMBL502	Small molecule	4	1996	O42275	Enzyme	Electrophorus electricus	IC50	=	25	nM	7.6	33640707
ADEBPBSSDYVVLD-UHFFFAOYSA-N	CHEMBL502	DONEPEZIL	CHEMBL502	Small molecule	4	1996	P22303	Enzyme	Homo sapiens	IC50	=	32	nM	7.5	33640707
ADEBPBSSDYVVLD-UHFFFAOYSA-N	CHEMBL502	DONEPEZIL	CHEMBL502	Small molecule	4	1996	Q9JKC1	Enzyme	Rattus norvegicus	IC50	=	21400	nM	4.67	33640707
ADEBPBSSDYVVLD-UHFFFAOYSA-N	CHEMBL502	DONEPEZIL	CHEMBL502	Small molecule	4	1996	P81908	Enzyme	Equus caballus	IC50	=	2057	nM	5.69	33662757
ADEBPBSSDYVVLD-UHFFFAOYSA-N	CHEMBL502	DONEPEZIL	CHEMBL502	Small molecule	4	1996	P81908	Enzyme	Equus caballus	IC50	=	1980	nM	5.7	33662757
ADEBPBSSDYVVLD-UHFFFAOYSA-N	CHEMBL502	DONEPEZIL	CHEMBL502	Small molecule	4	1996	P37136	Enzyme	Rattus norvegicus	IC50	=	15	nM	7.82	33667847
ADEBPBSSDYVVLD-UHFFFAOYSA-N	CHEMBL502	DONEPEZIL	CHEMBL502	Small molecule	4	1996	Q9JKC1	Enzyme	Rattus norvegicus	IC50	=	20700	nM	4.68	33667847
ADEBPBSSDYVVLD-UHFFFAOYSA-N	CHEMBL502	DONEPEZIL	CHEMBL502	Small molecule	4	1996	O42275	Enzyme	Electrophorus electricus	IC50	=	27	nM	7.57	33667847
ADEBPBSSDYVVLD-UHFFFAOYSA-N	CHEMBL502	DONEPEZIL	CHEMBL502	Small molecule	4	1996	O42275	Enzyme	Electrophorus electricus	IC50	=	11	nM	7.96	33838585
ADEBPBSSDYVVLD-UHFFFAOYSA-N	CHEMBL502	DONEPEZIL	CHEMBL502	Small molecule	4	1996	P81908	Enzyme	Equus caballus	IC50	=	1830	nM	5.74	33838585
ADEBPBSSDYVVLD-UHFFFAOYSA-N	CHEMBL502	DONEPEZIL	CHEMBL502	Small molecule	4	1996	P21836	Enzyme	Mus musculus	IC50	=	6100	nM	5.21	34024109
ADEBPBSSDYVVLD-UHFFFAOYSA-N	CHEMBL502	DONEPEZIL	CHEMBL502	Small molecule	4	1996	P22303	Enzyme	Homo sapiens	IC50	=	10	nM	8	34116326
ADEBPBSSDYVVLD-UHFFFAOYSA-N	CHEMBL502	DONEPEZIL	CHEMBL502	Small molecule	4	1996	P06276	Enzyme	Homo sapiens	IC50	=	117	nM	6.93	34116326
ADEBPBSSDYVVLD-UHFFFAOYSA-N	CHEMBL502	DONEPEZIL	CHEMBL502	Small molecule	4	1996	P22303	Enzyme	Homo sapiens	IC50	=	44	nM	7.36	34198150
ADEBPBSSDYVVLD-UHFFFAOYSA-N	CHEMBL502	DONEPEZIL	CHEMBL502	Small molecule	4	1996	O42275	Enzyme	Electrophorus electricus	IC50	=	21	nM	7.68	34198150
ADEBPBSSDYVVLD-UHFFFAOYSA-N	CHEMBL502	DONEPEZIL	CHEMBL502	Small molecule	4	1996	O42275	Enzyme	Electrophorus electricus	IC50	=	480	nM	6.32	34371131
ADEBPBSSDYVVLD-UHFFFAOYSA-N	CHEMBL502	DONEPEZIL	CHEMBL502	Small molecule	4	1996	P81908	Enzyme	Equus caballus	IC50	=	10600	nM	4.97	34371131
ADEBPBSSDYVVLD-UHFFFAOYSA-N	CHEMBL502	DONEPEZIL	CHEMBL502	Small molecule	4	1996	P06276	Enzyme	Homo sapiens	IC50	=	11860	nM	4.93	34371367
ADEBPBSSDYVVLD-UHFFFAOYSA-N	CHEMBL502	DONEPEZIL	CHEMBL502	Small molecule	4	1996	P22303	Enzyme	Homo sapiens	IC50	=	18	nM	7.75	34371367
ADEBPBSSDYVVLD-UHFFFAOYSA-N	CHEMBL502	DONEPEZIL	CHEMBL502	Small molecule	4	1996	P81908	Enzyme	Equus caballus	IC50	=	9240	nM	5.03	34371367
ADEBPBSSDYVVLD-UHFFFAOYSA-N	CHEMBL502	DONEPEZIL	CHEMBL502	Small molecule	4	1996	O42275	Enzyme	Electrophorus electricus	IC50	=	26	nM	7.58	34371367
ADEBPBSSDYVVLD-UHFFFAOYSA-N	CHEMBL502	DONEPEZIL	CHEMBL502	Small molecule	4	1996	P81908	Enzyme	Equus caballus	IC50	=	1300	nM	5.89	34391122
ADEBPBSSDYVVLD-UHFFFAOYSA-N	CHEMBL502	DONEPEZIL	CHEMBL502	Small molecule	4	1996	P22303	Enzyme	Homo sapiens	IC50	=	26.8	nM	7.57	34418785
ADEBPBSSDYVVLD-UHFFFAOYSA-N	CHEMBL502	DONEPEZIL	CHEMBL502	Small molecule	4	1996	P06276	Enzyme	Homo sapiens	IC50	=	6980	nM	5.16	34418785
ADEBPBSSDYVVLD-UHFFFAOYSA-N	CHEMBL502	DONEPEZIL	CHEMBL502	Small molecule	4	1996	P81908	Enzyme	Equus caballus	IC50	=	1830	nM	5.74	34461507
ADEBPBSSDYVVLD-UHFFFAOYSA-N	CHEMBL502	DONEPEZIL	CHEMBL502	Small molecule	4	1996	O42275	Enzyme	Electrophorus electricus	IC50	=	11	nM	7.96	34461507
ADEBPBSSDYVVLD-UHFFFAOYSA-N	CHEMBL502	DONEPEZIL	CHEMBL502	Small molecule	4	1996	P22303	Enzyme	Homo sapiens	IC50	=	60	nM	7.22	34481338
ADEBPBSSDYVVLD-UHFFFAOYSA-N	CHEMBL502	DONEPEZIL	CHEMBL502	Small molecule	4	1996	P81908	Enzyme	Equus caballus	IC50	=	2160	nM	5.67	34481338
ADEBPBSSDYVVLD-UHFFFAOYSA-N	CHEMBL502	DONEPEZIL	CHEMBL502	Small molecule	4	1996	P81908	Enzyme	Equus caballus	IC50	=	1830	nM	5.74	34530376
ADEBPBSSDYVVLD-UHFFFAOYSA-N	CHEMBL502	DONEPEZIL	CHEMBL502	Small molecule	4	1996	Q9JKC1	Enzyme	Rattus norvegicus	IC50	=	12773	nM	4.89	34530383
ADEBPBSSDYVVLD-UHFFFAOYSA-N	CHEMBL502	DONEPEZIL	CHEMBL502	Small molecule	4	1996	P37136	Enzyme	Rattus norvegicus	IC50	=	42.82	nM	7.37	34530383
ADEBPBSSDYVVLD-UHFFFAOYSA-N	CHEMBL502	DONEPEZIL	CHEMBL502	Small molecule	4	1996	Q12809	Ion channel	Homo sapiens	IC50	=	8718	nM	5.06	34530383
ADEBPBSSDYVVLD-UHFFFAOYSA-N	CHEMBL502	DONEPEZIL	CHEMBL502	Small molecule	4	1996	P22303	Enzyme	Homo sapiens	IC50	=	59	nM	7.23	34743062
ADEBPBSSDYVVLD-UHFFFAOYSA-N	CHEMBL502	DONEPEZIL	CHEMBL502	Small molecule	4	1996	P06276	Enzyme	Homo sapiens	IC50	=	6500	nM	5.19	34743062
ADEBPBSSDYVVLD-UHFFFAOYSA-N	CHEMBL502	DONEPEZIL	CHEMBL502	Small molecule	4	1996	O42275	Enzyme	Electrophorus electricus	IC50	=	16	nM	7.8	34752955
ADEBPBSSDYVVLD-UHFFFAOYSA-N	CHEMBL502	DONEPEZIL	CHEMBL502	Small molecule	4	1996	P81908	Enzyme	Equus caballus	IC50	=	7390	nM	5.13	34752955
ADEBPBSSDYVVLD-UHFFFAOYSA-N	CHEMBL502	DONEPEZIL	CHEMBL502	Small molecule	4	1996	P21836	Enzyme	Mus musculus	IC50	=	6.22	nM	8.21	34922191
ADEBPBSSDYVVLD-UHFFFAOYSA-N	CHEMBL502	DONEPEZIL	CHEMBL502	Small molecule	4	1996	Q03311	Enzyme	Mus musculus	IC50	=	1992	nM	5.7	34922191
ADEBPBSSDYVVLD-UHFFFAOYSA-N	CHEMBL502	DONEPEZIL	CHEMBL502	Small molecule	4	1996	Q12809	Ion channel	Homo sapiens	IC50	=	640	nM	6.19	34922191
ADEBPBSSDYVVLD-UHFFFAOYSA-N	CHEMBL502	DONEPEZIL	CHEMBL502	Small molecule	4	1996	P22303	Enzyme	Homo sapiens	IC50	=	7.39	nM	8.13	34922191
ADEBPBSSDYVVLD-UHFFFAOYSA-N	CHEMBL502	DONEPEZIL	CHEMBL502	Small molecule	4	1996	P81908	Enzyme	Equus caballus	IC50	=	2660	nM	5.58	34923430
ADEBPBSSDYVVLD-UHFFFAOYSA-N	CHEMBL502	DONEPEZIL	CHEMBL502	Small molecule	4	1996	O42275	Enzyme	Electrophorus electricus	IC50	=	250	nM	6.6	34923430
ADEBPBSSDYVVLD-UHFFFAOYSA-N	CHEMBL502	DONEPEZIL	CHEMBL502	Small molecule	4	1996	O42275	Enzyme	Electrophorus electricus	IC50	=	40	nM	7.4	34995924
ADEBPBSSDYVVLD-UHFFFAOYSA-N	CHEMBL502	DONEPEZIL	CHEMBL502	Small molecule	4	1996	P81908	Enzyme	Equus caballus	IC50	=	3550	nM	5.45	34995924
ADEBPBSSDYVVLD-UHFFFAOYSA-N	CHEMBL502	DONEPEZIL	CHEMBL502	Small molecule	4	1996	O42275	Enzyme	Electrophorus electricus	IC50	=	15	nM	7.82	35026532
ADEBPBSSDYVVLD-UHFFFAOYSA-N	CHEMBL502	DONEPEZIL	CHEMBL502	Small molecule	4	1996	O42275	Enzyme	Electrophorus electricus	IC50	=	14.79	nM	7.83	35026532
ADEBPBSSDYVVLD-UHFFFAOYSA-N	CHEMBL502	DONEPEZIL	CHEMBL502	Small molecule	4	1996	Q04844	Ion channel	Homo sapiens	IC50	=	32.36	nM	7.49	35026532
ADEBPBSSDYVVLD-UHFFFAOYSA-N	CHEMBL502	DONEPEZIL	CHEMBL502	Small molecule	4	1996	P06276	Enzyme	Homo sapiens	IC50	=	2580	nM	5.59	35101650
ADEBPBSSDYVVLD-UHFFFAOYSA-N	CHEMBL502	DONEPEZIL	CHEMBL502	Small molecule	4	1996	P22303	Enzyme	Homo sapiens	IC50	=	54	nM	7.27	35101650
ADEBPBSSDYVVLD-UHFFFAOYSA-N	CHEMBL502	DONEPEZIL	CHEMBL502	Small molecule	4	1996	P06276	Enzyme	Homo sapiens	IC50	=	4260	nM	5.37	35124202
ADEBPBSSDYVVLD-UHFFFAOYSA-N	CHEMBL502	DONEPEZIL	CHEMBL502	Small molecule	4	1996	O42275	Enzyme	Electrophorus electricus	IC50	=	40	nM	7.4	35124202
ADEBPBSSDYVVLD-UHFFFAOYSA-N	CHEMBL502	DONEPEZIL	CHEMBL502	Small molecule	4	1996	P22303	Enzyme	Homo sapiens	IC50	=	23	nM	7.64	35195417
ADEBPBSSDYVVLD-UHFFFAOYSA-N	CHEMBL502	DONEPEZIL	CHEMBL502	Small molecule	4	1996	P81908	Enzyme	Equus caballus	IC50	=	2100	nM	5.68	35195417
ADEBPBSSDYVVLD-UHFFFAOYSA-N	CHEMBL502	DONEPEZIL	CHEMBL502	Small molecule	4	1996	P27338	Enzyme	Homo sapiens	IC50	=	23000	nM	4.64	35276424
ADEBPBSSDYVVLD-UHFFFAOYSA-N	CHEMBL502	DONEPEZIL	CHEMBL502	Small molecule	4	1996	P22303	Enzyme	Homo sapiens	IC50	=	4	nM	8.4	35276424
ADEBPBSSDYVVLD-UHFFFAOYSA-N	CHEMBL502	DONEPEZIL	CHEMBL502	Small molecule	4	1996	P06276	Enzyme	Homo sapiens	IC50	=	3130	nM	5.5	35276424
ADEBPBSSDYVVLD-UHFFFAOYSA-N	CHEMBL502	DONEPEZIL	CHEMBL502	Small molecule	4	1996	O42275	Enzyme	Electrophorus electricus	IC50	=	47	nM	7.33	35303485
ADEBPBSSDYVVLD-UHFFFAOYSA-N	CHEMBL502	DONEPEZIL	CHEMBL502	Small molecule	4	1996	P81908	Enzyme	Equus caballus	IC50	=	6410	nM	5.19	35303485
ADEBPBSSDYVVLD-UHFFFAOYSA-N	CHEMBL502	DONEPEZIL	CHEMBL502	Small molecule	4	1996	P21836	Enzyme	Mus musculus	IC50	=	5.4	nM	8.27	35339839
ADEBPBSSDYVVLD-UHFFFAOYSA-N	CHEMBL502	DONEPEZIL	CHEMBL502	Small molecule	4	1996	P22303	Enzyme	Homo sapiens	IC50	=	17	nM	7.77	35462163
ADEBPBSSDYVVLD-UHFFFAOYSA-N	CHEMBL502	DONEPEZIL	CHEMBL502	Small molecule	4	1996	P06276	Enzyme	Homo sapiens	IC50	=	4800	nM	5.32	35462163
ADEBPBSSDYVVLD-UHFFFAOYSA-N	CHEMBL502	DONEPEZIL	CHEMBL502	Small molecule	4	1996	O42275	Enzyme	Electrophorus electricus	IC50	=	45	nM	7.35	35689855
ADEBPBSSDYVVLD-UHFFFAOYSA-N	CHEMBL502	DONEPEZIL	CHEMBL502	Small molecule	4	1996	Q08499	Phosphodiesterase	Homo sapiens	IC50	=	36000	nM	4.44	35689855
ADEBPBSSDYVVLD-UHFFFAOYSA-N	CHEMBL502	DONEPEZIL	CHEMBL502	Small molecule	4	1996	P81908	Enzyme	Equus caballus	IC50	=	35400	nM	4.45	35689855
ADEBPBSSDYVVLD-UHFFFAOYSA-N	CHEMBL502	DONEPEZIL	CHEMBL502	Small molecule	4	1996	P22303	Enzyme	Homo sapiens	IC50	=	17	nM	7.77	35923722
ADEBPBSSDYVVLD-UHFFFAOYSA-N	CHEMBL502	DONEPEZIL	CHEMBL502	Small molecule	4	1996	P06276	Enzyme	Homo sapiens	IC50	=	4800	nM	5.32	35923722
ADEBPBSSDYVVLD-UHFFFAOYSA-N	CHEMBL502	DONEPEZIL	CHEMBL502	Small molecule	4	1996	O42275	Enzyme	Electrophorus electricus	IC50	=	30	nM	7.52	35930852
ADEBPBSSDYVVLD-UHFFFAOYSA-N	CHEMBL502	DONEPEZIL	CHEMBL502	Small molecule	4	1996	P81908	Enzyme	Equus caballus	IC50	=	4700	nM	5.33	35930852
ADEBPBSSDYVVLD-UHFFFAOYSA-N	CHEMBL502	DONEPEZIL	CHEMBL502	Small molecule	4	1996	P22303	Enzyme	Homo sapiens	IC50	=	60	nM	7.22	36084304
ADEBPBSSDYVVLD-UHFFFAOYSA-N	CHEMBL502	DONEPEZIL	CHEMBL502	Small molecule	4	1996	P06276	Enzyme	Homo sapiens	IC50	=	10660	nM	4.97	36084304
ADEBPBSSDYVVLD-UHFFFAOYSA-N	CHEMBL502	DONEPEZIL	CHEMBL502	Small molecule	4	1996	Q60492	Other	Cavia porcellus	Ki	=	14.6	nM	7.84	36084304
ADEBPBSSDYVVLD-UHFFFAOYSA-N	CHEMBL502	DONEPEZIL	CHEMBL502	Small molecule	4	1996	P22303	Enzyme	Homo sapiens	IC50	=	87	nM	7.06	36561075
ADEBPBSSDYVVLD-UHFFFAOYSA-N	CHEMBL502	DONEPEZIL	CHEMBL502	Small molecule	4	1996	P22303	Enzyme	Homo sapiens	IC50	=	2.33	nM	8.63
ADEBPBSSDYVVLD-UHFFFAOYSA-N	CHEMBL502	DONEPEZIL	CHEMBL502	Small molecule	4	1996	O42275	Enzyme	Electrophorus electricus	IC50	=	9.2	nM	8.04
ADEBPBSSDYVVLD-UHFFFAOYSA-N	CHEMBL502	DONEPEZIL	CHEMBL502	Small molecule	4	1996	Q9N1N9	Enzyme	Equus caballus	IC50	=	4166.7	nM	5.38
ADEBPBSSDYVVLD-UHFFFAOYSA-N	CHEMBL502	DONEPEZIL	CHEMBL502	Small molecule	4	1996	P37136	Enzyme	Rattus norvegicus	IC50	=	5.7	nM	8.24
ADEBPBSSDYVVLD-UHFFFAOYSA-N	CHEMBL502	DONEPEZIL	CHEMBL502	Small molecule	4	1996	Q9JKC1	Enzyme	Rattus norvegicus	IC50	=	7138	nM	5.15
ADEBPBSSDYVVLD-UHFFFAOYSA-N	CHEMBL502	DONEPEZIL	CHEMBL502	Small molecule	4	1996	P37136	Enzyme	Rattus norvegicus	IC50	=	21.5	nM	7.67
ADEBPBSSDYVVLD-UHFFFAOYSA-N	CHEMBL502	DONEPEZIL	CHEMBL502	Small molecule	4	1996	P37136	Enzyme	Rattus norvegicus	IC50	=	15.85	nM	7.8
ADEBPBSSDYVVLD-UHFFFAOYSA-N	CHEMBL502	DONEPEZIL	CHEMBL502	Small molecule	4	1996	P37136	Enzyme	Rattus norvegicus	IC50	=	16	nM	7.8
ADEBPBSSDYVVLD-UHFFFAOYSA-N	CHEMBL502	DONEPEZIL	CHEMBL502	Small molecule	4	1996	P22303	Enzyme	Homo sapiens	IC50	=	11	nM	7.96
ADEBPBSSDYVVLD-UHFFFAOYSA-N	CHEMBL502	DONEPEZIL	CHEMBL502	Small molecule	4	1996	O42275	Enzyme	Electrophorus electricus	IC50	=	20	nM	7.7
ADEBPBSSDYVVLD-UHFFFAOYSA-N	CHEMBL502	DONEPEZIL	CHEMBL502	Small molecule	4	1996	O42275	Enzyme	Electrophorus electricus	IC50	=	20.3	nM	7.69
ADEBPBSSDYVVLD-UHFFFAOYSA-N	CHEMBL502	DONEPEZIL	CHEMBL502	Small molecule	4	1996	O42275	Enzyme	Electrophorus electricus	IC50	=	90	nM	7.05
ADEBPBSSDYVVLD-UHFFFAOYSA-N	CHEMBL502	DONEPEZIL	CHEMBL502	Small molecule	4	1996	P81908	Enzyme	Equus caballus	IC50	=	5520	nM	5.26
ADEBPBSSDYVVLD-UHFFFAOYSA-N	CHEMBL502	DONEPEZIL	CHEMBL502	Small molecule	4	1996	O42275	Enzyme	Electrophorus electricus	IC50	=	6.7	nM	8.17
ADEBPBSSDYVVLD-UHFFFAOYSA-N	CHEMBL502	DONEPEZIL	CHEMBL502	Small molecule	4	1996	Q9N1N9	Enzyme	Equus caballus	IC50	=	7400	nM	5.13
ADEBPBSSDYVVLD-UHFFFAOYSA-N	CHEMBL502	DONEPEZIL	CHEMBL502	Small molecule	4	1996	P06276	Enzyme	Homo sapiens	IC50	=	3600	nM	5.44
ADEBPBSSDYVVLD-UHFFFAOYSA-N	CHEMBL502	DONEPEZIL	CHEMBL502	Small molecule	4	1996	P22303	Enzyme	Homo sapiens	IC50	=	40	nM	7.4
ADEBPBSSDYVVLD-UHFFFAOYSA-N	CHEMBL502	DONEPEZIL	CHEMBL502	Small molecule	4	1996	O42275	Enzyme	Electrophorus electricus	IC50	=	35	nM	7.46
ADEBPBSSDYVVLD-UHFFFAOYSA-N	CHEMBL502	DONEPEZIL	CHEMBL502	Small molecule	4	1996	P81908	Enzyme	Equus caballus	IC50	=	4170	nM	5.38
ADEBPBSSDYVVLD-UHFFFAOYSA-N	CHEMBL502	DONEPEZIL	CHEMBL502	Small molecule	4	1996	P22303	Enzyme	Homo sapiens	IC50	=	30.8	nM	7.51
ADEBPBSSDYVVLD-UHFFFAOYSA-N	CHEMBL502	DONEPEZIL	CHEMBL502	Small molecule	4	1996	P06276	Enzyme	Homo sapiens	IC50	=	8280	nM	5.08
ADEBPBSSDYVVLD-UHFFFAOYSA-N	CHEMBL502	DONEPEZIL	CHEMBL502	Small molecule	4	1996	P21836	Enzyme	Mus musculus	IC50	=	94	nM	7.03
ADFOJJHRTBFFOF-RBRWEJTLSA-N	CHEMBL1756	ESTRAMUSTINE PHOSPHATE	CHEMBL1756	Small molecule	4	1981	Q06124	Phosphatase	Homo sapiens	IC50	=	17100	nM	4.77	21193311
ADFOJJHRTBFFOF-RBRWEJTLSA-N	CHEMBL1756	ESTRAMUSTINE PHOSPHATE	CHEMBL1756	Small molecule	4	1981	P29350	Phosphatase	Homo sapiens	IC50	=	40400	nM	4.39	21193311
ADFOJJHRTBFFOF-RBRWEJTLSA-N	CHEMBL1756	ESTRAMUSTINE PHOSPHATE	CHEMBL1756	Small molecule	4	1981	P18031	Phosphatase	Homo sapiens	IC50	=	62400	nM	4.21	21193311
ADFOJJHRTBFFOF-RBRWEJTLSA-N	CHEMBL1756	ESTRAMUSTINE PHOSPHATE	CHEMBL1756	Small molecule	4	1981	Q06124	Phosphatase	Homo sapiens	Kd	=	8400	nM	5.08	21193311
ADFOJJHRTBFFOF-RBRWEJTLSA-N	CHEMBL1756	ESTRAMUSTINE PHOSPHATE	CHEMBL1756	Small molecule	4	1981	O15357	Enzyme	Homo sapiens	IC50	=	35500	nM	4.45	33724834
ADFOJJHRTBFFOF-RBRWEJTLSA-N	CHEMBL1756	ESTRAMUSTINE PHOSPHATE	CHEMBL1756	Small molecule	4	1981	O15357	Enzyme	Homo sapiens	IC50	=	41700	nM	4.38	33724834
ADFOJJHRTBFFOF-RBRWEJTLSA-N	CHEMBL1756	ESTRAMUSTINE PHOSPHATE	CHEMBL1756	Small molecule	4	1981	Q06124	Phosphatase	Homo sapiens	IC50	=	17100	nM	4.77	35157464
ADIMAYPTOBDMTL-UHFFFAOYSA-N	CHEMBL568	OXAZEPAM	CHEMBL568	Small molecule	4	1965	P02768	Other	Homo sapiens	Kd	=	69183.1	nM	4.16	18348514
ADIMAYPTOBDMTL-UHFFFAOYSA-N	CHEMBL568	OXAZEPAM	CHEMBL568	Small molecule	4	1965	P02545	Other	Homo sapiens	Potency	=	446.7	nM	6.35
ADIMAYPTOBDMTL-UHFFFAOYSA-N	CHEMBL568	OXAZEPAM	CHEMBL568	Small molecule	4	1965	P02545	Other	Homo sapiens	Potency	=	446.7	nM	6.35
ADYPXRFPBQGGAH-UMYZUSPBSA-N	CHEMBL1200517	DIHYDROERGOTAMINE MESYLATE	CHEMBL1200517	Small molecule	4	1946	P02545	Other	Homo sapiens	Potency	=	141.3	nM	6.85
ADYPXRFPBQGGAH-UMYZUSPBSA-N	CHEMBL1200517	DIHYDROERGOTAMINE MESYLATE	CHEMBL1200517	Small molecule	4	1946	P02545	Other	Homo sapiens	Potency	=	141.3	nM	6.85
ADYPXRFPBQGGAH-UMYZUSPBSA-N	CHEMBL1200517	DIHYDROERGOTAMINE MESYLATE	CHEMBL1200517	Small molecule	4	1946	Q16637	Epigenetic regulator	Homo sapiens	Potency	=	891.3	nM	6.05
ADYPXRFPBQGGAH-UMYZUSPBSA-N	CHEMBL1200517	DIHYDROERGOTAMINE MESYLATE	CHEMBL1200517	Small molecule	4	1946	P10636	Other	Homo sapiens	Potency	=	12589.3	nM	4.9
ADYPXRFPBQGGAH-UMYZUSPBSA-N	CHEMBL1200517	DIHYDROERGOTAMINE MESYLATE	CHEMBL1200517	Small molecule	4	1946	P0A6C1	Enzyme	Escherichia coli K-12	Potency	=	8912.5	nM	5.05
ADYPXRFPBQGGAH-UMYZUSPBSA-N	CHEMBL1200517	DIHYDROERGOTAMINE MESYLATE	CHEMBL1200517	Small molecule	4	1946	Q01453	Other	Homo sapiens	Potency	=	33807.8	nM	4.47
ADYPXRFPBQGGAH-UMYZUSPBSA-N	CHEMBL1200517	DIHYDROERGOTAMINE MESYLATE	CHEMBL1200517	Small molecule	4	1946	Q194T2	Other	Influenza A virus	Potency	=	56234.1	nM	4.25
ADYPXRFPBQGGAH-UMYZUSPBSA-N	CHEMBL1200517	DIHYDROERGOTAMINE MESYLATE	CHEMBL1200517	Small molecule	4	1946	P54132	Enzyme	Homo sapiens	Potency	=	39810.7	nM	4.4
ADYPXRFPBQGGAH-UMYZUSPBSA-N	CHEMBL1200517	DIHYDROERGOTAMINE MESYLATE	CHEMBL1200517	Small molecule	4	1946	Q6W5P4	GPCR	Homo sapiens	Potency	=	10000	nM	5
ADYPXRFPBQGGAH-UMYZUSPBSA-N	CHEMBL1200517	DIHYDROERGOTAMINE MESYLATE	CHEMBL1200517	Small molecule	4	1946	P54132	Enzyme	Homo sapiens	Potency	=	39810.7	nM	4.4
ADYPXRFPBQGGAH-UMYZUSPBSA-N	CHEMBL1200517	DIHYDROERGOTAMINE MESYLATE	CHEMBL1200517	Small molecule	4	1946	O75496	Other	Homo sapiens	Potency	=	15848.9	nM	4.8
AEOCXXJPGCBFJA-UHFFFAOYSA-N	CHEMBL1441	ETHIONAMIDE	CHEMBL1441	Small molecule	4	1965	O42713	Enzyme	Agaricus bisporus	IC50	=	4000	nM	5.4	26544630
AEOCXXJPGCBFJA-UHFFFAOYSA-N	CHEMBL1441	ETHIONAMIDE	CHEMBL1441	Small molecule	4	1965	P05177	Cytochrome	Homo sapiens	AC50	=	12589.2	nM	4.9
AEOCXXJPGCBFJA-UHFFFAOYSA-N	CHEMBL1441	ETHIONAMIDE	CHEMBL1441	Small molecule	4	1965	P06746	Enzyme	Homo sapiens	Potency	=	63095.7	nM	4.2
AEQFSUDEHCCHBT-UHFFFAOYSA-M	CHEMBL433	VALPROATE SODIUM	CHEMBL433	Small molecule	4	1996	P50578	Enzyme	Sus scrofa	IC50	=	89000	nM	4.05	1900532
AEQFSUDEHCCHBT-UHFFFAOYSA-M	CHEMBL433	VALPROATE SODIUM	CHEMBL433	Small molecule	4	1996	Q94F81	Enzyme	Zea mays	IC50	=	128000	nM	3.89	14971890
AEQFSUDEHCCHBT-UHFFFAOYSA-M	CHEMBL433	VALPROATE SODIUM	CHEMBL433	Small molecule	4	1996	P19838	Other	Homo sapiens	Potency	=	2818.4	nM	5.55
AEQFSUDEHCCHBT-UHFFFAOYSA-M	CHEMBL433	VALPROATE SODIUM	CHEMBL433	Small molecule	4	1996	P19838	Other	Homo sapiens	Potency	=	2818.4	nM	5.55
AEQFSUDEHCCHBT-UHFFFAOYSA-M	CHEMBL433	VALPROATE SODIUM	CHEMBL433	Small molecule	4	1996	P16473	GPCR	Homo sapiens	Potency	=	39810.7	nM	4.4
AEQFSUDEHCCHBT-UHFFFAOYSA-M	CHEMBL433	VALPROATE SODIUM	CHEMBL433	Small molecule	4	1996	P19838	Other	Homo sapiens	Potency	=	2818.4	nM	5.55
AEQFSUDEHCCHBT-UHFFFAOYSA-M	CHEMBL433	VALPROATE SODIUM	CHEMBL433	Small molecule	4	1996	P19838	Other	Homo sapiens	Potency	=	2818.4	nM	5.55
AEQFSUDEHCCHBT-UHFFFAOYSA-M	CHEMBL433	VALPROATE SODIUM	CHEMBL433	Small molecule	4	1996	P16473	GPCR	Homo sapiens	Potency	=	39810.7	nM	4.4
AEQFSUDEHCCHBT-UHFFFAOYSA-M	CHEMBL433	VALPROATE SODIUM	CHEMBL433	Small molecule	4	1996	P08482	GPCR	Rattus norvegicus	Potency	=	7943.3	nM	5.1
AEQFSUDEHCCHBT-UHFFFAOYSA-M	CHEMBL433	VALPROATE SODIUM	CHEMBL433	Small molecule	4	1996	P08684	Cytochrome	Homo sapiens	Potency	=	1584.9	nM	5.8
AEQFSUDEHCCHBT-UHFFFAOYSA-M	CHEMBL433	VALPROATE SODIUM	CHEMBL433	Small molecule	4	1996	P08684	Cytochrome	Homo sapiens	Potency	=	1584.9	nM	5.8
AEQFSUDEHCCHBT-UHFFFAOYSA-M	CHEMBL433	VALPROATE SODIUM	CHEMBL433	Small molecule	4	1996	P08684	Cytochrome	Homo sapiens	AC50	=	1584.89	nM	5.8
AEQFSUDEHCCHBT-UHFFFAOYSA-M	CHEMBL433	VALPROATE SODIUM	CHEMBL433	Small molecule	4	1996	Q6W5P4	GPCR	Homo sapiens	Potency	=	20	nM	7.7
AFNXATANNDIXLG-UHFFFAOYSA-N	CHEMBL1221	SULCONAZOLE	CHEMBL1221	Small molecule	4	1985	P00811	Enzyme	Escherichia coli K-12	IC50	=	14000	nM	4.85	13678405
AFNXATANNDIXLG-UHFFFAOYSA-N	CHEMBL1221	SULCONAZOLE	CHEMBL1221	Small molecule	4	1985	P00811	Enzyme	Escherichia coli K-12	IC50	=	14000	nM	4.85	14521410
AFNXATANNDIXLG-UHFFFAOYSA-N	CHEMBL1221	SULCONAZOLE	CHEMBL1221	Small molecule	4	1985	P40925	Enzyme	Homo sapiens	IC50	=	20000	nM	4.7	14521410
AFNXATANNDIXLG-UHFFFAOYSA-N	CHEMBL1221	SULCONAZOLE	CHEMBL1221	Small molecule	4	1985	P00811	Enzyme	Escherichia coli K-12	IC50	=	100000	nM	4	17447748
AFNXATANNDIXLG-UHFFFAOYSA-N	CHEMBL1221	SULCONAZOLE	CHEMBL1221	Small molecule	4	1985	P00811	Enzyme	Escherichia coli K-12	IC50	=	20000	nM	4.7	17447748
AFNXATANNDIXLG-UHFFFAOYSA-N	CHEMBL1221	SULCONAZOLE	CHEMBL1221	Small molecule	4	1985	Q8R0V5	Enzyme	Mus musculus	IC50	=	10100	nM	5	23122865
AFNXATANNDIXLG-UHFFFAOYSA-N	CHEMBL1221	SULCONAZOLE	CHEMBL1221	Small molecule	4	1985	P28776	Enzyme	Mus musculus	IC50	=	29300	nM	4.53	23122865
AFNXATANNDIXLG-UHFFFAOYSA-N	CHEMBL1221	SULCONAZOLE	CHEMBL1221	Small molecule	4	1985	Q96RI1	Nuclear receptor	Homo sapiens	IC50	=	6880	nM	5.16	23688559
AFNXATANNDIXLG-UHFFFAOYSA-N	CHEMBL1221	SULCONAZOLE	CHEMBL1221	Small molecule	4	1985	P14902	Enzyme	Homo sapiens	IC50	=	6400	nM	5.19	25036789
AFNXATANNDIXLG-UHFFFAOYSA-N	CHEMBL1221	SULCONAZOLE	CHEMBL1221	Small molecule	4	1985	P06241	Kinase	Homo sapiens	IC50	=	3704	nM	5.43
AFNXATANNDIXLG-UHFFFAOYSA-N	CHEMBL1221	SULCONAZOLE	CHEMBL1221	Small molecule	4	1985	P0DMS8	GPCR	Homo sapiens	IC50	=	2628	nM	5.58
AFNXATANNDIXLG-UHFFFAOYSA-N	CHEMBL1221	SULCONAZOLE	CHEMBL1221	Small molecule	4	1985	P0DMS8	GPCR	Homo sapiens	Ki	=	1485	nM	5.83
AFNXATANNDIXLG-UHFFFAOYSA-N	CHEMBL1221	SULCONAZOLE	CHEMBL1221	Small molecule	4	1985	P08913	GPCR	Homo sapiens	IC50	=	4043	nM	5.39
AFNXATANNDIXLG-UHFFFAOYSA-N	CHEMBL1221	SULCONAZOLE	CHEMBL1221	Small molecule	4	1985	P08913	GPCR	Homo sapiens	Ki	=	1516	nM	5.82
AFNXATANNDIXLG-UHFFFAOYSA-N	CHEMBL1221	SULCONAZOLE	CHEMBL1221	Small molecule	4	1985	P18089	GPCR	Homo sapiens	IC50	=	3584	nM	5.45
AFNXATANNDIXLG-UHFFFAOYSA-N	CHEMBL1221	SULCONAZOLE	CHEMBL1221	Small molecule	4	1985	P18089	GPCR	Homo sapiens	Ki	=	1636	nM	5.79
AFNXATANNDIXLG-UHFFFAOYSA-N	CHEMBL1221	SULCONAZOLE	CHEMBL1221	Small molecule	4	1985	P18825	GPCR	Homo sapiens	IC50	=	4934	nM	5.31
AFNXATANNDIXLG-UHFFFAOYSA-N	CHEMBL1221	SULCONAZOLE	CHEMBL1221	Small molecule	4	1985	P18825	GPCR	Homo sapiens	Ki	=	717	nM	6.14
AFNXATANNDIXLG-UHFFFAOYSA-N	CHEMBL1221	SULCONAZOLE	CHEMBL1221	Small molecule	4	1985	P23975	Transporter	Homo sapiens	IC50	=	2027	nM	5.69
AFNXATANNDIXLG-UHFFFAOYSA-N	CHEMBL1221	SULCONAZOLE	CHEMBL1221	Small molecule	4	1985	P23975	Transporter	Homo sapiens	Ki	=	2010	nM	5.7
AFNXATANNDIXLG-UHFFFAOYSA-N	CHEMBL1221	SULCONAZOLE	CHEMBL1221	Small molecule	4	1985	P05177	Cytochrome	Homo sapiens	IC50	=	600	nM	6.22
AFNXATANNDIXLG-UHFFFAOYSA-N	CHEMBL1221	SULCONAZOLE	CHEMBL1221	Small molecule	4	1985	P33261	Cytochrome	Homo sapiens	IC50	=	16	nM	7.8
AFNXATANNDIXLG-UHFFFAOYSA-N	CHEMBL1221	SULCONAZOLE	CHEMBL1221	Small molecule	4	1985	P11712	Cytochrome	Homo sapiens	IC50	=	200	nM	6.7
AFNXATANNDIXLG-UHFFFAOYSA-N	CHEMBL1221	SULCONAZOLE	CHEMBL1221	Small molecule	4	1985	P10635	Cytochrome	Homo sapiens	IC50	=	800	nM	6.1
AFNXATANNDIXLG-UHFFFAOYSA-N	CHEMBL1221	SULCONAZOLE	CHEMBL1221	Small molecule	4	1985	P08684	Cytochrome	Homo sapiens	IC50	=	70	nM	7.16
AFNXATANNDIXLG-UHFFFAOYSA-N	CHEMBL1221	SULCONAZOLE	CHEMBL1221	Small molecule	4	1985	P35462	GPCR	Homo sapiens	IC50	=	3104	nM	5.51
AFNXATANNDIXLG-UHFFFAOYSA-N	CHEMBL1221	SULCONAZOLE	CHEMBL1221	Small molecule	4	1985	P35462	GPCR	Homo sapiens	Ki	=	1054	nM	5.98
AFNXATANNDIXLG-UHFFFAOYSA-N	CHEMBL1221	SULCONAZOLE	CHEMBL1221	Small molecule	4	1985	Q01959	Transporter	Homo sapiens	IC50	=	1726	nM	5.76
AFNXATANNDIXLG-UHFFFAOYSA-N	CHEMBL1221	SULCONAZOLE	CHEMBL1221	Small molecule	4	1985	Q01959	Transporter	Homo sapiens	Ki	=	1371	nM	5.86
AFNXATANNDIXLG-UHFFFAOYSA-N	CHEMBL1221	SULCONAZOLE	CHEMBL1221	Small molecule	4	1985	P11229	GPCR	Homo sapiens	IC50	=	3675	nM	5.43
AFNXATANNDIXLG-UHFFFAOYSA-N	CHEMBL1221	SULCONAZOLE	CHEMBL1221	Small molecule	4	1985	P11229	GPCR	Homo sapiens	Ki	=	885	nM	6.05
AFNXATANNDIXLG-UHFFFAOYSA-N	CHEMBL1221	SULCONAZOLE	CHEMBL1221	Small molecule	4	1985	P20309	GPCR	Homo sapiens	IC50	=	3404	nM	5.47
AFNXATANNDIXLG-UHFFFAOYSA-N	CHEMBL1221	SULCONAZOLE	CHEMBL1221	Small molecule	4	1985	P20309	GPCR	Homo sapiens	Ki	=	721	nM	6.14
AFNXATANNDIXLG-UHFFFAOYSA-N	CHEMBL1221	SULCONAZOLE	CHEMBL1221	Small molecule	4	1985	P08173	GPCR	Homo sapiens	IC50	=	3958	nM	5.4
AFNXATANNDIXLG-UHFFFAOYSA-N	CHEMBL1221	SULCONAZOLE	CHEMBL1221	Small molecule	4	1985	P08173	GPCR	Homo sapiens	Ki	=	552	nM	6.26
AFNXATANNDIXLG-UHFFFAOYSA-N	CHEMBL1221	SULCONAZOLE	CHEMBL1221	Small molecule	4	1985	P08912	GPCR	Homo sapiens	IC50	=	2607	nM	5.58
AFNXATANNDIXLG-UHFFFAOYSA-N	CHEMBL1221	SULCONAZOLE	CHEMBL1221	Small molecule	4	1985	P08912	GPCR	Homo sapiens	Ki	=	1873	nM	5.73
AFNXATANNDIXLG-UHFFFAOYSA-N	CHEMBL1221	SULCONAZOLE	CHEMBL1221	Small molecule	4	1985	P28223	GPCR	Homo sapiens	IC50	=	3929	nM	5.41
AFNXATANNDIXLG-UHFFFAOYSA-N	CHEMBL1221	SULCONAZOLE	CHEMBL1221	Small molecule	4	1985	P28223	GPCR	Homo sapiens	Ki	=	1122	nM	5.95
AFNXATANNDIXLG-UHFFFAOYSA-N	CHEMBL1221	SULCONAZOLE	CHEMBL1221	Small molecule	4	1985	P41595	GPCR	Homo sapiens	IC50	=	3020	nM	5.52
AFNXATANNDIXLG-UHFFFAOYSA-N	CHEMBL1221	SULCONAZOLE	CHEMBL1221	Small molecule	4	1985	P41595	GPCR	Homo sapiens	Ki	=	1922	nM	5.72
AFNXATANNDIXLG-UHFFFAOYSA-N	CHEMBL1221	SULCONAZOLE	CHEMBL1221	Small molecule	4	1985	P28335	GPCR	Homo sapiens	IC50	=	2785	nM	5.55
AFNXATANNDIXLG-UHFFFAOYSA-N	CHEMBL1221	SULCONAZOLE	CHEMBL1221	Small molecule	4	1985	P28335	GPCR	Homo sapiens	Ki	=	1459	nM	5.84
AFNXATANNDIXLG-UHFFFAOYSA-N	CHEMBL1221	SULCONAZOLE	CHEMBL1221	Small molecule	4	1985	P31645	Transporter	Homo sapiens	IC50	=	141	nM	6.85
AFNXATANNDIXLG-UHFFFAOYSA-N	CHEMBL1221	SULCONAZOLE	CHEMBL1221	Small molecule	4	1985	P31645	Transporter	Homo sapiens	Ki	=	75	nM	7.12
AFNXATANNDIXLG-UHFFFAOYSA-N	CHEMBL1221	SULCONAZOLE	CHEMBL1221	Small molecule	4	1985	P21452	GPCR	Homo sapiens	IC50	=	4958	nM	5.3
AFNXATANNDIXLG-UHFFFAOYSA-N	CHEMBL1221	SULCONAZOLE	CHEMBL1221	Small molecule	4	1985	P21452	GPCR	Homo sapiens	Ki	=	1653	nM	5.78
AFNXATANNDIXLG-UHFFFAOYSA-N	CHEMBL1221	SULCONAZOLE	CHEMBL1221	Small molecule	4	1985	P24557	Cytochrome	Homo sapiens	IC50	=	183	nM	6.74
AGBQKNBQESQNJD-UHFFFAOYSA-N	CHEMBL33864	LIPOIC ACID, ALPHA	CHEMBL33864	Small molecule	4	NULL	P9WMN3	Enzyme	Mycobacterium tuberculosis	IC50	=	3910	nM	5.41
AGBQKNBQESQNJD-UHFFFAOYSA-N	CHEMBL33864	LIPOIC ACID, ALPHA	CHEMBL33864	Small molecule	4	NULL	P10828	Nuclear receptor	Homo sapiens	Potency	=	28183.8	nM	4.55
AGBQKNBQESQNJD-UHFFFAOYSA-N	CHEMBL33864	LIPOIC ACID, ALPHA	CHEMBL33864	Small molecule	4	NULL	P46063	Enzyme	Homo sapiens	Potency	=	2818.4	nM	5.55
AGBQKNBQESQNJD-UHFFFAOYSA-N	CHEMBL33864	LIPOIC ACID, ALPHA	CHEMBL33864	Small molecule	4	NULL	P27695	Enzyme	Homo sapiens	Potency	=	501.2	nM	6.3
AGBQKNBQESQNJD-UHFFFAOYSA-N	CHEMBL33864	LIPOIC ACID, ALPHA	CHEMBL33864	Small molecule	4	NULL	Q9NUW8	Phosphodiesterase	Homo sapiens	Potency	=	398.1	nM	6.4
AGBQKNBQESQNJD-UHFFFAOYSA-N	CHEMBL33864	LIPOIC ACID, ALPHA	CHEMBL33864	Small molecule	4	NULL	P51450	Nuclear receptor	Mus musculus	Potency	=	17782.8	nM	4.75
AGBQKNBQESQNJD-UHFFFAOYSA-N	CHEMBL33864	LIPOIC ACID, ALPHA	CHEMBL33864	Small molecule	4	NULL	Q9Y468	Epigenetic regulator	Homo sapiens	Potency	=	3162.3	nM	5.5
AGBQKNBQESQNJD-UHFFFAOYSA-N	CHEMBL33864	LIPOIC ACID, ALPHA	CHEMBL33864	Small molecule	4	NULL	P00811	Enzyme	Escherichia coli K-12	Potency	=	50118.7	nM	4.3
AGBQKNBQESQNJD-UHFFFAOYSA-N	CHEMBL33864	LIPOIC ACID, ALPHA	CHEMBL33864	Small molecule	4	NULL	P54132	Enzyme	Homo sapiens	Potency	=	14125.4	nM	4.85
AGBQKNBQESQNJD-UHFFFAOYSA-N	CHEMBL33864	LIPOIC ACID, ALPHA	CHEMBL33864	Small molecule	4	NULL	P06746	Enzyme	Homo sapiens	Potency	=	1122	nM	5.95
AGBQKNBQESQNJD-UHFFFAOYSA-N	CHEMBL33864	LIPOIC ACID, ALPHA	CHEMBL33864	Small molecule	4	NULL	Q99714	Enzyme	Homo sapiens	Potency	=	15848.9	nM	4.8
AGBQKNBQESQNJD-UHFFFAOYSA-N	CHEMBL33864	LIPOIC ACID, ALPHA	CHEMBL33864	Small molecule	4	NULL	P16473	GPCR	Homo sapiens	Potency	=	39810.7	nM	4.4
AGBQKNBQESQNJD-UHFFFAOYSA-N	CHEMBL33864	LIPOIC ACID, ALPHA	CHEMBL33864	Small molecule	4	NULL	Q9NUW8	Phosphodiesterase	Homo sapiens	Potency	=	15848.9	nM	4.8
AGBQKNBQESQNJD-UHFFFAOYSA-N	CHEMBL33864	LIPOIC ACID, ALPHA	CHEMBL33864	Small molecule	4	NULL	P00352	Enzyme	Homo sapiens	Potency	=	28183.8	nM	4.55
AGBQKNBQESQNJD-UHFFFAOYSA-N	CHEMBL33864	LIPOIC ACID, ALPHA	CHEMBL33864	Small molecule	4	NULL	P16473	GPCR	Homo sapiens	Potency	=	39810.7	nM	4.4
AGBQKNBQESQNJD-UHFFFAOYSA-N	CHEMBL33864	LIPOIC ACID, ALPHA	CHEMBL33864	Small molecule	4	NULL	Q9NUW8	Phosphodiesterase	Homo sapiens	Potency	=	79432.8	nM	4.1
AGBQKNBQESQNJD-UHFFFAOYSA-N	CHEMBL33864	LIPOIC ACID, ALPHA	CHEMBL33864	Small molecule	4	NULL	P02545	Other	Homo sapiens	Potency	=	35481.3	nM	4.45
AGBQKNBQESQNJD-UHFFFAOYSA-N	CHEMBL33864	LIPOIC ACID, ALPHA	CHEMBL33864	Small molecule	4	NULL	P02545	Other	Homo sapiens	Potency	=	35481.3	nM	4.45
AGBQKNBQESQNJD-UHFFFAOYSA-N	CHEMBL33864	LIPOIC ACID, ALPHA	CHEMBL33864	Small molecule	4	NULL	Q9NUW8	Phosphodiesterase	Homo sapiens	Potency	=	344.4	nM	6.46
AGHANLSBXUWXTB-UHFFFAOYSA-N	CHEMBL267744	TICRYNAFEN	CHEMBL267744	Small molecule	4	1979	P11712	Cytochrome	Homo sapiens	Ki	=	11000	nM	4.96	10956186
AGHANLSBXUWXTB-UHFFFAOYSA-N	CHEMBL267744	TICRYNAFEN	CHEMBL267744	Small molecule	4	1979	P11712	Cytochrome	Homo sapiens	Ki	=	4300	nM	5.37	16248836
AGHANLSBXUWXTB-UHFFFAOYSA-N	CHEMBL267744	TICRYNAFEN	CHEMBL267744	Small molecule	4	1979	A8B2U2	Enzyme	Giardia intestinalis	Potency	=	19905.4	nM	4.7
AGHANLSBXUWXTB-UHFFFAOYSA-N	CHEMBL267744	TICRYNAFEN	CHEMBL267744	Small molecule	4	1979	P07943	Enzyme	Rattus norvegicus	IC50	=	3206	nM	5.49
AGOYDEPGAOXOCK-KCBOHYOISA-N	CHEMBL1741	CLARITHROMYCIN	CHEMBL1741	Small molecule	4	1991	P08183	Transporter	Homo sapiens	IC50	=	15100	nM	4.82	11716514
AGOYDEPGAOXOCK-KCBOHYOISA-N	CHEMBL1741	CLARITHROMYCIN	CHEMBL1741	Small molecule	4	1991	P08183	Transporter	Homo sapiens	IC50	=	23800	nM	4.62	11716514
AGOYDEPGAOXOCK-KCBOHYOISA-N	CHEMBL1741	CLARITHROMYCIN	CHEMBL1741	Small molecule	4	1991	P08183	Transporter	Homo sapiens	IC50	=	3800	nM	5.42	11716514
AGOYDEPGAOXOCK-KCBOHYOISA-N	CHEMBL1741	CLARITHROMYCIN	CHEMBL1741	Small molecule	4	1991	P08183	Transporter	Homo sapiens	IC50	=	50200	nM	4.3	11716514
AGOYDEPGAOXOCK-KCBOHYOISA-N	CHEMBL1741	CLARITHROMYCIN	CHEMBL1741	Small molecule	4	1991	P08183	Transporter	Homo sapiens	IC50	=	56100	nM	4.25	11716514
AGOYDEPGAOXOCK-KCBOHYOISA-N	CHEMBL1741	CLARITHROMYCIN	CHEMBL1741	Small molecule	4	1991	P08183	Transporter	Homo sapiens	IC50	=	7200	nM	5.14	11716514
AGOYDEPGAOXOCK-KCBOHYOISA-N	CHEMBL1741	CLARITHROMYCIN	CHEMBL1741	Small molecule	4	1991	P08183	Transporter	Homo sapiens	IC50	=	86700	nM	4.06	11716514
AGOYDEPGAOXOCK-KCBOHYOISA-N	CHEMBL1741	CLARITHROMYCIN	CHEMBL1741	Small molecule	4	1991	Q12809	Ion channel	Homo sapiens	IC50	=	58884.4	nM	4.23	12873512
AGOYDEPGAOXOCK-KCBOHYOISA-N	CHEMBL1741	CLARITHROMYCIN	CHEMBL1741	Small molecule	4	1991	Q12809	Ion channel	Homo sapiens	IC50	=	33113.1	nM	4.48	12873512
AGOYDEPGAOXOCK-KCBOHYOISA-N	CHEMBL1741	CLARITHROMYCIN	CHEMBL1741	Small molecule	4	1991	Q12809	Ion channel	Homo sapiens	IC50	=	46000	nM	4.34	15324906
AGOYDEPGAOXOCK-KCBOHYOISA-N	CHEMBL1741	CLARITHROMYCIN	CHEMBL1741	Small molecule	4	1991	Q12809	Ion channel	Homo sapiens	IC50	=	58884.4	nM	4.23	15911273
AGOYDEPGAOXOCK-KCBOHYOISA-N	CHEMBL1741	CLARITHROMYCIN	CHEMBL1741	Small molecule	4	1991	P08684	Cytochrome	Homo sapiens	Ki	=	5490	nM	5.26	16248836
AGOYDEPGAOXOCK-KCBOHYOISA-N	CHEMBL1741	CLARITHROMYCIN	CHEMBL1741	Small molecule	4	1991	Q12809	Ion channel	Homo sapiens	IC50	=	58884.4	nM	4.23	18448342
AGOYDEPGAOXOCK-KCBOHYOISA-N	CHEMBL1741	CLARITHROMYCIN	CHEMBL1741	Small molecule	4	1991	Q9NPD5	Transporter	Homo sapiens	IC50	=	3311.31	nM	5.48	23571415
AGOYDEPGAOXOCK-KCBOHYOISA-N	CHEMBL1741	CLARITHROMYCIN	CHEMBL1741	Small molecule	4	1991	Q9Y6L6	Transporter	Homo sapiens	IC50	=	3090.3	nM	5.51	23571415
AGOYDEPGAOXOCK-KCBOHYOISA-N	CHEMBL1741	CLARITHROMYCIN	CHEMBL1741	Small molecule	4	1991	P28482	Kinase	Homo sapiens	Potency	=	3981.1	nM	5.4
AHJRHEGDXFFMBM-UHFFFAOYSA-N	CHEMBL189963	PALBOCICLIB	CHEMBL189963	Small molecule	4	2015	P11802	Kinase	Homo sapiens	IC50	=	11	nM	7.96	20925433
AHJRHEGDXFFMBM-UHFFFAOYSA-N	CHEMBL189963	PALBOCICLIB	CHEMBL189963	Small molecule	4	2015	Q00534	Kinase	Homo sapiens	IC50	=	16	nM	7.8	20925433
AHJRHEGDXFFMBM-UHFFFAOYSA-N	CHEMBL189963	PALBOCICLIB	CHEMBL189963	Small molecule	4	2015	P52333	Kinase	Homo sapiens	IC50	=	63.1	nM	7.2	23937569
AHJRHEGDXFFMBM-UHFFFAOYSA-N	CHEMBL189963	PALBOCICLIB	CHEMBL189963	Small molecule	4	2015	P52333	Kinase	Homo sapiens	IC50	=	63.1	nM	7.2	23937569
AHJRHEGDXFFMBM-UHFFFAOYSA-N	CHEMBL189963	PALBOCICLIB	CHEMBL189963	Small molecule	4	2015	P50750	Kinase	Homo sapiens	IC50	=	794.33	nM	6.1	23937569
AHJRHEGDXFFMBM-UHFFFAOYSA-N	CHEMBL189963	PALBOCICLIB	CHEMBL189963	Small molecule	4	2015	P36888	Kinase	Homo sapiens	IC50	=	3480	nM	5.46	24641103
AHJRHEGDXFFMBM-UHFFFAOYSA-N	CHEMBL189963	PALBOCICLIB	CHEMBL189963	Small molecule	4	2015	P11802	Kinase	Homo sapiens	IC50	=	11	nM	7.96	24641103
AHJRHEGDXFFMBM-UHFFFAOYSA-N	CHEMBL189963	PALBOCICLIB	CHEMBL189963	Small molecule	4	2015	P50750	Kinase	Homo sapiens	IC50	=	892	nM	6.05	26851505
AHJRHEGDXFFMBM-UHFFFAOYSA-N	CHEMBL189963	PALBOCICLIB	CHEMBL189963	Small molecule	4	2015	P11802	Kinase	Homo sapiens	IC50	=	16	nM	7.8	26851505
AHJRHEGDXFFMBM-UHFFFAOYSA-N	CHEMBL189963	PALBOCICLIB	CHEMBL189963	Small molecule	4	2015	P11802	Kinase	Homo sapiens	IC50	=	18	nM	7.75	27448913
AHJRHEGDXFFMBM-UHFFFAOYSA-N	CHEMBL189963	PALBOCICLIB	CHEMBL189963	Small molecule	4	2015	Q00534	Kinase	Homo sapiens	IC50	=	21	nM	7.68	27448913
AHJRHEGDXFFMBM-UHFFFAOYSA-N	CHEMBL189963	PALBOCICLIB	CHEMBL189963	Small molecule	4	2015	P11802	Kinase	Homo sapiens	IC50	=	11	nM	7.96	28911822
AHJRHEGDXFFMBM-UHFFFAOYSA-N	CHEMBL189963	PALBOCICLIB	CHEMBL189963	Small molecule	4	2015	Q00534	Kinase	Homo sapiens	IC50	=	16	nM	7.8	28911822
AHJRHEGDXFFMBM-UHFFFAOYSA-N	CHEMBL189963	PALBOCICLIB	CHEMBL189963	Small molecule	4	2015	Q2M2I8	Kinase	Homo sapiens	Kd	=	4216	nM	5.38	29191878
AHJRHEGDXFFMBM-UHFFFAOYSA-N	CHEMBL189963	PALBOCICLIB	CHEMBL189963	Small molecule	4	2015	Q9NSY1	Kinase	Homo sapiens	Kd	=	26466	nM	4.58	29191878
AHJRHEGDXFFMBM-UHFFFAOYSA-N	CHEMBL189963	PALBOCICLIB	CHEMBL189963	Small molecule	4	2015	Q00536	Kinase	Homo sapiens	Kd	=	2778	nM	5.56	29191878
AHJRHEGDXFFMBM-UHFFFAOYSA-N	CHEMBL189963	PALBOCICLIB	CHEMBL189963	Small molecule	4	2015	Q00537	Kinase	Homo sapiens	Kd	=	1272	nM	5.9	29191878
AHJRHEGDXFFMBM-UHFFFAOYSA-N	CHEMBL189963	PALBOCICLIB	CHEMBL189963	Small molecule	4	2015	P11802	Kinase	Homo sapiens	Kd	=	572	nM	6.24	29191878
AHJRHEGDXFFMBM-UHFFFAOYSA-N	CHEMBL189963	PALBOCICLIB	CHEMBL189963	Small molecule	4	2015	Q00534	Kinase	Homo sapiens	Kd	=	76	nM	7.12	29191878
AHJRHEGDXFFMBM-UHFFFAOYSA-N	CHEMBL189963	PALBOCICLIB	CHEMBL189963	Small molecule	4	2015	P50750	Kinase	Homo sapiens	Kd	=	9492	nM	5.02	29191878
AHJRHEGDXFFMBM-UHFFFAOYSA-N	CHEMBL189963	PALBOCICLIB	CHEMBL189963	Small molecule	4	2015	P49759	Kinase	Homo sapiens	Kd	=	276	nM	6.56	29191878
AHJRHEGDXFFMBM-UHFFFAOYSA-N	CHEMBL189963	PALBOCICLIB	CHEMBL189963	Small molecule	4	2015	P19784	Kinase	Homo sapiens	Kd	=	488	nM	6.31	29191878
AHJRHEGDXFFMBM-UHFFFAOYSA-N	CHEMBL189963	PALBOCICLIB	CHEMBL189963	Small molecule	4	2015	P45985	Kinase	Homo sapiens	Kd	=	1251	nM	5.9	29191878
AHJRHEGDXFFMBM-UHFFFAOYSA-N	CHEMBL189963	PALBOCICLIB	CHEMBL189963	Small molecule	4	2015	P45984	Kinase	Homo sapiens	Kd	=	2856	nM	5.54	29191878
AHJRHEGDXFFMBM-UHFFFAOYSA-N	CHEMBL189963	PALBOCICLIB	CHEMBL189963	Small molecule	4	2015	Q9BZL6	Kinase	Homo sapiens	Kd	=	5623	nM	5.25	29191878
AHJRHEGDXFFMBM-UHFFFAOYSA-N	CHEMBL189963	PALBOCICLIB	CHEMBL189963	Small molecule	4	2015	O94806	Kinase	Homo sapiens	Kd	=	16296	nM	4.79	29191878
AHJRHEGDXFFMBM-UHFFFAOYSA-N	CHEMBL189963	PALBOCICLIB	CHEMBL189963	Small molecule	4	2015	O75716	Kinase	Homo sapiens	Kd	=	9969	nM	5	29191878
AHJRHEGDXFFMBM-UHFFFAOYSA-N	CHEMBL189963	PALBOCICLIB	CHEMBL189963	Small molecule	4	2015	Q9UL54	Kinase	Homo sapiens	Kd	=	27973	nM	4.55	29191878
AHJRHEGDXFFMBM-UHFFFAOYSA-N	CHEMBL189963	PALBOCICLIB	CHEMBL189963	Small molecule	4	2015	Q9H2K8	Kinase	Homo sapiens	Kd	=	15852	nM	4.8	29191878
AHJRHEGDXFFMBM-UHFFFAOYSA-N	CHEMBL189963	PALBOCICLIB	CHEMBL189963	Small molecule	4	2015	P48426	Enzyme	Homo sapiens	Kd	=	208	nM	6.68	29191878
AHJRHEGDXFFMBM-UHFFFAOYSA-N	CHEMBL189963	PALBOCICLIB	CHEMBL189963	Small molecule	4	2015	Q8TBX8	Enzyme	Homo sapiens	Kd	=	1721	nM	5.76	29191878
AHJRHEGDXFFMBM-UHFFFAOYSA-N	CHEMBL189963	PALBOCICLIB	CHEMBL189963	Small molecule	4	2015	Q6ZSR9	Other	Homo sapiens	Kd	=	27334	nM	4.56	29191878
AHJRHEGDXFFMBM-UHFFFAOYSA-N	CHEMBL189963	PALBOCICLIB	CHEMBL189963	Small molecule	4	2015	P11802	Kinase	Homo sapiens	IC50	=	9	nM	8.05	30978559
AHJRHEGDXFFMBM-UHFFFAOYSA-N	CHEMBL189963	PALBOCICLIB	CHEMBL189963	Small molecule	4	2015	Q00534	Kinase	Homo sapiens	IC50	=	15	nM	7.82	30978559
AHJRHEGDXFFMBM-UHFFFAOYSA-N	CHEMBL189963	PALBOCICLIB	CHEMBL189963	Small molecule	4	2015	P11802	Kinase	Homo sapiens	IC50	=	8.2	nM	8.09	33479663
AHJRHEGDXFFMBM-UHFFFAOYSA-N	CHEMBL189963	PALBOCICLIB	CHEMBL189963	Small molecule	4	2015	P11802	Kinase	Homo sapiens	IC50	=	11	nM	7.96	33539089
AHJRHEGDXFFMBM-UHFFFAOYSA-N	CHEMBL189963	PALBOCICLIB	CHEMBL189963	Small molecule	4	2015	Q00534	Kinase	Homo sapiens	IC50	=	16	nM	7.8	33539089
AHJRHEGDXFFMBM-UHFFFAOYSA-N	CHEMBL189963	PALBOCICLIB	CHEMBL189963	Small molecule	4	2015	P11802	Kinase	Homo sapiens	IC50	=	11	nM	7.96	33540357
AHJRHEGDXFFMBM-UHFFFAOYSA-N	CHEMBL189963	PALBOCICLIB	CHEMBL189963	Small molecule	4	2015	Q00534	Kinase	Homo sapiens	IC50	=	16	nM	7.8	33540357
AHJRHEGDXFFMBM-UHFFFAOYSA-N	CHEMBL189963	PALBOCICLIB	CHEMBL189963	Small molecule	4	2015	Q00534	Kinase	Homo sapiens	IC50	=	16	nM	7.8	33970631
AHJRHEGDXFFMBM-UHFFFAOYSA-N	CHEMBL189963	PALBOCICLIB	CHEMBL189963	Small molecule	4	2015	P11802	Kinase	Homo sapiens	IC50	=	11	nM	7.96	33970631
AHJRHEGDXFFMBM-UHFFFAOYSA-N	CHEMBL189963	PALBOCICLIB	CHEMBL189963	Small molecule	4	2015	P49760	Kinase	Homo sapiens	Ki	=	316.23	nM	6.5
AHJRHEGDXFFMBM-UHFFFAOYSA-N	CHEMBL189963	PALBOCICLIB	CHEMBL189963	Small molecule	4	2015	Q04912	Kinase	Homo sapiens	Ki	=	3162.28	nM	5.5
AHJRHEGDXFFMBM-UHFFFAOYSA-N	CHEMBL189963	PALBOCICLIB	CHEMBL189963	Small molecule	4	2015	Q9UM73	Kinase	Homo sapiens	Ki	=	1584.89	nM	5.8
AHJRHEGDXFFMBM-UHFFFAOYSA-N	CHEMBL189963	PALBOCICLIB	CHEMBL189963	Small molecule	4	2015	P07949	Kinase	Homo sapiens	Ki	=	2511.89	nM	5.6
AHJRHEGDXFFMBM-UHFFFAOYSA-N	CHEMBL189963	PALBOCICLIB	CHEMBL189963	Small molecule	4	2015	Q13131	Kinase	Homo sapiens	Ki	=	1000	nM	6
AHJRHEGDXFFMBM-UHFFFAOYSA-N	CHEMBL189963	PALBOCICLIB	CHEMBL189963	Small molecule	4	2015	P51812	Kinase	Homo sapiens	Ki	=	794.33	nM	6.1
AHJRHEGDXFFMBM-UHFFFAOYSA-N	CHEMBL189963	PALBOCICLIB	CHEMBL189963	Small molecule	4	2015	P51812	Kinase	Homo sapiens	Ki	=	794.33	nM	6.1
AHJRHEGDXFFMBM-UHFFFAOYSA-N	CHEMBL189963	PALBOCICLIB	CHEMBL189963	Small molecule	4	2015	O95819	Kinase	Homo sapiens	Ki	=	1258.93	nM	5.9
AHJRHEGDXFFMBM-UHFFFAOYSA-N	CHEMBL189963	PALBOCICLIB	CHEMBL189963	Small molecule	4	2015	Q13627	Kinase	Homo sapiens	Ki	=	794.33	nM	6.1
AHJRHEGDXFFMBM-UHFFFAOYSA-N	CHEMBL189963	PALBOCICLIB	CHEMBL189963	Small molecule	4	2015	Q9Y463	Kinase	Homo sapiens	Ki	=	100	nM	7
AHJRHEGDXFFMBM-UHFFFAOYSA-N	CHEMBL189963	PALBOCICLIB	CHEMBL189963	Small molecule	4	2015	Q5S007	Kinase	Homo sapiens	Ki	=	2511.89	nM	5.6
AHJRHEGDXFFMBM-UHFFFAOYSA-N	CHEMBL189963	PALBOCICLIB	CHEMBL189963	Small molecule	4	2015	O75116	Kinase	Homo sapiens	Ki	=	125.89	nM	6.9
AHJRHEGDXFFMBM-UHFFFAOYSA-N	CHEMBL189963	PALBOCICLIB	CHEMBL189963	Small molecule	4	2015	P08581	Kinase	Homo sapiens	Ki	=	2511.89	nM	5.6
AHJRHEGDXFFMBM-UHFFFAOYSA-N	CHEMBL189963	PALBOCICLIB	CHEMBL189963	Small molecule	4	2015	O14757	Kinase	Homo sapiens	Ki	=	2511.89	nM	5.6
AHJRHEGDXFFMBM-UHFFFAOYSA-N	CHEMBL189963	PALBOCICLIB	CHEMBL189963	Small molecule	4	2015	P51817	Kinase	Homo sapiens	Ki	=	2511.89	nM	5.6
AHJRHEGDXFFMBM-UHFFFAOYSA-N	CHEMBL189963	PALBOCICLIB	CHEMBL189963	Small molecule	4	2015	Q7L7X3	Kinase	Homo sapiens	Ki	=	501.19	nM	6.3
AHJRHEGDXFFMBM-UHFFFAOYSA-N	CHEMBL189963	PALBOCICLIB	CHEMBL189963	Small molecule	4	2015	Q00535	Kinase	Homo sapiens	Ki	=	316.23	nM	6.5
AHJRHEGDXFFMBM-UHFFFAOYSA-N	CHEMBL189963	PALBOCICLIB	CHEMBL189963	Small molecule	4	2015	O43293	Kinase	Homo sapiens	Ki	=	125.89	nM	6.9
AHJRHEGDXFFMBM-UHFFFAOYSA-N	CHEMBL189963	PALBOCICLIB	CHEMBL189963	Small molecule	4	2015	P45984	Kinase	Homo sapiens	Ki	=	3981.07	nM	5.4
AHJRHEGDXFFMBM-UHFFFAOYSA-N	CHEMBL189963	PALBOCICLIB	CHEMBL189963	Small molecule	4	2015	O96013	Kinase	Homo sapiens	Ki	=	3981.07	nM	5.4
AHJRHEGDXFFMBM-UHFFFAOYSA-N	CHEMBL189963	PALBOCICLIB	CHEMBL189963	Small molecule	4	2015	Q12851	Kinase	Homo sapiens	Ki	=	2511.89	nM	5.6
AHJRHEGDXFFMBM-UHFFFAOYSA-N	CHEMBL189963	PALBOCICLIB	CHEMBL189963	Small molecule	4	2015	P45983	Kinase	Homo sapiens	Ki	=	1584.89	nM	5.8
AHJRHEGDXFFMBM-UHFFFAOYSA-N	CHEMBL189963	PALBOCICLIB	CHEMBL189963	Small molecule	4	2015	O94806	Kinase	Homo sapiens	Ki	=	398.11	nM	6.4
AHJRHEGDXFFMBM-UHFFFAOYSA-N	CHEMBL189963	PALBOCICLIB	CHEMBL189963	Small molecule	4	2015	P51955	Kinase	Homo sapiens	Ki	=	3162.28	nM	5.5
AHJRHEGDXFFMBM-UHFFFAOYSA-N	CHEMBL189963	PALBOCICLIB	CHEMBL189963	Small molecule	4	2015	P50750	Kinase	Homo sapiens	Ki	=	398.11	nM	6.4
AHJRHEGDXFFMBM-UHFFFAOYSA-N	CHEMBL189963	PALBOCICLIB	CHEMBL189963	Small molecule	4	2015	Q9Y4K4	Kinase	Homo sapiens	Ki	=	1584.89	nM	5.8
AHJRHEGDXFFMBM-UHFFFAOYSA-N	CHEMBL189963	PALBOCICLIB	CHEMBL189963	Small molecule	4	2015	Q9HAZ1	Kinase	Homo sapiens	Ki	=	19.95	nM	7.7
AHJRHEGDXFFMBM-UHFFFAOYSA-N	CHEMBL189963	PALBOCICLIB	CHEMBL189963	Small molecule	4	2015	Q9Y463	Kinase	Homo sapiens	Ki	=	100	nM	7
AHJRHEGDXFFMBM-UHFFFAOYSA-N	CHEMBL189963	PALBOCICLIB	CHEMBL189963	Small molecule	4	2015	O43293	Kinase	Homo sapiens	Ki	=	125.89	nM	6.9
AHJRHEGDXFFMBM-UHFFFAOYSA-N	CHEMBL189963	PALBOCICLIB	CHEMBL189963	Small molecule	4	2015	Q00535	Kinase	Homo sapiens	Ki	=	316.23	nM	6.5
AHJRHEGDXFFMBM-UHFFFAOYSA-N	CHEMBL189963	PALBOCICLIB	CHEMBL189963	Small molecule	4	2015	O75116	Kinase	Homo sapiens	Ki	=	125.89	nM	6.9
AHJRHEGDXFFMBM-UHFFFAOYSA-N	CHEMBL189963	PALBOCICLIB	CHEMBL189963	Small molecule	4	2015	Q9HAZ1	Kinase	Homo sapiens	Ki	=	19.95	nM	7.7
AHJRHEGDXFFMBM-UHFFFAOYSA-N	CHEMBL189963	PALBOCICLIB	CHEMBL189963	Small molecule	4	2015	P24941	Kinase	Homo sapiens	IC50	=	10	nM	8
AHLBNYSZXLDEJQ-FWEHEUNISA-N	CHEMBL175247	ORLISTAT	CHEMBL175247	Small molecule	4	1999	Q9Y4D2	Enzyme	Homo sapiens	IC50	=	60	nM	7.22	18657971
AHLBNYSZXLDEJQ-FWEHEUNISA-N	CHEMBL175247	ORLISTAT	CHEMBL175247	Small molecule	4	1999	Q8NCG7	Enzyme	Homo sapiens	IC50	=	60	nM	7.22	18657971
AHLBNYSZXLDEJQ-FWEHEUNISA-N	CHEMBL175247	ORLISTAT	CHEMBL175247	Small molecule	4	1999	O95870	Enzyme	Homo sapiens	IC50	=	30	nM	7.52	18657971
AHLBNYSZXLDEJQ-FWEHEUNISA-N	CHEMBL175247	ORLISTAT	CHEMBL175247	Small molecule	4	1999	Q8N2K0	Enzyme	Homo sapiens	IC50	=	80	nM	7.1	18657971
AHLBNYSZXLDEJQ-FWEHEUNISA-N	CHEMBL175247	ORLISTAT	CHEMBL175247	Small molecule	4	1999	Q13093	Enzyme	Homo sapiens	IC50	=	50	nM	7.3	18657971
AHLBNYSZXLDEJQ-FWEHEUNISA-N	CHEMBL175247	ORLISTAT	CHEMBL175247	Small molecule	4	1999	Q9Y4D2	Enzyme	Homo sapiens	IC50	=	1000	nM	6	18831576
AHLBNYSZXLDEJQ-FWEHEUNISA-N	CHEMBL175247	ORLISTAT	CHEMBL175247	Small molecule	4	1999	P21554	GPCR	Homo sapiens	Ki	=	2500	nM	5.6	18831576
AHLBNYSZXLDEJQ-FWEHEUNISA-N	CHEMBL175247	ORLISTAT	CHEMBL175247	Small molecule	4	1999	O75469	Nuclear receptor	Homo sapiens	EC50	=	28200	nM	4.55	20966043
AHLBNYSZXLDEJQ-FWEHEUNISA-N	CHEMBL175247	ORLISTAT	CHEMBL175247	Small molecule	4	1999	O75469	Nuclear receptor	Homo sapiens	EC50	=	1600	nM	5.8	20966043
AHLBNYSZXLDEJQ-FWEHEUNISA-N	CHEMBL175247	ORLISTAT	CHEMBL175247	Small molecule	4	1999	P00591	Enzyme	Sus scrofa	IC50	=	600	nM	6.22	21282056
AHLBNYSZXLDEJQ-FWEHEUNISA-N	CHEMBL175247	ORLISTAT	CHEMBL175247	Small molecule	4	1999	P49327	Enzyme	Homo sapiens	Ki	=	280	nM	6.55	21726077
AHLBNYSZXLDEJQ-FWEHEUNISA-N	CHEMBL175247	ORLISTAT	CHEMBL175247	Small molecule	4	1999	P00591	Enzyme	Sus scrofa	IC50	=	300	nM	6.52	22450131
AHLBNYSZXLDEJQ-FWEHEUNISA-N	CHEMBL175247	ORLISTAT	CHEMBL175247	Small molecule	4	1999	Q9Y4D2	Enzyme	Homo sapiens	IC50	=	10	nM	8	22738638
AHLBNYSZXLDEJQ-FWEHEUNISA-N	CHEMBL175247	ORLISTAT	CHEMBL175247	Small molecule	4	1999	P97612	Enzyme	Rattus norvegicus	IC50	=	10	nM	8	22738638
AHLBNYSZXLDEJQ-FWEHEUNISA-N	CHEMBL175247	ORLISTAT	CHEMBL175247	Small molecule	4	1999	P00591	Enzyme	Sus scrofa	IC50	=	220	nM	6.66	22995617
AHLBNYSZXLDEJQ-FWEHEUNISA-N	CHEMBL175247	ORLISTAT	CHEMBL175247	Small molecule	4	1999	P00591	Enzyme	Sus scrofa	IC50	=	600	nM	6.22	23317572
AHLBNYSZXLDEJQ-FWEHEUNISA-N	CHEMBL175247	ORLISTAT	CHEMBL175247	Small molecule	4	1999	Q9BV23	Enzyme	Homo sapiens	IC50	=	47.86	nM	7.32	25752982
AHLBNYSZXLDEJQ-FWEHEUNISA-N	CHEMBL175247	ORLISTAT	CHEMBL175247	Small molecule	4	1999	Q8N2K0	Enzyme	Homo sapiens	IC50	=	190.55	nM	6.72	25752982
AHLBNYSZXLDEJQ-FWEHEUNISA-N	CHEMBL175247	ORLISTAT	CHEMBL175247	Small molecule	4	1999	Q9BV23	Enzyme	Homo sapiens	IC50	=	48	nM	7.32	25752982
AHLBNYSZXLDEJQ-FWEHEUNISA-N	CHEMBL175247	ORLISTAT	CHEMBL175247	Small molecule	4	1999	Q8N2K0	Enzyme	Homo sapiens	IC50	=	190	nM	6.72	25752982
AHLBNYSZXLDEJQ-FWEHEUNISA-N	CHEMBL175247	ORLISTAT	CHEMBL175247	Small molecule	4	1999	P00591	Enzyme	Sus scrofa	IC50	=	300	nM	6.52	25935644
AHLBNYSZXLDEJQ-FWEHEUNISA-N	CHEMBL175247	ORLISTAT	CHEMBL175247	Small molecule	4	1999	P00591	Enzyme	Sus scrofa	IC50	=	320	nM	6.5	26227773
AHLBNYSZXLDEJQ-FWEHEUNISA-N	CHEMBL175247	ORLISTAT	CHEMBL175247	Small molecule	4	1999	Q9BV23	Enzyme	Homo sapiens	IC50	=	13.18	nM	7.88	26344596
AHLBNYSZXLDEJQ-FWEHEUNISA-N	CHEMBL175247	ORLISTAT	CHEMBL175247	Small molecule	4	1999	Q9BV23	Enzyme	Homo sapiens	IC50	=	14.13	nM	7.85	26344596
AHLBNYSZXLDEJQ-FWEHEUNISA-N	CHEMBL175247	ORLISTAT	CHEMBL175247	Small molecule	4	1999	Q9BV23	Enzyme	Homo sapiens	IC50	=	19.95	nM	7.7	26344596
AHLBNYSZXLDEJQ-FWEHEUNISA-N	CHEMBL175247	ORLISTAT	CHEMBL175247	Small molecule	4	1999	Q9BV23	Enzyme	Homo sapiens	IC50	=	37.15	nM	7.43	26344596
AHLBNYSZXLDEJQ-FWEHEUNISA-N	CHEMBL175247	ORLISTAT	CHEMBL175247	Small molecule	4	1999	Q8N2K0	Enzyme	Homo sapiens	IC50	=	190.55	nM	6.72	26344596
AHLBNYSZXLDEJQ-FWEHEUNISA-N	CHEMBL175247	ORLISTAT	CHEMBL175247	Small molecule	4	1999	Q8N2K0	Enzyme	Homo sapiens	IC50	=	190	nM	6.72	26344596
AHLBNYSZXLDEJQ-FWEHEUNISA-N	CHEMBL175247	ORLISTAT	CHEMBL175247	Small molecule	4	1999	Q9Y4D2	Enzyme	Homo sapiens	IC50	=	1	nM	9	26917221
AHLBNYSZXLDEJQ-FWEHEUNISA-N	CHEMBL175247	ORLISTAT	CHEMBL175247	Small molecule	4	1999	Q6WQJ1	Enzyme	Mus musculus	IC50	=	20	nM	7.7	26917221
AHLBNYSZXLDEJQ-FWEHEUNISA-N	CHEMBL175247	ORLISTAT	CHEMBL175247	Small molecule	4	1999	Q8NCG7	Enzyme	Homo sapiens	IC50	=	420	nM	6.38	26917221
AHLBNYSZXLDEJQ-FWEHEUNISA-N	CHEMBL175247	ORLISTAT	CHEMBL175247	Small molecule	4	1999	P00591	Enzyme	Sus scrofa	IC50	=	12	nM	7.92	27156775
AHLBNYSZXLDEJQ-FWEHEUNISA-N	CHEMBL175247	ORLISTAT	CHEMBL175247	Small molecule	4	1999	P00591	Enzyme	Sus scrofa	Ki	=	9800	nM	5.01	27908755
AHLBNYSZXLDEJQ-FWEHEUNISA-N	CHEMBL175247	ORLISTAT	CHEMBL175247	Small molecule	4	1999	P00591	Enzyme	Sus scrofa	IC50	=	990	nM	6	27908755
AHLBNYSZXLDEJQ-FWEHEUNISA-N	CHEMBL175247	ORLISTAT	CHEMBL175247	Small molecule	4	1999	P49327	Enzyme	Homo sapiens	IC50	=	4630	nM	5.33	28236510
AHLBNYSZXLDEJQ-FWEHEUNISA-N	CHEMBL175247	ORLISTAT	CHEMBL175247	Small molecule	4	1999	P00591	Enzyme	Sus scrofa	IC50	=	990	nM	6	28705641
AHLBNYSZXLDEJQ-FWEHEUNISA-N	CHEMBL175247	ORLISTAT	CHEMBL175247	Small molecule	4	1999	P00591	Enzyme	Sus scrofa	IC50	=	4	nM	8.4	29541373
AHLBNYSZXLDEJQ-FWEHEUNISA-N	CHEMBL175247	ORLISTAT	CHEMBL175247	Small molecule	4	1999	P00591	Enzyme	Sus scrofa	IC50	=	360	nM	6.44	29541373
AHLBNYSZXLDEJQ-FWEHEUNISA-N	CHEMBL175247	ORLISTAT	CHEMBL175247	Small molecule	4	1999	P00591	Enzyme	Sus scrofa	IC50	=	4	nM	8.4	29667821
AHLBNYSZXLDEJQ-FWEHEUNISA-N	CHEMBL175247	ORLISTAT	CHEMBL175247	Small molecule	4	1999	P00591	Enzyme	Sus scrofa	IC50	=	800	nM	6.1	30034597
AHLBNYSZXLDEJQ-FWEHEUNISA-N	CHEMBL175247	ORLISTAT	CHEMBL175247	Small molecule	4	1999	P16233	Enzyme	Homo sapiens	IC50	=	190	nM	6.72	30034597
AHLBNYSZXLDEJQ-FWEHEUNISA-N	CHEMBL175247	ORLISTAT	CHEMBL175247	Small molecule	4	1999	P16233	Enzyme	Homo sapiens	IC50	=	6	nM	8.22	30613337
AHLBNYSZXLDEJQ-FWEHEUNISA-N	CHEMBL175247	ORLISTAT	CHEMBL175247	Small molecule	4	1999	P06858	Enzyme	Homo sapiens	IC50	=	66	nM	7.18	30613337
AHLBNYSZXLDEJQ-FWEHEUNISA-N	CHEMBL175247	ORLISTAT	CHEMBL175247	Small molecule	4	1999	P11150	Enzyme	Homo sapiens	IC50	=	3	nM	8.52	30613337
AHLBNYSZXLDEJQ-FWEHEUNISA-N	CHEMBL175247	ORLISTAT	CHEMBL175247	Small molecule	4	1999	Q9Y5X9	Enzyme	Homo sapiens	IC50	=	6	nM	8.22	30613337
AHLBNYSZXLDEJQ-FWEHEUNISA-N	CHEMBL175247	ORLISTAT	CHEMBL175247	Small molecule	4	1999	O95870	Enzyme	Homo sapiens	IC50	=	170	nM	6.77	30613338
AHLBNYSZXLDEJQ-FWEHEUNISA-N	CHEMBL175247	ORLISTAT	CHEMBL175247	Small molecule	4	1999	P00591	Enzyme	Sus scrofa	IC50	=	400	nM	6.4	31300342
AHLBNYSZXLDEJQ-FWEHEUNISA-N	CHEMBL175247	ORLISTAT	CHEMBL175247	Small molecule	4	1999	P16233	Enzyme	Homo sapiens	IC50	=	780	nM	6.11	33725656
AHLBNYSZXLDEJQ-FWEHEUNISA-N	CHEMBL175247	ORLISTAT	CHEMBL175247	Small molecule	4	1999	P10636	Other	Homo sapiens	Potency	=	22387.2	nM	4.65
AHLBNYSZXLDEJQ-FWEHEUNISA-N	CHEMBL175247	ORLISTAT	CHEMBL175247	Small molecule	4	1999	P02791	Other	Equus caballus	Potency	=	50118.7	nM	4.3
AHLBNYSZXLDEJQ-FWEHEUNISA-N	CHEMBL175247	ORLISTAT	CHEMBL175247	Small molecule	4	1999	P00591	Enzyme	Sus scrofa	IC50	=	600	nM	6.22
AHOUBRCZNHFOSL-YOEHRIQHSA-N	CHEMBL490	PAROXETINE	CHEMBL490	Small molecule	4	1992	Q61327	Transporter	Mus musculus	Ki	=	460	nM	6.34	2213832
AHOUBRCZNHFOSL-YOEHRIQHSA-N	CHEMBL490	PAROXETINE	CHEMBL490	Small molecule	4	1992	O55192	Transporter	Mus musculus	Ki	=	20	nM	7.7	2213832
AHOUBRCZNHFOSL-YOEHRIQHSA-N	CHEMBL490	PAROXETINE	CHEMBL490	Small molecule	4	1992	Q60857	Transporter	Mus musculus	Ki	=	0.44	nM	9.36	2213832
AHOUBRCZNHFOSL-YOEHRIQHSA-N	CHEMBL490	PAROXETINE	CHEMBL490	Small molecule	4	1992	P31652	Transporter	Rattus norvegicus	Kd	=	0.15	nM	9.82	8176704
AHOUBRCZNHFOSL-YOEHRIQHSA-N	CHEMBL490	PAROXETINE	CHEMBL490	Small molecule	4	1992	P23977	Transporter	Rattus norvegicus	Ki	=	400	nM	6.4	8182712
AHOUBRCZNHFOSL-YOEHRIQHSA-N	CHEMBL490	PAROXETINE	CHEMBL490	Small molecule	4	1992	P31652	Transporter	Rattus norvegicus	IC50	=	6.43	nM	8.19	9089327
AHOUBRCZNHFOSL-YOEHRIQHSA-N	CHEMBL490	PAROXETINE	CHEMBL490	Small molecule	4	1992	P31652	Transporter	Rattus norvegicus	IC50	=	0.28	nM	9.55	9457247
AHOUBRCZNHFOSL-YOEHRIQHSA-N	CHEMBL490	PAROXETINE	CHEMBL490	Small molecule	4	1992	P23977	Transporter	Rattus norvegicus	IC50	=	623	nM	6.21	9457247
AHOUBRCZNHFOSL-YOEHRIQHSA-N	CHEMBL490	PAROXETINE	CHEMBL490	Small molecule	4	1992	Q9WTR4	Transporter	Rattus norvegicus	IC50	=	535	nM	6.27	9457247
AHOUBRCZNHFOSL-YOEHRIQHSA-N	CHEMBL490	PAROXETINE	CHEMBL490	Small molecule	4	1992	P31645	Transporter	Homo sapiens	Kd	=	0.13	nM	9.89	9871604
AHOUBRCZNHFOSL-YOEHRIQHSA-N	CHEMBL490	PAROXETINE	CHEMBL490	Small molecule	4	1992	P23975	Transporter	Homo sapiens	Kd	=	40	nM	7.4	9871604
AHOUBRCZNHFOSL-YOEHRIQHSA-N	CHEMBL490	PAROXETINE	CHEMBL490	Small molecule	4	1992	Q01959	Transporter	Homo sapiens	Kd	=	490	nM	6.31	9871604
AHOUBRCZNHFOSL-YOEHRIQHSA-N	CHEMBL490	PAROXETINE	CHEMBL490	Small molecule	4	1992	P31652	Transporter	Rattus norvegicus	Ki	=	0.73	nM	9.14	9871604
AHOUBRCZNHFOSL-YOEHRIQHSA-N	CHEMBL490	PAROXETINE	CHEMBL490	Small molecule	4	1992	Q9WTR4	Transporter	Rattus norvegicus	Ki	=	33	nM	7.48	9871604
AHOUBRCZNHFOSL-YOEHRIQHSA-N	CHEMBL490	PAROXETINE	CHEMBL490	Small molecule	4	1992	P23977	Transporter	Rattus norvegicus	Ki	=	1700	nM	5.77	9871604
AHOUBRCZNHFOSL-YOEHRIQHSA-N	CHEMBL490	PAROXETINE	CHEMBL490	Small molecule	4	1992	P31652	Transporter	Rattus norvegicus	Ki	=	0.53	nM	9.28	10915050
AHOUBRCZNHFOSL-YOEHRIQHSA-N	CHEMBL490	PAROXETINE	CHEMBL490	Small molecule	4	1992	P31652	Transporter	Rattus norvegicus	Ki	=	0.53	nM	9.28	11859009
AHOUBRCZNHFOSL-YOEHRIQHSA-N	CHEMBL490	PAROXETINE	CHEMBL490	Small molecule	4	1992	P08183	Transporter	Homo sapiens	IC50	=	29800	nM	4.53	12649369
AHOUBRCZNHFOSL-YOEHRIQHSA-N	CHEMBL490	PAROXETINE	CHEMBL490	Small molecule	4	1992	P31652	Transporter	Rattus norvegicus	Ki	=	0.7	nM	9.15	14640559
AHOUBRCZNHFOSL-YOEHRIQHSA-N	CHEMBL490	PAROXETINE	CHEMBL490	Small molecule	4	1992	Q9WTR4	Transporter	Rattus norvegicus	Ki	=	659.6	nM	6.18	14640559
AHOUBRCZNHFOSL-YOEHRIQHSA-N	CHEMBL490	PAROXETINE	CHEMBL490	Small molecule	4	1992	P31645	Transporter	Homo sapiens	Ki	=	0.04	nM	10.4	16162005
AHOUBRCZNHFOSL-YOEHRIQHSA-N	CHEMBL490	PAROXETINE	CHEMBL490	Small molecule	4	1992	Q01959	Transporter	Homo sapiens	Ki	=	400	nM	6.4	16162005
AHOUBRCZNHFOSL-YOEHRIQHSA-N	CHEMBL490	PAROXETINE	CHEMBL490	Small molecule	4	1992	P23975	Transporter	Homo sapiens	Ki	=	90	nM	7.05	16162005
AHOUBRCZNHFOSL-YOEHRIQHSA-N	CHEMBL490	PAROXETINE	CHEMBL490	Small molecule	4	1992	P10635	Cytochrome	Homo sapiens	Ki	=	4850	nM	5.31	16248836
AHOUBRCZNHFOSL-YOEHRIQHSA-N	CHEMBL490	PAROXETINE	CHEMBL490	Small molecule	4	1992	P31645	Transporter	Homo sapiens	Ki	=	0.09	nM	10.05	17900912
AHOUBRCZNHFOSL-YOEHRIQHSA-N	CHEMBL490	PAROXETINE	CHEMBL490	Small molecule	4	1992	P31645	Transporter	Homo sapiens	Ki	=	0.42	nM	9.38	18487050
AHOUBRCZNHFOSL-YOEHRIQHSA-N	CHEMBL490	PAROXETINE	CHEMBL490	Small molecule	4	1992	P31645	Transporter	Homo sapiens	Ki	=	0.38	nM	9.42	18487050
AHOUBRCZNHFOSL-YOEHRIQHSA-N	CHEMBL490	PAROXETINE	CHEMBL490	Small molecule	4	1992	P31645	Transporter	Homo sapiens	Ki	=	0.42	nM	9.38	18644726
AHOUBRCZNHFOSL-YOEHRIQHSA-N	CHEMBL490	PAROXETINE	CHEMBL490	Small molecule	4	1992	P31645	Transporter	Homo sapiens	Ki	=	0.38	nM	9.42	18644726
AHOUBRCZNHFOSL-YOEHRIQHSA-N	CHEMBL490	PAROXETINE	CHEMBL490	Small molecule	4	1992	P23975	Transporter	Homo sapiens	IC50	=	100	nM	7	18771916
AHOUBRCZNHFOSL-YOEHRIQHSA-N	CHEMBL490	PAROXETINE	CHEMBL490	Small molecule	4	1992	P31645	Transporter	Homo sapiens	IC50	=	2	nM	8.7	18771916
AHOUBRCZNHFOSL-YOEHRIQHSA-N	CHEMBL490	PAROXETINE	CHEMBL490	Small molecule	4	1992	P08908	GPCR	Homo sapiens	Kd	=	31622.8	nM	4.5	19754201
AHOUBRCZNHFOSL-YOEHRIQHSA-N	CHEMBL490	PAROXETINE	CHEMBL490	Small molecule	4	1992	P08908	GPCR	Homo sapiens	Kd	=	30000	nM	4.52	19754201
AHOUBRCZNHFOSL-YOEHRIQHSA-N	CHEMBL490	PAROXETINE	CHEMBL490	Small molecule	4	1992	P0A0J7	Transporter	Staphylococcus aureus	IC50	=	7000	nM	5.16	21751791
AHOUBRCZNHFOSL-YOEHRIQHSA-N	CHEMBL490	PAROXETINE	CHEMBL490	Small molecule	4	1992	P51577	Ion channel	Rattus norvegicus	IC50	=	2450	nM	5.61	23075067
AHOUBRCZNHFOSL-YOEHRIQHSA-N	CHEMBL490	PAROXETINE	CHEMBL490	Small molecule	4	1992	Q99571	Ion channel	Homo sapiens	IC50	=	1870	nM	5.73	23075067
AHOUBRCZNHFOSL-YOEHRIQHSA-N	CHEMBL490	PAROXETINE	CHEMBL490	Small molecule	4	1992	P31645	Transporter	Homo sapiens	IC50	=	0.2	nM	9.7	23477943
AHOUBRCZNHFOSL-YOEHRIQHSA-N	CHEMBL490	PAROXETINE	CHEMBL490	Small molecule	4	1992	P25103	GPCR	Homo sapiens	IC50	=	900	nM	6.05	23477943
AHOUBRCZNHFOSL-YOEHRIQHSA-N	CHEMBL490	PAROXETINE	CHEMBL490	Small molecule	4	1992	Q99571	Ion channel	Homo sapiens	IC50	=	4680	nM	5.33	24411477
AHOUBRCZNHFOSL-YOEHRIQHSA-N	CHEMBL490	PAROXETINE	CHEMBL490	Small molecule	4	1992	P25098	Kinase	Homo sapiens	IC50	=	1380	nM	5.86	27050625
AHOUBRCZNHFOSL-YOEHRIQHSA-N	CHEMBL490	PAROXETINE	CHEMBL490	Small molecule	4	1992	P25098	Kinase	Homo sapiens	IC50	=	1100	nM	5.96	27050625
AHOUBRCZNHFOSL-YOEHRIQHSA-N	CHEMBL490	PAROXETINE	CHEMBL490	Small molecule	4	1992	P31645	Transporter	Homo sapiens	IC50	=	0.56	nM	9.25	27865645
AHOUBRCZNHFOSL-YOEHRIQHSA-N	CHEMBL490	PAROXETINE	CHEMBL490	Small molecule	4	1992	P31645	Transporter	Homo sapiens	Ki	=	0.11	nM	9.96	27865645
AHOUBRCZNHFOSL-YOEHRIQHSA-N	CHEMBL490	PAROXETINE	CHEMBL490	Small molecule	4	1992	P25098	Kinase	Homo sapiens	IC50	=	1380	nM	5.86	28323425
AHOUBRCZNHFOSL-YOEHRIQHSA-N	CHEMBL490	PAROXETINE	CHEMBL490	Small molecule	4	1992	P21146	Kinase	Bos taurus	IC50	=	1380	nM	5.86	28323425
AHOUBRCZNHFOSL-YOEHRIQHSA-N	CHEMBL490	PAROXETINE	CHEMBL490	Small molecule	4	1992	P05164	Enzyme	Homo sapiens	IC50	=	20	nM	7.7	28671460
AHOUBRCZNHFOSL-YOEHRIQHSA-N	CHEMBL490	PAROXETINE	CHEMBL490	Small molecule	4	1992	Q99571	Ion channel	Homo sapiens	IC50	=	1870	nM	5.73	31746599
AHOUBRCZNHFOSL-YOEHRIQHSA-N	CHEMBL490	PAROXETINE	CHEMBL490	Small molecule	4	1992	P51577	Ion channel	Rattus norvegicus	IC50	=	2450	nM	5.61	31746599
AHOUBRCZNHFOSL-YOEHRIQHSA-N	CHEMBL490	PAROXETINE	CHEMBL490	Small molecule	4	1992	P25098	Kinase	Homo sapiens	Kd	=	2980	nM	5.53	33038544
AHOUBRCZNHFOSL-YOEHRIQHSA-N	CHEMBL490	PAROXETINE	CHEMBL490	Small molecule	4	1992	P21146	Kinase	Bos taurus	IC50	=	780	nM	6.11	33393767
AHOUBRCZNHFOSL-YOEHRIQHSA-N	CHEMBL490	PAROXETINE	CHEMBL490	Small molecule	4	1992	P25098	Kinase	Homo sapiens	IC50	=	1100	nM	5.96	33481605
AHOUBRCZNHFOSL-YOEHRIQHSA-N	CHEMBL490	PAROXETINE	CHEMBL490	Small molecule	4	1992	P31645	Transporter	Homo sapiens	Ki	=	0.08	nM	10.1	34049262
AHOUBRCZNHFOSL-YOEHRIQHSA-N	CHEMBL490	PAROXETINE	CHEMBL490	Small molecule	4	1992	P22001	Ion channel	Homo sapiens	IC50	=	31900	nM	4.5	35245067
AHOUBRCZNHFOSL-YOEHRIQHSA-N	CHEMBL490	PAROXETINE	CHEMBL490	Small molecule	4	1992	P31645	Transporter	Homo sapiens	Ki	=	0.077	nM	10.11
AHOUBRCZNHFOSL-YOEHRIQHSA-N	CHEMBL490	PAROXETINE	CHEMBL490	Small molecule	4	1992	Q9NUW8	Phosphodiesterase	Homo sapiens	Potency	=	44668.4	nM	4.35
AHOUBRCZNHFOSL-YOEHRIQHSA-N	CHEMBL490	PAROXETINE	CHEMBL490	Small molecule	4	1992	P51151	Enzyme	Homo sapiens	Potency	=	58047.9	nM	4.24
AHOUBRCZNHFOSL-YOEHRIQHSA-N	CHEMBL490	PAROXETINE	CHEMBL490	Small molecule	4	1992	O15118	Transporter	Homo sapiens	Potency	=	58047.9	nM	4.24
AHOUBRCZNHFOSL-YOEHRIQHSA-N	CHEMBL490	PAROXETINE	CHEMBL490	Small molecule	4	1992	P23975	Transporter	Homo sapiens	IC50	=	86	nM	7.07
AHOUBRCZNHFOSL-YOEHRIQHSA-N	CHEMBL490	PAROXETINE	CHEMBL490	Small molecule	4	1992	P23975	Transporter	Homo sapiens	Ki	=	86	nM	7.07
AHOUBRCZNHFOSL-YOEHRIQHSA-N	CHEMBL490	PAROXETINE	CHEMBL490	Small molecule	4	1992	P10635	Cytochrome	Homo sapiens	IC50	=	1000	nM	6
AHOUBRCZNHFOSL-YOEHRIQHSA-N	CHEMBL490	PAROXETINE	CHEMBL490	Small molecule	4	1992	Q01959	Transporter	Homo sapiens	IC50	=	672	nM	6.17
AHOUBRCZNHFOSL-YOEHRIQHSA-N	CHEMBL490	PAROXETINE	CHEMBL490	Small molecule	4	1992	Q01959	Transporter	Homo sapiens	Ki	=	534	nM	6.27
AHOUBRCZNHFOSL-YOEHRIQHSA-N	CHEMBL490	PAROXETINE	CHEMBL490	Small molecule	4	1992	P11229	GPCR	Homo sapiens	IC50	=	145	nM	6.84
AHOUBRCZNHFOSL-YOEHRIQHSA-N	CHEMBL490	PAROXETINE	CHEMBL490	Small molecule	4	1992	P11229	GPCR	Homo sapiens	Ki	=	35	nM	7.46
AHOUBRCZNHFOSL-YOEHRIQHSA-N	CHEMBL490	PAROXETINE	CHEMBL490	Small molecule	4	1992	P08172	GPCR	Homo sapiens	IC50	=	532	nM	6.27
AHOUBRCZNHFOSL-YOEHRIQHSA-N	CHEMBL490	PAROXETINE	CHEMBL490	Small molecule	4	1992	P08172	GPCR	Homo sapiens	Ki	=	189	nM	6.72
AHOUBRCZNHFOSL-YOEHRIQHSA-N	CHEMBL490	PAROXETINE	CHEMBL490	Small molecule	4	1992	P20309	GPCR	Homo sapiens	IC50	=	179	nM	6.75
AHOUBRCZNHFOSL-YOEHRIQHSA-N	CHEMBL490	PAROXETINE	CHEMBL490	Small molecule	4	1992	P20309	GPCR	Homo sapiens	Ki	=	38	nM	7.42
AHOUBRCZNHFOSL-YOEHRIQHSA-N	CHEMBL490	PAROXETINE	CHEMBL490	Small molecule	4	1992	P08173	GPCR	Homo sapiens	IC50	=	244	nM	6.61
AHOUBRCZNHFOSL-YOEHRIQHSA-N	CHEMBL490	PAROXETINE	CHEMBL490	Small molecule	4	1992	P08173	GPCR	Homo sapiens	Ki	=	34	nM	7.47
AHOUBRCZNHFOSL-YOEHRIQHSA-N	CHEMBL490	PAROXETINE	CHEMBL490	Small molecule	4	1992	P08912	GPCR	Homo sapiens	IC50	=	123	nM	6.91
AHOUBRCZNHFOSL-YOEHRIQHSA-N	CHEMBL490	PAROXETINE	CHEMBL490	Small molecule	4	1992	P08912	GPCR	Homo sapiens	Ki	=	89	nM	7.05
AHOUBRCZNHFOSL-YOEHRIQHSA-N	CHEMBL490	PAROXETINE	CHEMBL490	Small molecule	4	1992	Q12809	Ion channel	Homo sapiens	IC50	=	10429.3	nM	4.98
AHOUBRCZNHFOSL-YOEHRIQHSA-N	CHEMBL490	PAROXETINE	CHEMBL490	Small molecule	4	1992	Q12809	Ion channel	Homo sapiens	Ki	=	8544.5	nM	5.07
AHOUBRCZNHFOSL-YOEHRIQHSA-N	CHEMBL490	PAROXETINE	CHEMBL490	Small molecule	4	1992	P31645	Transporter	Homo sapiens	IC50	=	0.08	nM	10.1
AHOUBRCZNHFOSL-YOEHRIQHSA-N	CHEMBL490	PAROXETINE	CHEMBL490	Small molecule	4	1992	P31645	Transporter	Homo sapiens	Ki	=	0.043	nM	10.37
AHOUBRCZNHFOSL-YOEHRIQHSA-N	CHEMBL490	PAROXETINE	CHEMBL490	Small molecule	4	1992	Q99720	Other	Homo sapiens	IC50	=	5366	nM	5.27
AHOUBRCZNHFOSL-YOEHRIQHSA-N	CHEMBL490	PAROXETINE	CHEMBL490	Small molecule	4	1992	Q99720	Other	Homo sapiens	Ki	=	2255	nM	5.65
AHOUBRCZNHFOSL-YOEHRIQHSA-N	CHEMBL490	PAROXETINE	CHEMBL490	Small molecule	4	1992	P31645	Transporter	Homo sapiens	IC50	=	20	nM	7.7
AHOUBRCZNHFOSL-YOEHRIQHSA-N	CHEMBL490	PAROXETINE	CHEMBL490	Small molecule	4	1992	P42345	Kinase	Homo sapiens	Potency	=	26121.6	nM	4.58
AHOUBRCZNHFOSL-YOEHRIQHSA-N	CHEMBL490	PAROXETINE	CHEMBL490	Small molecule	4	1992	P42345	Kinase	Homo sapiens	Potency	=	2930.9	nM	5.53
AHOUBRCZNHFOSL-YOEHRIQHSA-N	CHEMBL490	PAROXETINE	CHEMBL490	Small molecule	4	1992	P42345	Kinase	Homo sapiens	Potency	=	26121.6	nM	4.58
AHOUBRCZNHFOSL-YOEHRIQHSA-N	CHEMBL490	PAROXETINE	CHEMBL490	Small molecule	4	1992	P42345	Kinase	Homo sapiens	Potency	=	26121.6	nM	4.58
AHYMHWXQRWRBKT-UHFFFAOYSA-N	CHEMBL3402762	TEPOTINIB	CHEMBL3402762	Small molecule	4	2021	P08581	Kinase	Homo sapiens	IC50	=	12	nM	7.92	25736998
AHYMHWXQRWRBKT-UHFFFAOYSA-N	CHEMBL3402762	TEPOTINIB	CHEMBL3402762	Small molecule	4	2021	P08581	Kinase	Homo sapiens	IC50	=	3	nM	8.52	26717201
AHYMHWXQRWRBKT-UHFFFAOYSA-N	CHEMBL3402762	TEPOTINIB	CHEMBL3402762	Small molecule	4	2021	P08581	Kinase	Homo sapiens	Kd	=	1	nM	9	29191878
AHYMHWXQRWRBKT-UHFFFAOYSA-N	CHEMBL3402762	TEPOTINIB	CHEMBL3402762	Small molecule	4	2021	P16083	Enzyme	Homo sapiens	Kd	=	875	nM	6.06	29191878
AHYMHWXQRWRBKT-UHFFFAOYSA-N	CHEMBL3402762	TEPOTINIB	CHEMBL3402762	Small molecule	4	2021	P08581	Kinase	Homo sapiens	IC50	=	3.1	nM	8.51	36355693
AIJTTZAVMXIJGM-UHFFFAOYSA-N	CHEMBL583	GREPAFLOXACIN	CHEMBL583	Small molecule	4	1997	Q12809	Ion channel	Homo sapiens	IC50	=	50000	nM	4.3	12747773
AIJTTZAVMXIJGM-UHFFFAOYSA-N	CHEMBL583	GREPAFLOXACIN	CHEMBL583	Small molecule	4	1997	Q12809	Ion channel	Homo sapiens	IC50	=	50118.7	nM	4.3	12873512
AIJTTZAVMXIJGM-UHFFFAOYSA-N	CHEMBL583	GREPAFLOXACIN	CHEMBL583	Small molecule	4	1997	Q12809	Ion channel	Homo sapiens	IC50	=	77624.7	nM	4.11	15745831
AIJTTZAVMXIJGM-UHFFFAOYSA-N	CHEMBL583	GREPAFLOXACIN	CHEMBL583	Small molecule	4	1997	Q12809	Ion channel	Homo sapiens	IC50	=	50118.7	nM	4.3	15911273
AIJTTZAVMXIJGM-UHFFFAOYSA-N	CHEMBL583	GREPAFLOXACIN	CHEMBL583	Small molecule	4	1997	Q12809	Ion channel	Homo sapiens	IC50	=	50118.7	nM	4.3	18448342
AIJTTZAVMXIJGM-UHFFFAOYSA-N	CHEMBL583	GREPAFLOXACIN	CHEMBL583	Small molecule	4	1997	Q12809	Ion channel	Homo sapiens	IC50	=	77624.7	nM	4.11	19110341
AIJTTZAVMXIJGM-UHFFFAOYSA-N	CHEMBL583	GREPAFLOXACIN	CHEMBL583	Small molecule	4	1997	Q12809	Ion channel	Homo sapiens	IC50	=	50118.7	nM	4.3	21185626
AIJTTZAVMXIJGM-UHFFFAOYSA-N	CHEMBL583	GREPAFLOXACIN	CHEMBL583	Small molecule	4	1997	Q12809	Ion channel	Homo sapiens	IC50	=	50000	nM	4.3	23711922
AIKVCUNQWYTVTO-UHFFFAOYSA-N	CHEMBL1200326	NICARDIPINE HYDROCHLORIDE	CHEMBL1200326	Small molecule	4	1988	P28482	Kinase	Homo sapiens	Potency	=	39810.7	nM	4.4
AIKVCUNQWYTVTO-UHFFFAOYSA-N	CHEMBL1200326	NICARDIPINE HYDROCHLORIDE	CHEMBL1200326	Small molecule	4	1988	P28482	Kinase	Homo sapiens	Potency	=	12589.3	nM	4.9
AIKVCUNQWYTVTO-UHFFFAOYSA-N	CHEMBL1200326	NICARDIPINE HYDROCHLORIDE	CHEMBL1200326	Small molecule	4	1988	P28482	Kinase	Homo sapiens	Potency	=	39810.7	nM	4.4
AIKVCUNQWYTVTO-UHFFFAOYSA-N	CHEMBL1200326	NICARDIPINE HYDROCHLORIDE	CHEMBL1200326	Small molecule	4	1988	Q9NUW8	Phosphodiesterase	Homo sapiens	Potency	=	44668.4	nM	4.35
AIKVCUNQWYTVTO-UHFFFAOYSA-N	CHEMBL1200326	NICARDIPINE HYDROCHLORIDE	CHEMBL1200326	Small molecule	4	1988	P10636	Other	Homo sapiens	Potency	=	14125.4	nM	4.85
AIKVCUNQWYTVTO-UHFFFAOYSA-N	CHEMBL1200326	NICARDIPINE HYDROCHLORIDE	CHEMBL1200326	Small molecule	4	1988	P02791	Other	Equus caballus	Potency	=	11220.2	nM	4.95
AIKVCUNQWYTVTO-UHFFFAOYSA-N	CHEMBL1200326	NICARDIPINE HYDROCHLORIDE	CHEMBL1200326	Small molecule	4	1988	P08684	Cytochrome	Homo sapiens	Potency	=	1000	nM	6
AIKVCUNQWYTVTO-UHFFFAOYSA-N	CHEMBL1200326	NICARDIPINE HYDROCHLORIDE	CHEMBL1200326	Small molecule	4	1988	P08684	Cytochrome	Homo sapiens	Potency	=	1000	nM	6
AIKVCUNQWYTVTO-UHFFFAOYSA-N	CHEMBL1200326	NICARDIPINE HYDROCHLORIDE	CHEMBL1200326	Small molecule	4	1988	P02545	Other	Homo sapiens	Potency	=	5623.4	nM	5.25
AIKVCUNQWYTVTO-UHFFFAOYSA-N	CHEMBL1200326	NICARDIPINE HYDROCHLORIDE	CHEMBL1200326	Small molecule	4	1988	P02545	Other	Homo sapiens	Potency	=	5623.4	nM	5.25
AIKVCUNQWYTVTO-UHFFFAOYSA-N	CHEMBL1200326	NICARDIPINE HYDROCHLORIDE	CHEMBL1200326	Small molecule	4	1988	P02791	Other	Equus caballus	Potency	=	15848.9	nM	4.8
AIKVCUNQWYTVTO-UHFFFAOYSA-N	CHEMBL1200326	NICARDIPINE HYDROCHLORIDE	CHEMBL1200326	Small molecule	4	1988	Q9NUW8	Phosphodiesterase	Homo sapiens	Potency	=	17782.8	nM	4.75
AIKVCUNQWYTVTO-UHFFFAOYSA-N	CHEMBL1200326	NICARDIPINE HYDROCHLORIDE	CHEMBL1200326	Small molecule	4	1988	P10636	Other	Homo sapiens	Potency	=	14125.4	nM	4.85
AIKVCUNQWYTVTO-UHFFFAOYSA-N	CHEMBL1200326	NICARDIPINE HYDROCHLORIDE	CHEMBL1200326	Small molecule	4	1988	P0A6C1	Enzyme	Escherichia coli K-12	Potency	=	22387.2	nM	4.65
AIKVCUNQWYTVTO-UHFFFAOYSA-N	CHEMBL1200326	NICARDIPINE HYDROCHLORIDE	CHEMBL1200326	Small molecule	4	1988	Q01453	Other	Homo sapiens	Potency	=	47754.8	nM	4.32
AIKVCUNQWYTVTO-UHFFFAOYSA-N	CHEMBL1200326	NICARDIPINE HYDROCHLORIDE	CHEMBL1200326	Small molecule	4	1988	P02545	Other	Homo sapiens	Potency	=	19952.6	nM	4.7
AIKVCUNQWYTVTO-UHFFFAOYSA-N	CHEMBL1200326	NICARDIPINE HYDROCHLORIDE	CHEMBL1200326	Small molecule	4	1988	P02545	Other	Homo sapiens	Potency	=	19952.6	nM	4.7
AIKVCUNQWYTVTO-UHFFFAOYSA-N	CHEMBL1200326	NICARDIPINE HYDROCHLORIDE	CHEMBL1200326	Small molecule	4	1988	P54132	Enzyme	Homo sapiens	Potency	=	28183.8	nM	4.55
AIKVCUNQWYTVTO-UHFFFAOYSA-N	CHEMBL1200326	NICARDIPINE HYDROCHLORIDE	CHEMBL1200326	Small molecule	4	1988	P54132	Enzyme	Homo sapiens	Potency	=	28183.8	nM	4.55
AIKVCUNQWYTVTO-UHFFFAOYSA-N	CHEMBL1200326	NICARDIPINE HYDROCHLORIDE	CHEMBL1200326	Small molecule	4	1988	Q6W5P4	GPCR	Homo sapiens	Potency	=	5011.9	nM	5.3
AIKVCUNQWYTVTO-UHFFFAOYSA-N	CHEMBL1200326	NICARDIPINE HYDROCHLORIDE	CHEMBL1200326	Small molecule	4	1988	O75496	Other	Homo sapiens	Potency	=	22387.2	nM	4.65
AILRADAXUVEEIR-UHFFFAOYSA-N	CHEMBL3545311	BRIGATINIB	CHEMBL3545311	Small molecule	4	2017	P06213	Kinase	Homo sapiens	IC50	=	196	nM	6.71	27144831
AILRADAXUVEEIR-UHFFFAOYSA-N	CHEMBL3545311	BRIGATINIB	CHEMBL3545311	Small molecule	4	2017	P08069	Kinase	Homo sapiens	IC50	=	24.9	nM	7.6	27144831
AILRADAXUVEEIR-UHFFFAOYSA-N	CHEMBL3545311	BRIGATINIB	CHEMBL3545311	Small molecule	4	2017	Q9UM73	Kinase	Homo sapiens	IC50	=	0.37	nM	9.43	27144831
AILRADAXUVEEIR-UHFFFAOYSA-N	CHEMBL3545311	BRIGATINIB	CHEMBL3545311	Small molecule	4	2017	P36888	Kinase	Homo sapiens	IC50	=	2.1	nM	8.68	27144831
AILRADAXUVEEIR-UHFFFAOYSA-N	CHEMBL3545311	BRIGATINIB	CHEMBL3545311	Small molecule	4	2017	P08922	Kinase	Homo sapiens	IC50	=	1.9	nM	8.72	27144831
AILRADAXUVEEIR-UHFFFAOYSA-N	CHEMBL3545311	BRIGATINIB	CHEMBL3545311	Small molecule	4	2017	P00533	Kinase	Homo sapiens	IC50	=	38.3	nM	7.42	30429956
AILRADAXUVEEIR-UHFFFAOYSA-N	CHEMBL3545311	BRIGATINIB	CHEMBL3545311	Small molecule	4	2017	P00533	Kinase	Homo sapiens	IC50	=	50.9	nM	7.29	30429956
AILRADAXUVEEIR-UHFFFAOYSA-N	CHEMBL3545311	BRIGATINIB	CHEMBL3545311	Small molecule	4	2017	P00533	Kinase	Homo sapiens	IC50	=	76.6	nM	7.12	31298540
AILRADAXUVEEIR-UHFFFAOYSA-N	CHEMBL3545311	BRIGATINIB	CHEMBL3545311	Small molecule	4	2017	P00533	Kinase	Homo sapiens	IC50	=	3	nM	8.52	31298540
AILRADAXUVEEIR-UHFFFAOYSA-N	CHEMBL3545311	BRIGATINIB	CHEMBL3545311	Small molecule	4	2017	P00533	Kinase	Homo sapiens	IC50	=	130	nM	6.89	31718182
AILRADAXUVEEIR-UHFFFAOYSA-N	CHEMBL3545311	BRIGATINIB	CHEMBL3545311	Small molecule	4	2017	P00533	Kinase	Homo sapiens	IC50	=	1	nM	9	31718182
AILRADAXUVEEIR-UHFFFAOYSA-N	CHEMBL3545311	BRIGATINIB	CHEMBL3545311	Small molecule	4	2017	P00533	Kinase	Homo sapiens	IC50	=	1	nM	9	31718182
AILRADAXUVEEIR-UHFFFAOYSA-N	CHEMBL3545311	BRIGATINIB	CHEMBL3545311	Small molecule	4	2017	Q9UM73	Kinase	Homo sapiens	IC50	=	4.9	nM	8.31	32432477
AILRADAXUVEEIR-UHFFFAOYSA-N	CHEMBL3545311	BRIGATINIB	CHEMBL3545311	Small molecule	4	2017	Q9UM73	Kinase	Homo sapiens	IC50	=	1.7	nM	8.77	32432477
AILRADAXUVEEIR-UHFFFAOYSA-N	CHEMBL3545311	BRIGATINIB	CHEMBL3545311	Small molecule	4	2017	P00533	Kinase	Homo sapiens	IC50	=	48.3	nM	7.32	32631532
AILRADAXUVEEIR-UHFFFAOYSA-N	CHEMBL3545311	BRIGATINIB	CHEMBL3545311	Small molecule	4	2017	P00533	Kinase	Homo sapiens	IC50	=	1.5	nM	8.82	32631532
AILRADAXUVEEIR-UHFFFAOYSA-N	CHEMBL3545311	BRIGATINIB	CHEMBL3545311	Small molecule	4	2017	P00533	Kinase	Homo sapiens	IC50	=	2.5	nM	8.6	32631532
AILRADAXUVEEIR-UHFFFAOYSA-N	CHEMBL3545311	BRIGATINIB	CHEMBL3545311	Small molecule	4	2017	P00533	Kinase	Homo sapiens	IC50	=	1.5	nM	8.82	32631532
AILRADAXUVEEIR-UHFFFAOYSA-N	CHEMBL3545311	BRIGATINIB	CHEMBL3545311	Small molecule	4	2017	O60285	Kinase	Homo sapiens	IC50	=	47	nM	7.33	33356242
AILRADAXUVEEIR-UHFFFAOYSA-N	CHEMBL3545311	BRIGATINIB	CHEMBL3545311	Small molecule	4	2017	Q9UM73	Kinase	Homo sapiens	IC50	=	1.2	nM	8.92	34138566
AILRADAXUVEEIR-UHFFFAOYSA-N	CHEMBL3545311	BRIGATINIB	CHEMBL3545311	Small molecule	4	2017	Q9UM73	Kinase	Homo sapiens	IC50	=	4.1	nM	8.39	34138566
AILRADAXUVEEIR-UHFFFAOYSA-N	CHEMBL3545311	BRIGATINIB	CHEMBL3545311	Small molecule	4	2017	P00533	Kinase	Homo sapiens	IC50	=	18.5	nM	7.73	34464874
AILRADAXUVEEIR-UHFFFAOYSA-N	CHEMBL3545311	BRIGATINIB	CHEMBL3545311	Small molecule	4	2017	P00533	Kinase	Homo sapiens	IC50	=	12.5	nM	7.9	34464874
AILRADAXUVEEIR-UHFFFAOYSA-N	CHEMBL3545311	BRIGATINIB	CHEMBL3545311	Small molecule	4	2017	P00533	Kinase	Homo sapiens	IC50	=	21	nM	7.68	34491761
AILRADAXUVEEIR-UHFFFAOYSA-N	CHEMBL3545311	BRIGATINIB	CHEMBL3545311	Small molecule	4	2017	P00533	Kinase	Homo sapiens	IC50	=	203	nM	6.69	34491761
AILRADAXUVEEIR-UHFFFAOYSA-N	CHEMBL3545311	BRIGATINIB	CHEMBL3545311	Small molecule	4	2017	P00533	Kinase	Homo sapiens	IC50	=	261.3	nM	6.58	35178175
AILRADAXUVEEIR-UHFFFAOYSA-N	CHEMBL3545311	BRIGATINIB	CHEMBL3545311	Small molecule	4	2017	P00533	Kinase	Homo sapiens	IC50	=	38.3	nM	7.42	35178175
AILRADAXUVEEIR-UHFFFAOYSA-N	CHEMBL3545311	BRIGATINIB	CHEMBL3545311	Small molecule	4	2017	P00533	Kinase	Homo sapiens	IC50	=	74.8	nM	7.13	35413415
AILRADAXUVEEIR-UHFFFAOYSA-N	CHEMBL3545311	BRIGATINIB	CHEMBL3545311	Small molecule	4	2017	P00533	Kinase	Homo sapiens	IC50	=	28.3	nM	7.55	35413415
AILRADAXUVEEIR-UHFFFAOYSA-N	CHEMBL3545311	BRIGATINIB	CHEMBL3545311	Small molecule	4	2017	P00533	Kinase	Homo sapiens	IC50	=	10.5	nM	7.98	35413415
AILRADAXUVEEIR-UHFFFAOYSA-N	CHEMBL3545311	BRIGATINIB	CHEMBL3545311	Small molecule	4	2017	P00533	Kinase	Homo sapiens	IC50	=	0.7	nM	9.15	35413415
AILRADAXUVEEIR-UHFFFAOYSA-N	CHEMBL3545311	BRIGATINIB	CHEMBL3545311	Small molecule	4	2017	P00533	Kinase	Homo sapiens	IC50	=	4.9	nM	8.31	35413415
AILRADAXUVEEIR-UHFFFAOYSA-N	CHEMBL3545311	BRIGATINIB	CHEMBL3545311	Small molecule	4	2017	P00533	Kinase	Homo sapiens	IC50	=	3.9	nM	8.41	35413415
AILRADAXUVEEIR-UHFFFAOYSA-N	CHEMBL3545311	BRIGATINIB	CHEMBL3545311	Small molecule	4	2017	P00533	Kinase	Homo sapiens	IC50	=	6.6	nM	8.18	35446588
AILRADAXUVEEIR-UHFFFAOYSA-N	CHEMBL3545311	BRIGATINIB	CHEMBL3545311	Small molecule	4	2017	P00533	Kinase	Homo sapiens	IC50	=	37.6	nM	7.42	35446588
AILRADAXUVEEIR-UHFFFAOYSA-N	CHEMBL3545311	BRIGATINIB	CHEMBL3545311	Small molecule	4	2017	P00533	Kinase	Homo sapiens	IC50	=	17.2	nM	7.76	35446588
AILRADAXUVEEIR-UHFFFAOYSA-N	CHEMBL3545311	BRIGATINIB	CHEMBL3545311	Small molecule	4	2017	P00533	Kinase	Homo sapiens	IC50	=	139.7	nM	6.86	35446588
AILRADAXUVEEIR-UHFFFAOYSA-N	CHEMBL3545311	BRIGATINIB	CHEMBL3545311	Small molecule	4	2017	P00533	Kinase	Homo sapiens	IC50	=	0.82	nM	9.09	35810715
AILRADAXUVEEIR-UHFFFAOYSA-N	CHEMBL3545311	BRIGATINIB	CHEMBL3545311	Small molecule	4	2017	P00533	Kinase	Homo sapiens	IC50	=	3.38	nM	8.47	35810715
AILRADAXUVEEIR-UHFFFAOYSA-N	CHEMBL3545311	BRIGATINIB	CHEMBL3545311	Small molecule	4	2017	P00533	Kinase	Homo sapiens	IC50	=	53	nM	7.28	35810715
AIWRTTMUVOZGPW-HSPKUQOVSA-N	CHEMBL1252	ABARELIX	CHEMBL1252	Protein	4	2003	P30968	GPCR	Homo sapiens	IC50	=	3.5	nM	8.46	11462984
AIWRTTMUVOZGPW-HSPKUQOVSA-N	CHEMBL1252	ABARELIX	CHEMBL1252	Protein	4	2003	P30968	GPCR	Homo sapiens	Kd	=	0.7943	nM	9.1	11462984
AIXAANGOTKPUOY-UHFFFAOYSA-N	CHEMBL14	CARBACHOL	CHEMBL14	Small molecule	4	1972	Q9ERZ4	GPCR	Mus musculus	Ki	=	66000	nM	4.18	1507203
AIXAANGOTKPUOY-UHFFFAOYSA-N	CHEMBL14	CARBACHOL	CHEMBL14	Small molecule	4	1972	Q9ERZ4	GPCR	Mus musculus	Ki	=	8	nM	8.1	1507203
AIXAANGOTKPUOY-UHFFFAOYSA-N	CHEMBL14	CARBACHOL	CHEMBL14	Small molecule	4	1972	Q8VH26	GPCR	Cavia porcellus	EC50	=	120	nM	6.92	1507212
AIXAANGOTKPUOY-UHFFFAOYSA-N	CHEMBL14	CARBACHOL	CHEMBL14	Small molecule	4	1972	Q8VH26	GPCR	Cavia porcellus	Kd	=	18200	nM	4.74	1507212
AIXAANGOTKPUOY-UHFFFAOYSA-N	CHEMBL14	CARBACHOL	CHEMBL14	Small molecule	4	1972	P21836	Enzyme	Mus musculus	Ki	=	66000	nM	4.18	1552502
AIXAANGOTKPUOY-UHFFFAOYSA-N	CHEMBL14	CARBACHOL	CHEMBL14	Small molecule	4	1972	P21836	Enzyme	Mus musculus	Ki	=	8	nM	8.1	1552502
AIXAANGOTKPUOY-UHFFFAOYSA-N	CHEMBL14	CARBACHOL	CHEMBL14	Small molecule	4	1972	P08482	GPCR	Rattus norvegicus	IC50	=	23	nM	7.64	1613751
AIXAANGOTKPUOY-UHFFFAOYSA-N	CHEMBL14	CARBACHOL	CHEMBL14	Small molecule	4	1972	P08482	GPCR	Rattus norvegicus	IC50	=	1380	nM	5.86	1613751
AIXAANGOTKPUOY-UHFFFAOYSA-N	CHEMBL14	CARBACHOL	CHEMBL14	Small molecule	4	1972	P08482	GPCR	Rattus norvegicus	IC50	=	11850	nM	4.93	1732522
AIXAANGOTKPUOY-UHFFFAOYSA-N	CHEMBL14	CARBACHOL	CHEMBL14	Small molecule	4	1972	P20309	GPCR	Homo sapiens	EC50	=	70	nM	7.16	3712371
AIXAANGOTKPUOY-UHFFFAOYSA-N	CHEMBL14	CARBACHOL	CHEMBL14	Small molecule	4	1972	P11229	GPCR	Homo sapiens	EC50	=	4600	nM	5.34	7783150
AIXAANGOTKPUOY-UHFFFAOYSA-N	CHEMBL14	CARBACHOL	CHEMBL14	Small molecule	4	1972	P08172	GPCR	Homo sapiens	EC50	=	74	nM	7.13	7783150
AIXAANGOTKPUOY-UHFFFAOYSA-N	CHEMBL14	CARBACHOL	CHEMBL14	Small molecule	4	1972	P20309	GPCR	Homo sapiens	EC50	=	1800	nM	5.75	7783150
AIXAANGOTKPUOY-UHFFFAOYSA-N	CHEMBL14	CARBACHOL	CHEMBL14	Small molecule	4	1972	P08173	GPCR	Homo sapiens	EC50	=	75	nM	7.12	7783150
AIXAANGOTKPUOY-UHFFFAOYSA-N	CHEMBL14	CARBACHOL	CHEMBL14	Small molecule	4	1972	P08912	GPCR	Homo sapiens	EC50	=	360	nM	6.44	7783150
AIXAANGOTKPUOY-UHFFFAOYSA-N	CHEMBL14	CARBACHOL	CHEMBL14	Small molecule	4	1972	P08482	GPCR	Rattus norvegicus	Ki	=	640	nM	6.19	7990109
AIXAANGOTKPUOY-UHFFFAOYSA-N	CHEMBL14	CARBACHOL	CHEMBL14	Small molecule	4	1972	P08172	GPCR	Homo sapiens	EC50	=	110	nM	6.96	7990109
AIXAANGOTKPUOY-UHFFFAOYSA-N	CHEMBL14	CARBACHOL	CHEMBL14	Small molecule	4	1972	P10980	GPCR	Rattus norvegicus	Ki	=	5000	nM	5.3	8246221
AIXAANGOTKPUOY-UHFFFAOYSA-N	CHEMBL14	CARBACHOL	CHEMBL14	Small molecule	4	1972	P10980	GPCR	Rattus norvegicus	Ki	=	4	nM	8.4	8246221
AIXAANGOTKPUOY-UHFFFAOYSA-N	CHEMBL14	CARBACHOL	CHEMBL14	Small molecule	4	1972	P08482	GPCR	Rattus norvegicus	Ki	=	5800	nM	5.24	8246221
AIXAANGOTKPUOY-UHFFFAOYSA-N	CHEMBL14	CARBACHOL	CHEMBL14	Small molecule	4	1972	P10980	GPCR	Rattus norvegicus	Ki	=	2300	nM	5.64	8246221
AIXAANGOTKPUOY-UHFFFAOYSA-N	CHEMBL14	CARBACHOL	CHEMBL14	Small molecule	4	1972	P12657	GPCR	Mus musculus	Ki	=	739	nM	6.13	9111297
AIXAANGOTKPUOY-UHFFFAOYSA-N	CHEMBL14	CARBACHOL	CHEMBL14	Small molecule	4	1972	P12657	GPCR	Mus musculus	Ki	=	19.9	nM	7.7	9111297
AIXAANGOTKPUOY-UHFFFAOYSA-N	CHEMBL14	CARBACHOL	CHEMBL14	Small molecule	4	1972	P12657	GPCR	Mus musculus	Ki	=	37.1	nM	7.43	9111297
AIXAANGOTKPUOY-UHFFFAOYSA-N	CHEMBL14	CARBACHOL	CHEMBL14	Small molecule	4	1972	P12657	GPCR	Mus musculus	EC50	=	40000	nM	4.4	9111297
AIXAANGOTKPUOY-UHFFFAOYSA-N	CHEMBL14	CARBACHOL	CHEMBL14	Small molecule	4	1972	Q9ERZ3	GPCR	Mus musculus	EC50	=	9900	nM	5	9111297
AIXAANGOTKPUOY-UHFFFAOYSA-N	CHEMBL14	CARBACHOL	CHEMBL14	Small molecule	4	1972	P08172	GPCR	Homo sapiens	IC50	=	1400	nM	5.85	9435896
AIXAANGOTKPUOY-UHFFFAOYSA-N	CHEMBL14	CARBACHOL	CHEMBL14	Small molecule	4	1972	P20309	GPCR	Homo sapiens	IC50	=	9100	nM	5.04	9435896
AIXAANGOTKPUOY-UHFFFAOYSA-N	CHEMBL14	CARBACHOL	CHEMBL14	Small molecule	4	1972	P08173	GPCR	Homo sapiens	IC50	=	7200	nM	5.14	9435896
AIXAANGOTKPUOY-UHFFFAOYSA-N	CHEMBL14	CARBACHOL	CHEMBL14	Small molecule	4	1972	P08482	GPCR	Rattus norvegicus	Ki	=	31	nM	7.51	9622546
AIXAANGOTKPUOY-UHFFFAOYSA-N	CHEMBL14	CARBACHOL	CHEMBL14	Small molecule	4	1972	P08482	GPCR	Rattus norvegicus	Ki	=	5000	nM	5.3	9622546
AIXAANGOTKPUOY-UHFFFAOYSA-N	CHEMBL14	CARBACHOL	CHEMBL14	Small molecule	4	1972	P10980	GPCR	Rattus norvegicus	Ki	=	20	nM	7.7	9622546
AIXAANGOTKPUOY-UHFFFAOYSA-N	CHEMBL14	CARBACHOL	CHEMBL14	Small molecule	4	1972	P08485	GPCR	Rattus norvegicus	Ki	=	2600	nM	5.58	9622546
AIXAANGOTKPUOY-UHFFFAOYSA-N	CHEMBL14	CARBACHOL	CHEMBL14	Small molecule	4	1972	P10980	GPCR	Rattus norvegicus	IC50	=	130	nM	6.89	9622546
AIXAANGOTKPUOY-UHFFFAOYSA-N	CHEMBL14	CARBACHOL	CHEMBL14	Small molecule	4	1972	P10980	GPCR	Rattus norvegicus	IC50	=	3100	nM	5.51	9622546
AIXAANGOTKPUOY-UHFFFAOYSA-N	CHEMBL14	CARBACHOL	CHEMBL14	Small molecule	4	1972	P08485	GPCR	Rattus norvegicus	IC50	=	230	nM	6.64	9622546
AIXAANGOTKPUOY-UHFFFAOYSA-N	CHEMBL14	CARBACHOL	CHEMBL14	Small molecule	4	1972	P08482	GPCR	Rattus norvegicus	EC50	=	650	nM	6.19	9622546
AIXAANGOTKPUOY-UHFFFAOYSA-N	CHEMBL14	CARBACHOL	CHEMBL14	Small molecule	4	1972	P08483	GPCR	Rattus norvegicus	EC50	=	480	nM	6.32	9622546
AIXAANGOTKPUOY-UHFFFAOYSA-N	CHEMBL14	CARBACHOL	CHEMBL14	Small molecule	4	1972	P08482	GPCR	Rattus norvegicus	Ki	=	31	nM	7.51	9622546
AIXAANGOTKPUOY-UHFFFAOYSA-N	CHEMBL14	CARBACHOL	CHEMBL14	Small molecule	4	1972	P08172	GPCR	Homo sapiens	Ki	=	20	nM	7.7	9622546
AIXAANGOTKPUOY-UHFFFAOYSA-N	CHEMBL14	CARBACHOL	CHEMBL14	Small molecule	4	1972	P08173	GPCR	Homo sapiens	Ki	=	2600	nM	5.58	9622546
AIXAANGOTKPUOY-UHFFFAOYSA-N	CHEMBL14	CARBACHOL	CHEMBL14	Small molecule	4	1972	P08172	GPCR	Homo sapiens	IC50	=	130	nM	6.89	9622546
AIXAANGOTKPUOY-UHFFFAOYSA-N	CHEMBL14	CARBACHOL	CHEMBL14	Small molecule	4	1972	P08172	GPCR	Homo sapiens	IC50	=	3100	nM	5.51	9622546
AIXAANGOTKPUOY-UHFFFAOYSA-N	CHEMBL14	CARBACHOL	CHEMBL14	Small molecule	4	1972	P08172	GPCR	Homo sapiens	EC50	=	61000	nM	4.21	9651157
AIXAANGOTKPUOY-UHFFFAOYSA-N	CHEMBL14	CARBACHOL	CHEMBL14	Small molecule	4	1972	P08173	GPCR	Homo sapiens	EC50	=	60000	nM	4.22	9651157
AIXAANGOTKPUOY-UHFFFAOYSA-N	CHEMBL14	CARBACHOL	CHEMBL14	Small molecule	4	1972	P11229	GPCR	Homo sapiens	IC50	=	4090	nM	5.39	9651157
AIXAANGOTKPUOY-UHFFFAOYSA-N	CHEMBL14	CARBACHOL	CHEMBL14	Small molecule	4	1972	P11229	GPCR	Homo sapiens	ED50	=	6500	nM	5.19	9651157
AIXAANGOTKPUOY-UHFFFAOYSA-N	CHEMBL14	CARBACHOL	CHEMBL14	Small molecule	4	1972	P20309	GPCR	Homo sapiens	ED50	=	100	nM	7	9651157
AIXAANGOTKPUOY-UHFFFAOYSA-N	CHEMBL14	CARBACHOL	CHEMBL14	Small molecule	4	1972	P08912	GPCR	Homo sapiens	ED50	=	1400	nM	5.85	9651157
AIXAANGOTKPUOY-UHFFFAOYSA-N	CHEMBL14	CARBACHOL	CHEMBL14	Small molecule	4	1972	P08172	GPCR	Homo sapiens	ED50	=	270	nM	6.57	9651157
AIXAANGOTKPUOY-UHFFFAOYSA-N	CHEMBL14	CARBACHOL	CHEMBL14	Small molecule	4	1972	P08173	GPCR	Homo sapiens	ED50	=	100	nM	7	9651157
AIXAANGOTKPUOY-UHFFFAOYSA-N	CHEMBL14	CARBACHOL	CHEMBL14	Small molecule	4	1972	P11229	GPCR	Homo sapiens	IC50	=	10000	nM	5	9873472
AIXAANGOTKPUOY-UHFFFAOYSA-N	CHEMBL14	CARBACHOL	CHEMBL14	Small molecule	4	1972	P08172	GPCR	Homo sapiens	IC50	=	3.8	nM	8.42	9873472
AIXAANGOTKPUOY-UHFFFAOYSA-N	CHEMBL14	CARBACHOL	CHEMBL14	Small molecule	4	1972	P20309	GPCR	Homo sapiens	IC50	=	880	nM	6.06	9873472
AIXAANGOTKPUOY-UHFFFAOYSA-N	CHEMBL14	CARBACHOL	CHEMBL14	Small molecule	4	1972	P08173	GPCR	Homo sapiens	IC50	=	0.4	nM	9.4	9873472
AIXAANGOTKPUOY-UHFFFAOYSA-N	CHEMBL14	CARBACHOL	CHEMBL14	Small molecule	4	1972	P08912	GPCR	Homo sapiens	IC50	=	25200	nM	4.6	9873472
AIXAANGOTKPUOY-UHFFFAOYSA-N	CHEMBL14	CARBACHOL	CHEMBL14	Small molecule	4	1972	P11229	GPCR	Homo sapiens	EC50	=	3811	nM	5.42	9873644
AIXAANGOTKPUOY-UHFFFAOYSA-N	CHEMBL14	CARBACHOL	CHEMBL14	Small molecule	4	1972	P08172	GPCR	Homo sapiens	EC50	=	700	nM	6.16	9873644
AIXAANGOTKPUOY-UHFFFAOYSA-N	CHEMBL14	CARBACHOL	CHEMBL14	Small molecule	4	1972	P10980	GPCR	Rattus norvegicus	IC50	=	34	nM	7.47	10354408
AIXAANGOTKPUOY-UHFFFAOYSA-N	CHEMBL14	CARBACHOL	CHEMBL14	Small molecule	4	1972	P11229	GPCR	Homo sapiens	EC50	=	4600	nM	5.34	10354408
AIXAANGOTKPUOY-UHFFFAOYSA-N	CHEMBL14	CARBACHOL	CHEMBL14	Small molecule	4	1972	P08172	GPCR	Homo sapiens	EC50	=	700	nM	6.16	10354408
AIXAANGOTKPUOY-UHFFFAOYSA-N	CHEMBL14	CARBACHOL	CHEMBL14	Small molecule	4	1972	P11229	GPCR	Homo sapiens	Ki	=	170	nM	6.77	10891110
AIXAANGOTKPUOY-UHFFFAOYSA-N	CHEMBL14	CARBACHOL	CHEMBL14	Small molecule	4	1972	P08172	GPCR	Homo sapiens	Ki	=	20	nM	7.7	10891110
AIXAANGOTKPUOY-UHFFFAOYSA-N	CHEMBL14	CARBACHOL	CHEMBL14	Small molecule	4	1972	P08172	GPCR	Homo sapiens	Ki	=	38	nM	7.42	10891110
AIXAANGOTKPUOY-UHFFFAOYSA-N	CHEMBL14	CARBACHOL	CHEMBL14	Small molecule	4	1972	P08173	GPCR	Homo sapiens	Ki	=	2600	nM	5.58	10891110
AIXAANGOTKPUOY-UHFFFAOYSA-N	CHEMBL14	CARBACHOL	CHEMBL14	Small molecule	4	1972	P08173	GPCR	Homo sapiens	Ki	=	24	nM	7.62	10891110
AIXAANGOTKPUOY-UHFFFAOYSA-N	CHEMBL14	CARBACHOL	CHEMBL14	Small molecule	4	1972	P11229	GPCR	Homo sapiens	Ki	=	20000	nM	4.7	11741475
AIXAANGOTKPUOY-UHFFFAOYSA-N	CHEMBL14	CARBACHOL	CHEMBL14	Small molecule	4	1972	P11229	GPCR	Homo sapiens	EC50	=	13000	nM	4.89	11741475
AIXAANGOTKPUOY-UHFFFAOYSA-N	CHEMBL14	CARBACHOL	CHEMBL14	Small molecule	4	1972	P08912	GPCR	Homo sapiens	EC50	=	8900	nM	5.05	11741475
AIXAANGOTKPUOY-UHFFFAOYSA-N	CHEMBL14	CARBACHOL	CHEMBL14	Small molecule	4	1972	P08173	GPCR	Homo sapiens	EC50	=	290	nM	6.54	11741475
AIXAANGOTKPUOY-UHFFFAOYSA-N	CHEMBL14	CARBACHOL	CHEMBL14	Small molecule	4	1972	P11229	GPCR	Homo sapiens	Ki	=	12000	nM	4.92	12747793
AIXAANGOTKPUOY-UHFFFAOYSA-N	CHEMBL14	CARBACHOL	CHEMBL14	Small molecule	4	1972	P08172	GPCR	Homo sapiens	Ki	=	1300	nM	5.89	12747793
AIXAANGOTKPUOY-UHFFFAOYSA-N	CHEMBL14	CARBACHOL	CHEMBL14	Small molecule	4	1972	P20309	GPCR	Homo sapiens	Ki	=	20000	nM	4.7	12747793
AIXAANGOTKPUOY-UHFFFAOYSA-N	CHEMBL14	CARBACHOL	CHEMBL14	Small molecule	4	1972	P08173	GPCR	Homo sapiens	Ki	=	7600	nM	5.12	12747793
AIXAANGOTKPUOY-UHFFFAOYSA-N	CHEMBL14	CARBACHOL	CHEMBL14	Small molecule	4	1972	P08912	GPCR	Homo sapiens	Ki	=	4300	nM	5.37	12747793
AIXAANGOTKPUOY-UHFFFAOYSA-N	CHEMBL14	CARBACHOL	CHEMBL14	Small molecule	4	1972	P11229	GPCR	Homo sapiens	Ki	=	3162.28	nM	5.5	13678406
AIXAANGOTKPUOY-UHFFFAOYSA-N	CHEMBL14	CARBACHOL	CHEMBL14	Small molecule	4	1972	P11229	GPCR	Homo sapiens	EC50	=	3162.28	nM	5.5	13678406
AIXAANGOTKPUOY-UHFFFAOYSA-N	CHEMBL14	CARBACHOL	CHEMBL14	Small molecule	4	1972	P08172	GPCR	Homo sapiens	Ki	=	100	nM	7	13678406
AIXAANGOTKPUOY-UHFFFAOYSA-N	CHEMBL14	CARBACHOL	CHEMBL14	Small molecule	4	1972	P08172	GPCR	Homo sapiens	IC50	=	12.59	nM	7.9	13678406
AIXAANGOTKPUOY-UHFFFAOYSA-N	CHEMBL14	CARBACHOL	CHEMBL14	Small molecule	4	1972	P20309	GPCR	Homo sapiens	Ki	=	6309.57	nM	5.2	13678406
AIXAANGOTKPUOY-UHFFFAOYSA-N	CHEMBL14	CARBACHOL	CHEMBL14	Small molecule	4	1972	P08173	GPCR	Homo sapiens	Ki	=	398.11	nM	6.4	13678406
AIXAANGOTKPUOY-UHFFFAOYSA-N	CHEMBL14	CARBACHOL	CHEMBL14	Small molecule	4	1972	P08173	GPCR	Homo sapiens	IC50	=	1000	nM	6	13678406
AIXAANGOTKPUOY-UHFFFAOYSA-N	CHEMBL14	CARBACHOL	CHEMBL14	Small molecule	4	1972	P08912	GPCR	Homo sapiens	Ki	=	19952.6	nM	4.7	13678406
AIXAANGOTKPUOY-UHFFFAOYSA-N	CHEMBL14	CARBACHOL	CHEMBL14	Small molecule	4	1972	P08912	GPCR	Homo sapiens	EC50	=	6309.57	nM	5.2	13678406
AIXAANGOTKPUOY-UHFFFAOYSA-N	CHEMBL14	CARBACHOL	CHEMBL14	Small molecule	4	1972	P20309	GPCR	Homo sapiens	Ki	=	43651.6	nM	4.36	16539379
AIXAANGOTKPUOY-UHFFFAOYSA-N	CHEMBL14	CARBACHOL	CHEMBL14	Small molecule	4	1972	P11229	GPCR	Homo sapiens	Ki	=	38018.9	nM	4.42	16539379
AIXAANGOTKPUOY-UHFFFAOYSA-N	CHEMBL14	CARBACHOL	CHEMBL14	Small molecule	4	1972	P08172	GPCR	Homo sapiens	Ki	=	1230.27	nM	5.91	16539379
AIXAANGOTKPUOY-UHFFFAOYSA-N	CHEMBL14	CARBACHOL	CHEMBL14	Small molecule	4	1972	P08173	GPCR	Homo sapiens	Ki	=	6309.57	nM	5.2	16539379
AIXAANGOTKPUOY-UHFFFAOYSA-N	CHEMBL14	CARBACHOL	CHEMBL14	Small molecule	4	1972	P08912	GPCR	Homo sapiens	Ki	=	69183.1	nM	4.16	16539379
AIXAANGOTKPUOY-UHFFFAOYSA-N	CHEMBL14	CARBACHOL	CHEMBL14	Small molecule	4	1972	P20309	GPCR	Homo sapiens	EC50	=	1819.7	nM	5.74	17084634
AIXAANGOTKPUOY-UHFFFAOYSA-N	CHEMBL14	CARBACHOL	CHEMBL14	Small molecule	4	1972	P08173	GPCR	Homo sapiens	EC50	=	3981.07	nM	5.4	17084634
AIXAANGOTKPUOY-UHFFFAOYSA-N	CHEMBL14	CARBACHOL	CHEMBL14	Small molecule	4	1972	P08912	GPCR	Homo sapiens	Ki	=	19952.6	nM	4.7	17149881
AIXAANGOTKPUOY-UHFFFAOYSA-N	CHEMBL14	CARBACHOL	CHEMBL14	Small molecule	4	1972	P08173	GPCR	Homo sapiens	Ki	=	398.11	nM	6.4	17149881
AIXAANGOTKPUOY-UHFFFAOYSA-N	CHEMBL14	CARBACHOL	CHEMBL14	Small molecule	4	1972	P20309	GPCR	Homo sapiens	Ki	=	6309.57	nM	5.2	17149881
AIXAANGOTKPUOY-UHFFFAOYSA-N	CHEMBL14	CARBACHOL	CHEMBL14	Small molecule	4	1972	P08172	GPCR	Homo sapiens	Ki	=	100	nM	7	17149881
AIXAANGOTKPUOY-UHFFFAOYSA-N	CHEMBL14	CARBACHOL	CHEMBL14	Small molecule	4	1972	P11229	GPCR	Homo sapiens	Ki	=	3162.28	nM	5.5	17149881
AIXAANGOTKPUOY-UHFFFAOYSA-N	CHEMBL14	CARBACHOL	CHEMBL14	Small molecule	4	1972	P11229	GPCR	Homo sapiens	EC50	=	5011.87	nM	5.3	17149881
AIXAANGOTKPUOY-UHFFFAOYSA-N	CHEMBL14	CARBACHOL	CHEMBL14	Small molecule	4	1972	P20309	GPCR	Homo sapiens	EC50	=	5011.87	nM	5.3	17149881
AIXAANGOTKPUOY-UHFFFAOYSA-N	CHEMBL14	CARBACHOL	CHEMBL14	Small molecule	4	1972	P08912	GPCR	Homo sapiens	EC50	=	1000	nM	6	17149881
AIXAANGOTKPUOY-UHFFFAOYSA-N	CHEMBL14	CARBACHOL	CHEMBL14	Small molecule	4	1972	P08172	GPCR	Homo sapiens	IC50	=	63.1	nM	7.2	17149881
AIXAANGOTKPUOY-UHFFFAOYSA-N	CHEMBL14	CARBACHOL	CHEMBL14	Small molecule	4	1972	P08173	GPCR	Homo sapiens	IC50	=	50.12	nM	7.3	17149881
AIXAANGOTKPUOY-UHFFFAOYSA-N	CHEMBL14	CARBACHOL	CHEMBL14	Small molecule	4	1972	P11229	GPCR	Homo sapiens	EC50	=	15848.9	nM	4.8	17149881
AIXAANGOTKPUOY-UHFFFAOYSA-N	CHEMBL14	CARBACHOL	CHEMBL14	Small molecule	4	1972	P11229	GPCR	Homo sapiens	EC50	=	15848.9	nM	4.8	17149881
AIXAANGOTKPUOY-UHFFFAOYSA-N	CHEMBL14	CARBACHOL	CHEMBL14	Small molecule	4	1972	P08483	GPCR	Rattus norvegicus	Ki	=	4950	nM	5.3	17623649
AIXAANGOTKPUOY-UHFFFAOYSA-N	CHEMBL14	CARBACHOL	CHEMBL14	Small molecule	4	1972	P08483	GPCR	Rattus norvegicus	Ki	=	5940	nM	5.23	17623649
AIXAANGOTKPUOY-UHFFFAOYSA-N	CHEMBL14	CARBACHOL	CHEMBL14	Small molecule	4	1972	P08483	GPCR	Rattus norvegicus	Ki	=	4470	nM	5.35	17623649
AIXAANGOTKPUOY-UHFFFAOYSA-N	CHEMBL14	CARBACHOL	CHEMBL14	Small molecule	4	1972	P08483	GPCR	Rattus norvegicus	Ki	=	6570	nM	5.18	17623649
AIXAANGOTKPUOY-UHFFFAOYSA-N	CHEMBL14	CARBACHOL	CHEMBL14	Small molecule	4	1972	P08483	GPCR	Rattus norvegicus	Ki	=	1260	nM	5.9	17623649
AIXAANGOTKPUOY-UHFFFAOYSA-N	CHEMBL14	CARBACHOL	CHEMBL14	Small molecule	4	1972	P08483	GPCR	Rattus norvegicus	Ki	=	1040	nM	5.98	17623649
AIXAANGOTKPUOY-UHFFFAOYSA-N	CHEMBL14	CARBACHOL	CHEMBL14	Small molecule	4	1972	P08483	GPCR	Rattus norvegicus	Ki	=	700	nM	6.16	17623649
AIXAANGOTKPUOY-UHFFFAOYSA-N	CHEMBL14	CARBACHOL	CHEMBL14	Small molecule	4	1972	P08483	GPCR	Rattus norvegicus	Ki	=	990	nM	6	17623649
AIXAANGOTKPUOY-UHFFFAOYSA-N	CHEMBL14	CARBACHOL	CHEMBL14	Small molecule	4	1972	P08483	GPCR	Rattus norvegicus	Ki	=	9140	nM	5.04	17623649
AIXAANGOTKPUOY-UHFFFAOYSA-N	CHEMBL14	CARBACHOL	CHEMBL14	Small molecule	4	1972	P08483	GPCR	Rattus norvegicus	Ki	=	5410	nM	5.27	17623649
AIXAANGOTKPUOY-UHFFFAOYSA-N	CHEMBL14	CARBACHOL	CHEMBL14	Small molecule	4	1972	P08483	GPCR	Rattus norvegicus	Ki	=	3220	nM	5.49	17623649
AIXAANGOTKPUOY-UHFFFAOYSA-N	CHEMBL14	CARBACHOL	CHEMBL14	Small molecule	4	1972	P08483	GPCR	Rattus norvegicus	Ki	=	6250	nM	5.2	17623649
AIXAANGOTKPUOY-UHFFFAOYSA-N	CHEMBL14	CARBACHOL	CHEMBL14	Small molecule	4	1972	P08483	GPCR	Rattus norvegicus	Ki	=	13800	nM	4.86	17623649
AIXAANGOTKPUOY-UHFFFAOYSA-N	CHEMBL14	CARBACHOL	CHEMBL14	Small molecule	4	1972	P08483	GPCR	Rattus norvegicus	Ki	=	7690	nM	5.11	17623649
AIXAANGOTKPUOY-UHFFFAOYSA-N	CHEMBL14	CARBACHOL	CHEMBL14	Small molecule	4	1972	P08483	GPCR	Rattus norvegicus	Ki	=	6820	nM	5.17	17623649
AIXAANGOTKPUOY-UHFFFAOYSA-N	CHEMBL14	CARBACHOL	CHEMBL14	Small molecule	4	1972	P08483	GPCR	Rattus norvegicus	Ki	=	4680	nM	5.33	17623649
AIXAANGOTKPUOY-UHFFFAOYSA-N	CHEMBL14	CARBACHOL	CHEMBL14	Small molecule	4	1972	P08483	GPCR	Rattus norvegicus	Ki	=	5520	nM	5.26	17623649
AIXAANGOTKPUOY-UHFFFAOYSA-N	CHEMBL14	CARBACHOL	CHEMBL14	Small molecule	4	1972	P08483	GPCR	Rattus norvegicus	Ki	=	4600	nM	5.34	17623649
AIXAANGOTKPUOY-UHFFFAOYSA-N	CHEMBL14	CARBACHOL	CHEMBL14	Small molecule	4	1972	P08483	GPCR	Rattus norvegicus	Ki	=	3590	nM	5.45	17623649
AIXAANGOTKPUOY-UHFFFAOYSA-N	CHEMBL14	CARBACHOL	CHEMBL14	Small molecule	4	1972	P08483	GPCR	Rattus norvegicus	Ki	=	3410	nM	5.47	17623649
AIXAANGOTKPUOY-UHFFFAOYSA-N	CHEMBL14	CARBACHOL	CHEMBL14	Small molecule	4	1972	P08483	GPCR	Rattus norvegicus	EC50	=	38	nM	7.42	17623649
AIXAANGOTKPUOY-UHFFFAOYSA-N	CHEMBL14	CARBACHOL	CHEMBL14	Small molecule	4	1972	P08483	GPCR	Rattus norvegicus	EC50	=	21	nM	7.68	17623649
AIXAANGOTKPUOY-UHFFFAOYSA-N	CHEMBL14	CARBACHOL	CHEMBL14	Small molecule	4	1972	P08483	GPCR	Rattus norvegicus	EC50	=	102	nM	6.99	17623649
AIXAANGOTKPUOY-UHFFFAOYSA-N	CHEMBL14	CARBACHOL	CHEMBL14	Small molecule	4	1972	P08483	GPCR	Rattus norvegicus	EC50	=	30	nM	7.52	17623649
AIXAANGOTKPUOY-UHFFFAOYSA-N	CHEMBL14	CARBACHOL	CHEMBL14	Small molecule	4	1972	P08483	GPCR	Rattus norvegicus	EC50	=	40	nM	7.4	17623649
AIXAANGOTKPUOY-UHFFFAOYSA-N	CHEMBL14	CARBACHOL	CHEMBL14	Small molecule	4	1972	P08483	GPCR	Rattus norvegicus	EC50	=	35	nM	7.46	17623649
AIXAANGOTKPUOY-UHFFFAOYSA-N	CHEMBL14	CARBACHOL	CHEMBL14	Small molecule	4	1972	P08483	GPCR	Rattus norvegicus	EC50	=	4.3	nM	8.37	17623649
AIXAANGOTKPUOY-UHFFFAOYSA-N	CHEMBL14	CARBACHOL	CHEMBL14	Small molecule	4	1972	P08483	GPCR	Rattus norvegicus	EC50	=	90	nM	7.05	17623649
AIXAANGOTKPUOY-UHFFFAOYSA-N	CHEMBL14	CARBACHOL	CHEMBL14	Small molecule	4	1972	P08483	GPCR	Rattus norvegicus	EC50	=	191	nM	6.72	17623649
AIXAANGOTKPUOY-UHFFFAOYSA-N	CHEMBL14	CARBACHOL	CHEMBL14	Small molecule	4	1972	P08483	GPCR	Rattus norvegicus	EC50	=	66	nM	7.18	17623649
AIXAANGOTKPUOY-UHFFFAOYSA-N	CHEMBL14	CARBACHOL	CHEMBL14	Small molecule	4	1972	P08483	GPCR	Rattus norvegicus	EC50	=	134	nM	6.87	17623649
AIXAANGOTKPUOY-UHFFFAOYSA-N	CHEMBL14	CARBACHOL	CHEMBL14	Small molecule	4	1972	P08483	GPCR	Rattus norvegicus	EC50	=	67	nM	7.17	17623649
AIXAANGOTKPUOY-UHFFFAOYSA-N	CHEMBL14	CARBACHOL	CHEMBL14	Small molecule	4	1972	P08483	GPCR	Rattus norvegicus	EC50	=	40	nM	7.4	17623649
AIXAANGOTKPUOY-UHFFFAOYSA-N	CHEMBL14	CARBACHOL	CHEMBL14	Small molecule	4	1972	P08483	GPCR	Rattus norvegicus	EC50	=	300	nM	6.52	17623649
AIXAANGOTKPUOY-UHFFFAOYSA-N	CHEMBL14	CARBACHOL	CHEMBL14	Small molecule	4	1972	P08483	GPCR	Rattus norvegicus	EC50	=	130	nM	6.89	17623649
AIXAANGOTKPUOY-UHFFFAOYSA-N	CHEMBL14	CARBACHOL	CHEMBL14	Small molecule	4	1972	P08483	GPCR	Rattus norvegicus	EC50	=	148	nM	6.83	17623649
AIXAANGOTKPUOY-UHFFFAOYSA-N	CHEMBL14	CARBACHOL	CHEMBL14	Small molecule	4	1972	P08483	GPCR	Rattus norvegicus	EC50	=	423	nM	6.37	17623649
AIXAANGOTKPUOY-UHFFFAOYSA-N	CHEMBL14	CARBACHOL	CHEMBL14	Small molecule	4	1972	P08483	GPCR	Rattus norvegicus	EC50	=	120	nM	6.92	17623649
AIXAANGOTKPUOY-UHFFFAOYSA-N	CHEMBL14	CARBACHOL	CHEMBL14	Small molecule	4	1972	P08483	GPCR	Rattus norvegicus	EC50	=	12100	nM	4.92	17623649
AIXAANGOTKPUOY-UHFFFAOYSA-N	CHEMBL14	CARBACHOL	CHEMBL14	Small molecule	4	1972	P08483	GPCR	Rattus norvegicus	EC50	=	197	nM	6.71	17623649
AIXAANGOTKPUOY-UHFFFAOYSA-N	CHEMBL14	CARBACHOL	CHEMBL14	Small molecule	4	1972	P11229	GPCR	Homo sapiens	Ki	=	38018.9	nM	4.42	18077164
AIXAANGOTKPUOY-UHFFFAOYSA-N	CHEMBL14	CARBACHOL	CHEMBL14	Small molecule	4	1972	P08172	GPCR	Homo sapiens	Ki	=	1230.27	nM	5.91	18077164
AIXAANGOTKPUOY-UHFFFAOYSA-N	CHEMBL14	CARBACHOL	CHEMBL14	Small molecule	4	1972	P20309	GPCR	Homo sapiens	Ki	=	43651.6	nM	4.36	18077164
AIXAANGOTKPUOY-UHFFFAOYSA-N	CHEMBL14	CARBACHOL	CHEMBL14	Small molecule	4	1972	P08173	GPCR	Homo sapiens	Ki	=	6309.57	nM	5.2	18077164
AIXAANGOTKPUOY-UHFFFAOYSA-N	CHEMBL14	CARBACHOL	CHEMBL14	Small molecule	4	1972	P08912	GPCR	Homo sapiens	Ki	=	69183.1	nM	4.16	18077164
AIXAANGOTKPUOY-UHFFFAOYSA-N	CHEMBL14	CARBACHOL	CHEMBL14	Small molecule	4	1972	P11229	GPCR	Homo sapiens	Ki	=	12022.6	nM	4.92	18182302
AIXAANGOTKPUOY-UHFFFAOYSA-N	CHEMBL14	CARBACHOL	CHEMBL14	Small molecule	4	1972	P08172	GPCR	Homo sapiens	Ki	=	1318.26	nM	5.88	18182302
AIXAANGOTKPUOY-UHFFFAOYSA-N	CHEMBL14	CARBACHOL	CHEMBL14	Small molecule	4	1972	P08912	GPCR	Homo sapiens	Ki	=	4265.8	nM	5.37	18182302
AIXAANGOTKPUOY-UHFFFAOYSA-N	CHEMBL14	CARBACHOL	CHEMBL14	Small molecule	4	1972	P11229	GPCR	Homo sapiens	Ki	=	38018.9	nM	4.42	18543900
AIXAANGOTKPUOY-UHFFFAOYSA-N	CHEMBL14	CARBACHOL	CHEMBL14	Small molecule	4	1972	P08172	GPCR	Homo sapiens	Ki	=	1230.27	nM	5.91	18543900
AIXAANGOTKPUOY-UHFFFAOYSA-N	CHEMBL14	CARBACHOL	CHEMBL14	Small molecule	4	1972	P20309	GPCR	Homo sapiens	Ki	=	43651.6	nM	4.36	18543900
AIXAANGOTKPUOY-UHFFFAOYSA-N	CHEMBL14	CARBACHOL	CHEMBL14	Small molecule	4	1972	P08173	GPCR	Homo sapiens	Ki	=	6309.57	nM	5.2	18543900
AIXAANGOTKPUOY-UHFFFAOYSA-N	CHEMBL14	CARBACHOL	CHEMBL14	Small molecule	4	1972	P08912	GPCR	Homo sapiens	Ki	=	69183.1	nM	4.16	18543900
AIXAANGOTKPUOY-UHFFFAOYSA-N	CHEMBL14	CARBACHOL	CHEMBL14	Small molecule	4	1972	P20309	GPCR	Homo sapiens	Ki	=	43651.6	nM	4.36	19896386
AIXAANGOTKPUOY-UHFFFAOYSA-N	CHEMBL14	CARBACHOL	CHEMBL14	Small molecule	4	1972	P11229	GPCR	Homo sapiens	Ki	=	38018.9	nM	4.42	19896386
AIXAANGOTKPUOY-UHFFFAOYSA-N	CHEMBL14	CARBACHOL	CHEMBL14	Small molecule	4	1972	P08912	GPCR	Homo sapiens	Ki	=	69183.1	nM	4.16	19896386
AIXAANGOTKPUOY-UHFFFAOYSA-N	CHEMBL14	CARBACHOL	CHEMBL14	Small molecule	4	1972	P08173	GPCR	Homo sapiens	Ki	=	6309.57	nM	5.2	19896386
AIXAANGOTKPUOY-UHFFFAOYSA-N	CHEMBL14	CARBACHOL	CHEMBL14	Small molecule	4	1972	P08172	GPCR	Homo sapiens	Ki	=	1230.27	nM	5.91	19896386
AIXAANGOTKPUOY-UHFFFAOYSA-N	CHEMBL14	CARBACHOL	CHEMBL14	Small molecule	4	1972	P11229	GPCR	Homo sapiens	EC50	=	33500	nM	4.47	20716489
AIXAANGOTKPUOY-UHFFFAOYSA-N	CHEMBL14	CARBACHOL	CHEMBL14	Small molecule	4	1972	P20309	GPCR	Homo sapiens	EC50	=	1900	nM	5.72	20716489
AIXAANGOTKPUOY-UHFFFAOYSA-N	CHEMBL14	CARBACHOL	CHEMBL14	Small molecule	4	1972	P08912	GPCR	Homo sapiens	EC50	=	2800	nM	5.55	20716489
AIXAANGOTKPUOY-UHFFFAOYSA-N	CHEMBL14	CARBACHOL	CHEMBL14	Small molecule	4	1972	P11229	GPCR	Homo sapiens	EC50	=	250	nM	6.6	22329602
AIXAANGOTKPUOY-UHFFFAOYSA-N	CHEMBL14	CARBACHOL	CHEMBL14	Small molecule	4	1972	P20309	GPCR	Homo sapiens	EC50	=	15000	nM	4.82	22329602
AIXAANGOTKPUOY-UHFFFAOYSA-N	CHEMBL14	CARBACHOL	CHEMBL14	Small molecule	4	1972	P08912	GPCR	Homo sapiens	Ki	=	69183.1	nM	4.16	24980056
AIXAANGOTKPUOY-UHFFFAOYSA-N	CHEMBL14	CARBACHOL	CHEMBL14	Small molecule	4	1972	P20309	GPCR	Homo sapiens	Ki	=	43651.6	nM	4.36	24980056
AIXAANGOTKPUOY-UHFFFAOYSA-N	CHEMBL14	CARBACHOL	CHEMBL14	Small molecule	4	1972	P11229	GPCR	Homo sapiens	Ki	=	38018.9	nM	4.42	24980056
AIXAANGOTKPUOY-UHFFFAOYSA-N	CHEMBL14	CARBACHOL	CHEMBL14	Small molecule	4	1972	P08173	GPCR	Homo sapiens	Ki	=	6309.57	nM	5.2	24980056
AIXAANGOTKPUOY-UHFFFAOYSA-N	CHEMBL14	CARBACHOL	CHEMBL14	Small molecule	4	1972	P08172	GPCR	Homo sapiens	Ki	=	1230.27	nM	5.91	24980056
AIXAANGOTKPUOY-UHFFFAOYSA-N	CHEMBL14	CARBACHOL	CHEMBL14	Small molecule	4	1972	P11229	GPCR	Homo sapiens	Ki	=	63000	nM	4.2	29094937
AIXAANGOTKPUOY-UHFFFAOYSA-N	CHEMBL14	CARBACHOL	CHEMBL14	Small molecule	4	1972	P08172	GPCR	Homo sapiens	Ki	=	4100	nM	5.39	29094937
AIXAANGOTKPUOY-UHFFFAOYSA-N	CHEMBL14	CARBACHOL	CHEMBL14	Small molecule	4	1972	P20309	GPCR	Homo sapiens	Ki	=	51000	nM	4.29	29094937
AIXAANGOTKPUOY-UHFFFAOYSA-N	CHEMBL14	CARBACHOL	CHEMBL14	Small molecule	4	1972	P08172	GPCR	Homo sapiens	EC50	=	890	nM	6.05	29094937
AIXAANGOTKPUOY-UHFFFAOYSA-N	CHEMBL14	CARBACHOL	CHEMBL14	Small molecule	4	1972	P11229	GPCR	Homo sapiens	EC50	=	954.99	nM	6.02	29589445
AIXAANGOTKPUOY-UHFFFAOYSA-N	CHEMBL14	CARBACHOL	CHEMBL14	Small molecule	4	1972	P11229	GPCR	Homo sapiens	EC50	=	10715.2	nM	4.97	29589445
AIXAANGOTKPUOY-UHFFFAOYSA-N	CHEMBL14	CARBACHOL	CHEMBL14	Small molecule	4	1972	P08173	GPCR	Homo sapiens	EC50	=	44.67	nM	7.35	29589445
AIXAANGOTKPUOY-UHFFFAOYSA-N	CHEMBL14	CARBACHOL	CHEMBL14	Small molecule	4	1972	P08173	GPCR	Homo sapiens	EC50	=	2238.72	nM	5.65	29589445
AIXAANGOTKPUOY-UHFFFAOYSA-N	CHEMBL14	CARBACHOL	CHEMBL14	Small molecule	4	1972	P11229	GPCR	Homo sapiens	IC50	=	457.09	nM	6.34	30827105
AIXAANGOTKPUOY-UHFFFAOYSA-N	CHEMBL14	CARBACHOL	CHEMBL14	Small molecule	4	1972	P08172	GPCR	Homo sapiens	EC50	=	107.15	nM	6.97	31074983
AIXAANGOTKPUOY-UHFFFAOYSA-N	CHEMBL14	CARBACHOL	CHEMBL14	Small molecule	4	1972	P20309	GPCR	Homo sapiens	EC50	=	25	nM	7.6	32202101
AIXAANGOTKPUOY-UHFFFAOYSA-N	CHEMBL14	CARBACHOL	CHEMBL14	Small molecule	4	1972	P20309	GPCR	Homo sapiens	EC50	=	22	nM	7.66	32202101
AIXAANGOTKPUOY-UHFFFAOYSA-N	CHEMBL14	CARBACHOL	CHEMBL14	Small molecule	4	1972	P10980	GPCR	Rattus norvegicus	IC50	=	18900	nM	4.72
AIXAANGOTKPUOY-UHFFFAOYSA-N	CHEMBL14	CARBACHOL	CHEMBL14	Small molecule	4	1972	P08482	GPCR	Rattus norvegicus	IC50	=	44370	nM	4.35
AIXAANGOTKPUOY-UHFFFAOYSA-N	CHEMBL14	CARBACHOL	CHEMBL14	Small molecule	4	1972	P11229	GPCR	Homo sapiens	ED50	=	1210	nM	5.92
AIXAANGOTKPUOY-UHFFFAOYSA-N	CHEMBL14	CARBACHOL	CHEMBL14	Small molecule	4	1972	P08172	GPCR	Homo sapiens	ED50	=	22.8	nM	7.64
AIXAANGOTKPUOY-UHFFFAOYSA-N	CHEMBL14	CARBACHOL	CHEMBL14	Small molecule	4	1972	P08172	GPCR	Homo sapiens	IC50	=	3460	nM	5.46
AIXAANGOTKPUOY-UHFFFAOYSA-N	CHEMBL14	CARBACHOL	CHEMBL14	Small molecule	4	1972	P11229	GPCR	Homo sapiens	EC50	=	5690	nM	5.25
AIXAANGOTKPUOY-UHFFFAOYSA-N	CHEMBL14	CARBACHOL	CHEMBL14	Small molecule	4	1972	P20309	GPCR	Homo sapiens	EC50	=	10600	nM	4.97
AIXAANGOTKPUOY-UHFFFAOYSA-N	CHEMBL14	CARBACHOL	CHEMBL14	Small molecule	4	1972	P00811	Enzyme	Escherichia coli K-12	Potency	=	5011.9	nM	5.3
AIXAANGOTKPUOY-UHFFFAOYSA-N	CHEMBL14	CARBACHOL	CHEMBL14	Small molecule	4	1972	P02710	Ion channel	Torpedo californica	IC50	=	7640	nM	5.12
AIXAANGOTKPUOY-UHFFFAOYSA-N	CHEMBL14	CARBACHOL	CHEMBL14	Small molecule	4	1972	P02710	Ion channel	Torpedo californica	IC50	=	7640	nM	5.12
AJIPIJNNOJSSQC-NYLIRDPKSA-N	CHEMBL1230314	ESTETROL	CHEMBL1230314	Small molecule	4	2021	P03372	Nuclear receptor	Homo sapiens	Ki	=	4.9	nM	8.31
AJIPIJNNOJSSQC-NYLIRDPKSA-N	CHEMBL1230314	ESTETROL	CHEMBL1230314	Small molecule	4	2021	Q92731	Nuclear receptor	Homo sapiens	Ki	=	19	nM	7.72
AJIPIJNNOJSSQC-NYLIRDPKSA-N	CHEMBL1230314	ESTETROL	CHEMBL1230314	Small molecule	4	2021	Q92731	Nuclear receptor	Homo sapiens	Ki	=	19	nM	7.72
AJIPIJNNOJSSQC-NYLIRDPKSA-N	CHEMBL1230314	ESTETROL	CHEMBL1230314	Small molecule	4	2021	P03372	Nuclear receptor	Homo sapiens	Ki	=	4.9	nM	8.31
AKJDEXBCRLOVTH-UHFFFAOYSA-N	CHEMBL1256696	CARBETAPENTANE CITRATE	CHEMBL1256696	Small molecule	4	NULL	P19838	Other	Homo sapiens	Potency	=	141.3	nM	6.85
AKJDEXBCRLOVTH-UHFFFAOYSA-N	CHEMBL1256696	CARBETAPENTANE CITRATE	CHEMBL1256696	Small molecule	4	NULL	P19838	Other	Homo sapiens	Potency	=	141.3	nM	6.85
AKJDEXBCRLOVTH-UHFFFAOYSA-N	CHEMBL1256696	CARBETAPENTANE CITRATE	CHEMBL1256696	Small molecule	4	NULL	P16473	GPCR	Homo sapiens	Potency	=	316.2	nM	6.5
AKJDEXBCRLOVTH-UHFFFAOYSA-N	CHEMBL1256696	CARBETAPENTANE CITRATE	CHEMBL1256696	Small molecule	4	NULL	P19838	Other	Homo sapiens	Potency	=	141.3	nM	6.85
AKJDEXBCRLOVTH-UHFFFAOYSA-N	CHEMBL1256696	CARBETAPENTANE CITRATE	CHEMBL1256696	Small molecule	4	NULL	P19838	Other	Homo sapiens	Potency	=	141.3	nM	6.85
AKJDEXBCRLOVTH-UHFFFAOYSA-N	CHEMBL1256696	CARBETAPENTANE CITRATE	CHEMBL1256696	Small molecule	4	NULL	P08482	GPCR	Rattus norvegicus	Potency	=	112.2	nM	6.95
AKJDEXBCRLOVTH-UHFFFAOYSA-N	CHEMBL1256696	CARBETAPENTANE CITRATE	CHEMBL1256696	Small molecule	4	NULL	P08482	GPCR	Rattus norvegicus	Potency	=	281.8	nM	6.55
AKJDEXBCRLOVTH-UHFFFAOYSA-N	CHEMBL1256696	CARBETAPENTANE CITRATE	CHEMBL1256696	Small molecule	4	NULL	P08684	Cytochrome	Homo sapiens	Potency	=	10000	nM	5
AKJDEXBCRLOVTH-UHFFFAOYSA-N	CHEMBL1256696	CARBETAPENTANE CITRATE	CHEMBL1256696	Small molecule	4	NULL	P10635	Cytochrome	Homo sapiens	Potency	=	31622.8	nM	4.5
AKJDEXBCRLOVTH-UHFFFAOYSA-N	CHEMBL1256696	CARBETAPENTANE CITRATE	CHEMBL1256696	Small molecule	4	NULL	P08684	Cytochrome	Homo sapiens	Potency	=	10000	nM	5
AKJDEXBCRLOVTH-UHFFFAOYSA-N	CHEMBL1256696	CARBETAPENTANE CITRATE	CHEMBL1256696	Small molecule	4	NULL	P08684	Cytochrome	Homo sapiens	AC50	=	10000	nM	5
AKJDEXBCRLOVTH-UHFFFAOYSA-N	CHEMBL1256696	CARBETAPENTANE CITRATE	CHEMBL1256696	Small molecule	4	NULL	P05177	Cytochrome	Homo sapiens	AC50	=	12589.2	nM	4.9
AKJDEXBCRLOVTH-UHFFFAOYSA-N	CHEMBL1256696	CARBETAPENTANE CITRATE	CHEMBL1256696	Small molecule	4	NULL	P10635	Cytochrome	Homo sapiens	AC50	=	31622.8	nM	4.5
AKJDEXBCRLOVTH-UHFFFAOYSA-N	CHEMBL1256696	CARBETAPENTANE CITRATE	CHEMBL1256696	Small molecule	4	NULL	P02545	Other	Homo sapiens	Potency	=	14125.4	nM	4.85
AKJDEXBCRLOVTH-UHFFFAOYSA-N	CHEMBL1256696	CARBETAPENTANE CITRATE	CHEMBL1256696	Small molecule	4	NULL	P02545	Other	Homo sapiens	Potency	=	14125.4	nM	4.85
AKJDEXBCRLOVTH-UHFFFAOYSA-N	CHEMBL1256696	CARBETAPENTANE CITRATE	CHEMBL1256696	Small molecule	4	NULL	Q16665	Other	Homo sapiens	Potency	=	12589.3	nM	4.9
AKJDEXBCRLOVTH-UHFFFAOYSA-N	CHEMBL1256696	CARBETAPENTANE CITRATE	CHEMBL1256696	Small molecule	4	NULL	Q16665	Other	Homo sapiens	Potency	=	12589.3	nM	4.9
AKJDEXBCRLOVTH-UHFFFAOYSA-N	CHEMBL1256696	CARBETAPENTANE CITRATE	CHEMBL1256696	Small molecule	4	NULL	P08684	Cytochrome	Homo sapiens	Potency	=	3981.1	nM	5.4
AKJDEXBCRLOVTH-UHFFFAOYSA-N	CHEMBL1256696	CARBETAPENTANE CITRATE	CHEMBL1256696	Small molecule	4	NULL	P10635	Cytochrome	Homo sapiens	Potency	=	7943.3	nM	5.1
AKJDEXBCRLOVTH-UHFFFAOYSA-N	CHEMBL1256696	CARBETAPENTANE CITRATE	CHEMBL1256696	Small molecule	4	NULL	P08684	Cytochrome	Homo sapiens	Potency	=	3981.1	nM	5.4
AKJDEXBCRLOVTH-UHFFFAOYSA-N	CHEMBL1256696	CARBETAPENTANE CITRATE	CHEMBL1256696	Small molecule	4	NULL	P08684	Cytochrome	Homo sapiens	AC50	=	3981.07	nM	5.4
AKJDEXBCRLOVTH-UHFFFAOYSA-N	CHEMBL1256696	CARBETAPENTANE CITRATE	CHEMBL1256696	Small molecule	4	NULL	P05177	Cytochrome	Homo sapiens	AC50	=	12589.2	nM	4.9
AKJDEXBCRLOVTH-UHFFFAOYSA-N	CHEMBL1256696	CARBETAPENTANE CITRATE	CHEMBL1256696	Small molecule	4	NULL	P10635	Cytochrome	Homo sapiens	AC50	=	7943.28	nM	5.1
AKJDEXBCRLOVTH-UHFFFAOYSA-N	CHEMBL1256696	CARBETAPENTANE CITRATE	CHEMBL1256696	Small molecule	4	NULL	P08684	Cytochrome	Homo sapiens	Potency	=	25118.9	nM	4.6
AKJDEXBCRLOVTH-UHFFFAOYSA-N	CHEMBL1256696	CARBETAPENTANE CITRATE	CHEMBL1256696	Small molecule	4	NULL	P08684	Cytochrome	Homo sapiens	Potency	=	25118.9	nM	4.6
AKJDEXBCRLOVTH-UHFFFAOYSA-N	CHEMBL1256696	CARBETAPENTANE CITRATE	CHEMBL1256696	Small molecule	4	NULL	B2RXH2	Epigenetic regulator	Homo sapiens	Potency	=	31622.8	nM	4.5
AKJDEXBCRLOVTH-UHFFFAOYSA-N	CHEMBL1256696	CARBETAPENTANE CITRATE	CHEMBL1256696	Small molecule	4	NULL	Q9NUW8	Phosphodiesterase	Homo sapiens	Potency	=	10000	nM	5
AKJDEXBCRLOVTH-UHFFFAOYSA-N	CHEMBL1256696	CARBETAPENTANE CITRATE	CHEMBL1256696	Small molecule	4	NULL	P0A6C1	Enzyme	Escherichia coli K-12	Potency	=	15848.9	nM	4.8
AKJDEXBCRLOVTH-UHFFFAOYSA-N	CHEMBL1256696	CARBETAPENTANE CITRATE	CHEMBL1256696	Small molecule	4	NULL	P00352	Enzyme	Homo sapiens	Potency	=	39810.7	nM	4.4
AKJDEXBCRLOVTH-UHFFFAOYSA-N	CHEMBL1256696	CARBETAPENTANE CITRATE	CHEMBL1256696	Small molecule	4	NULL	P97697	Enzyme	Rattus norvegicus	Potency	=	794.3	nM	6.1
AKJDEXBCRLOVTH-UHFFFAOYSA-N	CHEMBL1256696	CARBETAPENTANE CITRATE	CHEMBL1256696	Small molecule	4	NULL	Q01453	Other	Homo sapiens	Potency	=	84921.4	nM	4.07
AKNNEGZIBPJZJG-MSOLQXFVSA-N	CHEMBL364713	NOSCAPINE	CHEMBL364713	Small molecule	4	NULL	O15244	Transporter	Homo sapiens	IC50	=	2600	nM	5.58	23241029
AKNNEGZIBPJZJG-MSOLQXFVSA-N	CHEMBL364713	NOSCAPINE	CHEMBL364713	Small molecule	4	NULL	Q96FL8	Transporter	Homo sapiens	IC50	=	34500	nM	4.46	23241029
AKNNEGZIBPJZJG-MSOLQXFVSA-N	CHEMBL364713	NOSCAPINE	CHEMBL364713	Small molecule	4	NULL	P28482	Kinase	Homo sapiens	Potency	=	31622.8	nM	4.5
AKNNEGZIBPJZJG-MSOLQXFVSA-N	CHEMBL364713	NOSCAPINE	CHEMBL364713	Small molecule	4	NULL	P33261	Cytochrome	Homo sapiens	Potency	=	158.5	nM	6.8
AKNNEGZIBPJZJG-MSOLQXFVSA-N	CHEMBL364713	NOSCAPINE	CHEMBL364713	Small molecule	4	NULL	P15917	Protease	Bacillus anthracis	Potency	=	12589.3	nM	4.9
AKNNEGZIBPJZJG-MSOLQXFVSA-N	CHEMBL364713	NOSCAPINE	CHEMBL364713	Small molecule	4	NULL	P08684	Cytochrome	Homo sapiens	Potency	=	1995.3	nM	5.7
AKNNEGZIBPJZJG-MSOLQXFVSA-N	CHEMBL364713	NOSCAPINE	CHEMBL364713	Small molecule	4	NULL	P11712	Cytochrome	Homo sapiens	Potency	=	125.9	nM	6.9
AKNNEGZIBPJZJG-MSOLQXFVSA-N	CHEMBL364713	NOSCAPINE	CHEMBL364713	Small molecule	4	NULL	P08684	Cytochrome	Homo sapiens	Potency	=	1995.3	nM	5.7
AKNNEGZIBPJZJG-MSOLQXFVSA-N	CHEMBL364713	NOSCAPINE	CHEMBL364713	Small molecule	4	NULL	P11712	Cytochrome	Homo sapiens	AC50	=	125.89	nM	6.9
AKNNEGZIBPJZJG-MSOLQXFVSA-N	CHEMBL364713	NOSCAPINE	CHEMBL364713	Small molecule	4	NULL	P08684	Cytochrome	Homo sapiens	AC50	=	2511.89	nM	5.6
AKNNEGZIBPJZJG-MSOLQXFVSA-N	CHEMBL364713	NOSCAPINE	CHEMBL364713	Small molecule	4	NULL	P33261	Cytochrome	Homo sapiens	AC50	=	158.49	nM	6.8
AKNNEGZIBPJZJG-MSOLQXFVSA-N	CHEMBL364713	NOSCAPINE	CHEMBL364713	Small molecule	4	NULL	P05177	Cytochrome	Homo sapiens	AC50	=	31622.8	nM	4.5
AKNNEGZIBPJZJG-MSOLQXFVSA-N	CHEMBL364713	NOSCAPINE	CHEMBL364713	Small molecule	4	NULL	P00811	Enzyme	Escherichia coli K-12	Potency	=	39810.7	nM	4.4
AKNNEGZIBPJZJG-MSOLQXFVSA-N	CHEMBL364713	NOSCAPINE	CHEMBL364713	Small molecule	4	NULL	P51151	Enzyme	Homo sapiens	Potency	=	115821	nM	3.94
AKNNEGZIBPJZJG-MSOLQXFVSA-N	CHEMBL364713	NOSCAPINE	CHEMBL364713	Small molecule	4	NULL	P33261	Cytochrome	Homo sapiens	IC50	=	400.3	nM	6.4
AKNNEGZIBPJZJG-MSOLQXFVSA-N	CHEMBL364713	NOSCAPINE	CHEMBL364713	Small molecule	4	NULL	P11712	Cytochrome	Homo sapiens	IC50	=	8177.3	nM	5.09
AKUJBENLRBOFTD-RPRRAYFGSA-N	CHEMBL1530428	DEXAMETHASONE ACETATE	CHEMBL1530428	Small molecule	4	1973	Q9R1A7	Nuclear receptor	Rattus norvegicus	EC50	=	4500	nM	5.35	20966043
AKUJBENLRBOFTD-RPRRAYFGSA-N	CHEMBL1530428	DEXAMETHASONE ACETATE	CHEMBL1530428	Small molecule	4	1973	Q16637	Epigenetic regulator	Homo sapiens	Potency	=	2511.9	nM	5.6
AKUJBENLRBOFTD-RPRRAYFGSA-N	CHEMBL1530428	DEXAMETHASONE ACETATE	CHEMBL1530428	Small molecule	4	1973	Q16665	Other	Homo sapiens	Potency	=	7.9	nM	8.1
AKUJBENLRBOFTD-RPRRAYFGSA-N	CHEMBL1530428	DEXAMETHASONE ACETATE	CHEMBL1530428	Small molecule	4	1973	Q16665	Other	Homo sapiens	Potency	=	7.9	nM	8.1
ALARQZQTBTVLJV-UHFFFAOYSA-N	CHEMBL45029	MEPHOBARBITAL	CHEMBL45029	Small molecule	4	NULL	P02545	Other	Homo sapiens	Potency	=	446.7	nM	6.35
ALARQZQTBTVLJV-UHFFFAOYSA-N	CHEMBL45029	MEPHOBARBITAL	CHEMBL45029	Small molecule	4	NULL	P02545	Other	Homo sapiens	Potency	=	446.7	nM	6.35
ALEXXDVDDISNDU-JZYPGELDSA-N	CHEMBL1091	HYDROCORTISONE ACETATE	CHEMBL1091	Small molecule	4	1951	P08185	Other	Homo sapiens	Ki	=	28.18	nM	7.55	15139751
ALEXXDVDDISNDU-JZYPGELDSA-N	CHEMBL1091	HYDROCORTISONE ACETATE	CHEMBL1091	Small molecule	4	1951	P00811	Enzyme	Escherichia coli K-12	Potency	=	112202	nM	3.95
ALEXXDVDDISNDU-JZYPGELDSA-N	CHEMBL1091	HYDROCORTISONE ACETATE	CHEMBL1091	Small molecule	4	1951	P02545	Other	Homo sapiens	Potency	=	31.6	nM	7.5
ALEXXDVDDISNDU-JZYPGELDSA-N	CHEMBL1091	HYDROCORTISONE ACETATE	CHEMBL1091	Small molecule	4	1951	P02545	Other	Homo sapiens	Potency	=	31.6	nM	7.5
ALEXXDVDDISNDU-JZYPGELDSA-N	CHEMBL1091	HYDROCORTISONE ACETATE	CHEMBL1091	Small molecule	4	1951	Q16665	Other	Homo sapiens	Potency	=	125.9	nM	6.9
ALEXXDVDDISNDU-JZYPGELDSA-N	CHEMBL1091	HYDROCORTISONE ACETATE	CHEMBL1091	Small molecule	4	1951	Q16665	Other	Homo sapiens	Potency	=	125.9	nM	6.9
ALEXXDVDDISNDU-JZYPGELDSA-N	CHEMBL1091	HYDROCORTISONE ACETATE	CHEMBL1091	Small molecule	4	1951	P00811	Enzyme	Escherichia coli K-12	Potency	=	56234.1	nM	4.25
ALOBUEHUHMBRLE-UHFFFAOYSA-N	CHEMBL533	IBUTILIDE	CHEMBL533	Small molecule	4	1995	Q12809	Ion channel	Homo sapiens	IC50	=	10	nM	8	12873512
ALOBUEHUHMBRLE-UHFFFAOYSA-N	CHEMBL533	IBUTILIDE	CHEMBL533	Small molecule	4	1995	Q12809	Ion channel	Homo sapiens	IC50	=	20	nM	7.7	15324906
ALOBUEHUHMBRLE-UHFFFAOYSA-N	CHEMBL533	IBUTILIDE	CHEMBL533	Small molecule	4	1995	Q12809	Ion channel	Homo sapiens	IC50	=	10	nM	8	15911273
ALOBUEHUHMBRLE-UHFFFAOYSA-N	CHEMBL533	IBUTILIDE	CHEMBL533	Small molecule	4	1995	Q12809	Ion channel	Homo sapiens	IC50	=	10	nM	8	18448342
ALOBUEHUHMBRLE-UHFFFAOYSA-N	CHEMBL533	IBUTILIDE	CHEMBL533	Small molecule	4	1995	Q12809	Ion channel	Homo sapiens	IC50	=	15.14	nM	7.82	21185626
ALWKGYPQUAPLQC-UHFFFAOYSA-N	CHEMBL278020	NEOSTIGMINE	CHEMBL278020	Small molecule	4	2013	O42275	Enzyme	Electrophorus electricus	IC50	=	22000	nM	4.66	24675179
ALWKGYPQUAPLQC-UHFFFAOYSA-N	CHEMBL278020	NEOSTIGMINE	CHEMBL278020	Small molecule	4	2013	P06276	Enzyme	Homo sapiens	IC50	=	49100	nM	4.31	24675179
ALWKGYPQUAPLQC-UHFFFAOYSA-N	CHEMBL278020	NEOSTIGMINE	CHEMBL278020	Small molecule	4	2013	P81908	Enzyme	Equus caballus	IC50	=	49600	nM	4.3	24681070
ALWKGYPQUAPLQC-UHFFFAOYSA-N	CHEMBL278020	NEOSTIGMINE	CHEMBL278020	Small molecule	4	2013	O42275	Enzyme	Electrophorus electricus	IC50	=	14200	nM	4.85	24681981
ALWKGYPQUAPLQC-UHFFFAOYSA-N	CHEMBL278020	NEOSTIGMINE	CHEMBL278020	Small molecule	4	2013	P06276	Enzyme	Homo sapiens	IC50	=	26100	nM	4.58	24681981
ALWKGYPQUAPLQC-UHFFFAOYSA-N	CHEMBL278020	NEOSTIGMINE	CHEMBL278020	Small molecule	4	2013	P22303	Enzyme	Homo sapiens	IC50	=	2400	nM	5.62	24909082
ALWKGYPQUAPLQC-UHFFFAOYSA-N	CHEMBL278020	NEOSTIGMINE	CHEMBL278020	Small molecule	4	2013	O42275	Enzyme	Electrophorus electricus	IC50	=	28300	nM	4.55	25257911
ALWKGYPQUAPLQC-UHFFFAOYSA-N	CHEMBL278020	NEOSTIGMINE	CHEMBL278020	Small molecule	4	2013	P06276	Enzyme	Homo sapiens	IC50	=	16300	nM	4.79	25257911
ALWKGYPQUAPLQC-UHFFFAOYSA-N	CHEMBL278020	NEOSTIGMINE	CHEMBL278020	Small molecule	4	2013	O42275	Enzyme	Electrophorus electricus	IC50	=	16300	nM	4.79	31352246
ALWKGYPQUAPLQC-UHFFFAOYSA-N	CHEMBL278020	NEOSTIGMINE	CHEMBL278020	Small molecule	4	2013	O42275	Enzyme	Electrophorus electricus	IC50	=	7500	nM	5.12	32822761
ALWKGYPQUAPLQC-UHFFFAOYSA-N	CHEMBL278020	NEOSTIGMINE	CHEMBL278020	Small molecule	4	2013	P81908	Enzyme	Equus caballus	IC50	=	2930	nM	5.53	32822761
ALWKGYPQUAPLQC-UHFFFAOYSA-N	CHEMBL278020	NEOSTIGMINE	CHEMBL278020	Small molecule	4	2013	P08482	GPCR	Rattus norvegicus	Potency	=	7943.3	nM	5.1
ALWKGYPQUAPLQC-UHFFFAOYSA-N	CHEMBL278020	NEOSTIGMINE	CHEMBL278020	Small molecule	4	2013	P08482	GPCR	Rattus norvegicus	Potency	=	5623.4	nM	5.25
ALWKGYPQUAPLQC-UHFFFAOYSA-N	CHEMBL278020	NEOSTIGMINE	CHEMBL278020	Small molecule	4	2013	P02545	Other	Homo sapiens	Potency	=	5011.9	nM	5.3
ALWKGYPQUAPLQC-UHFFFAOYSA-N	CHEMBL278020	NEOSTIGMINE	CHEMBL278020	Small molecule	4	2013	P02545	Other	Homo sapiens	Potency	=	5011.9	nM	5.3
ALWKGYPQUAPLQC-UHFFFAOYSA-N	CHEMBL278020	NEOSTIGMINE	CHEMBL278020	Small molecule	4	2013	P04058	Enzyme	Torpedo californica	IC50	=	4.6	nM	8.34
ALYNCZNDIQEVRV-UHFFFAOYSA-N	CHEMBL542	AMINOBENZOIC ACID	CHEMBL542	Small molecule	4	NULL	Q81VW8	Enzyme	Bacillus anthracis	Kd	=	5620	nM	5.25	19899766
ALYNCZNDIQEVRV-UHFFFAOYSA-N	CHEMBL542	AMINOBENZOIC ACID	CHEMBL542	Small molecule	4	NULL	P37136	Enzyme	Rattus norvegicus	IC50	=	35.2	nM	7.45	22172310
ALYNCZNDIQEVRV-UHFFFAOYSA-N	CHEMBL542	AMINOBENZOIC ACID	CHEMBL542	Small molecule	4	NULL	O42713	Enzyme	Agaricus bisporus	IC50	=	3800	nM	5.42	27507110
ALYNCZNDIQEVRV-UHFFFAOYSA-N	CHEMBL542	AMINOBENZOIC ACID	CHEMBL542	Small molecule	4	NULL	P16473	GPCR	Homo sapiens	Potency	=	125.9	nM	6.9
ALYNCZNDIQEVRV-UHFFFAOYSA-N	CHEMBL542	AMINOBENZOIC ACID	CHEMBL542	Small molecule	4	NULL	P16473	GPCR	Homo sapiens	Potency	=	125.9	nM	6.9
AMKVXSZCKVJAGH-UHFFFAOYSA-N	CHEMBL1278	NARATRIPTAN	CHEMBL1278	Small molecule	4	1998	P28221	GPCR	Homo sapiens	Ki	=	2.3	nM	8.64	9986723
AMKVXSZCKVJAGH-UHFFFAOYSA-N	CHEMBL1278	NARATRIPTAN	CHEMBL1278	Small molecule	4	1998	P08908	GPCR	Homo sapiens	Ki	=	45	nM	7.35	9986723
AMKVXSZCKVJAGH-UHFFFAOYSA-N	CHEMBL1278	NARATRIPTAN	CHEMBL1278	Small molecule	4	1998	P28222	GPCR	Homo sapiens	Ki	=	3.3	nM	8.48	9986723
AMKVXSZCKVJAGH-UHFFFAOYSA-N	CHEMBL1278	NARATRIPTAN	CHEMBL1278	Small molecule	4	1998	P28221	GPCR	Homo sapiens	EC50	=	1.6	nM	8.8	9986723
ANGKOCUUWGHLCE-UHFFFAOYSA-N	CHEMBL1201335	GLYCOPYRRONIUM	CHEMBL1201335	Small molecule	4	1961	P08172	GPCR	Homo sapiens	IC50	=	0.1585	nM	9.8	22047691
ANGKOCUUWGHLCE-UHFFFAOYSA-N	CHEMBL1201335	GLYCOPYRRONIUM	CHEMBL1201335	Small molecule	4	1961	P20309	GPCR	Homo sapiens	IC50	=	0.2512	nM	9.6	22047691
ANGKOCUUWGHLCE-UHFFFAOYSA-N	CHEMBL1201335	GLYCOPYRRONIUM	CHEMBL1201335	Small molecule	4	1961	P20309	GPCR	Homo sapiens	IC50	=	0.1259	nM	9.9	24144851
ANTSCNMPPGJYLG-UHFFFAOYSA-N	CHEMBL451	CHLORDIAZEPOXIDE	CHEMBL451	Small molecule	4	1960	P16257	Other	Rattus norvegicus	Ki	=	438	nM	6.36	12372538
ANTSCNMPPGJYLG-UHFFFAOYSA-N	CHEMBL451	CHLORDIAZEPOXIDE	CHEMBL451	Small molecule	4	1960	O95342	Transporter	Homo sapiens	IC50	=	25000	nM	4.6	20829430
ANTSCNMPPGJYLG-UHFFFAOYSA-N	CHEMBL451	CHLORDIAZEPOXIDE	CHEMBL451	Small molecule	4	1960	O95342	Transporter	Homo sapiens	IC50	=	44100	nM	4.36	23956101
ANTSCNMPPGJYLG-UHFFFAOYSA-N	CHEMBL451	CHLORDIAZEPOXIDE	CHEMBL451	Small molecule	4	1960	P35367	GPCR	Homo sapiens	IC50	=	1795	nM	5.75
ANTSCNMPPGJYLG-UHFFFAOYSA-N	CHEMBL451	CHLORDIAZEPOXIDE	CHEMBL451	Small molecule	4	1960	P35367	GPCR	Homo sapiens	Ki	=	208	nM	6.68
AOJJSUZBOXZQNB-TZSSRYMLSA-N	CHEMBL53463	DOXORUBICIN	CHEMBL53463	Small molecule	4	NULL	P08253	Protease	Homo sapiens	IC50	=	1100	nM	5.96	1322986
AOJJSUZBOXZQNB-TZSSRYMLSA-N	CHEMBL53463	DOXORUBICIN	CHEMBL53463	Small molecule	4	NULL	P33527	Transporter	Homo sapiens	IC50	=	50000	nM	4.3	8621644
AOJJSUZBOXZQNB-TZSSRYMLSA-N	CHEMBL53463	DOXORUBICIN	CHEMBL53463	Small molecule	4	NULL	Q7ZJM1	Enzyme	Human immunodeficiency virus 1	IC50	=	900	nM	6.05	10841789
AOJJSUZBOXZQNB-TZSSRYMLSA-N	CHEMBL53463	DOXORUBICIN	CHEMBL53463	Small molecule	4	NULL	Q7ZJM1	Enzyme	Human immunodeficiency virus 1	IC50	=	2400	nM	5.62	10841789
AOJJSUZBOXZQNB-TZSSRYMLSA-N	CHEMBL53463	DOXORUBICIN	CHEMBL53463	Small molecule	4	NULL	P08183	Transporter	Homo sapiens	Ki	=	8500	nM	5.07	11405287
AOJJSUZBOXZQNB-TZSSRYMLSA-N	CHEMBL53463	DOXORUBICIN	CHEMBL53463	Small molecule	4	NULL	P11388	Enzyme	Homo sapiens	IC50	=	1000	nM	6	11430001
[truncated: 66,513 more rows]

## Sheet: ChEMBL_investigational
Standard_inchi_key	chembl_id	Drug_pref_name	molecule_type	max_phase	uniprot_id	Target_family	organism	standard_type	standard_relation	standard_value	standard_units	pchembl_value	pubmed_id
AAAQFGUYHFJNHI-SFHVURJKSA-N	CHEMBL1232461	MOLIBRESIB	Small molecule	2	P25440	Epigenetic regulator	Homo sapiens	IC50	=	32.5	nM	7.49	21568322
AAAQFGUYHFJNHI-SFHVURJKSA-N	CHEMBL1232461	MOLIBRESIB	Small molecule	2	Q15059	Epigenetic regulator	Homo sapiens	IC50	=	42.4	nM	7.37	21568322
AAAQFGUYHFJNHI-SFHVURJKSA-N	CHEMBL1232461	MOLIBRESIB	Small molecule	2	O60885	Epigenetic regulator	Homo sapiens	IC50	=	36.1	nM	7.44	21568322
AAAQFGUYHFJNHI-SFHVURJKSA-N	CHEMBL1232461	MOLIBRESIB	Small molecule	2	O60885	Epigenetic regulator	Homo sapiens	Kd	=	49	nM	7.31	22136469
AAAQFGUYHFJNHI-SFHVURJKSA-N	CHEMBL1232461	MOLIBRESIB	Small molecule	2	Q15059	Epigenetic regulator	Homo sapiens	Kd	=	89	nM	7.05	22136469
AAAQFGUYHFJNHI-SFHVURJKSA-N	CHEMBL1232461	MOLIBRESIB	Small molecule	2	P25440	Epigenetic regulator	Homo sapiens	Kd	=	101	nM	7	22136469
AAAQFGUYHFJNHI-SFHVURJKSA-N	CHEMBL1232461	MOLIBRESIB	Small molecule	2	O60885	Epigenetic regulator	Homo sapiens	IC50	=	190	nM	6.72	22136469
AAAQFGUYHFJNHI-SFHVURJKSA-N	CHEMBL1232461	MOLIBRESIB	Small molecule	2	Q15059	Epigenetic regulator	Homo sapiens	IC50	=	160	nM	6.8	22136469
AAAQFGUYHFJNHI-SFHVURJKSA-N	CHEMBL1232461	MOLIBRESIB	Small molecule	2	P25440	Epigenetic regulator	Homo sapiens	IC50	=	150	nM	6.82	22136469
AAAQFGUYHFJNHI-SFHVURJKSA-N	CHEMBL1232461	MOLIBRESIB	Small molecule	2	O60885	Epigenetic regulator	Homo sapiens	IC50	=	740	nM	6.13	22136469
AAAQFGUYHFJNHI-SFHVURJKSA-N	CHEMBL1232461	MOLIBRESIB	Small molecule	2	Q15059	Epigenetic regulator	Homo sapiens	IC50	=	390	nM	6.41	22136469
AAAQFGUYHFJNHI-SFHVURJKSA-N	CHEMBL1232461	MOLIBRESIB	Small molecule	2	P25440	Epigenetic regulator	Homo sapiens	IC50	=	810	nM	6.09	22136469
AAAQFGUYHFJNHI-SFHVURJKSA-N	CHEMBL1232461	MOLIBRESIB	Small molecule	2	P25440	Epigenetic regulator	Homo sapiens	Kd	=	61.3	nM	7.21	22316554
AAAQFGUYHFJNHI-SFHVURJKSA-N	CHEMBL1232461	MOLIBRESIB	Small molecule	2	Q15059	Epigenetic regulator	Homo sapiens	Kd	=	50.5	nM	7.3	22316554
AAAQFGUYHFJNHI-SFHVURJKSA-N	CHEMBL1232461	MOLIBRESIB	Small molecule	2	O60885	Epigenetic regulator	Homo sapiens	Kd	=	55.2	nM	7.26	22316554
AAAQFGUYHFJNHI-SFHVURJKSA-N	CHEMBL1232461	MOLIBRESIB	Small molecule	2	P25440	Epigenetic regulator	Homo sapiens	IC50	=	32.5	nM	7.49	22316554
AAAQFGUYHFJNHI-SFHVURJKSA-N	CHEMBL1232461	MOLIBRESIB	Small molecule	2	Q15059	Epigenetic regulator	Homo sapiens	IC50	=	42.4	nM	7.37	22316554
AAAQFGUYHFJNHI-SFHVURJKSA-N	CHEMBL1232461	MOLIBRESIB	Small molecule	2	O60885	Epigenetic regulator	Homo sapiens	IC50	=	36.1	nM	7.44	22316554
AAAQFGUYHFJNHI-SFHVURJKSA-N	CHEMBL1232461	MOLIBRESIB	Small molecule	2	O60885	Epigenetic regulator	Homo sapiens	IC50	=	36	nM	7.44	23517011
AAAQFGUYHFJNHI-SFHVURJKSA-N	CHEMBL1232461	MOLIBRESIB	Small molecule	2	O60885	Epigenetic regulator	Homo sapiens	IC50	=	630.96	nM	6.2	24015967
AAAQFGUYHFJNHI-SFHVURJKSA-N	CHEMBL1232461	MOLIBRESIB	Small molecule	2	O60885	Epigenetic regulator	Homo sapiens	IC50	=	190	nM	6.72	24900758
AAAQFGUYHFJNHI-SFHVURJKSA-N	CHEMBL1232461	MOLIBRESIB	Small molecule	2	O60885	Epigenetic regulator	Homo sapiens	IC50	=	120	nM	6.92	24900758
AAAQFGUYHFJNHI-SFHVURJKSA-N	CHEMBL1232461	MOLIBRESIB	Small molecule	2	P25440	Epigenetic regulator	Homo sapiens	IC50	=	790	nM	6.1	25559428
AAAQFGUYHFJNHI-SFHVURJKSA-N	CHEMBL1232461	MOLIBRESIB	Small molecule	2	Q15059	Epigenetic regulator	Homo sapiens	IC50	=	400	nM	6.4	25559428
AAAQFGUYHFJNHI-SFHVURJKSA-N	CHEMBL1232461	MOLIBRESIB	Small molecule	2	O60885	Epigenetic regulator	Homo sapiens	IC50	=	630	nM	6.2	25559428
AAAQFGUYHFJNHI-SFHVURJKSA-N	CHEMBL1232461	MOLIBRESIB	Small molecule	2	O60885	Epigenetic regulator	Homo sapiens	IC50	=	156	nM	6.81	26080064
AAAQFGUYHFJNHI-SFHVURJKSA-N	CHEMBL1232461	MOLIBRESIB	Small molecule	2	O60885	Epigenetic regulator	Homo sapiens	IC50	=	98.4	nM	7.01	26080064
AAAQFGUYHFJNHI-SFHVURJKSA-N	CHEMBL1232461	MOLIBRESIB	Small molecule	2	P25440	Epigenetic regulator	Homo sapiens	Ki	=	56.8	nM	7.25	26080064
AAAQFGUYHFJNHI-SFHVURJKSA-N	CHEMBL1232461	MOLIBRESIB	Small molecule	2	P25440	Epigenetic regulator	Homo sapiens	Ki	=	49.2	nM	7.31	26080064
AAAQFGUYHFJNHI-SFHVURJKSA-N	CHEMBL1232461	MOLIBRESIB	Small molecule	2	Q15059	Epigenetic regulator	Homo sapiens	Ki	=	53.9	nM	7.27	26080064
AAAQFGUYHFJNHI-SFHVURJKSA-N	CHEMBL1232461	MOLIBRESIB	Small molecule	2	Q15059	Epigenetic regulator	Homo sapiens	Ki	=	30.3	nM	7.52	26080064
AAAQFGUYHFJNHI-SFHVURJKSA-N	CHEMBL1232461	MOLIBRESIB	Small molecule	2	P25440	Epigenetic regulator	Homo sapiens	Kd	=	159	nM	6.8	26080064
AAAQFGUYHFJNHI-SFHVURJKSA-N	CHEMBL1232461	MOLIBRESIB	Small molecule	2	P25440	Epigenetic regulator	Homo sapiens	Kd	=	45.4	nM	7.34	26080064
AAAQFGUYHFJNHI-SFHVURJKSA-N	CHEMBL1232461	MOLIBRESIB	Small molecule	2	Q15059	Epigenetic regulator	Homo sapiens	Kd	=	60.7	nM	7.22	26080064
AAAQFGUYHFJNHI-SFHVURJKSA-N	CHEMBL1232461	MOLIBRESIB	Small molecule	2	Q15059	Epigenetic regulator	Homo sapiens	Kd	=	40.7	nM	7.39	26080064
AAAQFGUYHFJNHI-SFHVURJKSA-N	CHEMBL1232461	MOLIBRESIB	Small molecule	2	O60885	Epigenetic regulator	Homo sapiens	Kd	=	99.4	nM	7	26080064
AAAQFGUYHFJNHI-SFHVURJKSA-N	CHEMBL1232461	MOLIBRESIB	Small molecule	2	O60885	Epigenetic regulator	Homo sapiens	Kd	=	47.6	nM	7.32	26080064
AAAQFGUYHFJNHI-SFHVURJKSA-N	CHEMBL1232461	MOLIBRESIB	Small molecule	2	O60885	Epigenetic regulator	Homo sapiens	Ki	=	38.8	nM	7.41	26080064
AAAQFGUYHFJNHI-SFHVURJKSA-N	CHEMBL1232461	MOLIBRESIB	Small molecule	2	O60885	Epigenetic regulator	Homo sapiens	Ki	=	32.3	nM	7.49	26080064
AAAQFGUYHFJNHI-SFHVURJKSA-N	CHEMBL1232461	MOLIBRESIB	Small molecule	2	O60885	Epigenetic regulator	Homo sapiens	Kd	=	65	nM	7.19	26367539
AAAQFGUYHFJNHI-SFHVURJKSA-N	CHEMBL1232461	MOLIBRESIB	Small molecule	2	O60885	Epigenetic regulator	Homo sapiens	Kd	=	95	nM	7.02	26367539
AAAQFGUYHFJNHI-SFHVURJKSA-N	CHEMBL1232461	MOLIBRESIB	Small molecule	2	P25440	Epigenetic regulator	Homo sapiens	Kd	=	100	nM	7	26367539
AAAQFGUYHFJNHI-SFHVURJKSA-N	CHEMBL1232461	MOLIBRESIB	Small molecule	2	P25440	Epigenetic regulator	Homo sapiens	Kd	=	230	nM	6.64	26367539
AAAQFGUYHFJNHI-SFHVURJKSA-N	CHEMBL1232461	MOLIBRESIB	Small molecule	2	O60885	Epigenetic regulator	Homo sapiens	IC50	=	120	nM	6.92	26572217
AAAQFGUYHFJNHI-SFHVURJKSA-N	CHEMBL1232461	MOLIBRESIB	Small molecule	2	O60885	Epigenetic regulator	Homo sapiens	IC50	=	36	nM	7.44	26731490
AAAQFGUYHFJNHI-SFHVURJKSA-N	CHEMBL1232461	MOLIBRESIB	Small molecule	2	O60885	Epigenetic regulator	Homo sapiens	IC50	=	36	nM	7.44	26731490
AAAQFGUYHFJNHI-SFHVURJKSA-N	CHEMBL1232461	MOLIBRESIB	Small molecule	2	O60885	Epigenetic regulator	Homo sapiens	Ki	=	50.12	nM	7.3	27528113
AAAQFGUYHFJNHI-SFHVURJKSA-N	CHEMBL1232461	MOLIBRESIB	Small molecule	2	O60885	Epigenetic regulator	Homo sapiens	Ki	=	50.12	nM	7.3	27528113
AAAQFGUYHFJNHI-SFHVURJKSA-N	CHEMBL1232461	MOLIBRESIB	Small molecule	2	O60885	Epigenetic regulator	Homo sapiens	Ki	=	39.81	nM	7.4	27528113
AAAQFGUYHFJNHI-SFHVURJKSA-N	CHEMBL1232461	MOLIBRESIB	Small molecule	2	O60885	Epigenetic regulator	Homo sapiens	IC50	=	145	nM	6.84	28463487
AAAQFGUYHFJNHI-SFHVURJKSA-N	CHEMBL1232461	MOLIBRESIB	Small molecule	2	O60885	Epigenetic regulator	Homo sapiens	IC50	=	77.5	nM	7.11	28463487
AAAQFGUYHFJNHI-SFHVURJKSA-N	CHEMBL1232461	MOLIBRESIB	Small molecule	2	O60885	Epigenetic regulator	Homo sapiens	Ki	=	46.4	nM	7.33	28463487
AAAQFGUYHFJNHI-SFHVURJKSA-N	CHEMBL1232461	MOLIBRESIB	Small molecule	2	O60885	Epigenetic regulator	Homo sapiens	Ki	=	23	nM	7.64	28463487
AAAQFGUYHFJNHI-SFHVURJKSA-N	CHEMBL1232461	MOLIBRESIB	Small molecule	2	O60885	Epigenetic regulator	Homo sapiens	IC50	=	260	nM	6.58	28586718
AAAQFGUYHFJNHI-SFHVURJKSA-N	CHEMBL1232461	MOLIBRESIB	Small molecule	2	O60885	Epigenetic regulator	Homo sapiens	IC50	=	61	nM	7.21	28939121
AAAQFGUYHFJNHI-SFHVURJKSA-N	CHEMBL1232461	MOLIBRESIB	Small molecule	2	O60885	Epigenetic regulator	Homo sapiens	IC50	=	93.4	nM	7.03	29525435
AAAQFGUYHFJNHI-SFHVURJKSA-N	CHEMBL1232461	MOLIBRESIB	Small molecule	2	O60885	Epigenetic regulator	Homo sapiens	IC50	=	68	nM	7.17	29657099
AAAQFGUYHFJNHI-SFHVURJKSA-N	CHEMBL1232461	MOLIBRESIB	Small molecule	2	O60885	Epigenetic regulator	Homo sapiens	IC50	=	132	nM	6.88	29657099
AAAQFGUYHFJNHI-SFHVURJKSA-N	CHEMBL1232461	MOLIBRESIB	Small molecule	2	O60885	Epigenetic regulator	Homo sapiens	IC50	=	631	nM	6.2	29758518
AAAQFGUYHFJNHI-SFHVURJKSA-N	CHEMBL1232461	MOLIBRESIB	Small molecule	2	O60885	Epigenetic regulator	Homo sapiens	IC50	=	630	nM	6.2	29764756
AAAQFGUYHFJNHI-SFHVURJKSA-N	CHEMBL1232461	MOLIBRESIB	Small molecule	2	O60885	Epigenetic regulator	Homo sapiens	IC50	=	40	nM	7.4	30165024
AAAQFGUYHFJNHI-SFHVURJKSA-N	CHEMBL1232461	MOLIBRESIB	Small molecule	2	O60885	Epigenetic regulator	Homo sapiens	IC50	=	20	nM	7.7	30165024
AAAQFGUYHFJNHI-SFHVURJKSA-N	CHEMBL1232461	MOLIBRESIB	Small molecule	2	O60885	Epigenetic regulator	Homo sapiens	IC50	=	40	nM	7.4	30165024
AAAQFGUYHFJNHI-SFHVURJKSA-N	CHEMBL1232461	MOLIBRESIB	Small molecule	2	O60885	Epigenetic regulator	Homo sapiens	Kd	=	37	nM	7.43	30268702
AAAQFGUYHFJNHI-SFHVURJKSA-N	CHEMBL1232461	MOLIBRESIB	Small molecule	2	O60885	Epigenetic regulator	Homo sapiens	IC50	=	32.5	nM	7.49	30529546
AAAQFGUYHFJNHI-SFHVURJKSA-N	CHEMBL1232461	MOLIBRESIB	Small molecule	2	O60885	Epigenetic regulator	Homo sapiens	IC50	=	329	nM	6.48	30542529
AAAQFGUYHFJNHI-SFHVURJKSA-N	CHEMBL1232461	MOLIBRESIB	Small molecule	2	O60885	Epigenetic regulator	Homo sapiens	Ki	=	200	nM	6.7	30606676
AAAQFGUYHFJNHI-SFHVURJKSA-N	CHEMBL1232461	MOLIBRESIB	Small molecule	2	O60885	Epigenetic regulator	Homo sapiens	Ki	=	94	nM	7.03	30606676
AAAQFGUYHFJNHI-SFHVURJKSA-N	CHEMBL1232461	MOLIBRESIB	Small molecule	2	O60885	Epigenetic regulator	Homo sapiens	Ki	=	163	nM	6.79	30606676
AAAQFGUYHFJNHI-SFHVURJKSA-N	CHEMBL1232461	MOLIBRESIB	Small molecule	2	O60885	Epigenetic regulator	Homo sapiens	Kd	=	37	nM	7.43	30905542
AAAQFGUYHFJNHI-SFHVURJKSA-N	CHEMBL1232461	MOLIBRESIB	Small molecule	2	O60885	Epigenetic regulator	Homo sapiens	Ki	=	65.8	nM	7.18	31461688
AAAQFGUYHFJNHI-SFHVURJKSA-N	CHEMBL1232461	MOLIBRESIB	Small molecule	2	O60885	Epigenetic regulator	Homo sapiens	Ki	=	73.5	nM	7.13	31461688
AAAQFGUYHFJNHI-SFHVURJKSA-N	CHEMBL1232461	MOLIBRESIB	Small molecule	2	Q15059	Epigenetic regulator	Homo sapiens	Ki	=	68.5	nM	7.16	31461688
AAAQFGUYHFJNHI-SFHVURJKSA-N	CHEMBL1232461	MOLIBRESIB	Small molecule	2	Q15059	Epigenetic regulator	Homo sapiens	Ki	=	94	nM	7.03	31461688
AAAQFGUYHFJNHI-SFHVURJKSA-N	CHEMBL1232461	MOLIBRESIB	Small molecule	2	P25440	Epigenetic regulator	Homo sapiens	Ki	=	150	nM	6.82	31461688
AAAQFGUYHFJNHI-SFHVURJKSA-N	CHEMBL1232461	MOLIBRESIB	Small molecule	2	P25440	Epigenetic regulator	Homo sapiens	Ki	=	74	nM	7.13	31461688
AAAQFGUYHFJNHI-SFHVURJKSA-N	CHEMBL1232461	MOLIBRESIB	Small molecule	2	O60885	Epigenetic regulator	Homo sapiens	IC50	=	320	nM	6.5	32631570
AAAQFGUYHFJNHI-SFHVURJKSA-N	CHEMBL1232461	MOLIBRESIB	Small molecule	2	O60885	Epigenetic regulator	Homo sapiens	IC50	=	32.5	nM	7.49	32870008
AAAQFGUYHFJNHI-SFHVURJKSA-N	CHEMBL1232461	MOLIBRESIB	Small molecule	2	P25440	Epigenetic regulator	Homo sapiens	Kd	=	110	nM	6.96	33549905
AAAQFGUYHFJNHI-SFHVURJKSA-N	CHEMBL1232461	MOLIBRESIB	Small molecule	2	Q15059	Epigenetic regulator	Homo sapiens	Kd	=	22	nM	7.66	33549905
AAAQFGUYHFJNHI-SFHVURJKSA-N	CHEMBL1232461	MOLIBRESIB	Small molecule	2	O60885	Epigenetic regulator	Homo sapiens	IC50	=	590	nM	6.23	33549905
AAAQFGUYHFJNHI-SFHVURJKSA-N	CHEMBL1232461	MOLIBRESIB	Small molecule	2	O60885	Epigenetic regulator	Homo sapiens	EC50	=	440	nM	6.36	33549905
AAAQFGUYHFJNHI-SFHVURJKSA-N	CHEMBL1232461	MOLIBRESIB	Small molecule	2	P25440	Epigenetic regulator	Homo sapiens	Kd	=	25	nM	7.6	33549905
AAAQFGUYHFJNHI-SFHVURJKSA-N	CHEMBL1232461	MOLIBRESIB	Small molecule	2	Q15059	Epigenetic regulator	Homo sapiens	Kd	=	23	nM	7.64	33549905
AAAQFGUYHFJNHI-SFHVURJKSA-N	CHEMBL1232461	MOLIBRESIB	Small molecule	2	O60885	Epigenetic regulator	Homo sapiens	Kd	=	41	nM	7.39	33549905
AAAQFGUYHFJNHI-SFHVURJKSA-N	CHEMBL1232461	MOLIBRESIB	Small molecule	2	O60885	Epigenetic regulator	Homo sapiens	Kd	=	19	nM	7.72	33549905
AAAQFGUYHFJNHI-SFHVURJKSA-N	CHEMBL1232461	MOLIBRESIB	Small molecule	2	Q58F21	Epigenetic regulator	Homo sapiens	Kd	=	112	nM	6.95	33549905
AAAQFGUYHFJNHI-SFHVURJKSA-N	CHEMBL1232461	MOLIBRESIB	Small molecule	2	Q58F21	Epigenetic regulator	Homo sapiens	Kd	=	60	nM	7.22	33549905
AAAQFGUYHFJNHI-SFHVURJKSA-N	CHEMBL1232461	MOLIBRESIB	Small molecule	2	Q92793	Epigenetic regulator	Homo sapiens	Kd	=	83000	nM	4.08	33549905
AAAQFGUYHFJNHI-SFHVURJKSA-N	CHEMBL1232461	MOLIBRESIB	Small molecule	2	Q92793	Epigenetic regulator	Homo sapiens	Kd	=	83000	nM	4.08	33549905
AAAQFGUYHFJNHI-SFHVURJKSA-N	CHEMBL1232461	MOLIBRESIB	Small molecule	2	Q09472	Epigenetic regulator	Homo sapiens	Kd	=	71000	nM	4.15	33549905
AAAQFGUYHFJNHI-SFHVURJKSA-N	CHEMBL1232461	MOLIBRESIB	Small molecule	2	Q09472	Epigenetic regulator	Homo sapiens	Kd	=	71000	nM	4.15	33549905
AAAQFGUYHFJNHI-SFHVURJKSA-N	CHEMBL1232461	MOLIBRESIB	Small molecule	2	O60885	Epigenetic regulator	Homo sapiens	IC50	=	316.23	nM	6.5	34387088
AAAQFGUYHFJNHI-SFHVURJKSA-N	CHEMBL1232461	MOLIBRESIB	Small molecule	2	O60885	Epigenetic regulator	Homo sapiens	IC50	=	630.96	nM	6.2	34387088
AAAQFGUYHFJNHI-SFHVURJKSA-N	CHEMBL1232461	MOLIBRESIB	Small molecule	2	O60885	Epigenetic regulator	Homo sapiens	IC50	=	125.89	nM	6.9	36378954
AAAQFGUYHFJNHI-SFHVURJKSA-N	CHEMBL1232461	MOLIBRESIB	Small molecule	2	O60885	Epigenetic regulator	Homo sapiens	IC50	=	125.89	nM	6.9	36378954
AACUJFVOHGRMTR-DPXNYUHVSA-N	CHEMBL4204869	ELENBECESTAT	Small molecule	3	P56817	Protease	Homo sapiens	IC50	=	7	nM	8.15	30709653
AACUJFVOHGRMTR-DPXNYUHVSA-N	CHEMBL4204869	ELENBECESTAT	Small molecule	3	P56817	Protease	Homo sapiens	Ki	=	27	nM	7.57	33346659
AALSSIXXBDPENJ-FYWRMAATSA-N	CHEMBL578390	APX-3330	Small molecule	2	P27695	Enzyme	Homo sapiens	IC50	=	10000	nM	5	20067291
AALSSIXXBDPENJ-FYWRMAATSA-N	CHEMBL578390	APX-3330	Small molecule	2	P27695	Enzyme	Homo sapiens	IC50	=	10000	nM	5	25280182
AALSSIXXBDPENJ-FYWRMAATSA-N	CHEMBL578390	APX-3330	Small molecule	2	P27695	Enzyme	Homo sapiens	Kd	=	1.6	nM	8.8	28161249
AALSSIXXBDPENJ-FYWRMAATSA-N	CHEMBL578390	APX-3330	Small molecule	2	P27695	Enzyme	Homo sapiens	IC50	=	10000	nM	5	28161249
AATHXZYXWMKUFC-UHFFFAOYSA-N	CHEMBL30054	DPOC-4088	Small molecule	1	P00734	Protease	Homo sapiens	Ki	=	5.2	nM	8.28	12570369
AATHXZYXWMKUFC-UHFFFAOYSA-N	CHEMBL30054	DPOC-4088	Small molecule	1	P00734	Protease	Homo sapiens	Ki	=	5.2	nM	8.28	12657281
AATHXZYXWMKUFC-UHFFFAOYSA-N	CHEMBL30054	DPOC-4088	Small molecule	1	P00734	Protease	Homo sapiens	Ki	=	5.2	nM	8.28	15163182
AATHXZYXWMKUFC-UHFFFAOYSA-N	CHEMBL30054	DPOC-4088	Small molecule	1	P00734	Protease	Homo sapiens	Ki	=	5.2	nM	8.28	15911253
AATHXZYXWMKUFC-UHFFFAOYSA-N	CHEMBL30054	DPOC-4088	Small molecule	1	P00734	Protease	Homo sapiens	Ki	=	5.2	nM	8.28	29407959
ABDDQTDRAHXHOC-QMMMGPOBSA-N	CHEMBL4650337	ULOTARONT	Small molecule	3	Q96RJ0	GPCR	Homo sapiens	EC50	=	38	nM	7.42	35047111
ABEJDMOBAFLQNJ-NHCUHLMSSA-N	CHEMBL4297287	HT-0712	Small molecule	2	Q08499	Phosphodiesterase	Homo sapiens	IC50	=	150	nM	6.82	32255344
ABEJDMOBAFLQNJ-NHCUHLMSSA-N	CHEMBL4297287	HT-0712	Small molecule	2	Q08499	Phosphodiesterase	Homo sapiens	IC50	=	150	nM	6.82	35144038
ACEFOQMQINFMRW-DYCFVMESSA-N	CHEMBL220050	GW813893	Small molecule	2	P00734	Protease	Homo sapiens	Ki	=	367	nM	6.43	17336062
ACEFOQMQINFMRW-DYCFVMESSA-N	CHEMBL220050	GW813893	Small molecule	2	P00742	Protease	Homo sapiens	Ki	=	4	nM	8.4	17338508
ACEFOQMQINFMRW-DYCFVMESSA-N	CHEMBL220050	GW813893	Small molecule	2	P00742	Protease	Homo sapiens	Ki	=	4	nM	8.4	17420122
ACEFOQMQINFMRW-DYCFVMESSA-N	CHEMBL220050	GW813893	Small molecule	2	P00734	Protease	Homo sapiens	Ki	=	367	nM	6.43	17420122
ACEFOQMQINFMRW-DYCFVMESSA-N	CHEMBL220050	GW813893	Small molecule	2	P03952	Protease	Homo sapiens	IC50	=	15800	nM	4.8	17420122
ACEFOQMQINFMRW-DYCFVMESSA-N	CHEMBL220050	GW813893	Small molecule	2	P00742	Protease	Homo sapiens	Ki	=	4	nM	8.4	20006499
ACEFOQMQINFMRW-DYCFVMESSA-N	CHEMBL220050	GW813893	Small molecule	2	P00742	Protease	Homo sapiens	Ki	=	4	nM	8.4	20503967
ACEFOQMQINFMRW-DYCFVMESSA-N	CHEMBL220050	GW813893	Small molecule	2	P00742	Protease	Homo sapiens	Ki	=	4	nM	8.4	21349710
ACSIXWWBWUQEHA-UHFFFAOYSA-N	CHEMBL12318	CLODRONIC ACID	Small molecule	3	B1LRJ1	Enzyme	Escherichia coli (strain SMS-3-5 / SECEC)	Ki	=	3	nM	8.52	17630285
ACSQLTBPYZSGBA-GMXVVIOVSA-N	CHEMBL4175981	OLORINAB	Small molecule	2	P34972	GPCR	Homo sapiens	EC50	=	6.2	nM	8.21	29259753
ACSQLTBPYZSGBA-GMXVVIOVSA-N	CHEMBL4175981	OLORINAB	Small molecule	2	Q9QZN9	GPCR	Rattus norvegicus	EC50	=	7.6	nM	8.12	29259753
ACTIUHUUMQJHFO-UPTCCGCDSA-N	CHEMBL454801	UBIDECARENONE	Small molecule	3	P02545	Other	Homo sapiens	Potency	=	11.2	nM	7.95
ACTIUHUUMQJHFO-UPTCCGCDSA-N	CHEMBL454801	UBIDECARENONE	Small molecule	3	P02545	Other	Homo sapiens	Potency	=	11.2	nM	7.95
ADFCQWZHKCXPAJ-GFCCVEGCSA-N	CHEMBL198877	AUS-131	Small molecule	2	P15207	Nuclear receptor	Rattus norvegicus	IC50	=	74131	nM	4.13	16134935
ADFCQWZHKCXPAJ-GFCCVEGCSA-N	CHEMBL198877	AUS-131	Small molecule	2	P03372	Nuclear receptor	Homo sapiens	IC50	=	5876	nM	5.23	35964426
ADFCQWZHKCXPAJ-GFCCVEGCSA-N	CHEMBL198877	AUS-131	Small molecule	2	Q92731	Nuclear receptor	Homo sapiens	IC50	=	5571	nM	5.25	35964426
ADGGYDAFIHSYFI-UHFFFAOYSA-N	CHEMBL4084907	BIMIRALISIB	Small molecule	2	P42336	Enzyme	Homo sapiens	IC50	=	36	nM	7.44	28829592
ADGGYDAFIHSYFI-UHFFFAOYSA-N	CHEMBL4084907	BIMIRALISIB	Small molecule	2	P42336	Enzyme	Homo sapiens	IC50	=	136	nM	6.87	28829592
ADGGYDAFIHSYFI-UHFFFAOYSA-N	CHEMBL4084907	BIMIRALISIB	Small molecule	2	P42336	Enzyme	Homo sapiens	IC50	=	63	nM	7.2	28829592
ADGGYDAFIHSYFI-UHFFFAOYSA-N	CHEMBL4084907	BIMIRALISIB	Small molecule	2	P42345	Kinase	Homo sapiens	Ki	=	62	nM	7.21	28829592
ADGGYDAFIHSYFI-UHFFFAOYSA-N	CHEMBL4084907	BIMIRALISIB	Small molecule	2	P42345	Kinase	Homo sapiens	IC50	=	205	nM	6.69	28829592
ADGGYDAFIHSYFI-UHFFFAOYSA-N	CHEMBL4084907	BIMIRALISIB	Small molecule	2	P78527	Kinase	Homo sapiens	IC50	=	8567	nM	5.07	28829592
ADGGYDAFIHSYFI-UHFFFAOYSA-N	CHEMBL4084907	BIMIRALISIB	Small molecule	2	Q8NEB9	Enzyme	Homo sapiens	IC50	=	8486	nM	5.07	28829592
ADGGYDAFIHSYFI-UHFFFAOYSA-N	CHEMBL4084907	BIMIRALISIB	Small molecule	2	P42345	Kinase	Homo sapiens	IC50	=	89	nM	7.05	28829592
ADGGYDAFIHSYFI-UHFFFAOYSA-N	CHEMBL4084907	BIMIRALISIB	Small molecule	2	O00329	Enzyme	Homo sapiens	IC50	=	451	nM	6.35	28829592
ADGGYDAFIHSYFI-UHFFFAOYSA-N	CHEMBL4084907	BIMIRALISIB	Small molecule	2	P48736	Enzyme	Homo sapiens	IC50	=	708	nM	6.15	28829592
ADGGYDAFIHSYFI-UHFFFAOYSA-N	CHEMBL4084907	BIMIRALISIB	Small molecule	2	P42338	Enzyme	Homo sapiens	IC50	=	661	nM	6.18	28829592
ADGGYDAFIHSYFI-UHFFFAOYSA-N	CHEMBL4084907	BIMIRALISIB	Small molecule	2	P42336	Enzyme	Homo sapiens	IC50	=	33	nM	7.48	28829592
ADGGYDAFIHSYFI-UHFFFAOYSA-N	CHEMBL4084907	BIMIRALISIB	Small molecule	2	P78527	Kinase	Homo sapiens	Kd	=	1600	nM	5.8	28829592
ADGGYDAFIHSYFI-UHFFFAOYSA-N	CHEMBL4084907	BIMIRALISIB	Small molecule	2	Q9UBF8	Enzyme	Homo sapiens	Kd	=	40000	nM	4.4	28829592
ADGGYDAFIHSYFI-UHFFFAOYSA-N	CHEMBL4084907	BIMIRALISIB	Small molecule	2	P42336	Enzyme	Homo sapiens	Kd	=	1.5	nM	8.82	28829592
ADGGYDAFIHSYFI-UHFFFAOYSA-N	CHEMBL4084907	BIMIRALISIB	Small molecule	2	P42338	Enzyme	Homo sapiens	Kd	=	11	nM	7.96	28829592
ADGGYDAFIHSYFI-UHFFFAOYSA-N	CHEMBL4084907	BIMIRALISIB	Small molecule	2	P48736	Enzyme	Homo sapiens	Kd	=	25	nM	7.6	28829592
ADGGYDAFIHSYFI-UHFFFAOYSA-N	CHEMBL4084907	BIMIRALISIB	Small molecule	2	O00329	Enzyme	Homo sapiens	Kd	=	25	nM	7.6	28829592
ADGGYDAFIHSYFI-UHFFFAOYSA-N	CHEMBL4084907	BIMIRALISIB	Small molecule	2	P42345	Kinase	Homo sapiens	Kd	=	12	nM	7.92	28829592
ADGGYDAFIHSYFI-UHFFFAOYSA-N	CHEMBL4084907	BIMIRALISIB	Small molecule	2	O00750	Enzyme	Homo sapiens	Kd	=	820	nM	6.09	28829592
ADGGYDAFIHSYFI-UHFFFAOYSA-N	CHEMBL4084907	BIMIRALISIB	Small molecule	2	Q8NEB9	Enzyme	Homo sapiens	Kd	=	230	nM	6.64	28829592
ADGGYDAFIHSYFI-UHFFFAOYSA-N	CHEMBL4084907	BIMIRALISIB	Small molecule	2	P42336	Enzyme	Homo sapiens	Ki	=	17	nM	7.77	31244112
ADGGYDAFIHSYFI-UHFFFAOYSA-N	CHEMBL4084907	BIMIRALISIB	Small molecule	2	P42345	Kinase	Homo sapiens	Ki	=	62	nM	7.21	31244112
ADGGYDAFIHSYFI-UHFFFAOYSA-N	CHEMBL4084907	BIMIRALISIB	Small molecule	2	P42345	Kinase	Homo sapiens	Ki	=	62	nM	7.21	31465220
ADGGYDAFIHSYFI-UHFFFAOYSA-N	CHEMBL4084907	BIMIRALISIB	Small molecule	2	P42336	Enzyme	Homo sapiens	IC50	=	33	nM	7.48	34894440
ADGGYDAFIHSYFI-UHFFFAOYSA-N	CHEMBL4084907	BIMIRALISIB	Small molecule	2	P42338	Enzyme	Homo sapiens	IC50	=	661	nM	6.18	34894440
ADGGYDAFIHSYFI-UHFFFAOYSA-N	CHEMBL4084907	BIMIRALISIB	Small molecule	2	O00329	Enzyme	Homo sapiens	IC50	=	708	nM	6.15	34894440
ADGGYDAFIHSYFI-UHFFFAOYSA-N	CHEMBL4084907	BIMIRALISIB	Small molecule	2	P48736	Enzyme	Homo sapiens	IC50	=	451	nM	6.35	34894440
ADNPLDHMAVUMIW-CUZNLEPHSA-N	CHEMBL235363	SUBSTANCE P	Protein	1	P51144	GPCR	Mesocricetus auratus	IC50	=	148	nM	6.83	1331450
ADNPLDHMAVUMIW-CUZNLEPHSA-N	CHEMBL235363	SUBSTANCE P	Protein	1	P30547	GPCR	Cavia porcellus	EC50	=	5.6	nM	8.25	1331460
ADNPLDHMAVUMIW-CUZNLEPHSA-N	CHEMBL235363	SUBSTANCE P	Protein	1	P16610	GPCR	Rattus norvegicus	EC50	=	167	nM	6.78	1331460
ADNPLDHMAVUMIW-CUZNLEPHSA-N	CHEMBL235363	SUBSTANCE P	Protein	1	P16177	GPCR	Rattus norvegicus	EC50	=	7500	nM	5.12	1331460
ADNPLDHMAVUMIW-CUZNLEPHSA-N	CHEMBL235363	SUBSTANCE P	Protein	1	P14600	GPCR	Rattus norvegicus	IC50	=	0.12	nM	9.92	1370695
ADNPLDHMAVUMIW-CUZNLEPHSA-N	CHEMBL235363	SUBSTANCE P	Protein	1	P14600	GPCR	Rattus norvegicus	IC50	=	0.12	nM	9.92	1373191
ADNPLDHMAVUMIW-CUZNLEPHSA-N	CHEMBL235363	SUBSTANCE P	Protein	1	P30547	GPCR	Cavia porcellus	EC50	=	1	nM	9	1694545
ADNPLDHMAVUMIW-CUZNLEPHSA-N	CHEMBL235363	SUBSTANCE P	Protein	1	P16610	GPCR	Rattus norvegicus	EC50	=	1	nM	9	1694545
ADNPLDHMAVUMIW-CUZNLEPHSA-N	CHEMBL235363	SUBSTANCE P	Protein	1	P30547	GPCR	Cavia porcellus	EC50	=	4.91	nM	8.31	1694545
ADNPLDHMAVUMIW-CUZNLEPHSA-N	CHEMBL235363	SUBSTANCE P	Protein	1	P16610	GPCR	Rattus norvegicus	EC50	=	167.4	nM	6.78	1694545
ADNPLDHMAVUMIW-CUZNLEPHSA-N	CHEMBL235363	SUBSTANCE P	Protein	1	P14600	GPCR	Rattus norvegicus	IC50	=	0.12	nM	9.92	1851847
ADNPLDHMAVUMIW-CUZNLEPHSA-N	CHEMBL235363	SUBSTANCE P	Protein	1	P14600	GPCR	Rattus norvegicus	Ki	=	1.1	nM	8.96	2441057
ADNPLDHMAVUMIW-CUZNLEPHSA-N	CHEMBL235363	SUBSTANCE P	Protein	1	P14600	GPCR	Rattus norvegicus	IC50	=	0.64	nM	9.19	7515443
ADNPLDHMAVUMIW-CUZNLEPHSA-N	CHEMBL235363	SUBSTANCE P	Protein	1	P16610	GPCR	Rattus norvegicus	IC50	=	200	nM	6.7	7515443
ADNPLDHMAVUMIW-CUZNLEPHSA-N	CHEMBL235363	SUBSTANCE P	Protein	1	P16177	GPCR	Rattus norvegicus	IC50	=	130	nM	6.89	7515443
ADNPLDHMAVUMIW-CUZNLEPHSA-N	CHEMBL235363	SUBSTANCE P	Protein	1	P30547	GPCR	Cavia porcellus	Ki	=	50.5	nM	7.3	7693945
ADNPLDHMAVUMIW-CUZNLEPHSA-N	CHEMBL235363	SUBSTANCE P	Protein	1	P25103	GPCR	Homo sapiens	IC50	=	0.61	nM	9.21	9871670
ADNPLDHMAVUMIW-CUZNLEPHSA-N	CHEMBL235363	SUBSTANCE P	Protein	1	P29371	GPCR	Homo sapiens	IC50	=	125	nM	6.9	9871763
ADNPLDHMAVUMIW-CUZNLEPHSA-N	CHEMBL235363	SUBSTANCE P	Protein	1	P29371	GPCR	Homo sapiens	EC50	=	793	nM	6.1	9871763
ADNPLDHMAVUMIW-CUZNLEPHSA-N	CHEMBL235363	SUBSTANCE P	Protein	1	P25103	GPCR	Homo sapiens	Ki	=	1.6	nM	8.8	9871768
ADNPLDHMAVUMIW-CUZNLEPHSA-N	CHEMBL235363	SUBSTANCE P	Protein	1	P21452	GPCR	Homo sapiens	Ki	=	102	nM	6.99	10425111
ADNPLDHMAVUMIW-CUZNLEPHSA-N	CHEMBL235363	SUBSTANCE P	Protein	1	P21452	GPCR	Homo sapiens	IC50	=	245.47	nM	6.61	10425111
ADNPLDHMAVUMIW-CUZNLEPHSA-N	CHEMBL235363	SUBSTANCE P	Protein	1	P14600	GPCR	Rattus norvegicus	IC50	=	1.5	nM	8.82	10543877
ADNPLDHMAVUMIW-CUZNLEPHSA-N	CHEMBL235363	SUBSTANCE P	Protein	1	P25103	GPCR	Homo sapiens	EC50	=	1	nM	9	10794691
ADNPLDHMAVUMIW-CUZNLEPHSA-N	CHEMBL235363	SUBSTANCE P	Protein	1	P25103	GPCR	Homo sapiens	EC50	=	0.6	nM	9.22	10794691
ADNPLDHMAVUMIW-CUZNLEPHSA-N	CHEMBL235363	SUBSTANCE P	Protein	1	P25103	GPCR	Homo sapiens	IC50	=	1.4	nM	8.85	11052787
ADNPLDHMAVUMIW-CUZNLEPHSA-N	CHEMBL235363	SUBSTANCE P	Protein	1	P25103	GPCR	Homo sapiens	IC50	=	1.7	nM	8.77	11052787
ADNPLDHMAVUMIW-CUZNLEPHSA-N	CHEMBL235363	SUBSTANCE P	Protein	1	P25103	GPCR	Homo sapiens	IC50	=	0.9	nM	9.05	11052787
ADNPLDHMAVUMIW-CUZNLEPHSA-N	CHEMBL235363	SUBSTANCE P	Protein	1	P25103	GPCR	Homo sapiens	IC50	=	1.1	nM	8.96	11052787
ADNPLDHMAVUMIW-CUZNLEPHSA-N	CHEMBL235363	SUBSTANCE P	Protein	1	P25103	GPCR	Homo sapiens	IC50	=	0.12	nM	9.92	14998319
ADNPLDHMAVUMIW-CUZNLEPHSA-N	CHEMBL235363	SUBSTANCE P	Protein	1	P14600	GPCR	Rattus norvegicus	IC50	=	0.4074	nM	9.39	18067242
ADNPLDHMAVUMIW-CUZNLEPHSA-N	CHEMBL235363	SUBSTANCE P	Protein	1	P25103	GPCR	Homo sapiens	IC50	=	1.5	nM	8.82	18554914
ADNPLDHMAVUMIW-CUZNLEPHSA-N	CHEMBL235363	SUBSTANCE P	Protein	1	P25103	GPCR	Homo sapiens	EC50	=	0.05754	nM	10.24	19473027
ADNPLDHMAVUMIW-CUZNLEPHSA-N	CHEMBL235363	SUBSTANCE P	Protein	1	P25103	GPCR	Homo sapiens	IC50	=	1.5	nM	8.82	21421318
ADNPLDHMAVUMIW-CUZNLEPHSA-N	CHEMBL235363	SUBSTANCE P	Protein	1	P25103	GPCR	Homo sapiens	EC50	=	0.6	nM	9.22	22574973
ADNPLDHMAVUMIW-CUZNLEPHSA-N	CHEMBL235363	SUBSTANCE P	Protein	1	P14600	GPCR	Rattus norvegicus	IC50	=	1.09	nM	8.96	28105278
ADNPLDHMAVUMIW-CUZNLEPHSA-N	CHEMBL235363	SUBSTANCE P	Protein	1	Q92847	GPCR	Homo sapiens	EC50	=	66	nM	7.18	32882134
ADNPLDHMAVUMIW-CUZNLEPHSA-N	CHEMBL235363	SUBSTANCE P	Protein	1	P25103	GPCR	Homo sapiens	IC50	=	0.26	nM	9.59
ADNPLDHMAVUMIW-CUZNLEPHSA-N	CHEMBL235363	SUBSTANCE P	Protein	1	P30098	GPCR	Cavia porcellus	IC50	=	717	nM	6.14
ADNPLDHMAVUMIW-CUZNLEPHSA-N	CHEMBL235363	SUBSTANCE P	Protein	1	P25103	GPCR	Homo sapiens	IC50	=	0.24	nM	9.62
ADNPLDHMAVUMIW-CUZNLEPHSA-N	CHEMBL235363	SUBSTANCE P	Protein	1	P14600	GPCR	Rattus norvegicus	IC50	=	0.37	nM	9.43
ADNPLDHMAVUMIW-CUZNLEPHSA-N	CHEMBL235363	SUBSTANCE P	Protein	1	P30547	GPCR	Cavia porcellus	IC50	=	0.07	nM	10.15
ADNPLDHMAVUMIW-CUZNLEPHSA-N	CHEMBL235363	SUBSTANCE P	Protein	1	P14600	GPCR	Rattus norvegicus	IC50	=	0.12	nM	9.92
ADZBMFGQQWPHMJ-RHSMWYFYSA-N	CHEMBL4227505	BLZ945	Small molecule	2	P07333	Kinase	Homo sapiens	IC50	=	1.2	nM	8.92	29293000
ADZBMFGQQWPHMJ-RHSMWYFYSA-N	CHEMBL4227505	BLZ945	Small molecule	2	P07333	Kinase	Homo sapiens	IC50	=	1	nM	9	32787110
ADZBMFGQQWPHMJ-RHSMWYFYSA-N	CHEMBL4227505	BLZ945	Small molecule	2	P07333	Kinase	Homo sapiens	Kd	=	3.4	nM	8.47	32787110
ADZBMFGQQWPHMJ-RHSMWYFYSA-N	CHEMBL4227505	BLZ945	Small molecule	2	P36888	Kinase	Homo sapiens	Kd	=	8700	nM	5.06	32787110
ADZBMFGQQWPHMJ-RHSMWYFYSA-N	CHEMBL4227505	BLZ945	Small molecule	2	P10721	Kinase	Homo sapiens	Kd	=	3000	nM	5.52	32787110
ADZBMFGQQWPHMJ-RHSMWYFYSA-N	CHEMBL4227505	BLZ945	Small molecule	2	P09619	Kinase	Homo sapiens	IC50	=	579	nM	6.24	32787110
ADZBMFGQQWPHMJ-RHSMWYFYSA-N	CHEMBL4227505	BLZ945	Small molecule	2	P07333	Kinase	Homo sapiens	IC50	=	155	nM	6.81	32787110
ADZBMFGQQWPHMJ-RHSMWYFYSA-N	CHEMBL4227505	BLZ945	Small molecule	2	P09619	Kinase	Homo sapiens	Kd	=	46	nM	7.34	32787110
ADZBMFGQQWPHMJ-RHSMWYFYSA-N	CHEMBL4227505	BLZ945	Small molecule	2	P16234	Kinase	Homo sapiens	Kd	=	210	nM	6.68	32787110
AEJACXAFHXBVHF-UHFFFAOYSA-N	CHEMBL4212692	XP-102	Small molecule	1	P04049	Kinase	Homo sapiens	IC50	=	0.6	nM	9.22	29461827
AEJACXAFHXBVHF-UHFFFAOYSA-N	CHEMBL4212692	XP-102	Small molecule	1	P15056	Kinase	Homo sapiens	IC50	=	0.8	nM	9.1	29461827
AEJACXAFHXBVHF-UHFFFAOYSA-N	CHEMBL4212692	XP-102	Small molecule	1	P15056	Kinase	Homo sapiens	IC50	=	0.5	nM	9.3	29461827
AEJACXAFHXBVHF-UHFFFAOYSA-N	CHEMBL4212692	XP-102	Small molecule	1	P15056	Kinase	Homo sapiens	IC50	=	0.4	nM	9.4	29461827
AEJACXAFHXBVHF-UHFFFAOYSA-N	CHEMBL4212692	XP-102	Small molecule	1	P15056	Kinase	Homo sapiens	Kd	=	0.33	nM	9.48	32223235
AEJACXAFHXBVHF-UHFFFAOYSA-N	CHEMBL4212692	XP-102	Small molecule	1	P15056	Kinase	Homo sapiens	Kd	=	0.37	nM	9.43	32223235
AEJACXAFHXBVHF-UHFFFAOYSA-N	CHEMBL4212692	XP-102	Small molecule	1	P15056	Kinase	Homo sapiens	IC50	=	0.4	nM	9.4	32340792
AEQDBKHAAWUCMT-UHFFFAOYSA-N	CHEMBL1322218	PROCATEROL HYDROCHLORIDE	Small molecule	3	B2RXH2	Epigenetic regulator	Homo sapiens	Potency	=	35481.3	nM	4.45
AEQDBKHAAWUCMT-UHFFFAOYSA-N	CHEMBL1322218	PROCATEROL HYDROCHLORIDE	Small molecule	3	Q16637	Epigenetic regulator	Homo sapiens	Potency	=	2511.9	nM	5.6
AEQDBKHAAWUCMT-UHFFFAOYSA-N	CHEMBL1322218	PROCATEROL HYDROCHLORIDE	Small molecule	3	Q16665	Other	Homo sapiens	Potency	=	2511.9	nM	5.6
AEQDBKHAAWUCMT-UHFFFAOYSA-N	CHEMBL1322218	PROCATEROL HYDROCHLORIDE	Small molecule	3	P02791	Other	Equus caballus	Potency	=	31622.8	nM	4.5
AEQDBKHAAWUCMT-UHFFFAOYSA-N	CHEMBL1322218	PROCATEROL HYDROCHLORIDE	Small molecule	3	Q16665	Other	Homo sapiens	Potency	=	2511.9	nM	5.6
AEQDBKHAAWUCMT-UHFFFAOYSA-N	CHEMBL1322218	PROCATEROL HYDROCHLORIDE	Small molecule	3	P10253	Enzyme	Homo sapiens	Potency	=	6309.6	nM	5.2
AEQDJSLRWYMAQI-KRWDZBQOSA-N	CHEMBL487182	TETRAHYDROPALMATINE	Small molecule	2	P13726	Other	Homo sapiens	IC50	=	22.78	nM	7.64	23199480
AEQDJSLRWYMAQI-KRWDZBQOSA-N	CHEMBL487182	TETRAHYDROPALMATINE	Small molecule	2	P13726	Other	Homo sapiens	IC50	=	22.78	nM	7.64	23199480
AEQDJSLRWYMAQI-KRWDZBQOSA-N	CHEMBL487182	TETRAHYDROPALMATINE	Small molecule	2	P21728	GPCR	Homo sapiens	Ki	=	231	nM	6.64	23332346
AEQDJSLRWYMAQI-KRWDZBQOSA-N	CHEMBL487182	TETRAHYDROPALMATINE	Small molecule	2	P21728	GPCR	Homo sapiens	Ki	=	153	nM	6.82	28214075
AEQDJSLRWYMAQI-KRWDZBQOSA-N	CHEMBL487182	TETRAHYDROPALMATINE	Small molecule	2	P14416	GPCR	Homo sapiens	Ki	=	1125	nM	5.95	28214075
AEQDJSLRWYMAQI-KRWDZBQOSA-N	CHEMBL487182	TETRAHYDROPALMATINE	Small molecule	2	P35462	GPCR	Homo sapiens	Ki	=	1371	nM	5.86	28214075
AEQDJSLRWYMAQI-KRWDZBQOSA-N	CHEMBL487182	TETRAHYDROPALMATINE	Small molecule	2	P21918	GPCR	Homo sapiens	Ki	=	305	nM	6.52	28214075
AEQDJSLRWYMAQI-KRWDZBQOSA-N	CHEMBL487182	TETRAHYDROPALMATINE	Small molecule	2	P21728	GPCR	Homo sapiens	IC50	=	1630	nM	5.79	30981605
AEQDJSLRWYMAQI-KRWDZBQOSA-N	CHEMBL487182	TETRAHYDROPALMATINE	Small molecule	2	P14416	GPCR	Homo sapiens	IC50	=	450	nM	6.35	30981605
AEULIVPVIDOLIN-UHFFFAOYSA-N	CHEMBL2010872	CEP-11981	Small molecule	2	Q12809	Ion channel	Homo sapiens	IC50	=	20000	nM	4.7	22148921
AEULIVPVIDOLIN-UHFFFAOYSA-N	CHEMBL2010872	CEP-11981	Small molecule	2	P08173	GPCR	Homo sapiens	Ki	=	2900	nM	5.54	22148921
AEULIVPVIDOLIN-UHFFFAOYSA-N	CHEMBL2010872	CEP-11981	Small molecule	2	P29274	GPCR	Homo sapiens	Ki	=	500	nM	6.3	22148921
AEULIVPVIDOLIN-UHFFFAOYSA-N	CHEMBL2010872	CEP-11981	Small molecule	2	Q16620	Kinase	Homo sapiens	IC50	=	5	nM	8.3	22148921
AEULIVPVIDOLIN-UHFFFAOYSA-N	CHEMBL2010872	CEP-11981	Small molecule	2	P04629	Kinase	Homo sapiens	IC50	=	3	nM	8.52	22148921
AEULIVPVIDOLIN-UHFFFAOYSA-N	CHEMBL2010872	CEP-11981	Small molecule	2	P49116	Nuclear receptor	Homo sapiens	IC50	=	14	nM	7.85	22148921
AEULIVPVIDOLIN-UHFFFAOYSA-N	CHEMBL2010872	CEP-11981	Small molecule	2	P07949	Kinase	Homo sapiens	IC50	=	5	nM	8.3	22148921
AEULIVPVIDOLIN-UHFFFAOYSA-N	CHEMBL2010872	CEP-11981	Small molecule	2	P16234	Kinase	Homo sapiens	IC50	=	246	nM	6.61	22148921
AEULIVPVIDOLIN-UHFFFAOYSA-N	CHEMBL2010872	CEP-11981	Small molecule	2	Q13188	Kinase	Homo sapiens	IC50	=	21	nM	7.68	22148921
AEULIVPVIDOLIN-UHFFFAOYSA-N	CHEMBL2010872	CEP-11981	Small molecule	2	P07333	Kinase	Homo sapiens	IC50	=	78	nM	7.11	22148921
AEULIVPVIDOLIN-UHFFFAOYSA-N	CHEMBL2010872	CEP-11981	Small molecule	2	P36888	Kinase	Homo sapiens	IC50	=	71	nM	7.15	22148921
AEULIVPVIDOLIN-UHFFFAOYSA-N	CHEMBL2010872	CEP-11981	Small molecule	2	P17948	Kinase	Homo sapiens	IC50	=	3	nM	8.52	22148921
AEULIVPVIDOLIN-UHFFFAOYSA-N	CHEMBL2010872	CEP-11981	Small molecule	2	P22607	Kinase	Homo sapiens	IC50	=	89	nM	7.05	22148921
AEULIVPVIDOLIN-UHFFFAOYSA-N	CHEMBL2010872	CEP-11981	Small molecule	2	P11362	Kinase	Homo sapiens	IC50	=	13	nM	7.89	22148921
AEULIVPVIDOLIN-UHFFFAOYSA-N	CHEMBL2010872	CEP-11981	Small molecule	2	P12931	Kinase	Homo sapiens	IC50	=	37	nM	7.43	22148921
AEULIVPVIDOLIN-UHFFFAOYSA-N	CHEMBL2010872	CEP-11981	Small molecule	2	P48729	Kinase	Homo sapiens	IC50	=	48	nM	7.32	22148921
AEULIVPVIDOLIN-UHFFFAOYSA-N	CHEMBL2010872	CEP-11981	Small molecule	2	O96017	Kinase	Homo sapiens	IC50	=	140	nM	6.85	22148921
AEULIVPVIDOLIN-UHFFFAOYSA-N	CHEMBL2010872	CEP-11981	Small molecule	2	Q06187	Kinase	Homo sapiens	IC50	=	93	nM	7.03	22148921
AEULIVPVIDOLIN-UHFFFAOYSA-N	CHEMBL2010872	CEP-11981	Small molecule	2	P16277	Kinase	Mus musculus	IC50	=	8	nM	8.1	22148921
AEULIVPVIDOLIN-UHFFFAOYSA-N	CHEMBL2010872	CEP-11981	Small molecule	2	O14965	Kinase	Homo sapiens	IC50	=	42	nM	7.38	22148921
AEULIVPVIDOLIN-UHFFFAOYSA-N	CHEMBL2010872	CEP-11981	Small molecule	2	Q9UM73	Kinase	Homo sapiens	IC50	=	132	nM	6.88	22148921
AEULIVPVIDOLIN-UHFFFAOYSA-N	CHEMBL2010872	CEP-11981	Small molecule	2	P33261	Cytochrome	Homo sapiens	IC50	=	9000	nM	5.05	22148921
AEULIVPVIDOLIN-UHFFFAOYSA-N	CHEMBL2010872	CEP-11981	Small molecule	2	Q02763	Kinase	Homo sapiens	IC50	=	50	nM	7.3	22148921
AEULIVPVIDOLIN-UHFFFAOYSA-N	CHEMBL2010872	CEP-11981	Small molecule	2	Q02763	Kinase	Homo sapiens	IC50	=	22	nM	7.66	22148921
AEULIVPVIDOLIN-UHFFFAOYSA-N	CHEMBL2010872	CEP-11981	Small molecule	2	P35968	Kinase	Homo sapiens	IC50	=	4	nM	8.4	22148921
AEXFXNFMSAAELR-RXVVDRJESA-N	CHEMBL3900409	BRENSOCATIB	Small molecule	3	P97821	Protease	Mus musculus	IC50	=	25.12	nM	7.6	27690432
AEXFXNFMSAAELR-RXVVDRJESA-N	CHEMBL3900409	BRENSOCATIB	Small molecule	3	P80067	Enzyme	Rattus norvegicus	IC50	=	19.95	nM	7.7	27690432
AEXFXNFMSAAELR-RXVVDRJESA-N	CHEMBL3900409	BRENSOCATIB	Small molecule	3	O97578	Protease	Canis lupus familiaris	IC50	=	15.85	nM	7.8	27690432
AEXFXNFMSAAELR-RXVVDRJESA-N	CHEMBL3900409	BRENSOCATIB	Small molecule	3	P53634	Protease	Homo sapiens	Kd	=	2.512	nM	8.6	27690432
AEXFXNFMSAAELR-RXVVDRJESA-N	CHEMBL3900409	BRENSOCATIB	Small molecule	3	P53634	Protease	Homo sapiens	IC50	=	141.25	nM	6.85	27690432
AEXFXNFMSAAELR-RXVVDRJESA-N	CHEMBL3900409	BRENSOCATIB	Small molecule	3	P53634	Protease	Homo sapiens	IC50	=	61.66	nM	7.21	27690432
AEXFXNFMSAAELR-RXVVDRJESA-N	CHEMBL3900409	BRENSOCATIB	Small molecule	3	P53634	Protease	Homo sapiens	IC50	=	208.93	nM	6.68	27690432
AEXFXNFMSAAELR-RXVVDRJESA-N	CHEMBL3900409	BRENSOCATIB	Small molecule	3	P53634	Protease	Homo sapiens	IC50	=	114.82	nM	6.94	27690432
AEXFXNFMSAAELR-RXVVDRJESA-N	CHEMBL3900409	BRENSOCATIB	Small molecule	3	P53634	Protease	Homo sapiens	IC50	=	3.981	nM	8.4	27690432
AEXFXNFMSAAELR-RXVVDRJESA-N	CHEMBL3900409	BRENSOCATIB	Small molecule	3	P53634	Protease	Homo sapiens	IC50	=	3.981	nM	8.4	27690432
AEXFXNFMSAAELR-RXVVDRJESA-N	CHEMBL3900409	BRENSOCATIB	Small molecule	3	P53634	Protease	Homo sapiens	IC50	=	19.4	nM	7.71	34374541
AEXFXNFMSAAELR-RXVVDRJESA-N	CHEMBL3900409	BRENSOCATIB	Small molecule	3	P53634	Protease	Homo sapiens	IC50	=	10.3	nM	7.99	34374541
AEXFXNFMSAAELR-RXVVDRJESA-N	CHEMBL3900409	BRENSOCATIB	Small molecule	3	P53634	Protease	Homo sapiens	IC50	=	15.2	nM	7.82	34374541
AEXFXNFMSAAELR-RXVVDRJESA-N	CHEMBL3900409	BRENSOCATIB	Small molecule	3	P53634	Protease	Homo sapiens	IC50	=	19.4	nM	7.71	35429909
AEXFXNFMSAAELR-RXVVDRJESA-N	CHEMBL3900409	BRENSOCATIB	Small molecule	3	P53634	Protease	Homo sapiens	IC50	=	10.3	nM	7.99	35429909
AEXFXNFMSAAELR-RXVVDRJESA-N	CHEMBL3900409	BRENSOCATIB	Small molecule	3	P53634	Protease	Homo sapiens	IC50	=	15.2	nM	7.82	35429909
AFJRDFWMXUECEW-LBPRGKRZSA-N	CHEMBL2219422	AFURESERTIB	Small molecule	2	P31749	Kinase	Homo sapiens	Kd	=	63	nM	7.2	29191878
AFJRDFWMXUECEW-LBPRGKRZSA-N	CHEMBL2219422	AFURESERTIB	Small molecule	2	P31751	Kinase	Homo sapiens	Kd	=	2800	nM	5.55	29191878
AFJRDFWMXUECEW-LBPRGKRZSA-N	CHEMBL2219422	AFURESERTIB	Small molecule	2	Q9Y243	Kinase	Homo sapiens	Kd	=	7	nM	8.15	29191878
AFJRDFWMXUECEW-LBPRGKRZSA-N	CHEMBL2219422	AFURESERTIB	Small molecule	2	O14578	Kinase	Homo sapiens	Kd	=	4258	nM	5.37	29191878
AFJRDFWMXUECEW-LBPRGKRZSA-N	CHEMBL2219422	AFURESERTIB	Small molecule	2	Q16512	Kinase	Homo sapiens	Kd	=	880	nM	6.06	29191878
AFJRDFWMXUECEW-LBPRGKRZSA-N	CHEMBL2219422	AFURESERTIB	Small molecule	2	P17612	Kinase	Homo sapiens	Kd	=	133	nM	6.88	29191878
AFJRDFWMXUECEW-LBPRGKRZSA-N	CHEMBL2219422	AFURESERTIB	Small molecule	2	P22694	Kinase	Homo sapiens	Kd	=	211	nM	6.68	29191878
AFJRDFWMXUECEW-LBPRGKRZSA-N	CHEMBL2219422	AFURESERTIB	Small molecule	2	P17252	Kinase	Homo sapiens	Kd	=	21352	nM	4.67	29191878
AFJRDFWMXUECEW-LBPRGKRZSA-N	CHEMBL2219422	AFURESERTIB	Small molecule	2	P05771	Kinase	Homo sapiens	Kd	=	4879	nM	5.31	29191878
AFJRDFWMXUECEW-LBPRGKRZSA-N	CHEMBL2219422	AFURESERTIB	Small molecule	2	Q9BZL6	Kinase	Homo sapiens	Kd	=	3911	nM	5.41	29191878
AFJRDFWMXUECEW-LBPRGKRZSA-N	CHEMBL2219422	AFURESERTIB	Small molecule	2	Q13464	Kinase	Homo sapiens	Kd	=	2144	nM	5.67	29191878
AFJRDFWMXUECEW-LBPRGKRZSA-N	CHEMBL2219422	AFURESERTIB	Small molecule	2	O75116	Kinase	Homo sapiens	Kd	=	4733	nM	5.33	29191878
AFJRDFWMXUECEW-LBPRGKRZSA-N	CHEMBL2219422	AFURESERTIB	Small molecule	2	P31749	Kinase	Homo sapiens	IC50	=	16.9	nM	7.77	31301565
AFJRDFWMXUECEW-LBPRGKRZSA-N	CHEMBL2219422	AFURESERTIB	Small molecule	2	P31749	Kinase	Homo sapiens	Ki	=	0.08	nM	10.1	31301565
AFJRDFWMXUECEW-LBPRGKRZSA-N	CHEMBL2219422	AFURESERTIB	Small molecule	2	P31749	Kinase	Homo sapiens	IC50	=	1	nM	9
AFJRDFWMXUECEW-LBPRGKRZSA-N	CHEMBL2219422	AFURESERTIB	Small molecule	2	P31751	Kinase	Homo sapiens	IC50	=	10	nM	8
AFJRDFWMXUECEW-LBPRGKRZSA-N	CHEMBL2219422	AFURESERTIB	Small molecule	2	Q9Y243	Kinase	Homo sapiens	IC50	=	1.585	nM	8.8
AFLFKFHDSCQHOL-IZZDOVSWSA-N	CHEMBL3707395	ELAFIBRANOR	Small molecule	3	P37231	Nuclear receptor	Homo sapiens	EC50	=	2116	nM	5.67	31312410
AFLFKFHDSCQHOL-IZZDOVSWSA-N	CHEMBL3707395	ELAFIBRANOR	Small molecule	3	Q03181	Nuclear receptor	Homo sapiens	EC50	=	115	nM	6.94	31312410
AFLFKFHDSCQHOL-IZZDOVSWSA-N	CHEMBL3707395	ELAFIBRANOR	Small molecule	3	Q07869	Nuclear receptor	Homo sapiens	EC50	=	225	nM	6.65	31312410
AFLFKFHDSCQHOL-IZZDOVSWSA-N	CHEMBL3707395	ELAFIBRANOR	Small molecule	3	Q07869	Nuclear receptor	Homo sapiens	EC50	=	10	nM	8	31930920
AFLFKFHDSCQHOL-IZZDOVSWSA-N	CHEMBL3707395	ELAFIBRANOR	Small molecule	3	Q03181	Nuclear receptor	Homo sapiens	EC50	=	10	nM	8	31930920
AFLFKFHDSCQHOL-IZZDOVSWSA-N	CHEMBL3707395	ELAFIBRANOR	Small molecule	3	Q07869	Nuclear receptor	Homo sapiens	EC50	=	760	nM	6.12	33784603
AFLFKFHDSCQHOL-IZZDOVSWSA-N	CHEMBL3707395	ELAFIBRANOR	Small molecule	3	Q03181	Nuclear receptor	Homo sapiens	EC50	=	730	nM	6.14	33784603
AFLFKFHDSCQHOL-IZZDOVSWSA-N	CHEMBL3707395	ELAFIBRANOR	Small molecule	3	P37231	Nuclear receptor	Homo sapiens	EC50	=	2790	nM	5.55	33784603
AFLFKFHDSCQHOL-IZZDOVSWSA-N	CHEMBL3707395	ELAFIBRANOR	Small molecule	3	Q8R4B8	Other	Mus musculus	IC50	=	39600	nM	4.4	33845232
AFLFKFHDSCQHOL-IZZDOVSWSA-N	CHEMBL3707395	ELAFIBRANOR	Small molecule	3	Q07869	Nuclear receptor	Homo sapiens	EC50	=	375	nM	6.43	34455359
AFLFKFHDSCQHOL-IZZDOVSWSA-N	CHEMBL3707395	ELAFIBRANOR	Small molecule	3	P37231	Nuclear receptor	Homo sapiens	EC50	=	3962	nM	5.4	34455359
AFLFKFHDSCQHOL-IZZDOVSWSA-N	CHEMBL3707395	ELAFIBRANOR	Small molecule	3	Q03181	Nuclear receptor	Homo sapiens	EC50	=	249	nM	6.6	34455359
AFLFKFHDSCQHOL-IZZDOVSWSA-N	CHEMBL3707395	ELAFIBRANOR	Small molecule	3	Q07869	Nuclear receptor	Homo sapiens	EC50	=	820.3	nM	6.09	35060744
AFLFKFHDSCQHOL-IZZDOVSWSA-N	CHEMBL3707395	ELAFIBRANOR	Small molecule	3	Q03181	Nuclear receptor	Homo sapiens	EC50	=	842.9	nM	6.07	35060744
AFLFKFHDSCQHOL-IZZDOVSWSA-N	CHEMBL3707395	ELAFIBRANOR	Small molecule	3	P37231	Nuclear receptor	Homo sapiens	EC50	=	1843.8	nM	5.73	35060744
AFNHHLILYQEHKK-BDAKNGLRSA-N	CHEMBL269864	ULODESINE	Small molecule	2	P00491	Enzyme	Homo sapiens	Ki	=	1.1	nM	8.96	14613329
AFNHHLILYQEHKK-BDAKNGLRSA-N	CHEMBL269864	ULODESINE	Small molecule	2	P00491	Enzyme	Homo sapiens	Ki	=	0.016	nM	10.8	14613329
AFNHHLILYQEHKK-BDAKNGLRSA-N	CHEMBL269864	ULODESINE	Small molecule	2	P00491	Enzyme	Homo sapiens	Ki	=	0.0107	nM	10.97	18251493
AFNHHLILYQEHKK-BDAKNGLRSA-N	CHEMBL269864	ULODESINE	Small molecule	2	P55859	Enzyme	Bos taurus	Ki	=	0.1	nM	10	18251493
AFNHHLILYQEHKK-BDAKNGLRSA-N	CHEMBL269864	ULODESINE	Small molecule	2	Q8T9Z7	Enzyme	Plasmodium falciparum	Ki	=	0.5	nM	9.3	18251493
AFNHHLILYQEHKK-BDAKNGLRSA-N	CHEMBL269864	ULODESINE	Small molecule	2	P00491	Enzyme	Homo sapiens	Ki	=	1.1	nM	8.96	18778937
AFNHHLILYQEHKK-BDAKNGLRSA-N	CHEMBL269864	ULODESINE	Small molecule	2	P00491	Enzyme	Homo sapiens	Ki	=	0.0107	nM	10.97	18778937
AFNHHLILYQEHKK-BDAKNGLRSA-N	CHEMBL269864	ULODESINE	Small molecule	2	P00491	Enzyme	Homo sapiens	Ki	=	0.27	nM	9.57	18778937
AFNHHLILYQEHKK-BDAKNGLRSA-N	CHEMBL269864	ULODESINE	Small molecule	2	P00491	Enzyme	Homo sapiens	Ki	=	1.1	nM	8.96	18800772
AFNHHLILYQEHKK-BDAKNGLRSA-N	CHEMBL269864	ULODESINE	Small molecule	2	P00491	Enzyme	Homo sapiens	Ki	=	0.011	nM	10.96	18800772
AFNHHLILYQEHKK-BDAKNGLRSA-N	CHEMBL269864	ULODESINE	Small molecule	2	Q8T9Z7	Enzyme	Plasmodium falciparum	Ki	=	0.5	nM	9.3	18800772
AFNHHLILYQEHKK-BDAKNGLRSA-N	CHEMBL269864	ULODESINE	Small molecule	2	P00491	Enzyme	Homo sapiens	Ki	=	0.0085	nM	11.07	19170524
AFNHHLILYQEHKK-BDAKNGLRSA-N	CHEMBL269864	ULODESINE	Small molecule	2	P00491	Enzyme	Homo sapiens	Ki	=	1.1	nM	8.96	30769179
AFNHHLILYQEHKK-BDAKNGLRSA-N	CHEMBL269864	ULODESINE	Small molecule	2	P00491	Enzyme	Homo sapiens	Ki	=	1.1	nM	8.96	30964283
AFNHHLILYQEHKK-BDAKNGLRSA-N	CHEMBL269864	ULODESINE	Small molecule	2	P00491	Enzyme	Homo sapiens	Ki	=	0.016	nM	10.8	30964283
AFNHHLILYQEHKK-BDAKNGLRSA-N	CHEMBL269864	ULODESINE	Small molecule	2	Q8I3X4	Enzyme	Plasmodium falciparum (isolate 3D7)	Ki	=	0.5	nM	9.3	30964283
AFSDNFLWKVMVRB-UHFFFAOYSA-N	CHEMBL6246	ELLAGIC ACID	Small molecule	2	P12931	Kinase	Homo sapiens	IC50	=	300	nM	6.52	7518523
AFSDNFLWKVMVRB-UHFFFAOYSA-N	CHEMBL6246	ELLAGIC ACID	Small molecule	2	Q7ZJM1	Enzyme	Human immunodeficiency virus 1	IC50	=	5100	nM	5.29	10841789
AFSDNFLWKVMVRB-UHFFFAOYSA-N	CHEMBL6246	ELLAGIC ACID	Small molecule	2	P52020	Enzyme	Rattus norvegicus	IC50	=	2000	nM	5.7	11520216
AFSDNFLWKVMVRB-UHFFFAOYSA-N	CHEMBL6246	ELLAGIC ACID	Small molecule	2	Q4U2R8	Transporter	Homo sapiens	IC50	=	270	nM	6.57	15870380
AFSDNFLWKVMVRB-UHFFFAOYSA-N	CHEMBL6246	ELLAGIC ACID	Small molecule	2	P49841	Kinase	Homo sapiens	IC50	=	7500	nM	5.12	16610779
AFSDNFLWKVMVRB-UHFFFAOYSA-N	CHEMBL6246	ELLAGIC ACID	Small molecule	2	Q07014	Kinase	Rattus norvegicus	IC50	=	2900	nM	5.54	16610779
AFSDNFLWKVMVRB-UHFFFAOYSA-N	CHEMBL6246	ELLAGIC ACID	Small molecule	2	Q64725	Kinase	Rattus norvegicus	IC50	=	4300	nM	5.37	16610779
AFSDNFLWKVMVRB-UHFFFAOYSA-N	CHEMBL6246	ELLAGIC ACID	Small molecule	2	Q6P6U0	Kinase	Rattus norvegicus	IC50	=	9400	nM	5.03	16610779
AFSDNFLWKVMVRB-UHFFFAOYSA-N	CHEMBL6246	ELLAGIC ACID	Small molecule	2	Q7ZJM1	Enzyme	Human immunodeficiency virus 1	IC50	=	5100	nM	5.29	17367896
AFSDNFLWKVMVRB-UHFFFAOYSA-N	CHEMBL6246	ELLAGIC ACID	Small molecule	2	P25779	Protease	Trypanosoma cruzi	IC50	=	64000	nM	4.19	18333608
AFSDNFLWKVMVRB-UHFFFAOYSA-N	CHEMBL6246	ELLAGIC ACID	Small molecule	2	P00390	Enzyme	Homo sapiens	IC50	=	22800	nM	4.64	19015351
AFSDNFLWKVMVRB-UHFFFAOYSA-N	CHEMBL6246	ELLAGIC ACID	Small molecule	2	P09211	Enzyme	Homo sapiens	IC50	=	77100	nM	4.11	19015351
AFSDNFLWKVMVRB-UHFFFAOYSA-N	CHEMBL6246	ELLAGIC ACID	Small molecule	2	Q8ILQ7	Enzyme	Plasmodium falciparum	IC50	=	74400	nM	4.13	19015351
AFSDNFLWKVMVRB-UHFFFAOYSA-N	CHEMBL6246	ELLAGIC ACID	Small molecule	2	P68400	Kinase	Homo sapiens	IC50	=	40	nM	7.4	19414254
AFSDNFLWKVMVRB-UHFFFAOYSA-N	CHEMBL6246	ELLAGIC ACID	Small molecule	2	P00915	Enzyme	Homo sapiens	Ki	=	2320	nM	5.63	20185318
AFSDNFLWKVMVRB-UHFFFAOYSA-N	CHEMBL6246	ELLAGIC ACID	Small molecule	2	P00918	Enzyme	Homo sapiens	Ki	=	2180	nM	5.66	20185318
AFSDNFLWKVMVRB-UHFFFAOYSA-N	CHEMBL6246	ELLAGIC ACID	Small molecule	2	P07451	Enzyme	Homo sapiens	Ki	=	10500	nM	4.98	20185318
AFSDNFLWKVMVRB-UHFFFAOYSA-N	CHEMBL6246	ELLAGIC ACID	Small molecule	2	P22748	Enzyme	Homo sapiens	Ki	=	9080	nM	5.04	20185318
AFSDNFLWKVMVRB-UHFFFAOYSA-N	CHEMBL6246	ELLAGIC ACID	Small molecule	2	P35218	Enzyme	Homo sapiens	Ki	=	7590	nM	5.12	20185318
AFSDNFLWKVMVRB-UHFFFAOYSA-N	CHEMBL6246	ELLAGIC ACID	Small molecule	2	Q9Y2D0	Enzyme	Homo sapiens	Ki	=	12700	nM	4.9	20185318
AFSDNFLWKVMVRB-UHFFFAOYSA-N	CHEMBL6246	ELLAGIC ACID	Small molecule	2	P23280	Enzyme	Homo sapiens	Ki	=	7060	nM	5.15	20185318
AFSDNFLWKVMVRB-UHFFFAOYSA-N	CHEMBL6246	ELLAGIC ACID	Small molecule	2	P43166	Enzyme	Homo sapiens	Ki	=	6320	nM	5.2	20185318
AFSDNFLWKVMVRB-UHFFFAOYSA-N	CHEMBL6246	ELLAGIC ACID	Small molecule	2	Q16790	Enzyme	Homo sapiens	Ki	=	9370	nM	5.03	20185318
AFSDNFLWKVMVRB-UHFFFAOYSA-N	CHEMBL6246	ELLAGIC ACID	Small molecule	2	O43570	Enzyme	Homo sapiens	Ki	=	10100	nM	5	20185318
AFSDNFLWKVMVRB-UHFFFAOYSA-N	CHEMBL6246	ELLAGIC ACID	Small molecule	2	Q9D6N1	Enzyme	Mus musculus	Ki	=	10300	nM	4.99	20185318
AFSDNFLWKVMVRB-UHFFFAOYSA-N	CHEMBL6246	ELLAGIC ACID	Small molecule	2	Q9ULX7	Enzyme	Homo sapiens	Ki	=	8910	nM	5.05	20185318
AFSDNFLWKVMVRB-UHFFFAOYSA-N	CHEMBL6246	ELLAGIC ACID	Small molecule	2	P15121	Enzyme	Homo sapiens	IC50	=	200	nM	6.7	22261024
AFSDNFLWKVMVRB-UHFFFAOYSA-N	CHEMBL6246	ELLAGIC ACID	Small molecule	2	P31749	Kinase	Homo sapiens	IC50	=	3340	nM	5.48	22377675
AFSDNFLWKVMVRB-UHFFFAOYSA-N	CHEMBL6246	ELLAGIC ACID	Small molecule	2	O60285	Kinase	Homo sapiens	IC50	=	510	nM	6.29	22377675
AFSDNFLWKVMVRB-UHFFFAOYSA-N	CHEMBL6246	ELLAGIC ACID	Small molecule	2	O14965	Kinase	Homo sapiens	IC50	=	2480	nM	5.61	22377675
AFSDNFLWKVMVRB-UHFFFAOYSA-N	CHEMBL6246	ELLAGIC ACID	Small molecule	2	Q96GD4	Kinase	Homo sapiens	IC50	=	2500	nM	5.6	22377675
AFSDNFLWKVMVRB-UHFFFAOYSA-N	CHEMBL6246	ELLAGIC ACID	Small molecule	2	P15056	Kinase	Homo sapiens	IC50	=	1760	nM	5.75	22377675
AFSDNFLWKVMVRB-UHFFFAOYSA-N	CHEMBL6246	ELLAGIC ACID	Small molecule	2	P00533	Kinase	Homo sapiens	IC50	=	690	nM	6.16	22377675
AFSDNFLWKVMVRB-UHFFFAOYSA-N	CHEMBL6246	ELLAGIC ACID	Small molecule	2	P54760	Kinase	Homo sapiens	IC50	=	1830	nM	5.74	22377675
AFSDNFLWKVMVRB-UHFFFAOYSA-N	CHEMBL6246	ELLAGIC ACID	Small molecule	2	P04626	Kinase	Homo sapiens	IC50	=	3540	nM	5.45	22377675
AFSDNFLWKVMVRB-UHFFFAOYSA-N	CHEMBL6246	ELLAGIC ACID	Small molecule	2	Q05397	Kinase	Homo sapiens	IC50	=	3110	nM	5.51	22377675
AFSDNFLWKVMVRB-UHFFFAOYSA-N	CHEMBL6246	ELLAGIC ACID	Small molecule	2	P08069	Kinase	Homo sapiens	IC50	=	250	nM	6.6	22377675
AFSDNFLWKVMVRB-UHFFFAOYSA-N	CHEMBL6246	ELLAGIC ACID	Small molecule	2	P12931	Kinase	Homo sapiens	IC50	=	800	nM	6.1	22377675
AFSDNFLWKVMVRB-UHFFFAOYSA-N	CHEMBL6246	ELLAGIC ACID	Small molecule	2	P35968	Kinase	Homo sapiens	IC50	=	790	nM	6.1	22377675
AFSDNFLWKVMVRB-UHFFFAOYSA-N	CHEMBL6246	ELLAGIC ACID	Small molecule	2	P35916	Kinase	Homo sapiens	IC50	=	1540	nM	5.81	22377675
AFSDNFLWKVMVRB-UHFFFAOYSA-N	CHEMBL6246	ELLAGIC ACID	Small molecule	2	P06213	Kinase	Homo sapiens	IC50	=	340	nM	6.47	22377675
AFSDNFLWKVMVRB-UHFFFAOYSA-N	CHEMBL6246	ELLAGIC ACID	Small molecule	2	P08581	Kinase	Homo sapiens	IC50	=	580	nM	6.24	22377675
AFSDNFLWKVMVRB-UHFFFAOYSA-N	CHEMBL6246	ELLAGIC ACID	Small molecule	2	P09619	Kinase	Homo sapiens	IC50	=	1300	nM	5.89	22377675
AFSDNFLWKVMVRB-UHFFFAOYSA-N	CHEMBL6246	ELLAGIC ACID	Small molecule	2	P53350	Kinase	Homo sapiens	IC50	=	3340	nM	5.48	22377675
AFSDNFLWKVMVRB-UHFFFAOYSA-N	CHEMBL6246	ELLAGIC ACID	Small molecule	2	O00444	Kinase	Homo sapiens	IC50	=	2970	nM	5.53	22377675
AFSDNFLWKVMVRB-UHFFFAOYSA-N	CHEMBL6246	ELLAGIC ACID	Small molecule	2	Q02763	Kinase	Homo sapiens	IC50	=	260	nM	6.58	22377675
AFSDNFLWKVMVRB-UHFFFAOYSA-N	CHEMBL6246	ELLAGIC ACID	Small molecule	2	P41279	Kinase	Homo sapiens	IC50	=	2370	nM	5.62	22377675
AFSDNFLWKVMVRB-UHFFFAOYSA-N	CHEMBL6246	ELLAGIC ACID	Small molecule	2	Q16790	Enzyme	Homo sapiens	Ki	=	79800	nM	4.1	22892213
AFSDNFLWKVMVRB-UHFFFAOYSA-N	CHEMBL6246	ELLAGIC ACID	Small molecule	2	P00915	Enzyme	Homo sapiens	Ki	=	68200	nM	4.17	22892213
AFSDNFLWKVMVRB-UHFFFAOYSA-N	CHEMBL6246	ELLAGIC ACID	Small molecule	2	P43166	Enzyme	Homo sapiens	Ki	=	8790	nM	5.06	22892213
AFSDNFLWKVMVRB-UHFFFAOYSA-N	CHEMBL6246	ELLAGIC ACID	Small molecule	2	O43570	Enzyme	Homo sapiens	Ki	=	8150	nM	5.09	22892213
AFSDNFLWKVMVRB-UHFFFAOYSA-N	CHEMBL6246	ELLAGIC ACID	Small molecule	2	Q8N1Q1	Enzyme	Homo sapiens	Ki	=	4240	nM	5.37	22892213
AFSDNFLWKVMVRB-UHFFFAOYSA-N	CHEMBL6246	ELLAGIC ACID	Small molecule	2	P34913	Protease	Homo sapiens	IC50	=	20700	nM	4.68	24679441
AFSDNFLWKVMVRB-UHFFFAOYSA-N	CHEMBL6246	ELLAGIC ACID	Small molecule	2	P56817	Protease	Homo sapiens	IC50	=	3900	nM	5.41	24835197
AFSDNFLWKVMVRB-UHFFFAOYSA-N	CHEMBL6246	ELLAGIC ACID	Small molecule	2	Q9HC97	GPCR	Homo sapiens	EC50	=	110	nM	6.96	24900447
AFSDNFLWKVMVRB-UHFFFAOYSA-N	CHEMBL6246	ELLAGIC ACID	Small molecule	2	Q9HC97	GPCR	Homo sapiens	EC50	=	2960	nM	5.53	24900447
AFSDNFLWKVMVRB-UHFFFAOYSA-N	CHEMBL6246	ELLAGIC ACID	Small molecule	2	Q9HC97	GPCR	Homo sapiens	IC50	=	100	nM	7	24900447
AFSDNFLWKVMVRB-UHFFFAOYSA-N	CHEMBL6246	ELLAGIC ACID	Small molecule	2	Q9Y253	Enzyme	Homo sapiens	IC50	=	62	nM	7.21	27362876
AFSDNFLWKVMVRB-UHFFFAOYSA-N	CHEMBL6246	ELLAGIC ACID	Small molecule	2	Q9UNA4	Enzyme	Homo sapiens	IC50	=	62	nM	7.21	27362876
AFSDNFLWKVMVRB-UHFFFAOYSA-N	CHEMBL6246	ELLAGIC ACID	Small molecule	2	Q9Y4P1	Enzyme	Homo sapiens	IC50	=	5500	nM	5.26	27517808
AFSDNFLWKVMVRB-UHFFFAOYSA-N	CHEMBL6246	ELLAGIC ACID	Small molecule	2	Q99598	Other	Homo sapiens	IC50	=	3500	nM	5.46	27641467
AFSDNFLWKVMVRB-UHFFFAOYSA-N	CHEMBL6246	ELLAGIC ACID	Small molecule	2	Q14576	Other	Homo sapiens	IC50	=	600	nM	6.22	28587461
AFSDNFLWKVMVRB-UHFFFAOYSA-N	CHEMBL6246	ELLAGIC ACID	Small molecule	2	P14174	Enzyme	Homo sapiens	IC50	=	4770	nM	5.32	29812929
AFSDNFLWKVMVRB-UHFFFAOYSA-N	CHEMBL6246	ELLAGIC ACID	Small molecule	2	P14174	Enzyme	Homo sapiens	Ki	=	1950	nM	5.71	29812929
AFSDNFLWKVMVRB-UHFFFAOYSA-N	CHEMBL6246	ELLAGIC ACID	Small molecule	2	Q9Y4P1	Enzyme	Homo sapiens	IC50	=	3000	nM	5.52	31226656
AFSDNFLWKVMVRB-UHFFFAOYSA-N	CHEMBL6246	ELLAGIC ACID	Small molecule	2	Q10471	Enzyme	Homo sapiens	IC50	=	510	nM	6.29	31227364
AFSDNFLWKVMVRB-UHFFFAOYSA-N	CHEMBL6246	ELLAGIC ACID	Small molecule	2	Q10471	Enzyme	Homo sapiens	Kd	=	371	nM	6.43	31227364
AFSDNFLWKVMVRB-UHFFFAOYSA-N	CHEMBL6246	ELLAGIC ACID	Small molecule	2	Q10471	Enzyme	Homo sapiens	IC50	=	2930	nM	5.53	31227364
AFSDNFLWKVMVRB-UHFFFAOYSA-N	CHEMBL6246	ELLAGIC ACID	Small molecule	2	P68400	Kinase	Homo sapiens	Ki	=	20	nM	7.7	31400711
AFSDNFLWKVMVRB-UHFFFAOYSA-N	CHEMBL6246	ELLAGIC ACID	Small molecule	2	P05067	Other	Homo sapiens	IC50	=	100000	nM	4	31563012
AFSDNFLWKVMVRB-UHFFFAOYSA-N	CHEMBL6246	ELLAGIC ACID	Small molecule	2	P21397	Enzyme	Homo sapiens	EC50	=	1600	nM	5.8	31563012
AFSDNFLWKVMVRB-UHFFFAOYSA-N	CHEMBL6246	ELLAGIC ACID	Small molecule	2	O14920	Kinase	Homo sapiens	IC50	=	1980	nM	5.7	32205046
AFSDNFLWKVMVRB-UHFFFAOYSA-N	CHEMBL6246	ELLAGIC ACID	Small molecule	2	P21589	Phosphatase	Homo sapiens	IC50	=	1850	nM	5.73	33359608
AFSDNFLWKVMVRB-UHFFFAOYSA-N	CHEMBL6246	ELLAGIC ACID	Small molecule	2	Q61503	Enzyme	Mus musculus	IC50	=	40	nM	7.4	33359608
AFSDNFLWKVMVRB-UHFFFAOYSA-N	CHEMBL6246	ELLAGIC ACID	Small molecule	2	P55772	Enzyme	Mus musculus	IC50	=	500	nM	6.3	33359608
AFSDNFLWKVMVRB-UHFFFAOYSA-N	CHEMBL6246	ELLAGIC ACID	Small molecule	2	P33261	Cytochrome	Homo sapiens	Potency	=	31622.8	nM	4.5
AFSDNFLWKVMVRB-UHFFFAOYSA-N	CHEMBL6246	ELLAGIC ACID	Small molecule	2	P15917	Protease	Bacillus anthracis	Potency	=	1000	nM	6
AFSDNFLWKVMVRB-UHFFFAOYSA-N	CHEMBL6246	ELLAGIC ACID	Small molecule	2	Q99714	Enzyme	Homo sapiens	Potency	=	251.2	nM	6.6
AFSDNFLWKVMVRB-UHFFFAOYSA-N	CHEMBL6246	ELLAGIC ACID	Small molecule	2	P11712	Cytochrome	Homo sapiens	Potency	=	39810.7	nM	4.4
AFSDNFLWKVMVRB-UHFFFAOYSA-N	CHEMBL6246	ELLAGIC ACID	Small molecule	2	Q99714	Enzyme	Homo sapiens	Potency	=	1584.9	nM	5.8
AFSDNFLWKVMVRB-UHFFFAOYSA-N	CHEMBL6246	ELLAGIC ACID	Small molecule	2	P46063	Enzyme	Homo sapiens	Potency	=	125.9	nM	6.9
AFSDNFLWKVMVRB-UHFFFAOYSA-N	CHEMBL6246	ELLAGIC ACID	Small molecule	2	B2RXH2	Epigenetic regulator	Homo sapiens	Potency	=	794.3	nM	6.1
AFSDNFLWKVMVRB-UHFFFAOYSA-N	CHEMBL6246	ELLAGIC ACID	Small molecule	2	P68871	Other	Homo sapiens	Potency	=	10000	nM	5
AFSDNFLWKVMVRB-UHFFFAOYSA-N	CHEMBL6246	ELLAGIC ACID	Small molecule	2	P27695	Enzyme	Homo sapiens	Potency	=	14.1	nM	7.85
AFSDNFLWKVMVRB-UHFFFAOYSA-N	CHEMBL6246	ELLAGIC ACID	Small molecule	2	Q9NUW8	Phosphodiesterase	Homo sapiens	Potency	=	70.8	nM	7.15
AFSDNFLWKVMVRB-UHFFFAOYSA-N	CHEMBL6246	ELLAGIC ACID	Small molecule	2	P10636	Other	Homo sapiens	Potency	=	15848.9	nM	4.8
AFSDNFLWKVMVRB-UHFFFAOYSA-N	CHEMBL6246	ELLAGIC ACID	Small molecule	2	P10828	Nuclear receptor	Homo sapiens	Potency	=	25118.9	nM	4.6
AFSDNFLWKVMVRB-UHFFFAOYSA-N	CHEMBL6246	ELLAGIC ACID	Small molecule	2	P10636	Other	Homo sapiens	Potency	=	12589.3	nM	4.9
AFSDNFLWKVMVRB-UHFFFAOYSA-N	CHEMBL6246	ELLAGIC ACID	Small molecule	2	P51450	Nuclear receptor	Mus musculus	Potency	=	35481.3	nM	4.45
AFSDNFLWKVMVRB-UHFFFAOYSA-N	CHEMBL6246	ELLAGIC ACID	Small molecule	2	Q9F4F7	Enzyme	Bacillus subtilis	Potency	=	79432.8	nM	4.1
AFSDNFLWKVMVRB-UHFFFAOYSA-N	CHEMBL6246	ELLAGIC ACID	Small molecule	2	P16050	Enzyme	Homo sapiens	Potency	=	5011.9	nM	5.3
AFSDNFLWKVMVRB-UHFFFAOYSA-N	CHEMBL6246	ELLAGIC ACID	Small molecule	2	P10636	Other	Homo sapiens	Potency	=	22387.2	nM	4.65
AFSDNFLWKVMVRB-UHFFFAOYSA-N	CHEMBL6246	ELLAGIC ACID	Small molecule	2	P28482	Kinase	Homo sapiens	Potency	=	19952.6	nM	4.7
AFSDNFLWKVMVRB-UHFFFAOYSA-N	CHEMBL6246	ELLAGIC ACID	Small molecule	2	A8B2U2	Enzyme	Giardia intestinalis	Potency	=	3971.6	nM	5.4
AFSDNFLWKVMVRB-UHFFFAOYSA-N	CHEMBL6246	ELLAGIC ACID	Small molecule	2	P15428	Enzyme	Homo sapiens	Potency	=	125.9	nM	6.9
AFSDNFLWKVMVRB-UHFFFAOYSA-N	CHEMBL6246	ELLAGIC ACID	Small molecule	2	P04637	Other	Homo sapiens	Potency	=	12589.3	nM	4.9
AFSDNFLWKVMVRB-UHFFFAOYSA-N	CHEMBL6246	ELLAGIC ACID	Small molecule	2	P54132	Enzyme	Homo sapiens	Potency	=	1122	nM	5.95
AFSDNFLWKVMVRB-UHFFFAOYSA-N	CHEMBL6246	ELLAGIC ACID	Small molecule	2	P46063	Enzyme	Homo sapiens	Potency	=	223.9	nM	6.65
AFSDNFLWKVMVRB-UHFFFAOYSA-N	CHEMBL6246	ELLAGIC ACID	Small molecule	2	P46063	Enzyme	Homo sapiens	Potency	=	3981.1	nM	5.4
AFSDNFLWKVMVRB-UHFFFAOYSA-N	CHEMBL6246	ELLAGIC ACID	Small molecule	2	Q99714	Enzyme	Homo sapiens	Potency	=	3162.3	nM	5.5
AFSDNFLWKVMVRB-UHFFFAOYSA-N	CHEMBL6246	ELLAGIC ACID	Small molecule	2	B2RXH2	Epigenetic regulator	Homo sapiens	Potency	=	7079.5	nM	5.15
AFSDNFLWKVMVRB-UHFFFAOYSA-N	CHEMBL6246	ELLAGIC ACID	Small molecule	2	Q9NUW8	Phosphodiesterase	Homo sapiens	Potency	=	100	nM	7
AFSDNFLWKVMVRB-UHFFFAOYSA-N	CHEMBL6246	ELLAGIC ACID	Small molecule	2	P10636	Other	Homo sapiens	Potency	=	31622.8	nM	4.5
AFSDNFLWKVMVRB-UHFFFAOYSA-N	CHEMBL6246	ELLAGIC ACID	Small molecule	2	P10636	Other	Homo sapiens	Potency	=	39810.7	nM	4.4
AFSDNFLWKVMVRB-UHFFFAOYSA-N	CHEMBL6246	ELLAGIC ACID	Small molecule	2	A8B2U2	Enzyme	Giardia intestinalis	Potency	=	19905.4	nM	4.7
AFSDNFLWKVMVRB-UHFFFAOYSA-N	CHEMBL6246	ELLAGIC ACID	Small molecule	2	P15428	Enzyme	Homo sapiens	Potency	=	891.3	nM	6.05
AFSDNFLWKVMVRB-UHFFFAOYSA-N	CHEMBL6246	ELLAGIC ACID	Small molecule	2	P04637	Other	Homo sapiens	Potency	=	31622.8	nM	4.5
AFSDNFLWKVMVRB-UHFFFAOYSA-N	CHEMBL6246	ELLAGIC ACID	Small molecule	2	P97697	Enzyme	Rattus norvegicus	Potency	=	15848.9	nM	4.8
AFSDNFLWKVMVRB-UHFFFAOYSA-N	CHEMBL6246	ELLAGIC ACID	Small molecule	2	P54132	Enzyme	Homo sapiens	Potency	=	15848.9	nM	4.8
AFSDNFLWKVMVRB-UHFFFAOYSA-N	CHEMBL6246	ELLAGIC ACID	Small molecule	2	O75604	Protease	Homo sapiens	Potency	=	1122	nM	5.95
AFSDNFLWKVMVRB-UHFFFAOYSA-N	CHEMBL6246	ELLAGIC ACID	Small molecule	2	P02545	Other	Homo sapiens	Potency	=	3981.1	nM	5.4
AFSDNFLWKVMVRB-UHFFFAOYSA-N	CHEMBL6246	ELLAGIC ACID	Small molecule	2	P02545	Other	Homo sapiens	Potency	=	3981.1	nM	5.4
AFSDNFLWKVMVRB-UHFFFAOYSA-N	CHEMBL6246	ELLAGIC ACID	Small molecule	2	P46063	Enzyme	Homo sapiens	Potency	=	562.3	nM	6.25
AFSDNFLWKVMVRB-UHFFFAOYSA-N	CHEMBL6246	ELLAGIC ACID	Small molecule	2	B2RXH2	Epigenetic regulator	Homo sapiens	Potency	=	2511.9	nM	5.6
AFSDNFLWKVMVRB-UHFFFAOYSA-N	CHEMBL6246	ELLAGIC ACID	Small molecule	2	P04406	Enzyme	Homo sapiens	Potency	=	79432.8	nM	4.1
AFSDNFLWKVMVRB-UHFFFAOYSA-N	CHEMBL6246	ELLAGIC ACID	Small molecule	2	Q03164	Epigenetic regulator	Homo sapiens	Potency	=	11220.2	nM	4.95
AFSDNFLWKVMVRB-UHFFFAOYSA-N	CHEMBL6246	ELLAGIC ACID	Small molecule	2	Q03164	Epigenetic regulator	Homo sapiens	Potency	=	11220.2	nM	4.95
AFSDNFLWKVMVRB-UHFFFAOYSA-N	CHEMBL6246	ELLAGIC ACID	Small molecule	2	Q03164	Epigenetic regulator	Homo sapiens	Potency	=	11220.2	nM	4.95
AFSDNFLWKVMVRB-UHFFFAOYSA-N	CHEMBL6246	ELLAGIC ACID	Small molecule	2	Q5A7N4	Enzyme	Candida albicans (strain SC5314 / ATCC MYA-2876) (Yeast)	IC50	=	540.68	nM	6.27
AFSDNFLWKVMVRB-UHFFFAOYSA-N	CHEMBL6246	ELLAGIC ACID	Small molecule	2	Q9NUW8	Phosphodiesterase	Homo sapiens	Potency	=	50.1	nM	7.3
AFSDNFLWKVMVRB-UHFFFAOYSA-N	CHEMBL6246	ELLAGIC ACID	Small molecule	2	P10636	Other	Homo sapiens	Potency	=	19952.6	nM	4.7
AFSDNFLWKVMVRB-UHFFFAOYSA-N	CHEMBL6246	ELLAGIC ACID	Small molecule	2	P10828	Nuclear receptor	Homo sapiens	Potency	=	39810.7	nM	4.4
AFSDNFLWKVMVRB-UHFFFAOYSA-N	CHEMBL6246	ELLAGIC ACID	Small molecule	2	P10636	Other	Homo sapiens	Potency	=	14125.4	nM	4.85
AFSDNFLWKVMVRB-UHFFFAOYSA-N	CHEMBL6246	ELLAGIC ACID	Small molecule	2	Q64346	Phosphatase	Rattus norvegicus	IC50	=	39500	nM	4.4
AFSDNFLWKVMVRB-UHFFFAOYSA-N	CHEMBL6246	ELLAGIC ACID	Small molecule	2	Q9F4F7	Enzyme	Bacillus subtilis	Potency	=	79432.8	nM	4.1
AFSDNFLWKVMVRB-UHFFFAOYSA-N	CHEMBL6246	ELLAGIC ACID	Small molecule	2	P10636	Other	Homo sapiens	Potency	=	35481.3	nM	4.45
AFSDNFLWKVMVRB-UHFFFAOYSA-N	CHEMBL6246	ELLAGIC ACID	Small molecule	2	P84022	Other	Homo sapiens	IC50	=	142	nM	6.85
AFSDNFLWKVMVRB-UHFFFAOYSA-N	CHEMBL6246	ELLAGIC ACID	Small molecule	2	P00883	Enzyme	Oryctolagus cuniculus	Potency	=	63095.7	nM	4.2
AFSDNFLWKVMVRB-UHFFFAOYSA-N	CHEMBL6246	ELLAGIC ACID	Small molecule	2	A8B2U2	Enzyme	Giardia intestinalis	Potency	=	14125.4	nM	4.85
AFSDNFLWKVMVRB-UHFFFAOYSA-N	CHEMBL6246	ELLAGIC ACID	Small molecule	2	A8B2U2	Enzyme	Giardia intestinalis	Potency	=	1990.5	nM	5.7
AFSDNFLWKVMVRB-UHFFFAOYSA-N	CHEMBL6246	ELLAGIC ACID	Small molecule	2	P11142	Other	Homo sapiens	IC50	=	99200	nM	4
AFSDNFLWKVMVRB-UHFFFAOYSA-N	CHEMBL6246	ELLAGIC ACID	Small molecule	2	P00811	Enzyme	Escherichia coli K-12	Potency	=	56234.1	nM	4.25
AFSDNFLWKVMVRB-UHFFFAOYSA-N	CHEMBL6246	ELLAGIC ACID	Small molecule	2	P15428	Enzyme	Homo sapiens	Potency	=	891.3	nM	6.05
AFSDNFLWKVMVRB-UHFFFAOYSA-N	CHEMBL6246	ELLAGIC ACID	Small molecule	2	Q13315	Kinase	Homo sapiens	Potency	=	19952.6	nM	4.7
AFSDNFLWKVMVRB-UHFFFAOYSA-N	CHEMBL6246	ELLAGIC ACID	Small molecule	2	P10253	Enzyme	Homo sapiens	Potency	=	4466.8	nM	5.35
AFSDNFLWKVMVRB-UHFFFAOYSA-N	CHEMBL6246	ELLAGIC ACID	Small molecule	2	P0DMV8	Other	Homo sapiens	IC50	=	760	nM	6.12
AFSDNFLWKVMVRB-UHFFFAOYSA-N	CHEMBL6246	ELLAGIC ACID	Small molecule	2	P54132	Enzyme	Homo sapiens	Potency	=	1995.3	nM	5.7
AFSDNFLWKVMVRB-UHFFFAOYSA-N	CHEMBL6246	ELLAGIC ACID	Small molecule	2	P06746	Enzyme	Homo sapiens	Potency	=	158.5	nM	6.8
AFSDNFLWKVMVRB-UHFFFAOYSA-N	CHEMBL6246	ELLAGIC ACID	Small molecule	2	P07943	Enzyme	Rattus norvegicus	IC50	=	199.53	nM	6.7
AFSDNFLWKVMVRB-UHFFFAOYSA-N	CHEMBL6246	ELLAGIC ACID	Small molecule	2	Q86X55	Epigenetic regulator	Homo sapiens	IC50	=	25000	nM	4.6
AFUWQWYPPZFWCO-LBPRGKRZSA-N	CHEMBL1643880	PUMOSETRAG	Small molecule	2	P46098	Ion channel	Homo sapiens	EC50	=	5.4	nM	8.27	21146988
AFUWQWYPPZFWCO-LBPRGKRZSA-N	CHEMBL1643880	PUMOSETRAG	Small molecule	2	P46098	Ion channel	Homo sapiens	EC50	=	9.2	nM	8.04	21146988
AFUWQWYPPZFWCO-LBPRGKRZSA-N	CHEMBL1643880	PUMOSETRAG	Small molecule	2	P08684	Cytochrome	Homo sapiens	IC50	=	9300	nM	5.03	21146988
AGBSXNCBIWWLHD-FQEVSTJZSA-N	CHEMBL3653256	SIREMADLIN	Small molecule	2	Q00987	Other	Homo sapiens	Ki	=	0.21	nM	9.68	30253242
AGBSXNCBIWWLHD-FQEVSTJZSA-N	CHEMBL3653256	SIREMADLIN	Small molecule	2	Q00987	Other	Homo sapiens	IC50	=	0.21	nM	9.68	35420431
AGBSXNCBIWWLHD-FQEVSTJZSA-N	CHEMBL3653256	SIREMADLIN	Small molecule	2	O15151	Other	Homo sapiens	IC50	=	3000	nM	5.52	35420431
AGBSXNCBIWWLHD-FQEVSTJZSA-N	CHEMBL3653256	SIREMADLIN	Small molecule	2	Q00987	Other	Homo sapiens	IC50	=	0.23	nM	9.64
AGJJCLBOHJQGFA-ZQGJOIPISA-N	CHEMBL2397450	YM-543	Small molecule	2	P31639	Transporter	Homo sapiens	IC50	=	8.9	nM	8.05	23651509
AGMOFKKOVMRGAK-UHFFFAOYSA-N	CHEMBL2179582	PF-03382792	Small molecule	1	Q13639	GPCR	Homo sapiens	Ki	=	6.8	nM	8.17	22974325
AGMOFKKOVMRGAK-UHFFFAOYSA-N	CHEMBL2179582	PF-03382792	Small molecule	1	Q13639	GPCR	Homo sapiens	Ki	=	6.3	nM	8.2	22974325
AGMOFKKOVMRGAK-UHFFFAOYSA-N	CHEMBL2179582	PF-03382792	Small molecule	1	Q13639	GPCR	Homo sapiens	Ki	=	4.6	nM	8.34	22974325
AGMOFKKOVMRGAK-UHFFFAOYSA-N	CHEMBL2179582	PF-03382792	Small molecule	1	Q62758	GPCR	Rattus norvegicus	Ki	=	3.9	nM	8.41	22974325
AGMOFKKOVMRGAK-UHFFFAOYSA-N	CHEMBL2179582	PF-03382792	Small molecule	1	Q13639	GPCR	Homo sapiens	Ki	=	2.7	nM	8.57	22974325
AGMOFKKOVMRGAK-UHFFFAOYSA-N	CHEMBL2179582	PF-03382792	Small molecule	1	Q62758	GPCR	Rattus norvegicus	EC50	=	2.15	nM	8.67	22974325
AGMOFKKOVMRGAK-UHFFFAOYSA-N	CHEMBL2179582	PF-03382792	Small molecule	1	Q62758	GPCR	Rattus norvegicus	EC50	=	1.52	nM	8.82	22974325
AGMOFKKOVMRGAK-UHFFFAOYSA-N	CHEMBL2179582	PF-03382792	Small molecule	1	Q13639	GPCR	Homo sapiens	EC50	=	1.3	nM	8.89	22974325
AGMOFKKOVMRGAK-UHFFFAOYSA-N	CHEMBL2179582	PF-03382792	Small molecule	1	Q13639	GPCR	Homo sapiens	EC50	=	1.2	nM	8.92	22974325
AGMOFKKOVMRGAK-UHFFFAOYSA-N	CHEMBL2179582	PF-03382792	Small molecule	1	Q62758	GPCR	Rattus norvegicus	EC50	=	1.15	nM	8.94	22974325
AGMOFKKOVMRGAK-UHFFFAOYSA-N	CHEMBL2179582	PF-03382792	Small molecule	1	Q13639	GPCR	Homo sapiens	EC50	=	0.9	nM	9.05	22974325
AGMOFKKOVMRGAK-UHFFFAOYSA-N	CHEMBL2179582	PF-03382792	Small molecule	1	Q13639	GPCR	Homo sapiens	EC50	=	0.8	nM	9.1	22974325
AGZKELPIAJYRDT-UHFFFAOYSA-N	CHEMBL4873876	BMS-986224	Small molecule	1	P35414	GPCR	Homo sapiens	EC50	=	0.023	nM	10.64	33689340
AGZKELPIAJYRDT-UHFFFAOYSA-N	CHEMBL4873876	BMS-986224	Small molecule	1	Q9JHG3	GPCR	Rattus norvegicus	EC50	=	0.024	nM	10.62	33689340
AGZKELPIAJYRDT-UHFFFAOYSA-N	CHEMBL4873876	BMS-986224	Small molecule	1	P35414	GPCR	Homo sapiens	Ki	=	0.074	nM	10.13	33689340
AGZKELPIAJYRDT-UHFFFAOYSA-N	CHEMBL4873876	BMS-986224	Small molecule	1	P35414	GPCR	Homo sapiens	EC50	=	7.1	nM	8.15	33689340
AGZKELPIAJYRDT-UHFFFAOYSA-N	CHEMBL4873876	BMS-986224	Small molecule	1	P35414	GPCR	Homo sapiens	EC50	=	0.023	nM	10.64	34403724
AGZKELPIAJYRDT-UHFFFAOYSA-N	CHEMBL4873876	BMS-986224	Small molecule	1	Q9JHG3	GPCR	Rattus norvegicus	EC50	=	0.024	nM	10.62	34403724
AGZKELPIAJYRDT-UHFFFAOYSA-N	CHEMBL4873876	BMS-986224	Small molecule	1	Q9WV08	Other	Mus musculus	EC50	=	0.027	nM	10.57	34403724
AHFWIQIYAXSLBA-RQXATKFSSA-N	CHEMBL2018096	IPRAGLIFLOZIN	Small molecule	3	P31639	Transporter	Homo sapiens	IC50	=	7.4	nM	8.13	22507206
AHFWIQIYAXSLBA-RQXATKFSSA-N	CHEMBL2018096	IPRAGLIFLOZIN	Small molecule	3	P31639	Transporter	Homo sapiens	IC50	=	8.4	nM	8.08	29954682
AHFWIQIYAXSLBA-RQXATKFSSA-N	CHEMBL2018096	IPRAGLIFLOZIN	Small molecule	3	P31639	Transporter	Homo sapiens	IC50	=	7.4	nM	8.13	30151080
AHFWIQIYAXSLBA-RQXATKFSSA-N	CHEMBL2018096	IPRAGLIFLOZIN	Small molecule	3	P31639	Transporter	Homo sapiens	IC50	=	7.38	nM	8.13	31630053
AHFWIQIYAXSLBA-RQXATKFSSA-N	CHEMBL2018096	IPRAGLIFLOZIN	Small molecule	3	P13866	Transporter	Homo sapiens	IC50	=	1876	nM	5.73	31630053
AHFWIQIYAXSLBA-RQXATKFSSA-N	CHEMBL2018096	IPRAGLIFLOZIN	Small molecule	3	P13866	Transporter	Homo sapiens	EC50	=	1900	nM	5.72	31930920
AHFWIQIYAXSLBA-RQXATKFSSA-N	CHEMBL2018096	IPRAGLIFLOZIN	Small molecule	3	P31639	Transporter	Homo sapiens	EC50	=	7.4	nM	8.13	31930920
AHJUHHDDCJQACA-UHFFFAOYSA-N	CHEMBL4594298	ENCEQUIDAR	Small molecule	3	P08183	Transporter	Homo sapiens	IC50	=	16	nM	7.8	33683135
AHJUHHDDCJQACA-UHFFFAOYSA-N	CHEMBL4594298	ENCEQUIDAR	Small molecule	3	P08183	Transporter	Homo sapiens	IC50	=	0.6	nM	9.22	33729781
AHJUHHDDCJQACA-UHFFFAOYSA-N	CHEMBL4594298	ENCEQUIDAR	Small molecule	3	P08183	Transporter	Homo sapiens	EC50	=	13	nM	7.89	33729781
AHJUHHDDCJQACA-UHFFFAOYSA-N	CHEMBL4594298	ENCEQUIDAR	Small molecule	3	P08183	Transporter	Homo sapiens	EC50	=	7.9	nM	8.1	33729781
AHJUHHDDCJQACA-UHFFFAOYSA-N	CHEMBL4594298	ENCEQUIDAR	Small molecule	3	P08183	Transporter	Homo sapiens	EC50	=	4.9	nM	8.31	33729781
AHJUHHDDCJQACA-UHFFFAOYSA-N	CHEMBL4594298	ENCEQUIDAR	Small molecule	3	P08183	Transporter	Homo sapiens	IC50	=	53	nM	7.28	33729781
AHJUHHDDCJQACA-UHFFFAOYSA-N	CHEMBL4594298	ENCEQUIDAR	Small molecule	3	P08183	Transporter	Homo sapiens	IC50	=	11	nM	7.96	34928144
AIKDJELJHUPYNG-UHFFFAOYSA-N	CHEMBL4162752	DDO-3055	Small molecule	1	Q9GZT9	Enzyme	Homo sapiens	IC50	=	13700	nM	4.86	29712435
AIKDJELJHUPYNG-UHFFFAOYSA-N	CHEMBL4162752	DDO-3055	Small molecule	1	Q9GZT9	Enzyme	Homo sapiens	IC50	=	64.2	nM	7.19	32787144
AKJHMTWEGVYYSE-FXILSDISSA-N	CHEMBL7301	FENRETINIDE	Small molecule	3	P02753	Other	Homo sapiens	Kd	=	156	nM	6.81	21591606
AKJHMTWEGVYYSE-FXILSDISSA-N	CHEMBL7301	FENRETINIDE	Small molecule	3	P02753	Other	Homo sapiens	EC50	=	2372	nM	5.62	21591606
AKJHMTWEGVYYSE-FXILSDISSA-N	CHEMBL7301	FENRETINIDE	Small molecule	3	Q8R0V5	Enzyme	Mus musculus	IC50	=	18700	nM	4.73	23122865
AKJHMTWEGVYYSE-FXILSDISSA-N	CHEMBL7301	FENRETINIDE	Small molecule	3	P28776	Enzyme	Mus musculus	IC50	=	59900	nM	4.22	23122865
AKJHMTWEGVYYSE-FXILSDISSA-N	CHEMBL7301	FENRETINIDE	Small molecule	3	P07602	Other	Homo sapiens	Kd	=	6900	nM	5.16	33479697
AKJHMTWEGVYYSE-FXILSDISSA-N	CHEMBL7301	FENRETINIDE	Small molecule	3	P07602	Other	Homo sapiens	Kd	=	6900	nM	5.16	33479697
AKJHMTWEGVYYSE-FXILSDISSA-N	CHEMBL7301	FENRETINIDE	Small molecule	3	P19838	Other	Homo sapiens	Potency	=	6309.6	nM	5.2
AKJHMTWEGVYYSE-FXILSDISSA-N	CHEMBL7301	FENRETINIDE	Small molecule	3	P19838	Other	Homo sapiens	Potency	=	6309.6	nM	5.2
AKJHMTWEGVYYSE-FXILSDISSA-N	CHEMBL7301	FENRETINIDE	Small molecule	3	Q16665	Other	Homo sapiens	Potency	=	39810.7	nM	4.4
AKJHMTWEGVYYSE-FXILSDISSA-N	CHEMBL7301	FENRETINIDE	Small molecule	3	Q9NUW8	Phosphodiesterase	Homo sapiens	Potency	=	14125.4	nM	4.85
AKJHMTWEGVYYSE-FXILSDISSA-N	CHEMBL7301	FENRETINIDE	Small molecule	3	P25779	Protease	Trypanosoma cruzi	Potency	=	15848.9	nM	4.8
AKJHMTWEGVYYSE-FXILSDISSA-N	CHEMBL7301	FENRETINIDE	Small molecule	3	P51450	Nuclear receptor	Mus musculus	Potency	=	35481.3	nM	4.45
AKJHMTWEGVYYSE-FXILSDISSA-N	CHEMBL7301	FENRETINIDE	Small molecule	3	P16050	Enzyme	Homo sapiens	Potency	=	10000	nM	5
AKJHMTWEGVYYSE-FXILSDISSA-N	CHEMBL7301	FENRETINIDE	Small molecule	3	P19838	Other	Homo sapiens	Potency	=	6309.6	nM	5.2
AKJHMTWEGVYYSE-FXILSDISSA-N	CHEMBL7301	FENRETINIDE	Small molecule	3	P19838	Other	Homo sapiens	Potency	=	6309.6	nM	5.2
AKJHMTWEGVYYSE-FXILSDISSA-N	CHEMBL7301	FENRETINIDE	Small molecule	3	P15917	Protease	Bacillus anthracis	Potency	=	10000	nM	5
AKJHMTWEGVYYSE-FXILSDISSA-N	CHEMBL7301	FENRETINIDE	Small molecule	3	P40225	Other	Homo sapiens	Potency	=	10000	nM	5
AKJHMTWEGVYYSE-FXILSDISSA-N	CHEMBL7301	FENRETINIDE	Small molecule	3	P04637	Other	Homo sapiens	Potency	=	25118.9	nM	4.6
AKJHMTWEGVYYSE-FXILSDISSA-N	CHEMBL7301	FENRETINIDE	Small molecule	3	Q99714	Enzyme	Homo sapiens	Potency	=	25118.9	nM	4.6
AKJHMTWEGVYYSE-FXILSDISSA-N	CHEMBL7301	FENRETINIDE	Small molecule	3	P04637	Other	Homo sapiens	Potency	=	15848.9	nM	4.8
AKJHMTWEGVYYSE-FXILSDISSA-N	CHEMBL7301	FENRETINIDE	Small molecule	3	P08684	Cytochrome	Homo sapiens	Potency	=	15848.9	nM	4.8
AKJHMTWEGVYYSE-FXILSDISSA-N	CHEMBL7301	FENRETINIDE	Small molecule	3	P08684	Cytochrome	Homo sapiens	Potency	=	15848.9	nM	4.8
AKJHMTWEGVYYSE-FXILSDISSA-N	CHEMBL7301	FENRETINIDE	Small molecule	3	P40225	Other	Homo sapiens	Potency	=	10000	nM	5
AKJHMTWEGVYYSE-FXILSDISSA-N	CHEMBL7301	FENRETINIDE	Small molecule	3	P10636	Other	Homo sapiens	Potency	=	25118.9	nM	4.6
AKJHMTWEGVYYSE-FXILSDISSA-N	CHEMBL7301	FENRETINIDE	Small molecule	3	P10636	Other	Homo sapiens	Potency	=	25118.9	nM	4.6
AKJHMTWEGVYYSE-FXILSDISSA-N	CHEMBL7301	FENRETINIDE	Small molecule	3	Q16637	Epigenetic regulator	Homo sapiens	Potency	=	12589.3	nM	4.9
AKJHMTWEGVYYSE-FXILSDISSA-N	CHEMBL7301	FENRETINIDE	Small molecule	3	Q9NUW8	Phosphodiesterase	Homo sapiens	Potency	=	31622.8	nM	4.5
AKJHMTWEGVYYSE-FXILSDISSA-N	CHEMBL7301	FENRETINIDE	Small molecule	3	P10636	Other	Homo sapiens	Potency	=	8912.5	nM	5.05
AKJHMTWEGVYYSE-FXILSDISSA-N	CHEMBL7301	FENRETINIDE	Small molecule	3	P10636	Other	Homo sapiens	Potency	=	7079.5	nM	5.15
AKJHMTWEGVYYSE-FXILSDISSA-N	CHEMBL7301	FENRETINIDE	Small molecule	3	P02791	Other	Equus caballus	Potency	=	28183.8	nM	4.55
AKJHMTWEGVYYSE-FXILSDISSA-N	CHEMBL7301	FENRETINIDE	Small molecule	3	P10636	Other	Homo sapiens	Potency	=	28183.8	nM	4.55
AKJHMTWEGVYYSE-FXILSDISSA-N	CHEMBL7301	FENRETINIDE	Small molecule	3	P10636	Other	Homo sapiens	Potency	=	25118.9	nM	4.6
AKJHMTWEGVYYSE-FXILSDISSA-N	CHEMBL7301	FENRETINIDE	Small molecule	3	B2RXH2	Epigenetic regulator	Homo sapiens	Potency	=	19952.6	nM	4.7
AKJHMTWEGVYYSE-FXILSDISSA-N	CHEMBL7301	FENRETINIDE	Small molecule	3	Q9NUW8	Phosphodiesterase	Homo sapiens	Potency	=	50118.7	nM	4.3
AKJHMTWEGVYYSE-FXILSDISSA-N	CHEMBL7301	FENRETINIDE	Small molecule	3	P10636	Other	Homo sapiens	Potency	=	11220.2	nM	4.95
AKJHMTWEGVYYSE-FXILSDISSA-N	CHEMBL7301	FENRETINIDE	Small molecule	3	P10636	Other	Homo sapiens	Potency	=	15848.9	nM	4.8
AKJHMTWEGVYYSE-FXILSDISSA-N	CHEMBL7301	FENRETINIDE	Small molecule	3	P51450	Nuclear receptor	Mus musculus	Potency	=	5011.9	nM	5.3
AKJHMTWEGVYYSE-FXILSDISSA-N	CHEMBL7301	FENRETINIDE	Small molecule	3	P00352	Enzyme	Homo sapiens	Potency	=	17782.8	nM	4.75
AKJHMTWEGVYYSE-FXILSDISSA-N	CHEMBL7301	FENRETINIDE	Small molecule	3	Q9F4F7	Enzyme	Bacillus subtilis	Potency	=	89125.1	nM	4.05
AKJHMTWEGVYYSE-FXILSDISSA-N	CHEMBL7301	FENRETINIDE	Small molecule	3	P02791	Other	Equus caballus	Potency	=	31622.8	nM	4.5
AKJHMTWEGVYYSE-FXILSDISSA-N	CHEMBL7301	FENRETINIDE	Small molecule	3	P28482	Kinase	Homo sapiens	Potency	=	39810.7	nM	4.4
AKJHMTWEGVYYSE-FXILSDISSA-N	CHEMBL7301	FENRETINIDE	Small molecule	3	P51450	Nuclear receptor	Mus musculus	Potency	=	4466.8	nM	5.35
AKJHMTWEGVYYSE-FXILSDISSA-N	CHEMBL7301	FENRETINIDE	Small molecule	3	P15428	Enzyme	Homo sapiens	Potency	=	28183.8	nM	4.55
AKJHMTWEGVYYSE-FXILSDISSA-N	CHEMBL7301	FENRETINIDE	Small molecule	3	P02545	Other	Homo sapiens	Potency	=	12589.3	nM	4.9
AKJHMTWEGVYYSE-FXILSDISSA-N	CHEMBL7301	FENRETINIDE	Small molecule	3	P02545	Other	Homo sapiens	Potency	=	12589.3	nM	4.9
AKJHMTWEGVYYSE-FXILSDISSA-N	CHEMBL7301	FENRETINIDE	Small molecule	3	P42858	Other	Homo sapiens	Potency	=	19952.6	nM	4.7
AKJHMTWEGVYYSE-FXILSDISSA-N	CHEMBL7301	FENRETINIDE	Small molecule	3	P02791	Other	Equus caballus	Potency	=	14125.4	nM	4.85
AKJHMTWEGVYYSE-FXILSDISSA-N	CHEMBL7301	FENRETINIDE	Small molecule	3	Q9NUW8	Phosphodiesterase	Homo sapiens	Potency	=	7079.5	nM	5.15
AKJHMTWEGVYYSE-FXILSDISSA-N	CHEMBL7301	FENRETINIDE	Small molecule	3	P10636	Other	Homo sapiens	Potency	=	11220.2	nM	4.95
AKJHMTWEGVYYSE-FXILSDISSA-N	CHEMBL7301	FENRETINIDE	Small molecule	3	P10636	Other	Homo sapiens	Potency	=	15848.9	nM	4.8
AKJHMTWEGVYYSE-FXILSDISSA-N	CHEMBL7301	FENRETINIDE	Small molecule	3	P51450	Nuclear receptor	Mus musculus	Potency	=	17782.8	nM	4.75
AKJHMTWEGVYYSE-FXILSDISSA-N	CHEMBL7301	FENRETINIDE	Small molecule	3	P00352	Enzyme	Homo sapiens	Potency	=	19952.6	nM	4.7
AKJHMTWEGVYYSE-FXILSDISSA-N	CHEMBL7301	FENRETINIDE	Small molecule	3	Q01453	Other	Homo sapiens	Potency	=	84921.4	nM	4.07
AKJHMTWEGVYYSE-FXILSDISSA-N	CHEMBL7301	FENRETINIDE	Small molecule	3	P02545	Other	Homo sapiens	Potency	=	19952.6	nM	4.7
AKJHMTWEGVYYSE-FXILSDISSA-N	CHEMBL7301	FENRETINIDE	Small molecule	3	P02545	Other	Homo sapiens	Potency	=	19952.6	nM	4.7
AKJHMTWEGVYYSE-FXILSDISSA-N	CHEMBL7301	FENRETINIDE	Small molecule	3	Q194T2	Other	Influenza A virus	Potency	=	63095.7	nM	4.2
AKJHMTWEGVYYSE-FXILSDISSA-N	CHEMBL7301	FENRETINIDE	Small molecule	3	P54132	Enzyme	Homo sapiens	Potency	=	28183.8	nM	4.55
AKJHMTWEGVYYSE-FXILSDISSA-N	CHEMBL7301	FENRETINIDE	Small molecule	3	P54132	Enzyme	Homo sapiens	Potency	=	28183.8	nM	4.55
AKJHMTWEGVYYSE-FXILSDISSA-N	CHEMBL7301	FENRETINIDE	Small molecule	3	O75496	Other	Homo sapiens	Potency	=	31622.8	nM	4.5
AKJHMTWEGVYYSE-FXILSDISSA-N	CHEMBL7301	FENRETINIDE	Small molecule	3	P51151	Enzyme	Homo sapiens	Potency	=	91999.7	nM	4.04
AKJHMTWEGVYYSE-FXILSDISSA-N	CHEMBL7301	FENRETINIDE	Small molecule	3	P42345	Kinase	Homo sapiens	Potency	=	13091.8	nM	4.88
AKJHMTWEGVYYSE-FXILSDISSA-N	CHEMBL7301	FENRETINIDE	Small molecule	3	P42345	Kinase	Homo sapiens	Potency	=	23280.9	nM	4.63
AKJHMTWEGVYYSE-FXILSDISSA-N	CHEMBL7301	FENRETINIDE	Small molecule	3	P42345	Kinase	Homo sapiens	Potency	=	18492.7	nM	4.73
AKJHMTWEGVYYSE-FXILSDISSA-N	CHEMBL7301	FENRETINIDE	Small molecule	3	P42345	Kinase	Homo sapiens	Potency	=	16481.6	nM	4.78
AKQXQLUNFKDZBN-UHFFFAOYSA-N	CHEMBL3697617	TAVAPADON	Small molecule	3	P21728	GPCR	Homo sapiens	Ki	=	8.54	nM	8.07	30525590
AKQXQLUNFKDZBN-UHFFFAOYSA-N	CHEMBL3697617	TAVAPADON	Small molecule	3	P21728	GPCR	Homo sapiens	Ki	=	8.54	nM	8.07
AKQXQLUNFKDZBN-UHFFFAOYSA-N	CHEMBL3697617	TAVAPADON	Small molecule	3	P21728	GPCR	Homo sapiens	Ki	=	21	nM	7.68
ALGHKWSXJUQNJJ-UHFFFAOYSA-N	CHEMBL561339	ADL-5747	Small molecule	2	P41143	GPCR	Homo sapiens	Ki	=	2.7	nM	8.57	19694468
ALGHKWSXJUQNJJ-UHFFFAOYSA-N	CHEMBL561339	ADL-5747	Small molecule	2	P41143	GPCR	Homo sapiens	EC50	=	94	nM	7.03	19694468
ALGHKWSXJUQNJJ-UHFFFAOYSA-N	CHEMBL561339	ADL-5747	Small molecule	2	Q12809	Ion channel	Homo sapiens	IC50	=	56700	nM	4.25	19694468
ALGHKWSXJUQNJJ-UHFFFAOYSA-N	CHEMBL561339	ADL-5747	Small molecule	2	P10635	Cytochrome	Homo sapiens	IC50	=	43000	nM	4.37	19694468
ALHBJBCQLJZYON-ZQDZILKHSA-N	CHEMBL3781751	IADADEMSTAT	Small molecule	2	P21397	Enzyme	Homo sapiens	IC50	=	48380	nM	4.32	26702542
ALHBJBCQLJZYON-ZQDZILKHSA-N	CHEMBL3781751	IADADEMSTAT	Small molecule	2	Q8NB78	Epigenetic regulator	Homo sapiens	IC50	=	43450	nM	4.36	26702542
ALHBJBCQLJZYON-ZQDZILKHSA-N	CHEMBL3781751	IADADEMSTAT	Small molecule	2	P21397	Enzyme	Homo sapiens	IC50	=	41300	nM	4.38	28186757
ALHBJBCQLJZYON-ZQDZILKHSA-N	CHEMBL3781751	IADADEMSTAT	Small molecule	2	Q8NB78	Epigenetic regulator	Homo sapiens	IC50	=	12900	nM	4.89	28186757
ALHBJBCQLJZYON-ZQDZILKHSA-N	CHEMBL3781751	IADADEMSTAT	Small molecule	2	O60341	Epigenetic regulator	Homo sapiens	IC50	=	18	nM	7.75	35200034
ALHBJBCQLJZYON-ZQDZILKHSA-N	CHEMBL3781751	IADADEMSTAT	Small molecule	2	O60341	Epigenetic regulator	Homo sapiens	Ki	=	50	nM	7.3
ALHBJBCQLJZYON-ZQDZILKHSA-N	CHEMBL3781751	IADADEMSTAT	Small molecule	2	O60341	Epigenetic regulator	Homo sapiens	IC50	=	15	nM	7.82
ALKJNCZNEOTEMP-UHFFFAOYSA-N	CHEMBL3545085	XL-228	Small molecule	1	Q2M2I8	Kinase	Homo sapiens	Kd	=	138	nM	6.86	29191878
ALKJNCZNEOTEMP-UHFFFAOYSA-N	CHEMBL3545085	XL-228	Small molecule	1	P00519	Kinase	Homo sapiens	Kd	=	75	nM	7.12	29191878
ALKJNCZNEOTEMP-UHFFFAOYSA-N	CHEMBL3545085	XL-228	Small molecule	1	P42684	Kinase	Homo sapiens	Kd	=	8	nM	8.1	29191878
ALKJNCZNEOTEMP-UHFFFAOYSA-N	CHEMBL3545085	XL-228	Small molecule	1	Q04771	Kinase	Homo sapiens	Kd	=	5	nM	8.3	29191878
ALKJNCZNEOTEMP-UHFFFAOYSA-N	CHEMBL3545085	XL-228	Small molecule	1	O14965	Kinase	Homo sapiens	Kd	=	3	nM	8.52	29191878
ALKJNCZNEOTEMP-UHFFFAOYSA-N	CHEMBL3545085	XL-228	Small molecule	1	Q96GD4	Kinase	Homo sapiens	Kd	=	4	nM	8.4	29191878
ALKJNCZNEOTEMP-UHFFFAOYSA-N	CHEMBL3545085	XL-228	Small molecule	1	P11274	Other	Homo sapiens	Kd	=	3	nM	8.52	29191878
ALKJNCZNEOTEMP-UHFFFAOYSA-N	CHEMBL3545085	XL-228	Small molecule	1	P11274	Kinase	Homo sapiens	Kd	=	3	nM	8.52	29191878
ALKJNCZNEOTEMP-UHFFFAOYSA-N	CHEMBL3545085	XL-228	Small molecule	1	Q9NSY1	Kinase	Homo sapiens	Kd	=	14	nM	7.85	29191878
ALKJNCZNEOTEMP-UHFFFAOYSA-N	CHEMBL3545085	XL-228	Small molecule	1	P36894	Kinase	Homo sapiens	Kd	=	203	nM	6.69	29191878
ALKJNCZNEOTEMP-UHFFFAOYSA-N	CHEMBL3545085	XL-228	Small molecule	1	O00238	Kinase	Homo sapiens	Kd	=	212	nM	6.67	29191878
ALKJNCZNEOTEMP-UHFFFAOYSA-N	CHEMBL3545085	XL-228	Small molecule	1	Q06187	Kinase	Homo sapiens	Kd	=	15816	nM	4.8	29191878
ALKJNCZNEOTEMP-UHFFFAOYSA-N	CHEMBL3545085	XL-228	Small molecule	1	Q96RR4	Kinase	Homo sapiens	Kd	=	2339	nM	5.63	29191878
ALKJNCZNEOTEMP-UHFFFAOYSA-N	CHEMBL3545085	XL-228	Small molecule	1	Q00536	Kinase	Homo sapiens	Kd	=	1055	nM	5.98	29191878
ALKJNCZNEOTEMP-UHFFFAOYSA-N	CHEMBL3545085	XL-228	Small molecule	1	Q00537	Kinase	Homo sapiens	Kd	=	5	nM	8.3	29191878
ALKJNCZNEOTEMP-UHFFFAOYSA-N	CHEMBL3545085	XL-228	Small molecule	1	Q00526	Kinase	Homo sapiens	Kd	=	429	nM	6.37	29191878
ALKJNCZNEOTEMP-UHFFFAOYSA-N	CHEMBL3545085	XL-228	Small molecule	1	P50613	Kinase	Homo sapiens	Kd	=	1438	nM	5.84	29191878
ALKJNCZNEOTEMP-UHFFFAOYSA-N	CHEMBL3545085	XL-228	Small molecule	1	P50750	Kinase	Homo sapiens	Kd	=	3512	nM	5.45	29191878
ALKJNCZNEOTEMP-UHFFFAOYSA-N	CHEMBL3545085	XL-228	Small molecule	1	P19784	Kinase	Homo sapiens	Kd	=	2435	nM	5.61	29191878
ALKJNCZNEOTEMP-UHFFFAOYSA-N	CHEMBL3545085	XL-228	Small molecule	1	Q08345	Kinase	Homo sapiens	Kd	=	221	nM	6.66	29191878
ALKJNCZNEOTEMP-UHFFFAOYSA-N	CHEMBL3545085	XL-228	Small molecule	1	Q16832	Kinase	Homo sapiens	Kd	=	4963	nM	5.3	29191878
ALKJNCZNEOTEMP-UHFFFAOYSA-N	CHEMBL3545085	XL-228	Small molecule	1	Q9BQI3	Kinase	Homo sapiens	Kd	=	3342	nM	5.48	29191878
ALKJNCZNEOTEMP-UHFFFAOYSA-N	CHEMBL3545085	XL-228	Small molecule	1	P21709	Kinase	Homo sapiens	Kd	=	5	nM	8.3	29191878
ALKJNCZNEOTEMP-UHFFFAOYSA-N	CHEMBL3545085	XL-228	Small molecule	1	P29317	Kinase	Homo sapiens	Kd	=	32	nM	7.5	29191878
ALKJNCZNEOTEMP-UHFFFAOYSA-N	CHEMBL3545085	XL-228	Small molecule	1	P54764	Kinase	Homo sapiens	Kd	=	167	nM	6.78	29191878
ALKJNCZNEOTEMP-UHFFFAOYSA-N	CHEMBL3545085	XL-228	Small molecule	1	P54756	Kinase	Homo sapiens	Kd	=	81	nM	7.09	29191878
ALKJNCZNEOTEMP-UHFFFAOYSA-N	CHEMBL3545085	XL-228	Small molecule	1	Q15375	Kinase	Homo sapiens	Kd	=	17	nM	7.77	29191878
ALKJNCZNEOTEMP-UHFFFAOYSA-N	CHEMBL3545085	XL-228	Small molecule	1	P29323	Kinase	Homo sapiens	Kd	=	2506	nM	5.6	29191878
ALKJNCZNEOTEMP-UHFFFAOYSA-N	CHEMBL3545085	XL-228	Small molecule	1	P54760	Kinase	Homo sapiens	Kd	=	292	nM	6.54	29191878
ALKJNCZNEOTEMP-UHFFFAOYSA-N	CHEMBL3545085	XL-228	Small molecule	1	O15197	Other	Homo sapiens	Kd	=	26	nM	7.58	29191878
ALKJNCZNEOTEMP-UHFFFAOYSA-N	CHEMBL3545085	XL-228	Small molecule	1	P18074	Enzyme	Homo sapiens	Kd	=	953	nM	6.02	29191878
ALKJNCZNEOTEMP-UHFFFAOYSA-N	CHEMBL3545085	XL-228	Small molecule	1	P16591	Kinase	Homo sapiens	Kd	=	105	nM	6.98	29191878
ALKJNCZNEOTEMP-UHFFFAOYSA-N	CHEMBL3545085	XL-228	Small molecule	1	P11362	Kinase	Homo sapiens	Kd	=	9	nM	8.05	29191878
ALKJNCZNEOTEMP-UHFFFAOYSA-N	CHEMBL3545085	XL-228	Small molecule	1	P36888	Kinase	Homo sapiens	Kd	=	5	nM	8.3	29191878
ALKJNCZNEOTEMP-UHFFFAOYSA-N	CHEMBL3545085	XL-228	Small molecule	1	P06241	Kinase	Homo sapiens	Kd	=	23	nM	7.64	29191878
ALKJNCZNEOTEMP-UHFFFAOYSA-N	CHEMBL3545085	XL-228	Small molecule	1	P08631	Kinase	Homo sapiens	Kd	=	6394	nM	5.19	29191878
ALKJNCZNEOTEMP-UHFFFAOYSA-N	CHEMBL3545085	XL-228	Small molecule	1	P08069	Kinase	Homo sapiens	Kd	=	754	nM	6.12	29191878
ALKJNCZNEOTEMP-UHFFFAOYSA-N	CHEMBL3545085	XL-228	Small molecule	1	Q14164	Kinase	Homo sapiens	Kd	=	1387	nM	5.86	29191878
ALKJNCZNEOTEMP-UHFFFAOYSA-N	CHEMBL3545085	XL-228	Small molecule	1	P06213	Kinase	Homo sapiens	Kd	=	144	nM	6.84	29191878
ALKJNCZNEOTEMP-UHFFFAOYSA-N	CHEMBL3545085	XL-228	Small molecule	1	Q9Y616	Kinase	Homo sapiens	Kd	=	80	nM	7.1	29191878
ALKJNCZNEOTEMP-UHFFFAOYSA-N	CHEMBL3545085	XL-228	Small molecule	1	P06239	Kinase	Homo sapiens	Kd	=	166	nM	6.78	29191878
ALKJNCZNEOTEMP-UHFFFAOYSA-N	CHEMBL3545085	XL-228	Small molecule	1	P53667	Kinase	Homo sapiens	Kd	=	2067	nM	5.68	29191878
ALKJNCZNEOTEMP-UHFFFAOYSA-N	CHEMBL3545085	XL-228	Small molecule	1	P07948	Kinase	Homo sapiens	Kd	=	1328	nM	5.88	29191878
ALKJNCZNEOTEMP-UHFFFAOYSA-N	CHEMBL3545085	XL-228	Small molecule	1	Q02750	Kinase	Homo sapiens	Kd	=	7032	nM	5.15	29191878
ALKJNCZNEOTEMP-UHFFFAOYSA-N	CHEMBL3545085	XL-228	Small molecule	1	P36507	Kinase	Homo sapiens	Kd	=	4212	nM	5.38	29191878
ALKJNCZNEOTEMP-UHFFFAOYSA-N	CHEMBL3545085	XL-228	Small molecule	1	Q16584	Kinase	Homo sapiens	Kd	=	2902	nM	5.54	29191878
ALKJNCZNEOTEMP-UHFFFAOYSA-N	CHEMBL3545085	XL-228	Small molecule	1	Q92918	Kinase	Homo sapiens	Kd	=	15	nM	7.82	29191878
ALKJNCZNEOTEMP-UHFFFAOYSA-N	CHEMBL3545085	XL-228	Small molecule	1	Q12851	Kinase	Homo sapiens	Kd	=	352	nM	6.45	29191878
ALKJNCZNEOTEMP-UHFFFAOYSA-N	CHEMBL3545085	XL-228	Small molecule	1	Q8IVH8	Kinase	Homo sapiens	Kd	=	526	nM	6.28	29191878
ALKJNCZNEOTEMP-UHFFFAOYSA-N	CHEMBL3545085	XL-228	Small molecule	1	Q9Y4K4	Kinase	Homo sapiens	Kd	=	551	nM	6.26	29191878
ALKJNCZNEOTEMP-UHFFFAOYSA-N	CHEMBL3545085	XL-228	Small molecule	1	Q7KZI7	Kinase	Homo sapiens	Kd	=	196	nM	6.71	29191878
ALKJNCZNEOTEMP-UHFFFAOYSA-N	CHEMBL3545085	XL-228	Small molecule	1	P27448	Kinase	Homo sapiens	Kd	=	133	nM	6.88	29191878
ALKJNCZNEOTEMP-UHFFFAOYSA-N	CHEMBL3545085	XL-228	Small molecule	1	Q04912	Kinase	Homo sapiens	Kd	=	2366	nM	5.63	29191878
ALKJNCZNEOTEMP-UHFFFAOYSA-N	CHEMBL3545085	XL-228	Small molecule	1	P04629	Kinase	Homo sapiens	Kd	=	6	nM	8.22	29191878
ALKJNCZNEOTEMP-UHFFFAOYSA-N	CHEMBL3545085	XL-228	Small molecule	1	O96013	Kinase	Homo sapiens	Kd	=	50438	nM	4.3	29191878
ALKJNCZNEOTEMP-UHFFFAOYSA-N	CHEMBL3545085	XL-228	Small molecule	1	P15735	Kinase	Homo sapiens	Kd	=	2407	nM	5.62	29191878
ALKJNCZNEOTEMP-UHFFFAOYSA-N	CHEMBL3545085	XL-228	Small molecule	1	Q16512	Kinase	Homo sapiens	Kd	=	11	nM	7.96	29191878
ALKJNCZNEOTEMP-UHFFFAOYSA-N	CHEMBL3545085	XL-228	Small molecule	1	O00444	Kinase	Homo sapiens	Kd	=	3	nM	8.52	29191878
ALKJNCZNEOTEMP-UHFFFAOYSA-N	CHEMBL3545085	XL-228	Small molecule	1	Q13131	Kinase	Homo sapiens	Kd	=	380	nM	6.42	29191878
ALKJNCZNEOTEMP-UHFFFAOYSA-N	CHEMBL3545085	XL-228	Small molecule	1	P54619	Kinase	Homo sapiens	Kd	=	4042	nM	5.39	29191878
ALKJNCZNEOTEMP-UHFFFAOYSA-N	CHEMBL3545085	XL-228	Small molecule	1	P17252	Kinase	Homo sapiens	Kd	=	2275	nM	5.64	29191878
ALKJNCZNEOTEMP-UHFFFAOYSA-N	CHEMBL3545085	XL-228	Small molecule	1	Q9BZL6	Kinase	Homo sapiens	Kd	=	1367	nM	5.86	29191878
ALKJNCZNEOTEMP-UHFFFAOYSA-N	CHEMBL3545085	XL-228	Small molecule	1	O94806	Kinase	Homo sapiens	Kd	=	1857	nM	5.73	29191878
ALKJNCZNEOTEMP-UHFFFAOYSA-N	CHEMBL3545085	XL-228	Small molecule	1	Q05397	Kinase	Homo sapiens	Kd	=	22	nM	7.66	29191878
ALKJNCZNEOTEMP-UHFFFAOYSA-N	CHEMBL3545085	XL-228	Small molecule	1	Q14289	Kinase	Homo sapiens	Kd	=	118	nM	6.93	29191878
ALKJNCZNEOTEMP-UHFFFAOYSA-N	CHEMBL3545085	XL-228	Small molecule	1	Q6ZSR9	Other	Homo sapiens	Kd	=	204	nM	6.69	29191878
ALKJNCZNEOTEMP-UHFFFAOYSA-N	CHEMBL3545085	XL-228	Small molecule	1	P07949	Kinase	Homo sapiens	Kd	=	9	nM	8.05	29191878
ALKJNCZNEOTEMP-UHFFFAOYSA-N	CHEMBL3545085	XL-228	Small molecule	1	Q9H0K1	Kinase	Homo sapiens	Kd	=	1796	nM	5.75	29191878
ALKJNCZNEOTEMP-UHFFFAOYSA-N	CHEMBL3545085	XL-228	Small molecule	1	Q9H2G2	Kinase	Homo sapiens	Kd	=	138	nM	6.86	29191878
ALKJNCZNEOTEMP-UHFFFAOYSA-N	CHEMBL3545085	XL-228	Small molecule	1	P12931	Kinase	Homo sapiens	Kd	=	459	nM	6.34	29191878
ALKJNCZNEOTEMP-UHFFFAOYSA-N	CHEMBL3545085	XL-228	Small molecule	1	O94804	Kinase	Homo sapiens	Kd	=	379	nM	6.42	29191878
ALKJNCZNEOTEMP-UHFFFAOYSA-N	CHEMBL3545085	XL-228	Small molecule	1	Q15831	Kinase	Homo sapiens	Kd	=	3077	nM	5.51	29191878
ALKJNCZNEOTEMP-UHFFFAOYSA-N	CHEMBL3545085	XL-228	Small molecule	1	Q13188	Kinase	Homo sapiens	Kd	=	462	nM	6.33	29191878
ALKJNCZNEOTEMP-UHFFFAOYSA-N	CHEMBL3545085	XL-228	Small molecule	1	Q13043	Kinase	Homo sapiens	Kd	=	229	nM	6.64	29191878
ALKJNCZNEOTEMP-UHFFFAOYSA-N	CHEMBL3545085	XL-228	Small molecule	1	Q9UHD2	Kinase	Homo sapiens	Kd	=	1118	nM	5.95	29191878
ALKJNCZNEOTEMP-UHFFFAOYSA-N	CHEMBL3545085	XL-228	Small molecule	1	P42680	Kinase	Homo sapiens	Kd	=	45	nM	7.35	29191878
ALKJNCZNEOTEMP-UHFFFAOYSA-N	CHEMBL3545085	XL-228	Small molecule	1	P36897	Kinase	Homo sapiens	Kd	=	231	nM	6.64	29191878
ALKJNCZNEOTEMP-UHFFFAOYSA-N	CHEMBL3545085	XL-228	Small molecule	1	Q9UKE5	Kinase	Homo sapiens	Kd	=	184	nM	6.74	29191878
ALKJNCZNEOTEMP-UHFFFAOYSA-N	CHEMBL3545085	XL-228	Small molecule	1	Q13470	Kinase	Homo sapiens	Kd	=	3	nM	8.52	29191878
ALKJNCZNEOTEMP-UHFFFAOYSA-N	CHEMBL3545085	XL-228	Small molecule	1	Q07912	Kinase	Homo sapiens	Kd	=	76	nM	7.12	29191878
ALKJNCZNEOTEMP-UHFFFAOYSA-N	CHEMBL3545085	XL-228	Small molecule	1	Q6PHR2	Kinase	Homo sapiens	Kd	=	492	nM	6.31	29191878
ALKJNCZNEOTEMP-UHFFFAOYSA-N	CHEMBL3545085	XL-228	Small molecule	1	P07947	Kinase	Homo sapiens	Kd	=	171	nM	6.77	29191878
ALKJNCZNEOTEMP-UHFFFAOYSA-N	CHEMBL3545085	XL-228	Small molecule	1	P00519	Kinase	Homo sapiens	IC50	=	14	nM	7.85	35551036
ALKJNCZNEOTEMP-UHFFFAOYSA-N	CHEMBL3545085	XL-228	Small molecule	1	P00519	Kinase	Homo sapiens	IC50	=	5	nM	8.3	35551036
ALKJNCZNEOTEMP-UHFFFAOYSA-N	CHEMBL3545085	XL-228	Small molecule	1	O14965	Kinase	Homo sapiens	IC50	=	3.1	nM	8.51	35551036
ALKJNCZNEOTEMP-UHFFFAOYSA-N	CHEMBL3545085	XL-228	Small molecule	1	P08069	Kinase	Homo sapiens	IC50	=	50	nM	7.3
ALKJNCZNEOTEMP-UHFFFAOYSA-N	CHEMBL3545085	XL-228	Small molecule	1	P0DTD1	Enzyme	Severe acute respiratory syndrome coronavirus 2	IC50	=	1490	nM	5.83
ALLLQQUASFFEKP-UHFFFAOYSA-N	CHEMBL3912251	ONO-8539	Small molecule	2	P35375	GPCR	Mus musculus	IC50	=	6.9	nM	8.16
AMEROGPZOLAFBN-UHFFFAOYSA-N	CHEMBL1951143	FIMASARTAN	Small molecule	3	P34976	GPCR	Oryctolagus cuniculus	IC50	=	0.42	nM	9.38	22264484
AMEROGPZOLAFBN-UHFFFAOYSA-N	CHEMBL1951143	FIMASARTAN	Small molecule	3	P30556	GPCR	Homo sapiens	IC50	=	4.5	nM	8.35	30177375
AMFDITJFBUXZQN-KUBHLMPHSA-N	CHEMBL1236524	GALIDESIVIR	Small molecule	1	P00491	Enzyme	Homo sapiens	Ki	=	33	nM	7.48	30627387
AMFDITJFBUXZQN-KUBHLMPHSA-N	CHEMBL1236524	GALIDESIVIR	Small molecule	1	P55859	Enzyme	Bos taurus	Ki	=	2600	nM	5.58	30627387
AMSUHYUVOVCWTP-INIZCTEOSA-N	CHEMBL4521078	PLX-51107	Small molecule	1	O60885	Epigenetic regulator	Homo sapiens	Kd	=	1.7	nM	8.77	30542529
AMSUHYUVOVCWTP-INIZCTEOSA-N	CHEMBL4521078	PLX-51107	Small molecule	1	O60885	Epigenetic regulator	Homo sapiens	Kd	=	6.1	nM	8.21	30542529
AMTQCENHQIDBHQ-UHFFFAOYSA-N	CHEMBL1254771	SAFOTIBANT	Small molecule	2	P46663	GPCR	Homo sapiens	Ki	=	0.35	nM	9.46	20369879
AMTQCENHQIDBHQ-UHFFFAOYSA-N	CHEMBL1254771	SAFOTIBANT	Small molecule	2	Q61125	GPCR	Mus musculus	Ki	=	6.5	nM	8.19	20369879
AMTQCENHQIDBHQ-UHFFFAOYSA-N	CHEMBL1254771	SAFOTIBANT	Small molecule	2	P46663	GPCR	Homo sapiens	Ki	=	0.3	nM	9.52	22369198
ANDGGVOPIJEHOF-UHFFFAOYSA-N	CHEMBL136800	CX516	Small molecule	2	P15428	Enzyme	Homo sapiens	IC50	=	100	nM	7	36322935
ANEBWFXPVPTEET-UHFFFAOYSA-N	CHEMBL1085699	MANIDIPINE 6300	Small molecule	3	P08183	Transporter	Homo sapiens	IC50	=	4600	nM	5.34	11145223
ANEBWFXPVPTEET-UHFFFAOYSA-N	CHEMBL1085699	MANIDIPINE 6300	Small molecule	3	P08183	Transporter	Homo sapiens	IC50	=	4650	nM	5.33	12128170
ANEBWFXPVPTEET-UHFFFAOYSA-N	CHEMBL1085699	MANIDIPINE 6300	Small molecule	3	P25779	Protease	Trypanosoma cruzi	IC50	=	6000	nM	5.22	20426472
ANEBWFXPVPTEET-UHFFFAOYSA-N	CHEMBL1085699	MANIDIPINE 6300	Small molecule	3	P51450	Nuclear receptor	Mus musculus	Potency	=	12589.3	nM	4.9
ANGUXJDGJCHGOG-UHFFFAOYSA-N	CHEMBL1631540	GSK163090	Small molecule	2	P15823	GPCR	Rattus norvegicus	IC50	=	25.12	nM	7.6	21053897
ANGUXJDGJCHGOG-UHFFFAOYSA-N	CHEMBL1631540	GSK163090	Small molecule	2	P43140	GPCR	Rattus norvegicus	IC50	=	25.12	nM	7.6	21053897
ANGUXJDGJCHGOG-UHFFFAOYSA-N	CHEMBL1631540	GSK163090	Small molecule	2	P08684	Cytochrome	Homo sapiens	IC50	=	21000	nM	4.68	21053897
ANGUXJDGJCHGOG-UHFFFAOYSA-N	CHEMBL1631540	GSK163090	Small molecule	2	P08684	Cytochrome	Homo sapiens	IC50	=	67000	nM	4.17	21053897
ANGUXJDGJCHGOG-UHFFFAOYSA-N	CHEMBL1631540	GSK163090	Small molecule	2	P10635	Cytochrome	Homo sapiens	IC50	=	86000	nM	4.07	21053897
ANGUXJDGJCHGOG-UHFFFAOYSA-N	CHEMBL1631540	GSK163090	Small molecule	2	P33261	Cytochrome	Homo sapiens	IC50	=	76000	nM	4.12	21053897
ANGUXJDGJCHGOG-UHFFFAOYSA-N	CHEMBL1631540	GSK163090	Small molecule	2	P11712	Cytochrome	Homo sapiens	IC50	=	60000	nM	4.22	21053897
ANGUXJDGJCHGOG-UHFFFAOYSA-N	CHEMBL1631540	GSK163090	Small molecule	2	P05177	Cytochrome	Homo sapiens	IC50	=	96000	nM	4.02	21053897
ANGUXJDGJCHGOG-UHFFFAOYSA-N	CHEMBL1631540	GSK163090	Small molecule	2	P08684	Cytochrome	Homo sapiens	IC50	=	21000	nM	4.68	21053897
ANGUXJDGJCHGOG-UHFFFAOYSA-N	CHEMBL1631540	GSK163090	Small molecule	2	P08684	Cytochrome	Homo sapiens	IC50	=	21000	nM	4.68	21053897
ANGUXJDGJCHGOG-UHFFFAOYSA-N	CHEMBL1631540	GSK163090	Small molecule	2	P28221	GPCR	Homo sapiens	Ki	=	0.1995	nM	9.7	21053897
ANGUXJDGJCHGOG-UHFFFAOYSA-N	CHEMBL1631540	GSK163090	Small molecule	2	P08908	GPCR	Homo sapiens	Ki	=	0.3981	nM	9.4	21053897
ANGUXJDGJCHGOG-UHFFFAOYSA-N	CHEMBL1631540	GSK163090	Small molecule	2	P28222	GPCR	Homo sapiens	Ki	=	3.162	nM	8.5	21053897
ANGUXJDGJCHGOG-UHFFFAOYSA-N	CHEMBL1631540	GSK163090	Small molecule	2	P34969	GPCR	Homo sapiens	Ki	=	158.49	nM	6.8	21053897
ANGUXJDGJCHGOG-UHFFFAOYSA-N	CHEMBL1631540	GSK163090	Small molecule	2	P35462	GPCR	Homo sapiens	Ki	=	199.53	nM	6.7	21053897
ANGUXJDGJCHGOG-UHFFFAOYSA-N	CHEMBL1631540	GSK163090	Small molecule	2	P14416	GPCR	Homo sapiens	Ki	=	501.19	nM	6.3	21053897
ANGUXJDGJCHGOG-UHFFFAOYSA-N	CHEMBL1631540	GSK163090	Small molecule	2	P41595	GPCR	Homo sapiens	Ki	=	501.19	nM	6.3	21053897
ANGUXJDGJCHGOG-UHFFFAOYSA-N	CHEMBL1631540	GSK163090	Small molecule	2	P31652	Transporter	Rattus norvegicus	Ki	=	794.33	nM	6.1	21053897
ANGUXJDGJCHGOG-UHFFFAOYSA-N	CHEMBL1631540	GSK163090	Small molecule	2	P28223	GPCR	Homo sapiens	Ki	=	1000	nM	6	21053897
ANGUXJDGJCHGOG-UHFFFAOYSA-N	CHEMBL1631540	GSK163090	Small molecule	2	P28335	GPCR	Homo sapiens	Ki	=	1584.89	nM	5.8	21053897
ANGUXJDGJCHGOG-UHFFFAOYSA-N	CHEMBL1631540	GSK163090	Small molecule	2	Q12809	Ion channel	Homo sapiens	Ki	=	12589.2	nM	4.9	21053897
ANJTVLIZGCUXLD-DTWKUNHWSA-N	CHEMBL497939	CYTISINICLINE	Small molecule	3	P36544	Ion channel	Homo sapiens	EC50	=	71000	nM	4.15	9435889
ANJTVLIZGCUXLD-DTWKUNHWSA-N	CHEMBL497939	CYTISINICLINE	Small molecule	3	P02718	Ion channel	Torpedo californica	EC50	=	100000	nM	4	9435889
ANJTVLIZGCUXLD-DTWKUNHWSA-N	CHEMBL497939	CYTISINICLINE	Small molecule	3	Q05941	Ion channel	Rattus norvegicus	Ki	=	0.9	nM	9.05	11741488
ANJTVLIZGCUXLD-DTWKUNHWSA-N	CHEMBL497939	CYTISINICLINE	Small molecule	3	Q05941	Ion channel	Rattus norvegicus	Ki	=	4200	nM	5.38	15887955
ANJTVLIZGCUXLD-DTWKUNHWSA-N	CHEMBL497939	CYTISINICLINE	Small molecule	3	P36544	Ion channel	Homo sapiens	Ki	=	4200	nM	5.38	15908213
ANJTVLIZGCUXLD-DTWKUNHWSA-N	CHEMBL497939	CYTISINICLINE	Small molecule	3	P36544	Ion channel	Homo sapiens	EC50	=	71000	nM	4.15	16033252
ANJTVLIZGCUXLD-DTWKUNHWSA-N	CHEMBL497939	CYTISINICLINE	Small molecule	3	P36544	Ion channel	Homo sapiens	Ki	=	1420	nM	5.85	16171993
ANJTVLIZGCUXLD-DTWKUNHWSA-N	CHEMBL497939	CYTISINICLINE	Small molecule	3	Q05941	Ion channel	Rattus norvegicus	Ki	=	5820	nM	5.24	18356044
ANJTVLIZGCUXLD-DTWKUNHWSA-N	CHEMBL497939	CYTISINICLINE	Small molecule	3	Q05941	Ion channel	Rattus norvegicus	Ki	=	331	nM	6.48	19548687
ANJTVLIZGCUXLD-DTWKUNHWSA-N	CHEMBL497939	CYTISINICLINE	Small molecule	3	Q05941	Ion channel	Rattus norvegicus	Ki	=	300	nM	6.52	20478710
ANJTVLIZGCUXLD-DTWKUNHWSA-N	CHEMBL497939	CYTISINICLINE	Small molecule	3	Q05941	Ion channel	Rattus norvegicus	Ki	=	1000	nM	6	20880707
ANJTVLIZGCUXLD-DTWKUNHWSA-N	CHEMBL497939	CYTISINICLINE	Small molecule	3	Q05941	Ion channel	Rattus norvegicus	Ki	=	8000	nM	5.1	23025891
ANJTVLIZGCUXLD-DTWKUNHWSA-N	CHEMBL497939	CYTISINICLINE	Small molecule	3	Q05941	Ion channel	Rattus norvegicus	Ki	=	230	nM	6.64	23461628
ANJTVLIZGCUXLD-DTWKUNHWSA-N	CHEMBL497939	CYTISINICLINE	Small molecule	3	Q05941	Ion channel	Rattus norvegicus	Ki	=	261	nM	6.58	24145137
ANJTVLIZGCUXLD-DTWKUNHWSA-N	CHEMBL497939	CYTISINICLINE	Small molecule	3	Q05941	Ion channel	Rattus norvegicus	Ki	=	250	nM	6.6	24156938
ANJTVLIZGCUXLD-DTWKUNHWSA-N	CHEMBL497939	CYTISINICLINE	Small molecule	3	P36544	Ion channel	Homo sapiens	Ki	=	5890	nM	5.23	24901260
ANJTVLIZGCUXLD-DTWKUNHWSA-N	CHEMBL497939	CYTISINICLINE	Small molecule	3	Q05941	Ion channel	Rattus norvegicus	Ki	=	1700	nM	5.77	33120080
ANJTVLIZGCUXLD-DTWKUNHWSA-N	CHEMBL497939	CYTISINICLINE	Small molecule	3	P02545	Other	Homo sapiens	Potency	=	63.1	nM	7.2
ANJTVLIZGCUXLD-DTWKUNHWSA-N	CHEMBL497939	CYTISINICLINE	Small molecule	3	P02545	Other	Homo sapiens	Potency	=	63.1	nM	7.2
ANJTVLIZGCUXLD-DTWKUNHWSA-N	CHEMBL497939	CYTISINICLINE	Small molecule	3	B2RXH2	Epigenetic regulator	Homo sapiens	Potency	=	14125.4	nM	4.85
ANJTVLIZGCUXLD-DTWKUNHWSA-N	CHEMBL497939	CYTISINICLINE	Small molecule	3	B2RXH2	Epigenetic regulator	Homo sapiens	Potency	=	22387.2	nM	4.65
ANJTVLIZGCUXLD-DTWKUNHWSA-N	CHEMBL497939	CYTISINICLINE	Small molecule	3	P97697	Enzyme	Rattus norvegicus	Potency	=	3162.3	nM	5.5
ANJTVLIZGCUXLD-DTWKUNHWSA-N	CHEMBL497939	CYTISINICLINE	Small molecule	3	P08684	Cytochrome	Homo sapiens	Potency	=	31622.8	nM	4.5
ANJTVLIZGCUXLD-DTWKUNHWSA-N	CHEMBL497939	CYTISINICLINE	Small molecule	3	P08684	Cytochrome	Homo sapiens	Potency	=	31622.8	nM	4.5
ANJTVLIZGCUXLD-DTWKUNHWSA-N	CHEMBL497939	CYTISINICLINE	Small molecule	3	P08684	Cytochrome	Homo sapiens	AC50	=	31622.8	nM	4.5
ANJTVLIZGCUXLD-DTWKUNHWSA-N	CHEMBL497939	CYTISINICLINE	Small molecule	3	P05177	Cytochrome	Homo sapiens	AC50	=	31622.8	nM	4.5
ANJTVLIZGCUXLD-DTWKUNHWSA-N	CHEMBL497939	CYTISINICLINE	Small molecule	3	P10636	Other	Homo sapiens	Potency	=	44668.4	nM	4.35
ANJTVLIZGCUXLD-DTWKUNHWSA-N	CHEMBL497939	CYTISINICLINE	Small molecule	3	A9XFY4	Ion channel	Musca domestica	Ki	=	1230	nM	5.91
ANJTVLIZGCUXLD-DTWKUNHWSA-N	CHEMBL497939	CYTISINICLINE	Small molecule	3	P02710	Ion channel	Torpedo californica	IC50	=	3530	nM	5.45
ANMATWQYLIFGOK-UHFFFAOYSA-N	CHEMBL2107455	IGURATIMOD	Small molecule	3	P14174	Enzyme	Homo sapiens	IC50	=	6810	nM	5.17	29812929
ANZXOIAKUNOVQU-UHFFFAOYSA-N	CHEMBL521589	BAMBUTEROL	Small molecule	3	P81908	Enzyme	Equus caballus	IC50	=	119.33	nM	6.92	27744187
ANZXOIAKUNOVQU-UHFFFAOYSA-N	CHEMBL521589	BAMBUTEROL	Small molecule	3	P06276	Enzyme	Homo sapiens	IC50	=	4.29	nM	8.37	27744187
ANZXOIAKUNOVQU-UHFFFAOYSA-N	CHEMBL521589	BAMBUTEROL	Small molecule	3	P06276	Enzyme	Homo sapiens	IC50	=	3	nM	8.52	27744187
ANZXOIAKUNOVQU-UHFFFAOYSA-N	CHEMBL521589	BAMBUTEROL	Small molecule	3	P22303	Enzyme	Homo sapiens	IC50	=	30000	nM	4.52	27744187
ANZXOIAKUNOVQU-UHFFFAOYSA-N	CHEMBL521589	BAMBUTEROL	Small molecule	3	P06276	Enzyme	Homo sapiens	IC50	=	3	nM	8.52	28371641
ANZXOIAKUNOVQU-UHFFFAOYSA-N	CHEMBL521589	BAMBUTEROL	Small molecule	3	P22303	Enzyme	Homo sapiens	IC50	=	30000	nM	4.52	28371641
ANZXOIAKUNOVQU-UHFFFAOYSA-N	CHEMBL521589	BAMBUTEROL	Small molecule	3	P22303	Enzyme	Homo sapiens	IC50	=	30000	nM	4.52	35124202
ANZXOIAKUNOVQU-UHFFFAOYSA-N	CHEMBL521589	BAMBUTEROL	Small molecule	3	P06276	Enzyme	Homo sapiens	IC50	=	3	nM	8.52	35124202
ANZXOIAKUNOVQU-UHFFFAOYSA-N	CHEMBL521589	BAMBUTEROL	Small molecule	3	P37136	Enzyme	Rattus norvegicus	IC50	=	30000	nM	4.52	35858523
ANZXOIAKUNOVQU-UHFFFAOYSA-N	CHEMBL521589	BAMBUTEROL	Small molecule	3	Q9JKC1	Enzyme	Rattus norvegicus	IC50	=	3	nM	8.52	35858523
ANZXOIAKUNOVQU-UHFFFAOYSA-N	CHEMBL521589	BAMBUTEROL	Small molecule	3	P00811	Enzyme	Escherichia coli K-12	Potency	=	5011.9	nM	5.3
ANZXOIAKUNOVQU-UHFFFAOYSA-N	CHEMBL521589	BAMBUTEROL	Small molecule	3	P10635	Cytochrome	Homo sapiens	IC50	=	2000	nM	5.7
AOMZDQMIOCTPQP-QHQMVRJISA-N	CHEMBL1233940	L 756423	Small molecule	2	Q72874	Protease	Human immunodeficiency virus 1	IC50	=	0.18	nM	9.74	10978186
AOXOCDRNSPFDPE-UKEONUMOSA-N	CHEMBL413654	GASTRIN	Protein	2	P30551	GPCR	Rattus norvegicus	IC50	=	0.2	nM	9.7	6094810
AOXOCDRNSPFDPE-UKEONUMOSA-N	CHEMBL413654	GASTRIN	Protein	2	P32239	GPCR	Homo sapiens	Kd	=	3.2	nM	8.49	7966139
AOXOCDRNSPFDPE-UKEONUMOSA-N	CHEMBL413654	GASTRIN	Protein	2	P30553	GPCR	Rattus norvegicus	Kd	=	1.4	nM	8.85	7966139
AOXOCDRNSPFDPE-UKEONUMOSA-N	CHEMBL413654	GASTRIN	Protein	2	P30553	GPCR	Rattus norvegicus	EC50	=	1000	nM	6	7966139
APWZIFIAVVFPNT-PELKAZGASA-N	CHEMBL4297317	PF-06305591	Small molecule	1	Q9Y5Y9	Ion channel	Homo sapiens	IC50	=	15	nM	7.82	30538065
AQDWDWAYVBQMAM-UHFFFAOYSA-N	CHEMBL4297639	LORECIVIVINT	Small molecule	3	P49760	Kinase	Homo sapiens	IC50	=	8	nM	8.1	33783220
AQDWDWAYVBQMAM-UHFFFAOYSA-N	CHEMBL4297639	LORECIVIVINT	Small molecule	3	Q13627	Kinase	Homo sapiens	IC50	=	30	nM	7.52	33783220
AQDWDWAYVBQMAM-UHFFFAOYSA-N	CHEMBL4297639	LORECIVIVINT	Small molecule	3	P49760	Kinase	Homo sapiens	IC50	=	7.8	nM	8.11	35863237
AQDWDWAYVBQMAM-UHFFFAOYSA-N	CHEMBL4297639	LORECIVIVINT	Small molecule	3	Q13627	Kinase	Homo sapiens	IC50	=	26.9	nM	7.57	35863237
AQDWDWAYVBQMAM-UHFFFAOYSA-N	CHEMBL4297639	LORECIVIVINT	Small molecule	3	Q13627	Kinase	Homo sapiens	EC50	=	5	nM	8.3
AQDWDWAYVBQMAM-UHFFFAOYSA-N	CHEMBL4297639	LORECIVIVINT	Small molecule	3	P49760	Kinase	Homo sapiens	EC50	=	6	nM	8.22
AQDWDWAYVBQMAM-UHFFFAOYSA-N	CHEMBL4297639	LORECIVIVINT	Small molecule	3	P49761	Kinase	Homo sapiens	EC50	=	56	nM	7.25
AQHHHDLHHXJYJD-AWEZNQCLSA-N	CHEMBL452861	(-)-PROPANOLOL	Small molecule	2	P19327	GPCR	Rattus norvegicus	Ki	=	55	nM	7.26	2539480
AQHHHDLHHXJYJD-AWEZNQCLSA-N	CHEMBL452861	(-)-PROPANOLOL	Small molecule	2	P28564	GPCR	Rattus norvegicus	Ki	=	17	nM	7.77	2539480
AQHHHDLHHXJYJD-AWEZNQCLSA-N	CHEMBL452861	(-)-PROPANOLOL	Small molecule	2	P19327	GPCR	Rattus norvegicus	Ki	=	115	nM	6.94	3543362
AQHHHDLHHXJYJD-AWEZNQCLSA-N	CHEMBL452861	(-)-PROPANOLOL	Small molecule	2	P28564	GPCR	Rattus norvegicus	Ki	=	50	nM	7.3	3543362
AQHHHDLHHXJYJD-AWEZNQCLSA-N	CHEMBL452861	(-)-PROPANOLOL	Small molecule	2	P28335	GPCR	Homo sapiens	Ki	=	1400	nM	5.85	3543362
AQHHHDLHHXJYJD-AWEZNQCLSA-N	CHEMBL452861	(-)-PROPANOLOL	Small molecule	2	P14842	GPCR	Rattus norvegicus	Ki	=	8100	nM	5.09	9214741
AQHHHDLHHXJYJD-AWEZNQCLSA-N	CHEMBL452861	(-)-PROPANOLOL	Small molecule	2	P28222	GPCR	Homo sapiens	Ki	=	4100	nM	5.39	9435911
AQHHHDLHHXJYJD-AWEZNQCLSA-N	CHEMBL452861	(-)-PROPANOLOL	Small molecule	2	Q14973	Transporter	Homo sapiens	IC50	=	6100	nM	5.21	10565843
AQHHHDLHHXJYJD-AWEZNQCLSA-N	CHEMBL452861	(-)-PROPANOLOL	Small molecule	2	P10634	Cytochrome	Rattus norvegicus	IC50	=	350	nM	6.46	12502361
AQHHHDLHHXJYJD-AWEZNQCLSA-N	CHEMBL452861	(-)-PROPANOLOL	Small molecule	2	P10635	Cytochrome	Homo sapiens	IC50	=	1400	nM	5.85	12502361
AQHHHDLHHXJYJD-AWEZNQCLSA-N	CHEMBL452861	(-)-PROPANOLOL	Small molecule	2	P08588	GPCR	Homo sapiens	EC50	=	1.8	nM	8.74	16562853
AQHHHDLHHXJYJD-AWEZNQCLSA-N	CHEMBL452861	(-)-PROPANOLOL	Small molecule	2	P07550	GPCR	Homo sapiens	Ki	=	0.54	nM	9.27	23403082
AQHHHDLHHXJYJD-AWEZNQCLSA-N	CHEMBL452861	(-)-PROPANOLOL	Small molecule	2	P08588	GPCR	Homo sapiens	Ki	=	1.4	nM	8.85	23403082
AQHHHDLHHXJYJD-AWEZNQCLSA-N	CHEMBL452861	(-)-PROPANOLOL	Small molecule	2	P07550	GPCR	Homo sapiens	IC50	=	0.78	nM	9.11	23403082
AQHHHDLHHXJYJD-AWEZNQCLSA-N	CHEMBL452861	(-)-PROPANOLOL	Small molecule	2	P08588	GPCR	Homo sapiens	IC50	=	2.5	nM	8.6	23403082
AQHHHDLHHXJYJD-AWEZNQCLSA-N	CHEMBL452861	(-)-PROPANOLOL	Small molecule	2	Q9Y466	Nuclear receptor	Homo sapiens	EC50	=	72000	nM	4.14	34115934
AQHHHDLHHXJYJD-AWEZNQCLSA-N	CHEMBL452861	(-)-PROPANOLOL	Small molecule	2	P10635	Cytochrome	Homo sapiens	Potency	=	2511.9	nM	5.6
AQHHHDLHHXJYJD-AWEZNQCLSA-N	CHEMBL452861	(-)-PROPANOLOL	Small molecule	2	P10635	Cytochrome	Homo sapiens	AC50	=	2511.89	nM	5.6
AQHHHDLHHXJYJD-AWEZNQCLSA-N	CHEMBL452861	(-)-PROPANOLOL	Small molecule	2	P05177	Cytochrome	Homo sapiens	AC50	=	199.53	nM	6.7
AQHHHDLHHXJYJD-AWEZNQCLSA-N	CHEMBL452861	(-)-PROPANOLOL	Small molecule	2	Q16637	Epigenetic regulator	Homo sapiens	Potency	=	28183.8	nM	4.55
AQHHHDLHHXJYJD-AWEZNQCLSA-N	CHEMBL452861	(-)-PROPANOLOL	Small molecule	2	P00352	Enzyme	Homo sapiens	Potency	=	39810.7	nM	4.4
AQHHHDLHHXJYJD-AWEZNQCLSA-N	CHEMBL452861	(-)-PROPANOLOL	Small molecule	2	P08588	GPCR	Homo sapiens	IC50	=	1.908	nM	8.72
AQHHHDLHHXJYJD-AWEZNQCLSA-N	CHEMBL452861	(-)-PROPANOLOL	Small molecule	2	P08588	GPCR	Homo sapiens	Ki	=	1.102	nM	8.96
AQHHHDLHHXJYJD-AWEZNQCLSA-N	CHEMBL452861	(-)-PROPANOLOL	Small molecule	2	P07550	GPCR	Homo sapiens	IC50	=	0.355	nM	9.45
AQHHHDLHHXJYJD-AWEZNQCLSA-N	CHEMBL452861	(-)-PROPANOLOL	Small molecule	2	P07550	GPCR	Homo sapiens	Ki	=	0.244	nM	9.61
AQHHHDLHHXJYJD-AWEZNQCLSA-N	CHEMBL452861	(-)-PROPANOLOL	Small molecule	2	P13945	GPCR	Homo sapiens	IC50	=	165	nM	6.78
AQHHHDLHHXJYJD-AWEZNQCLSA-N	CHEMBL452861	(-)-PROPANOLOL	Small molecule	2	P13945	GPCR	Homo sapiens	Ki	=	124	nM	6.91
AQHHHDLHHXJYJD-AWEZNQCLSA-N	CHEMBL452861	(-)-PROPANOLOL	Small molecule	2	P19327	GPCR	Rattus norvegicus	IC50	=	124	nM	6.91
AQHHHDLHHXJYJD-AWEZNQCLSA-N	CHEMBL452861	(-)-PROPANOLOL	Small molecule	2	P19327	GPCR	Rattus norvegicus	Ki	=	71	nM	7.15
AQHHHDLHHXJYJD-AWEZNQCLSA-N	CHEMBL452861	(-)-PROPANOLOL	Small molecule	2	P28223	GPCR	Homo sapiens	IC50	=	1883	nM	5.72
AQHHHDLHHXJYJD-AWEZNQCLSA-N	CHEMBL452861	(-)-PROPANOLOL	Small molecule	2	P28223	GPCR	Homo sapiens	Ki	=	538	nM	6.27
AQHHHDLHHXJYJD-AWEZNQCLSA-N	CHEMBL452861	(-)-PROPANOLOL	Small molecule	2	P41595	GPCR	Homo sapiens	IC50	=	411	nM	6.39
AQHHHDLHHXJYJD-AWEZNQCLSA-N	CHEMBL452861	(-)-PROPANOLOL	Small molecule	2	P41595	GPCR	Homo sapiens	Ki	=	262	nM	6.58
AQHHHDLHHXJYJD-AWEZNQCLSA-N	CHEMBL452861	(-)-PROPANOLOL	Small molecule	2	P28335	GPCR	Homo sapiens	IC50	=	1368	nM	5.86
AQHHHDLHHXJYJD-AWEZNQCLSA-N	CHEMBL452861	(-)-PROPANOLOL	Small molecule	2	P28335	GPCR	Homo sapiens	Ki	=	716	nM	6.14
AQHHHDLHHXJYJD-AWEZNQCLSA-N	CHEMBL452861	(-)-PROPANOLOL	Small molecule	2	P50406	GPCR	Homo sapiens	IC50	=	998	nM	6
AQHHHDLHHXJYJD-AWEZNQCLSA-N	CHEMBL452861	(-)-PROPANOLOL	Small molecule	2	P50406	GPCR	Homo sapiens	Ki	=	463	nM	6.33
AQHHHDLHHXJYJD-AWEZNQCLSA-N	CHEMBL452861	(-)-PROPANOLOL	Small molecule	2	P31645	Transporter	Homo sapiens	IC50	=	1241	nM	5.91
AQHHHDLHHXJYJD-AWEZNQCLSA-N	CHEMBL452861	(-)-PROPANOLOL	Small molecule	2	P31645	Transporter	Homo sapiens	Ki	=	659	nM	6.18
AQHHHDLHHXJYJD-AWEZNQCLSA-N	CHEMBL452861	(-)-PROPANOLOL	Small molecule	2	Q99720	Other	Homo sapiens	IC50	=	6665	nM	5.18
AQHHHDLHHXJYJD-AWEZNQCLSA-N	CHEMBL452861	(-)-PROPANOLOL	Small molecule	2	Q99720	Other	Homo sapiens	Ki	=	2801	nM	5.55
AQHMBDAHQGYLIU-XNFHFXFQSA-N	CHEMBL1269597	SCY 635	Protein	2	Q72547	Enzyme	Human immunodeficiency virus 1	IC50	=	45	nM	7.35	14643337
AQHMBDAHQGYLIU-XNFHFXFQSA-N	CHEMBL1269597	SCY 635	Protein	2	P62937	Enzyme	Homo sapiens	IC50	=	1549	nM	5.81	14643337
AQHMBDAHQGYLIU-XNFHFXFQSA-N	CHEMBL1269597	SCY 635	Protein	2	P08684	Cytochrome	Homo sapiens	IC50	=	58500	nM	4.23	19933795
AQHMBDAHQGYLIU-XNFHFXFQSA-N	CHEMBL1269597	SCY 635	Protein	2	P33261	Cytochrome	Homo sapiens	IC50	=	12400	nM	4.91	19933795
AQHMBDAHQGYLIU-XNFHFXFQSA-N	CHEMBL1269597	SCY 635	Protein	2	P11712	Cytochrome	Homo sapiens	IC50	=	13400	nM	4.87	19933795
AQHMBDAHQGYLIU-XNFHFXFQSA-N	CHEMBL1269597	SCY 635	Protein	2	P62937	Enzyme	Homo sapiens	Ki	=	1.84	nM	8.73	19933795
AQHMBDAHQGYLIU-XNFHFXFQSA-N	CHEMBL1269597	SCY 635	Protein	2	P62937	Enzyme	Homo sapiens	IC50	=	9.48	nM	8.02	20943390
AQHMBDAHQGYLIU-XNFHFXFQSA-N	CHEMBL1269597	SCY 635	Protein	2	P23284	Enzyme	Homo sapiens	IC50	=	10.3	nM	7.99	20943390
AQHMBDAHQGYLIU-XNFHFXFQSA-N	CHEMBL1269597	SCY 635	Protein	2	P62937	Enzyme	Homo sapiens	Kd	=	3.2	nM	8.49	25310383
AQHMBDAHQGYLIU-XNFHFXFQSA-N	CHEMBL1269597	SCY 635	Protein	2	P23284	Enzyme	Homo sapiens	Kd	=	2.9	nM	8.54	25310383
AQHMBDAHQGYLIU-XNFHFXFQSA-N	CHEMBL1269597	SCY 635	Protein	2	P30405	Enzyme	Homo sapiens	Kd	=	3.1	nM	8.51	25310383
AQLVRTWKJDTWQQ-SDBHATRESA-N	CHEMBL3545407	TRABODENOSON	Small molecule	3	P30542	GPCR	Homo sapiens	Ki	=	0.97	nM	9.01	26356532
AQLVRTWKJDTWQQ-SDBHATRESA-N	CHEMBL3545407	TRABODENOSON	Small molecule	3	P30542	GPCR	Homo sapiens	Ki	=	0.97	nM	9.01	32482069
AQLVRTWKJDTWQQ-SDBHATRESA-N	CHEMBL3545407	TRABODENOSON	Small molecule	3	P30542	GPCR	Homo sapiens	Ki	=	0.97	nM	9.01
AQLVRTWKJDTWQQ-SDBHATRESA-N	CHEMBL3545407	TRABODENOSON	Small molecule	3	P30542	GPCR	Homo sapiens	Ki	=	0.97	nM	9.01
AQLVRTWKJDTWQQ-SDBHATRESA-N	CHEMBL3545407	TRABODENOSON	Small molecule	3	P0DMS8	GPCR	Homo sapiens	Ki	=	704	nM	6.15
AQRLDDAFYYAIJP-UHFFFAOYSA-N	CHEMBL1215661	PRUVANSERIN	Small molecule	2	P28223	GPCR	Homo sapiens	Ki	=	0.48	nM	9.32	20684606
AQRLDDAFYYAIJP-UHFFFAOYSA-N	CHEMBL1215661	PRUVANSERIN	Small molecule	2	P28335	GPCR	Homo sapiens	Ki	=	645	nM	6.19	20684606
ARJKMWXLIHZLQZ-UHFFFAOYSA-N	CHEMBL2036958	SCH-900271	Small molecule	2	Q8TDS4	GPCR	Homo sapiens	EC50	=	2	nM	8.7	24900372
ARJKMWXLIHZLQZ-UHFFFAOYSA-N	CHEMBL2036958	SCH-900271	Small molecule	2	P49019	GPCR	Homo sapiens	EC50	=	96	nM	7.02	24900372
ARJKMWXLIHZLQZ-UHFFFAOYSA-N	CHEMBL2036958	SCH-900271	Small molecule	2	Q80Z39	GPCR	Rattus norvegicus	EC50	=	8	nM	8.1	24900372
ARJKMWXLIHZLQZ-UHFFFAOYSA-N	CHEMBL2036958	SCH-900271	Small molecule	2	Q9EP66	GPCR	Mus musculus	EC50	=	6	nM	8.22	24900372
ASUGUQWIHMTFJL-QGZVFWFLSA-N	CHEMBL3039513	DECERNOTINIB	Small molecule	2	P23458	Kinase	Homo sapiens	IC50	=	11	nM	7.96	24417533
ASUGUQWIHMTFJL-QGZVFWFLSA-N	CHEMBL3039513	DECERNOTINIB	Small molecule	2	P23458	Kinase	Homo sapiens	IC50	=	11	nM	7.96	24417533
ASUGUQWIHMTFJL-QGZVFWFLSA-N	CHEMBL3039513	DECERNOTINIB	Small molecule	2	O60674	Kinase	Homo sapiens	IC50	=	24	nM	7.62	24417533
ASUGUQWIHMTFJL-QGZVFWFLSA-N	CHEMBL3039513	DECERNOTINIB	Small molecule	2	O60674	Kinase	Homo sapiens	IC50	=	24	nM	7.62	24417533
ASUGUQWIHMTFJL-QGZVFWFLSA-N	CHEMBL3039513	DECERNOTINIB	Small molecule	2	P52333	Kinase	Homo sapiens	IC50	=	1.2	nM	8.92	24417533
ASUGUQWIHMTFJL-QGZVFWFLSA-N	CHEMBL3039513	DECERNOTINIB	Small molecule	2	P52333	Kinase	Homo sapiens	IC50	=	1.2	nM	8.92	24417533
ASUGUQWIHMTFJL-QGZVFWFLSA-N	CHEMBL3039513	DECERNOTINIB	Small molecule	2	P52333	Kinase	Homo sapiens	IC50	=	74.4	nM	7.13	24417533
ASUGUQWIHMTFJL-QGZVFWFLSA-N	CHEMBL3039513	DECERNOTINIB	Small molecule	2	P52333	Kinase	Homo sapiens	IC50	=	74.4	nM	7.13	24417533
ASUGUQWIHMTFJL-QGZVFWFLSA-N	CHEMBL3039513	DECERNOTINIB	Small molecule	2	P23458	Kinase	Homo sapiens	IC50	=	112	nM	6.95	24417533
ASUGUQWIHMTFJL-QGZVFWFLSA-N	CHEMBL3039513	DECERNOTINIB	Small molecule	2	P23458	Kinase	Homo sapiens	IC50	=	112	nM	6.95	24417533
ASUGUQWIHMTFJL-QGZVFWFLSA-N	CHEMBL3039513	DECERNOTINIB	Small molecule	2	O60674	Kinase	Homo sapiens	IC50	=	619	nM	6.21	24417533
ASUGUQWIHMTFJL-QGZVFWFLSA-N	CHEMBL3039513	DECERNOTINIB	Small molecule	2	O60674	Kinase	Homo sapiens	IC50	=	619	nM	6.21	24417533
ASUGUQWIHMTFJL-QGZVFWFLSA-N	CHEMBL3039513	DECERNOTINIB	Small molecule	2	P23458	Kinase	Homo sapiens	IC50	=	50	nM	7.3	24417533
ASUGUQWIHMTFJL-QGZVFWFLSA-N	CHEMBL3039513	DECERNOTINIB	Small molecule	2	P23458	Kinase	Homo sapiens	IC50	=	50	nM	7.3	24417533
ASUGUQWIHMTFJL-QGZVFWFLSA-N	CHEMBL3039513	DECERNOTINIB	Small molecule	2	P23458	Kinase	Homo sapiens	IC50	=	13.2	nM	7.88	24417533
ASUGUQWIHMTFJL-QGZVFWFLSA-N	CHEMBL3039513	DECERNOTINIB	Small molecule	2	P23458	Kinase	Homo sapiens	IC50	=	13.2	nM	7.88	24417533
ASUGUQWIHMTFJL-QGZVFWFLSA-N	CHEMBL3039513	DECERNOTINIB	Small molecule	2	O60674	Kinase	Homo sapiens	Ki	=	13	nM	7.89	24417533
ASUGUQWIHMTFJL-QGZVFWFLSA-N	CHEMBL3039513	DECERNOTINIB	Small molecule	2	O60674	Kinase	Homo sapiens	Ki	=	13	nM	7.89	24417533
ASUGUQWIHMTFJL-QGZVFWFLSA-N	CHEMBL3039513	DECERNOTINIB	Small molecule	2	P52333	Kinase	Homo sapiens	Ki	=	2.5	nM	8.6	24417533
ASUGUQWIHMTFJL-QGZVFWFLSA-N	CHEMBL3039513	DECERNOTINIB	Small molecule	2	P52333	Kinase	Homo sapiens	Ki	=	2.5	nM	8.6	24417533
ASUGUQWIHMTFJL-QGZVFWFLSA-N	CHEMBL3039513	DECERNOTINIB	Small molecule	2	Q62137	Kinase	Mus musculus	IC50	=	50	nM	7.3	24417533
ASUGUQWIHMTFJL-QGZVFWFLSA-N	CHEMBL3039513	DECERNOTINIB	Small molecule	2	Q62137	Kinase	Mus musculus	IC50	=	50	nM	7.3	24417533
ASUGUQWIHMTFJL-QGZVFWFLSA-N	CHEMBL3039513	DECERNOTINIB	Small molecule	2	P29597	Kinase	Homo sapiens	IC50	=	11	nM	7.96	26351728
ASUGUQWIHMTFJL-QGZVFWFLSA-N	CHEMBL3039513	DECERNOTINIB	Small molecule	2	P29597	Kinase	Homo sapiens	IC50	=	11	nM	7.96	26351728
ASUGUQWIHMTFJL-QGZVFWFLSA-N	CHEMBL3039513	DECERNOTINIB	Small molecule	2	P52333	Kinase	Homo sapiens	IC50	=	2.5	nM	8.6	26351728
ASUGUQWIHMTFJL-QGZVFWFLSA-N	CHEMBL3039513	DECERNOTINIB	Small molecule	2	P52333	Kinase	Homo sapiens	IC50	=	2.5	nM	8.6	26351728
ASUGUQWIHMTFJL-QGZVFWFLSA-N	CHEMBL3039513	DECERNOTINIB	Small molecule	2	O60674	Kinase	Homo sapiens	IC50	=	13	nM	7.89	26351728
ASUGUQWIHMTFJL-QGZVFWFLSA-N	CHEMBL3039513	DECERNOTINIB	Small molecule	2	O60674	Kinase	Homo sapiens	IC50	=	13	nM	7.89	26351728
ASUGUQWIHMTFJL-QGZVFWFLSA-N	CHEMBL3039513	DECERNOTINIB	Small molecule	2	P23458	Kinase	Homo sapiens	IC50	=	11	nM	7.96	26351728
ASUGUQWIHMTFJL-QGZVFWFLSA-N	CHEMBL3039513	DECERNOTINIB	Small molecule	2	P23458	Kinase	Homo sapiens	IC50	=	11	nM	7.96	26351728
ASUGUQWIHMTFJL-QGZVFWFLSA-N	CHEMBL3039513	DECERNOTINIB	Small molecule	2	Q2M2I8	Kinase	Homo sapiens	Kd	=	4253	nM	5.37	29191878
ASUGUQWIHMTFJL-QGZVFWFLSA-N	CHEMBL3039513	DECERNOTINIB	Small molecule	2	P00519	Kinase	Homo sapiens	Kd	=	842	nM	6.08	29191878
ASUGUQWIHMTFJL-QGZVFWFLSA-N	CHEMBL3039513	DECERNOTINIB	Small molecule	2	P42684	Kinase	Homo sapiens	Kd	=	7071	nM	5.15	29191878
ASUGUQWIHMTFJL-QGZVFWFLSA-N	CHEMBL3039513	DECERNOTINIB	Small molecule	2	Q9NSY1	Kinase	Homo sapiens	Kd	=	5754	nM	5.24	29191878
ASUGUQWIHMTFJL-QGZVFWFLSA-N	CHEMBL3039513	DECERNOTINIB	Small molecule	2	Q13557	Kinase	Homo sapiens	Kd	=	20301	nM	4.69	29191878
ASUGUQWIHMTFJL-QGZVFWFLSA-N	CHEMBL3039513	DECERNOTINIB	Small molecule	2	Q13555	Kinase	Homo sapiens	Kd	=	14254	nM	4.85	29191878
ASUGUQWIHMTFJL-QGZVFWFLSA-N	CHEMBL3039513	DECERNOTINIB	Small molecule	2	Q5VT25	Kinase	Homo sapiens	Kd	=	561	nM	6.25	29191878
ASUGUQWIHMTFJL-QGZVFWFLSA-N	CHEMBL3039513	DECERNOTINIB	Small molecule	2	Q9Y5S2	Kinase	Homo sapiens	Kd	=	116	nM	6.94	29191878
ASUGUQWIHMTFJL-QGZVFWFLSA-N	CHEMBL3039513	DECERNOTINIB	Small molecule	2	Q00537	Kinase	Homo sapiens	Kd	=	139	nM	6.86	29191878
ASUGUQWIHMTFJL-QGZVFWFLSA-N	CHEMBL3039513	DECERNOTINIB	Small molecule	2	P50750	Kinase	Homo sapiens	Kd	=	1870	nM	5.73	29191878
ASUGUQWIHMTFJL-QGZVFWFLSA-N	CHEMBL3039513	DECERNOTINIB	Small molecule	2	P19784	Kinase	Homo sapiens	Kd	=	3229	nM	5.49	29191878
ASUGUQWIHMTFJL-QGZVFWFLSA-N	CHEMBL3039513	DECERNOTINIB	Small molecule	2	Q9Y2U5	Kinase	Homo sapiens	Kd	=	4445	nM	5.35	29191878
ASUGUQWIHMTFJL-QGZVFWFLSA-N	CHEMBL3039513	DECERNOTINIB	Small molecule	2	Q7KZI7	Kinase	Homo sapiens	Kd	=	2310	nM	5.64	29191878
ASUGUQWIHMTFJL-QGZVFWFLSA-N	CHEMBL3039513	DECERNOTINIB	Small molecule	2	P27448	Kinase	Homo sapiens	Kd	=	562	nM	6.25	29191878
ASUGUQWIHMTFJL-QGZVFWFLSA-N	CHEMBL3039513	DECERNOTINIB	Small molecule	2	P08581	Kinase	Homo sapiens	Kd	=	94	nM	7.03	29191878
ASUGUQWIHMTFJL-QGZVFWFLSA-N	CHEMBL3039513	DECERNOTINIB	Small molecule	2	Q16512	Kinase	Homo sapiens	Kd	=	49813	nM	4.3	29191878
ASUGUQWIHMTFJL-QGZVFWFLSA-N	CHEMBL3039513	DECERNOTINIB	Small molecule	2	O00444	Kinase	Homo sapiens	Kd	=	1961	nM	5.71	29191878
ASUGUQWIHMTFJL-QGZVFWFLSA-N	CHEMBL3039513	DECERNOTINIB	Small molecule	2	P17252	Kinase	Homo sapiens	Kd	=	117	nM	6.93	29191878
ASUGUQWIHMTFJL-QGZVFWFLSA-N	CHEMBL3039513	DECERNOTINIB	Small molecule	2	P05771	Kinase	Homo sapiens	Kd	=	426	nM	6.37	29191878
ASUGUQWIHMTFJL-QGZVFWFLSA-N	CHEMBL3039513	DECERNOTINIB	Small molecule	2	Q05655	Kinase	Homo sapiens	Kd	=	67	nM	7.17	29191878
ASUGUQWIHMTFJL-QGZVFWFLSA-N	CHEMBL3039513	DECERNOTINIB	Small molecule	2	Q6ZSR9	Other	Homo sapiens	Kd	=	2644	nM	5.58	29191878
ASUGUQWIHMTFJL-QGZVFWFLSA-N	CHEMBL3039513	DECERNOTINIB	Small molecule	2	Q13464	Kinase	Homo sapiens	Kd	=	13462	nM	4.87	29191878
ASUGUQWIHMTFJL-QGZVFWFLSA-N	CHEMBL3039513	DECERNOTINIB	Small molecule	2	O75116	Kinase	Homo sapiens	Kd	=	56066	nM	4.25	29191878
ASUGUQWIHMTFJL-QGZVFWFLSA-N	CHEMBL3039513	DECERNOTINIB	Small molecule	2	Q9H2G2	Kinase	Homo sapiens	Kd	=	58	nM	7.24	29191878
ASUGUQWIHMTFJL-QGZVFWFLSA-N	CHEMBL3039513	DECERNOTINIB	Small molecule	2	O94804	Kinase	Homo sapiens	Kd	=	71	nM	7.15	29191878
ASUGUQWIHMTFJL-QGZVFWFLSA-N	CHEMBL3039513	DECERNOTINIB	Small molecule	2	Q9P289	Kinase	Homo sapiens	Kd	=	1135	nM	5.95	29191878
ASUGUQWIHMTFJL-QGZVFWFLSA-N	CHEMBL3039513	DECERNOTINIB	Small molecule	2	Q7L7X3	Kinase	Homo sapiens	Kd	=	3407	nM	5.47	29191878
ASUGUQWIHMTFJL-QGZVFWFLSA-N	CHEMBL3039513	DECERNOTINIB	Small molecule	2	Q9H2K8	Kinase	Homo sapiens	Kd	=	7870	nM	5.1	29191878
ASUGUQWIHMTFJL-QGZVFWFLSA-N	CHEMBL3039513	DECERNOTINIB	Small molecule	2	Q13470	Kinase	Homo sapiens	Kd	=	46	nM	7.34	29191878
ASUGUQWIHMTFJL-QGZVFWFLSA-N	CHEMBL3039513	DECERNOTINIB	Small molecule	2	P11388	Enzyme	Homo sapiens	Kd	=	64	nM	7.19	29191878
ASUGUQWIHMTFJL-QGZVFWFLSA-N	CHEMBL3039513	DECERNOTINIB	Small molecule	2	Q02880	Enzyme	Homo sapiens	Kd	=	148	nM	6.83	29191878
ASUGUQWIHMTFJL-QGZVFWFLSA-N	CHEMBL3039513	DECERNOTINIB	Small molecule	2	Q96S44	Enzyme	Homo sapiens	Kd	=	2830	nM	5.55	29191878
ATFXVNUWQOXRRU-UHFFFAOYSA-N	CHEMBL3694769	PBF-509	Small molecule	1	P29274	GPCR	Homo sapiens	Ki	=	12	nM	7.92	32667814
ATFXVNUWQOXRRU-UHFFFAOYSA-N	CHEMBL3694769	PBF-509	Small molecule	1	P30542	GPCR	Homo sapiens	Ki	=	2500	nM	5.6	32667814
ATFXVNUWQOXRRU-UHFFFAOYSA-N	CHEMBL3694769	PBF-509	Small molecule	1	P29275	GPCR	Homo sapiens	Ki	=	1000	nM	6	32667814
ATFXVNUWQOXRRU-UHFFFAOYSA-N	CHEMBL3694769	PBF-509	Small molecule	1	P0DMS8	GPCR	Homo sapiens	Ki	=	5000	nM	5.3	32667814
ATFXVNUWQOXRRU-UHFFFAOYSA-N	CHEMBL3694769	PBF-509	Small molecule	1	P29274	GPCR	Homo sapiens	IC50	=	25	nM	7.6	32667814
ATFXVNUWQOXRRU-UHFFFAOYSA-N	CHEMBL3694769	PBF-509	Small molecule	1	P29274	GPCR	Homo sapiens	Ki	=	50	nM	7.3	34695776
ATFXVNUWQOXRRU-UHFFFAOYSA-N	CHEMBL3694769	PBF-509	Small molecule	1	P29274	GPCR	Homo sapiens	Ki	=	12	nM	7.92
ATFXVNUWQOXRRU-UHFFFAOYSA-N	CHEMBL3694769	PBF-509	Small molecule	1	P29274	GPCR	Homo sapiens	Ki	=	25	nM	7.6
ATFXVNUWQOXRRU-UHFFFAOYSA-N	CHEMBL3694769	PBF-509	Small molecule	1	P29274	GPCR	Homo sapiens	IC50	=	5.6	nM	8.25
ATFXVNUWQOXRRU-UHFFFAOYSA-N	CHEMBL3694769	PBF-509	Small molecule	1	P29275	GPCR	Homo sapiens	IC50	=	680	nM	6.17
ATHGHQPFGPMSJY-UHFFFAOYSA-N	CHEMBL19612	SPERMIDINE	Small molecule	3	P00915	Enzyme	Homo sapiens	Ki	=	1400	nM	5.85	20590092
ATHGHQPFGPMSJY-UHFFFAOYSA-N	CHEMBL19612	SPERMIDINE	Small molecule	3	P00918	Enzyme	Homo sapiens	Ki	=	1110	nM	5.96	20590092
ATHGHQPFGPMSJY-UHFFFAOYSA-N	CHEMBL19612	SPERMIDINE	Small molecule	3	P07451	Enzyme	Homo sapiens	Ki	=	11500	nM	4.94	20590092
ATHGHQPFGPMSJY-UHFFFAOYSA-N	CHEMBL19612	SPERMIDINE	Small molecule	3	P22748	Enzyme	Homo sapiens	Ki	=	112	nM	6.95	20590092
ATHGHQPFGPMSJY-UHFFFAOYSA-N	CHEMBL19612	SPERMIDINE	Small molecule	3	P35218	Enzyme	Homo sapiens	Ki	=	1220	nM	5.91	20590092
ATHGHQPFGPMSJY-UHFFFAOYSA-N	CHEMBL19612	SPERMIDINE	Small molecule	3	Q9Y2D0	Enzyme	Homo sapiens	Ki	=	1440	nM	5.84	20590092
ATHGHQPFGPMSJY-UHFFFAOYSA-N	CHEMBL19612	SPERMIDINE	Small molecule	3	P23280	Enzyme	Homo sapiens	Ki	=	1410	nM	5.85	20590092
ATHGHQPFGPMSJY-UHFFFAOYSA-N	CHEMBL19612	SPERMIDINE	Small molecule	3	P43166	Enzyme	Homo sapiens	Ki	=	1230	nM	5.91	20590092
ATHGHQPFGPMSJY-UHFFFAOYSA-N	CHEMBL19612	SPERMIDINE	Small molecule	3	Q16790	Enzyme	Homo sapiens	Ki	=	1370	nM	5.86	20590092
ATHGHQPFGPMSJY-UHFFFAOYSA-N	CHEMBL19612	SPERMIDINE	Small molecule	3	O43570	Enzyme	Homo sapiens	Ki	=	44100	nM	4.36	20590092
ATHGHQPFGPMSJY-UHFFFAOYSA-N	CHEMBL19612	SPERMIDINE	Small molecule	3	Q9D6N1	Enzyme	Mus musculus	Ki	=	11600	nM	4.94	20590092
ATHGHQPFGPMSJY-UHFFFAOYSA-N	CHEMBL19612	SPERMIDINE	Small molecule	3	Q9ULX7	Enzyme	Homo sapiens	Ki	=	1000	nM	6	20590092
ATHGHQPFGPMSJY-UHFFFAOYSA-N	CHEMBL19612	SPERMIDINE	Small molecule	3	Q99N23	Enzyme	Mus musculus	Ki	=	10000	nM	5	20590092
ATHGHQPFGPMSJY-UHFFFAOYSA-N	CHEMBL19612	SPERMIDINE	Small molecule	3	P14618	Enzyme	Homo sapiens	IC50	=	1410	nM	5.85	34726055
ATHGHQPFGPMSJY-UHFFFAOYSA-N	CHEMBL19612	SPERMIDINE	Small molecule	3	P16473	GPCR	Homo sapiens	Potency	=	31622.8	nM	4.5
ATHGHQPFGPMSJY-UHFFFAOYSA-N	CHEMBL19612	SPERMIDINE	Small molecule	3	P16050	Enzyme	Homo sapiens	Potency	=	12589.3	nM	4.9
ATHGHQPFGPMSJY-UHFFFAOYSA-N	CHEMBL19612	SPERMIDINE	Small molecule	3	P40225	Other	Homo sapiens	Potency	=	6309.6	nM	5.2
ATHGHQPFGPMSJY-UHFFFAOYSA-N	CHEMBL19612	SPERMIDINE	Small molecule	3	P08482	GPCR	Rattus norvegicus	Potency	=	8912.5	nM	5.05
ATHGHQPFGPMSJY-UHFFFAOYSA-N	CHEMBL19612	SPERMIDINE	Small molecule	3	P40225	Other	Homo sapiens	Potency	=	6309.6	nM	5.2
ATHGHQPFGPMSJY-UHFFFAOYSA-N	CHEMBL19612	SPERMIDINE	Small molecule	3	P11712	Cytochrome	Homo sapiens	Potency	=	12589.3	nM	4.9
ATHGHQPFGPMSJY-UHFFFAOYSA-N	CHEMBL19612	SPERMIDINE	Small molecule	3	P05177	Cytochrome	Homo sapiens	AC50	=	31622.8	nM	4.5
ATHGHQPFGPMSJY-UHFFFAOYSA-N	CHEMBL19612	SPERMIDINE	Small molecule	3	P11712	Cytochrome	Homo sapiens	AC50	=	12589.2	nM	4.9
ATHGHQPFGPMSJY-UHFFFAOYSA-N	CHEMBL19612	SPERMIDINE	Small molecule	3	P42345	Kinase	Homo sapiens	Potency	=	26121.6	nM	4.58
ATHGHQPFGPMSJY-UHFFFAOYSA-N	CHEMBL19612	SPERMIDINE	Small molecule	3	P42345	Kinase	Homo sapiens	Potency	=	23280.9	nM	4.63
ATLYLVPZNWDJBW-KIHHCIJBSA-N	CHEMBL3137313	AXELOPRAN	Small molecule	2	P41144	GPCR	Cavia porcellus	Ki	=	100	nM	7
ATLYLVPZNWDJBW-KIHHCIJBSA-N	CHEMBL3137313	AXELOPRAN	Small molecule	2	P41143	GPCR	Homo sapiens	Ki	=	100	nM	7
ATLYLVPZNWDJBW-KIHHCIJBSA-N	CHEMBL3137313	AXELOPRAN	Small molecule	2	P35372	GPCR	Homo sapiens	Ki	=	0.1259	nM	9.9
AUBPMADJYNSPOA-UHFFFAOYSA-N	CHEMBL1230982	ANABASEINE	Small molecule	2	Q05941	Ion channel	Rattus norvegicus	Ki	=	32	nM	7.5	26706350
AUBPMADJYNSPOA-UHFFFAOYSA-N	CHEMBL1230982	ANABASEINE	Small molecule	2	Q05941	Ion channel	Rattus norvegicus	EC50	=	6700	nM	5.17	33120080
AUBPMADJYNSPOA-UHFFFAOYSA-N	CHEMBL1230982	ANABASEINE	Small molecule	2	Q05941	Ion channel	Rattus norvegicus	Ki	=	58	nM	7.24	33120080
AUIFRJWXYUNPPV-QFIPXVFZSA-N	CHEMBL3358954	BI 653048	Small molecule	1	P04150	Nuclear receptor	Homo sapiens	IC50	=	55	nM	7.26	25516791
AUIFRJWXYUNPPV-QFIPXVFZSA-N	CHEMBL3358954	BI 653048	Small molecule	1	P04150	Nuclear receptor	Homo sapiens	IC50	=	23	nM	7.64	25516791
AUIFRJWXYUNPPV-QFIPXVFZSA-N	CHEMBL3358954	BI 653048	Small molecule	1	P08684	Cytochrome	Homo sapiens	IC50	=	8000	nM	5.1	25516791
AUIFRJWXYUNPPV-QFIPXVFZSA-N	CHEMBL3358954	BI 653048	Small molecule	1	P10635	Cytochrome	Homo sapiens	IC50	=	41000	nM	4.39	25516791
AUIFRJWXYUNPPV-QFIPXVFZSA-N	CHEMBL3358954	BI 653048	Small molecule	1	P11712	Cytochrome	Homo sapiens	IC50	=	12000	nM	4.92	25516791
AUIFRJWXYUNPPV-QFIPXVFZSA-N	CHEMBL3358954	BI 653048	Small molecule	1	P33261	Cytochrome	Homo sapiens	IC50	=	9000	nM	5.05	25516791
AUIFRJWXYUNPPV-QFIPXVFZSA-N	CHEMBL3358954	BI 653048	Small molecule	1	P06537	Nuclear receptor	Mus musculus	IC50	=	600	nM	6.22	25516791
AUIFRJWXYUNPPV-QFIPXVFZSA-N	CHEMBL3358954	BI 653048	Small molecule	1	P04150	Nuclear receptor	Homo sapiens	IC50	=	19	nM	7.72	29424542
AUIFRJWXYUNPPV-QFIPXVFZSA-N	CHEMBL3358954	BI 653048	Small molecule	1	P04150	Nuclear receptor	Homo sapiens	IC50	=	84	nM	7.08	29424542
AUIFRJWXYUNPPV-QFIPXVFZSA-N	CHEMBL3358954	BI 653048	Small molecule	1	P04150	Nuclear receptor	Homo sapiens	IC50	=	2000	nM	5.7	29424542
AULLTYAISZREAX-UHFFFAOYSA-N	CHEMBL3950712	DA-6886	Small molecule	1	Q13639	GPCR	Homo sapiens	IC50	=	0.067	nM	10.17
AURFZBICLPNKBZ-FZCSVUEKSA-N	CHEMBL2057301	SEPRANOLONE	Small molecule	2	P11413	Enzyme	Homo sapiens	IC50	=	4300	nM	5.37	22506561
AUYYCJSJGJYCDS-GFCCVEGCSA-N	CHEMBL557	DETROTHYRONINE	Small molecule	1	P10827	Nuclear receptor	Homo sapiens	IC50	=	0.24	nM	9.62	12699376
AUYYCJSJGJYCDS-GFCCVEGCSA-N	CHEMBL557	DETROTHYRONINE	Small molecule	1	P10828	Nuclear receptor	Homo sapiens	IC50	=	0.26	nM	9.59	12699376
AUYYCJSJGJYCDS-GFCCVEGCSA-N	CHEMBL557	DETROTHYRONINE	Small molecule	1	P10827	Nuclear receptor	Homo sapiens	IC50	=	0.24	nM	9.62	16338239
AUYYCJSJGJYCDS-GFCCVEGCSA-N	CHEMBL557	DETROTHYRONINE	Small molecule	1	P10828	Nuclear receptor	Homo sapiens	IC50	=	0.26	nM	9.59	16338239
AUYYCJSJGJYCDS-GFCCVEGCSA-N	CHEMBL557	DETROTHYRONINE	Small molecule	1	P10827	Nuclear receptor	Homo sapiens	EC50	=	1.3	nM	8.89	16338239
AUYYCJSJGJYCDS-GFCCVEGCSA-N	CHEMBL557	DETROTHYRONINE	Small molecule	1	P10828	Nuclear receptor	Homo sapiens	EC50	=	3.5	nM	8.46	16338239
AUYYCJSJGJYCDS-GFCCVEGCSA-N	CHEMBL557	DETROTHYRONINE	Small molecule	1	P10827	Nuclear receptor	Homo sapiens	IC50	=	0.2399	nM	9.62	17467994
AUYYCJSJGJYCDS-GFCCVEGCSA-N	CHEMBL557	DETROTHYRONINE	Small molecule	1	P10828	Nuclear receptor	Homo sapiens	IC50	=	0.263	nM	9.58	17467994
AUYYCJSJGJYCDS-GFCCVEGCSA-N	CHEMBL557	DETROTHYRONINE	Small molecule	1	P02545	Other	Homo sapiens	Potency	=	12589.3	nM	4.9
AUYYCJSJGJYCDS-GFCCVEGCSA-N	CHEMBL557	DETROTHYRONINE	Small molecule	1	P02545	Other	Homo sapiens	Potency	=	12589.3	nM	4.9
AUYYCJSJGJYCDS-GFCCVEGCSA-N	CHEMBL557	DETROTHYRONINE	Small molecule	1	P16473	GPCR	Homo sapiens	Potency	=	15848.9	nM	4.8
AUYYCJSJGJYCDS-GFCCVEGCSA-N	CHEMBL557	DETROTHYRONINE	Small molecule	1	Q9F4F7	Enzyme	Bacillus subtilis	Potency	=	39810.7	nM	4.4
AUYYCJSJGJYCDS-GFCCVEGCSA-N	CHEMBL557	DETROTHYRONINE	Small molecule	1	P15917	Protease	Bacillus anthracis	Potency	=	2511.9	nM	5.6
AUYYCJSJGJYCDS-GFCCVEGCSA-N	CHEMBL557	DETROTHYRONINE	Small molecule	1	P16473	GPCR	Homo sapiens	Potency	=	15848.9	nM	4.8
AUYYCJSJGJYCDS-GFCCVEGCSA-N	CHEMBL557	DETROTHYRONINE	Small molecule	1	P10635	Cytochrome	Homo sapiens	Potency	=	12589.3	nM	4.9
AUYYCJSJGJYCDS-GFCCVEGCSA-N	CHEMBL557	DETROTHYRONINE	Small molecule	1	P10635	Cytochrome	Homo sapiens	AC50	=	12589.2	nM	4.9
AVDSOVJPJZVBTC-CTYIDZIISA-N	CHEMBL1195136	SNX 5422	Small molecule	2	P07900	Other	Homo sapiens	IC50	=	38	nM	7.42	32352777
AVDUGNCTZRCAHH-MDASVERJSA-N	CHEMBL375611	LY404039	Small molecule	1	Q14416	GPCR	Homo sapiens	Ki	=	149	nM	6.83	17228865
AVDUGNCTZRCAHH-MDASVERJSA-N	CHEMBL375611	LY404039	Small molecule	1	Q14832	GPCR	Homo sapiens	Ki	=	92	nM	7.04	17228865
AVDUGNCTZRCAHH-MDASVERJSA-N	CHEMBL375611	LY404039	Small molecule	1	Q14416	GPCR	Homo sapiens	EC50	=	23.4	nM	7.63	17228865
AVDUGNCTZRCAHH-MDASVERJSA-N	CHEMBL375611	LY404039	Small molecule	1	Q14832	GPCR	Homo sapiens	EC50	=	48	nM	7.32	17228865
AVDUGNCTZRCAHH-MDASVERJSA-N	CHEMBL375611	LY404039	Small molecule	1	O00222	GPCR	Homo sapiens	EC50	=	47773	nM	4.32	17228865
AVIWDYSJSPOOAR-LSDHHAIUSA-N	CHEMBL4462530	AZD-4573	Small molecule	2	P06493	Kinase	Homo sapiens	IC50	=	370	nM	6.43	32866383
AVIWDYSJSPOOAR-LSDHHAIUSA-N	CHEMBL4462530	AZD-4573	Small molecule	2	P50613	Kinase	Homo sapiens	IC50	=	1100	nM	5.96	32866383
AVIWDYSJSPOOAR-LSDHHAIUSA-N	CHEMBL4462530	AZD-4573	Small molecule	2	Q9HCP0	Kinase	Homo sapiens	IC50	=	5520	nM	5.26	33306391
AVIWDYSJSPOOAR-LSDHHAIUSA-N	CHEMBL4462530	AZD-4573	Small molecule	2	Q00534	Kinase	Homo sapiens	IC50	=	363	nM	6.44	33306391
AVIWDYSJSPOOAR-LSDHHAIUSA-N	CHEMBL4462530	AZD-4573	Small molecule	2	Q00535	Kinase	Homo sapiens	IC50	=	1270	nM	5.9	33306391
AVIWDYSJSPOOAR-LSDHHAIUSA-N	CHEMBL4462530	AZD-4573	Small molecule	2	P11802	Kinase	Homo sapiens	IC50	=	499	nM	6.3	33306391
[truncated: 34,550 more rows]

## Sheet: BindingDB_approved
Standard_inchi_key	Drug_pref_name	moleculetype	max_phase	firstapproval	uniprot_id	Target_name	relation	activity_value_nm	pchembl_value	pubmed_id
[truncated: 10,258 more rows]

[truncated: 3 more sheets: BindingDB_investigational, GtoPdb_approved, GtoPdb_investigational]
