# Supplementary material for: Data-driven strategies for drug repurposing: insights, recommendations, and case studies
Source: Brief Bioinform. 2025 Nov 24;26(6):bbaf625. doi: 10.1093/bib/bbaf625 (PMC12641610; doi:10.1093/bib/bbaf625)
Supplement: Supplementary_File_3_bbaf625 [file supplementary_file_3_bbaf625.xlsx]

## Sheet: Sheet1
Target_Uniprot_id	Target_family
P43140	GPCR
P15823	GPCR
P23944	GPCR
P35348	GPCR
P35368	GPCR
P25100	GPCR
P08913	GPCR
P18089	GPCR
P18825	GPCR
P19327	GPCR
P61169	GPCR
P18130	GPCR
O02824	GPCR
P18841	GPCR
P21917	GPCR
P14842	GPCR
P22909	GPCR
P18871	GPCR
Q28838	GPCR
P02665	Other
P28221	GPCR
Q12809	Ion channel
O15245	Transporter
P19838	Other
Q99714	Enzyme
Q16665	Other
P08482	GPCR
P40225	Other
P04637	Other
P08684	Cytochrome
P05177	Cytochrome
P02545	Other
B2RXH2	Epigenetic regulator
P51450	Nuclear receptor
P00352	Enzyme
P15428	Enzyme
O00444	Kinase
P15917	Protease
P06280	Enzyme
P11712	Cytochrome
P10636	Other
P10253	Enzyme
P51151	Enzyme
O14578	Kinase
O15118	Transporter
P16083	Enzyme
P03956	Protease
P14780	Protease
P41595	GPCR
O75751	Transporter
O15244	Transporter
Q86VL8	Transporter
Q96FL8	Transporter
O15439	Transporter
Q05941	Ion channel
P12392	Ion channel
P43144	Ion channel
P36544	Ion channel
P49582	Ion channel
P32297	Ion channel
P11509	Cytochrome
P58154	Other
P12389	Ion channel
O75762	Ion channel
P97697	Enzyme
Q8WSF8	Ion channel
Q9R0W2	Transporter
Q63089	Transporter
P09482	Ion channel
P25162	Ion channel
O70174	Ion channel
P02708	Ion channel
A9XFY4	Ion channel
P21687	Enzyme
P02710	Ion channel
Q16696	Cytochrome
Q8BLA8	Ion channel
O14965	Kinase
P00761	Protease
P47154	Protease
P02791	Other
P02768	Other
O09114	Enzyme
P35354	Enzyme
P05979	Enzyme
Q05769	Enzyme
P23219	Enzyme
P16116	Enzyme
P24557	Cytochrome
P15121	Enzyme
P35355	Enzyme
Q63921	Enzyme
P79208	Enzyme
Q194T2	Other
P14618	Enzyme
P10938	Enzyme
P30994	GPCR
P20852	Cytochrome
O88446	Transporter
O55192	Transporter
Q60857	Transporter
Q63380	Transporter
P23977	Transporter
P00811	Enzyme
P08911	GPCR
P32305	GPCR
P28564	GPCR
P28335	GPCR
Q9WTR4	Transporter
P19020	GPCR
P28223	GPCR
P35367	GPCR
P08908	GPCR
P34969	GPCR
P14416	GPCR
P35462	GPCR
P50406	GPCR
P47747	GPCR
P08909	GPCR
P31652	Transporter
P31389	GPCR
P18901	GPCR
P42858	Other
Q9F4F7	Enzyme
P23975	Transporter
P21728	GPCR
P25021	GPCR
P11229	GPCR
P08172	GPCR
P20309	GPCR
P08173	GPCR
P08912	GPCR
P31645	Transporter
Q9NG02	GPCR
O95342	Transporter
P31390	GPCR
P04156	Other
P34968	GPCR
P61168	GPCR
Q01959	Transporter
P10635	Cytochrome
P33302	Transporter
P22002	Ion channel
P17405	Phosphodiesterase
Q5U3Y7	Other
Q9R0C9	Other
Q00975	Ion channel
P00915	Enzyme
P00918	Enzyme
P22748	Enzyme
P35218	Enzyme
Q9Y2D0	Enzyme
P23280	Enzyme
P43166	Enzyme
Q16790	Enzyme
O43570	Enzyme
Q9D6N1	Enzyme
Q9ULX7	Enzyme
Q8N1Q1	Enzyme
Q16637	Epigenetic regulator
P12530	Enzyme
P07451	Enzyme
P14867	Ion channel
P31644	Ion channel
P48169	Ion channel
P16473	GPCR
P33261	Cytochrome
P0A6C1	Enzyme
P47869	Ion channel
P34903	Ion channel
Q16445	Ion channel
P37231	Nuclear receptor
P37238	Nuclear receptor
P18031	Phosphatase
P27338	Enzyme
P46063	Enzyme
Q9NUW8	Phosphodiesterase
P0DMS8	GPCR
P07943	Enzyme
O14976	Kinase
P19224	Enzyme
P19643	Enzyme
P21397	Enzyme
P21396	Enzyme
O70127	Transporter
P12527	Enzyme
P09917	Enzyme
P22437	Enzyme
Q9Y5Y4	GPCR
Q9BPW9	Enzyme
O62664	Enzyme
P33527	Transporter
P10145	Other
Q8R0V5	Enzyme
P28776	Enzyme
O75469	Nuclear receptor
O35505	Ion channel
P39654	Enzyme
O15438	Transporter
Q08050	Other
P10275	Nuclear receptor
P15207	Nuclear receptor
P06401	Nuclear receptor
Q63449	Nuclear receptor
P19091	Nuclear receptor
P06186	Nuclear receptor
P06536	Nuclear receptor
P16257	Other
P23574	Ion channel
P02692	Other
P23576	Ion channel
O42275	Enzyme
P81908	Enzyme
P25779	Protease
A8B2U2	Enzyme
Q6W5P4	GPCR
Q01453	Other
Q04760	Enzyme
P29477	Enzyme
P42330	Enzyme
P17516	Enzyme
P52895	Enzyme
O35956	Transporter
Q8TCC7	Transporter
Q4U2R8	Transporter
Q9NPD5	Transporter
Q9Y6L6	Transporter
P08183	Transporter
O14684	Enzyme
P02770	Other
Q04828	Enzyme
P62813	Ion channel
P20236	Ion channel
P19969	Ion channel
P30535	Other
P18090	GPCR
B0FL73	GPCR
Q8K4Z4	GPCR
P08588	GPCR
P07550	GPCR
P51589	Enzyme
P34971	GPCR
P03372	Nuclear receptor
Q92731	Nuclear receptor
P62508	Nuclear receptor
Q14376	Enzyme
Q03164	Epigenetic regulator
P16050	Enzyme
O75604	Protease
Q06278	Enzyme
P22303	Enzyme
P30542	GPCR
P29274	GPCR
P04150	Nuclear receptor
Q9Y271	GPCR
P41143	GPCR
P41145	GPCR
P35372	GPCR
Q690N0	Nuclear receptor
P21452	GPCR
P37288	GPCR
Q9UNQ0	Transporter
P04191	Enzyme
P04191	Transporter
P21836	Enzyme
P12657	GPCR
Q9ERZ3	GPCR
P10980	GPCR
P08485	GPCR
P08483	GPCR
Q9ERZ4	GPCR
Q8VH26	GPCR
P35499	Ion channel
P00403	Transporter
Q13304	GPCR
P04775	Ion channel
P54132	Enzyme
Q99250	Ion channel
Q6XQN6	Enzyme
P62593	Enzyme
P13661	Enzyme
P00807	Enzyme
P00809	Enzyme
P05364	Enzyme
A1E3K9	Enzyme
Q6JP75	Enzyme
A8RR46	Enzyme
D2SSQ3	Enzyme
Q3SAW3	Enzyme
D1MIX9	Enzyme
Q50H31	Enzyme
Q7X575	Enzyme
Q0VTR8	Enzyme
Q0VTR6	Enzyme
Q0VTS0	Enzyme
D5HSX5	Enzyme
P24735	Enzyme
P0AD63	Enzyme
Q6W9J1	Enzyme
Q46991	Enzyme
P25910	Enzyme
P94958	Enzyme
P05193	Enzyme
P00808	Enzyme
A4KCT8	Enzyme
Q9EXV5	Enzyme
Q9F663	Enzyme
Q6GWS8	Enzyme
A2RP81	Enzyme
Q670S6	Enzyme
P0AD64	Enzyme
A0ZX81	Enzyme
B8R6A5	Enzyme
Q2XPY6	Enzyme
Q14524	Ion channel
P28593	Enzyme
Q99720	Other
P39051	Enzyme
O42713	Enzyme
Q95323	Enzyme
P40881	Enzyme
O24855	Enzyme
P53615	Enzyme
Q99N23	Enzyme
P9WPJ7	Enzyme
Q5AJ71	Enzyme
B5SU02	Enzyme
P9WPJ9	Enzyme
C0IX24	Enzyme
A6YCJ1	Enzyme
Q3I4V7	Enzyme
Q6FTL6	Enzyme
Q5U9J1	Enzyme
Q5TU56	Enzyme
B2V8E3	Enzyme
Q31FD6	Enzyme
Q50565	Enzyme
Q3SZX4	Enzyme
P62942	Enzyme
A3EZJ3	Other
O70528	GPCR
P96878	Enzyme
P06730	Other
Q53EL6	Other
Q13451	Enzyme
Q9ERQ8	Enzyme
P68106	Enzyme
P26883	Enzyme
O43293	Kinase
O43353	Kinase
Q08209	Phosphatase
Q15393	Other
P20815	Cytochrome
Q92887	Transporter
P16184	Enzyme
Q07422	Enzyme
Q920D2	Enzyme
P0ABQ4	Enzyme
P13922	Enzyme
P00374	Enzyme
P29029	Enzyme
P10828	Nuclear receptor
O30463	Enzyme
P00381	Enzyme
P07807	Enzyme
P00378	Enzyme
P00382	Enzyme
Q59487	Enzyme
P0A017	Enzyme
Q27713	Enzyme
P04174	Enzyme
P22906	Enzyme
Q2PCB5	Enzyme
Q8Z9J9	Enzyme
Q27552	Enzyme
Q54801	Enzyme
Q81R22	Enzyme
P00375	Enzyme
Q9VTU8	Enzyme
Q9V396	Enzyme
P46510	Enzyme
P00921	Enzyme
Q9UUP5	Enzyme
Q9HVB9	Enzyme
P9WNX1	Enzyme
P07382	Enzyme
P06199	GPCR
P21447	Transporter
P06795	Transporter
P15381	Ion channel
Q02485	Ion channel
Q13936	Ion channel
O75493	Enzyme
P10632	Cytochrome
Q9UKV8	Enzyme
Q9Y2I1	Other
Q96RJ0	GPCR
O43683	Kinase
Q9N623	Transporter
P22001	Ion channel
P07374	Enzyme
P19440	Enzyme
P06760	Enzyme
P00697	Enzyme
Q15125	Enzyme
P32352	Enzyme
P0DP23	Other
O60674	Kinase
P43351	Other
O75676	Kinase
Q9BY08	Other
P62157	Other
Q9GJU1	GPCR
Q28044	GPCR
Q80UJ1	Transporter
P09429	Other
P30043	Enzyme
Q9UPY5	Transporter
P29466	Protease
O94956	Transporter
K9N7C7	Enzyme
Q14973	Transporter
P31939	Enzyme
Q07820	Other
P27732	Ion channel
Q13698	Ion channel
P54833	GPCR
P13945	GPCR
Q9R1U7	Transporter
Q9Y466	Nuclear receptor
P18762	GPCR
P10608	GPCR
P0C1U9	Enzyme
P9WG47	Enzyme
O94768	Kinase
O94804	Kinase
O88909	Transporter
P25102	GPCR
P27695	Enzyme
O08966	Transporter
O70577	Transporter
P47820	Protease
P50578	Enzyme
Q94F81	Enzyme
P26255	GPCR
Q9NYW7	GPCR
Q9NYW2	GPCR
Q9NYV9	GPCR
Q9NYW3	GPCR
Q9NYW6	GPCR
P59537	GPCR
P59533	GPCR
P59539	GPCR
P59540	GPCR
P59544	GPCR
Q9NYW4	GPCR
P59538	GPCR
Q7RTR8	GPCR
Q9NYV7	GPCR
Q9NYV8	GPCR
Q9NYW0	GPCR
P59542	GPCR
P59536	GPCR
P59535	GPCR
P59551	GPCR
P59543	GPCR
P59541	GPCR
P59534	GPCR
Q9NYW1	GPCR
Q9NYW5	GPCR
P96618	Enzyme
P28845	Enzyme
P50172	Enzyme
Q00910	Transporter
Q9HC97	GPCR
Q9NZ45	Other
Q8I1R6	Other
Q8K0H1	Transporter
P07686	Enzyme
P06865	Enzyme
P00376	Enzyme
Q01782	Enzyme
P80276	Enzyme
P51635	Enzyme
P14550	Enzyme
O60218	Enzyme
Q91WR5	Enzyme
P25101	GPCR
P26684	GPCR
P0AC13	Enzyme
Q96LA8	Epigenetic regulator
P25084	Other
P47898	GPCR
O08786	GPCR
P56481	GPCR
O32393	Enzyme
P00519	Kinase
P28222	GPCR
P10276	Nuclear receptor
P10826	Nuclear receptor
P13631	Nuclear receptor
P11416	Nuclear receptor
P22605	Nuclear receptor
P18911	Nuclear receptor
P28705	Nuclear receptor
P19793	Nuclear receptor
P28702	Nuclear receptor
P48443	Nuclear receptor
P40220	Other
P62965	Other
P22935	Other
P28704	Nuclear receptor
P28700	Nuclear receptor
O75496	Other
Q962Y6	Enzyme
Q92753	Nuclear receptor
P51449	Nuclear receptor
P35398	Nuclear receptor
Q13526	Enzyme
Q16762	Enzyme
P37840	Other
P05067	Other
P06746	Enzyme
Q9Y256	Protease
P10634	Cytochrome
P12938	Cytochrome
Q64680	Cytochrome
P28472	Ion channel
P24530	GPCR
Q02880	Enzyme
P11388	Enzyme
P42226	Other
P55210	Protease
Q653V4	Other
P0AES4	Enzyme
P37340	Transporter
Q9QYN8	GPCR
Q9Z0U5	Enzyme
P80456	Enzyme
P09211	Enzyme
P08263	Enzyme
Q9Y5N1	GPCR
P25122	Ion channel
O95069	Ion channel
P78417	Enzyme
Q9NRX4	Enzyme
Q07869	Nuclear receptor
P02766	Other
P48039	GPCR
P49286	GPCR
Q72874	Protease
P51050	GPCR
P49219	GPCR
Q95136	GPCR
P20288	GPCR
Q75Z89	GPCR
P04798	Cytochrome
Q16678	Cytochrome
P05164	Enzyme
Q6P988	Enzyme
P00390	Enzyme
P46098	Ion channel
P28565	GPCR
Q62758	GPCR
P33535	GPCR
P30553	GPCR
P52702	GPCR
P30729	GPCR
O70212	Ion channel
P35563	Ion channel
P21918	GPCR
P23979	Ion channel
P50129	GPCR
Q64264	GPCR
P52703	GPCR
Q05940	Transporter
Q8BRU6	Transporter
Q27686	Enzyme
P55212	Protease
Q61616	GPCR
Q9H3N8	GPCR
P50130	GPCR
Q00987	Other
Q4U254	Protease
P28566	GPCR
P07305	Other
Q9Y5Y6	Protease
Q60492	Other
P04271	Other
O75365	Phosphatase
P62744	Other
P19801	Enzyme
P21673	Enzyme
P08001	Protease
P04631	Other
Q99873	Epigenetic regulator
P00747	Protease
P00742	Protease
Q93096	Phosphatase
Q12974	Enzyme
Q8VC69	Transporter
Q60493	Other
Q5BJF2	Other
Q72547	Enzyme
Q62666	Transporter
P9WFK7	Enzyme
P20272	GPCR
P34972	GPCR
P21554	GPCR
P47746	GPCR
P47936	GPCR
Q6RI86	Ion channel
Q14330	GPCR
Q9Y2T6	GPCR
P23415	Ion channel
O00519	Enzyme
Q9BV23	Enzyme
Q8N2K0	Enzyme
P00338	Enzyme
Q7ZJM1	Enzyme
Q932Y6	Enzyme
O96028	Epigenetic regulator
P00523	Kinase
P00533	Kinase
Q13148	Other
P29276	GPCR
Q712U5	Other
Q6B856	Other
P02550	Other
P03118	Other
P04015	Other
P03120	Other
P51843	Nuclear receptor
Q9WKE8	Enzyme
P13569	Ion channel
P51574	Transporter
Q63424	Transporter
Q5RLM2	Transporter
Q96P20	Other
Q8R4B8	Other
P25099	GPCR
P47745	GPCR
P30543	GPCR
P28647	GPCR
P04406	Enzyme
Q9TVW2	Enzyme
P29275	GPCR
Q9HAS3	Transporter
O43868	Transporter
O00337	Transporter
Q99808	Transporter
Q8TEK3	Epigenetic regulator
Q9UDY8	Enzyme
Q8TCT1	Phosphatase
P49327	Enzyme
O94760	Enzyme
Q8NFI3	Enzyme
P0DTD1	Enzyme
P04058	Enzyme
P08659	Enzyme
P33533	GPCR
P97266	GPCR
P32300	GPCR
P42866	GPCR
P41144	GPCR
P79350	GPCR
P33534	GPCR
P34975	GPCR
P47748	GPCR
Q98UH1	GPCR
O57585	Other
B3DH72	Other
O35433	Ion channel
P0AFI2	Enzyme
P41968	GPCR
P32245	GPCR
P33032	GPCR
P04925	Other
Q9R141	Transporter
P11511	Cytochrome
P05093	Cytochrome
P22443	Cytochrome
P00189	Cytochrome
P30099	Cytochrome
P05108	Cytochrome
Q33BM1	GPCR
Q9ES90	GPCR
P05227	Other
Q61327	Transporter
P0A0J7	Transporter
P51577	Ion channel
Q99571	Ion channel
P25103	GPCR
Q15858	Ion channel
Q9NY46	Ion channel
Q8WMX0	GPCR
P9WGR1	Enzyme
A4TVL0	Other
Q96SW2	Other
O14649	Ion channel
P51682	GPCR
P06211	Nuclear receptor
Q62986	Nuclear receptor
Q13393	Enzyme
O14939	Enzyme
O54754	Enzyme
Q5FB27	Enzyme
P16395	GPCR
Q96RI1	Nuclear receptor
P01031	Other
O60341	Epigenetic regulator
A0A024AXB9	Other
P43119	GPCR
Q13258	GPCR
P43253	GPCR
P43115	GPCR
P43116	GPCR
P34995	GPCR
Q04750	Enzyme
P11387	Enzyme
P12746	Other
P20813	Cytochrome
P30411	GPCR
P11474	Nuclear receptor
Q13639	GPCR
P04062	Enzyme
P35375	GPCR
Q62053	GPCR
P30557	GPCR
P32240	GPCR
Q9JHI3	Transporter
P43354	Nuclear receptor
Q06219	Nuclear receptor
Q07917	Nuclear receptor
P18054	Enzyme
Q06710	Other
P51570	Enzyme
P25929	GPCR
P0DMV8	Other
P43367	Protease
P55072	Transporter
Q9XUB2	Other
P11142	Other
O81014	Enzyme
G5EF15	Other
O96935	Protease
Q6QLK5	Other
C4YTQ8	Other
P9WMR3	Enzyme
P9WHJ3	Enzyme
P07900	Other
Q8IL32	Other
P14174	Enzyme
P11021	Other
Q6IQ20	Enzyme
Q8BH82	Phosphodiesterase
P0DPI0	Protease
P22734	Enzyme
P0DTC2	Other
P02752	Other
P80025	Enzyme
P17174	Enzyme
P32238	GPCR
Q9N6S8	Protease
Q9NAW2	Protease
P56817	Protease
Q13509	Other
Q9JI35	GPCR
P58406	GPCR
Q91ZY2	GPCR
Q91ZY1	GPCR
Q91ZY3	GPCR
P40925	Enzyme
Q16850	Cytochrome
O15303	GPCR
P9WPP9	Cytochrome
P50052	GPCR
K4CF70	Other
P14902	Enzyme
P9WPP7	Cytochrome
Q96D31	Ion channel
Q9UNU6	Enzyme
P04799	Cytochrome
P00186	Cytochrome
Q9HC29	Other
Q15722	GPCR
P09960	Protease
P20292	Other
P34913	Protease
P48999	Enzyme
P06276	Enzyme
P23795	Enzyme
Q9N1N9	Enzyme
P37136	Enzyme
Q9JKC1	Enzyme
Q03311	Enzyme
P36196	Enzyme
Q01984	Enzyme
P32738	Enzyme
Q04844	Ion channel
P07148	Other
P51161	Other
P21398	Enzyme
Q01237	Enzyme
P51639	Enzyme
P04035	Enzyme
Q95214	Enzyme
Q08499	Phosphodiesterase
P20701	Adhesion
P20701	Other
Q9UBN7	Epigenetic regulator
Q92769	Epigenetic regulator
Q13547	Epigenetic regulator
Q96JM7	Epigenetic regulator
Q9Y468	Epigenetic regulator
Q05BQ5	Epigenetic regulator
P34897	Enzyme
P12104	Other
P22460	Ion channel
O00408	Phosphodiesterase
O09106	Epigenetic regulator
Q9BY41	Epigenetic regulator
Q8WTS6	Epigenetic regulator
Q8VD48	Enzyme
P02769	Other
O62698	Enzyme
Q9ZTP8	Epigenetic regulator
O15379	Epigenetic regulator
P97612	Enzyme
P56524	Epigenetic regulator
Q969S8	Epigenetic regulator
Q9UKV0	Epigenetic regulator
Q9XYC7	Epigenetic regulator
Q9UQL6	Epigenetic regulator
Q8WUI4	Epigenetic regulator
Q70I53	Enzyme
Q8SPQ9	Enzyme
Q96DB2	Epigenetic regulator
P47806	Other
Q7K6A1	Epigenetic regulator
P21462	GPCR
O43193	GPCR
P35610	Enzyme
P08235	Nuclear receptor
P08185	Other
Q9R1A7	Nuclear receptor
P04278	Other
Q8TDU6	GPCR
P56373	Ion channel
A5H660	Epigenetic regulator
P24527	Protease
Q99572	Ion channel
A5A4K8	GPCR
P68871	Other
O60885	Epigenetic regulator
P04049	Kinase
P04626	Kinase
P06239	Kinase
P07947	Kinase
P07948	Kinase
P07949	Kinase
P08581	Kinase
P08631	Kinase
P09619	Kinase
P09769	Kinase
P10721	Kinase
P11274	Kinase
P12931	Kinase
P15056	Kinase
P16234	Kinase
P17948	Kinase
P19525	Kinase
P14679	Enzyme
P21802	Kinase
P21860	Kinase
O14843	GPCR
P14920	Enzyme
Q81VW8	Enzyme
P00720	Enzyme
P24941	Kinase
P28028	Kinase
P29320	Kinase
P29322	Kinase
P29376	Kinase
P29597	Kinase
P30530	Kinase
P31152	Kinase
P32298	Kinase
P33981	Kinase
P35590	Kinase
P35916	Kinase
P35968	Kinase
P36888	Kinase
P41240	Kinase
P42681	Kinase
P42684	Kinase
P42685	Kinase
P43405	Kinase
P45984	Kinase
P48730	Kinase
P49674	Kinase
P51451	Kinase
P52333	Kinase
P53779	Kinase
P54756	Kinase
P54760	Kinase
P54762	Kinase
P57078	Kinase
Q05397	Kinase
Q06418	Kinase
Q08345	Kinase
Q09013	Kinase
Q12866	Kinase
Q13163	Kinase
Q13233	Kinase
Q13470	Kinase
Q13557	Kinase
Q15303	Kinase
Q15375	Kinase
Q16513	Kinase
Q2M2I8	Kinase
Q3U3Q1	Kinase
Q52WX2	Kinase
Q56UN5	Kinase
Q59H18	Kinase
Q5S007	Kinase
Q6DT37	Kinase
Q6PHR2	Kinase
Q8N4C8	Kinase
Q8NE63	Kinase
Q8NI60	Kinase
Q92630	Kinase
Q96D53	Kinase
Q96GD4	Kinase
Q99759	Kinase
Q9BUB5	Kinase
Q9BZL6	Kinase
Q9H0K1	Kinase
Q9H1R3	Kinase
Q9H2G2	Kinase
Q9HBH9	Kinase
Q9NRP7	Kinase
Q9NSY1	Kinase
Q9P2K8	Kinase
Q9UEE5	Kinase
Q9UF33	Kinase
Q9UHD2	Kinase
Q9UKE5	Kinase
Q9UM73	Kinase
Q9UPE1	Kinase
Q9UQB9	Kinase
Q9Y2U5	Kinase
P10520	Kinase
P27361	Kinase
P28482	Kinase
Q16539	Kinase
P06241	Kinase
Q02750	Kinase
P36507	Kinase
P11802	Kinase
Q00534	Kinase
P49760	Kinase
Q04912	Kinase
Q13131	Kinase
P51812	Kinase
O95819	Kinase
Q13627	Kinase
Q9Y463	Kinase
O75116	Kinase
O14757	Kinase
P51817	Kinase
Q7L7X3	Kinase
Q00535	Kinase
O96013	Kinase
Q12851	Kinase
P45983	Kinase
O94806	Kinase
P51955	Kinase
P50750	Kinase
Q9Y4K4	Kinase
P42336	Enzyme
O00329	Enzyme
P48736	Enzyme
Q9HAZ1	Kinase
Q00536	Kinase
Q00537	Kinase
P49759	Kinase
P19784	Kinase
P45985	Kinase
O75716	Kinase
Q9UL54	Kinase
Q9H2K8	Kinase
P42345	Kinase
P25098	Kinase
P21146	Kinase
P80370	Other
O15197	Other
O75460	Enzyme
P06213	Kinase
P08069	Kinase
P08922	Kinase
O60285	Kinase
P00766	Protease
O15554	Ion channel
Q02763	Kinase
Q13315	Kinase
P52564	Kinase
O14733	Kinase
P9WPN5	Cytochrome
Q4WNT5	Enzyme
Q96W81	Cytochrome
P36897	Kinase
Q9H2K2	Enzyme
P10398	Kinase
P36896	Kinase
Q16566	Kinase
P06493	Kinase
Q9BQI3	Kinase
P21709	Kinase
P51617	Kinase
P53667	Kinase
P53671	Kinase
Q16584	Kinase
Q14680	Kinase
Q96PY6	Kinase
Q8TD19	Kinase
Q13882	Kinase
Q9Y572	Kinase
Q9Y2K2	Kinase
P37173	Kinase
O75385	Kinase
Q9NYL2	Kinase
Q13546	Kinase
Q63470	Kinase
O75914	Kinase
O15530	Kinase
Q16816	Kinase
Q99755	Kinase
Q9UK32	Kinase
Q86YV6	Kinase
O00506	Kinase
P43403	Kinase
P78356	Kinase
P22694	Kinase
Q14289	Kinase
Q07912	Kinase
P04629	Kinase
Q16620	Kinase
Q16288	Kinase
P68400	Kinase
Q9UIK4	Kinase
P49840	Kinase
P49841	Kinase
Q14164	Kinase
Q15831	Kinase
P27448	Kinase
P46734	Kinase
Q13043	Kinase
Q9Y616	Kinase
Q9BRS2	Kinase
O14730	Kinase
Q96SB4	Kinase
P78362	Kinase
Q9BXA7	Kinase
P54646	Kinase
P31749	Kinase
P31751	Kinase
O95835	Kinase
Q9NRM7	Kinase
P15735	Kinase
P11309	Kinase
Q86V86	Kinase
P17612	Kinase
Q92918	Kinase
Q8IVH8	Kinase
Q8TDC3	Kinase
Q8IU85	Kinase
Q96NX5	Kinase
Q9P0L2	Kinase
Q7KZI7	Kinase
Q96L34	Kinase
Q9UQM7	Kinase
Q13554	Kinase
Q13555	Kinase
Q8N5S9	Kinase
Q96RR4	Kinase
Q9BWU1	Kinase
P80192	Kinase
Q02779	Kinase
Q13188	Kinase
Q15746	Kinase
P07333	Kinase
P53355	Kinase
Q13153	Kinase
Q13177	Kinase
Q8IWQ3	Kinase
Q14012	Kinase
Q9H093	Kinase
P57059	Kinase
Q16512	Kinase
Q05655	Kinase
Q02156	Kinase
P24723	Kinase
Q04759	Kinase
P16591	Kinase
Q13976	Kinase
Q13237	Kinase
P11362	Kinase
P22607	Kinase
Q15418	Kinase
Q15349	Kinase
O75582	Kinase
Q15835	Kinase
Q8WTQ7	Kinase
Q9H2X6	Kinase
Q9H422	Kinase
P57058	Kinase
O15111	Kinase
Q6XUX3	Enzyme
P23458	Kinase
P25105	GPCR
P51679	GPCR
P30518	GPCR
P25024	GPCR
Q14994	Nuclear receptor
O94759	Ion channel
O43283	Kinase
P04608	Other
P17252	Kinase
Q9UK17	Ion channel
Q13523	Kinase
Q9BVS4	Kinase
Q13464	Kinase
P18074	Enzyme
O43318	Kinase
O00764	Enzyme
Q6ZSR9	Other
Q8WU08	Kinase
Q9NPI1	Epigenetic regulator
Q9H8M2	Epigenetic regulator
O14920	Kinase
Q9H255	GPCR
P35408	GPCR
P23443	Kinase
Q62928	GPCR
P43114	GPCR
P43088	GPCR
P30291	Kinase
P49761	Kinase
Q9Y243	Kinase
Q9P1W9	Kinase
Q96BR1	Kinase
Q9UPZ9	Kinase
Q9Y2H9	Kinase
Q9BYT3	Kinase
Q32MK0	Kinase
P62344	Kinase
P54619	Kinase
Q9UGJ0	Kinase
Q9R117	Kinase
Q13873	Kinase
P48729	Kinase
Q9Y6R4	Kinase
P49137	Kinase
Q9UBE8	Kinase
Q13705	Kinase
Q16832	Kinase
P11274	Other
P21127	Kinase
Q9UQ88	Kinase
P22830	Enzyme
Q9H3Y6	Kinase
P22455	Kinase
Q92793	Epigenetic regulator
O00238	Kinase
P07332	Kinase
P68370	Other
Q27957	Other
Q709F0	Enzyme
Q8TBX8	Enzyme
Q9H773	Enzyme
Q6P3R8	Kinase
P50613	Kinase
O00750	Enzyme
Q9UBF8	Enzyme
O75747	Enzyme
P07437	Other
P11275	Kinase
P19328	GPCR
P30304	Phosphatase
Q5RJP0	Enzyme
Q62968	Ion channel
Q9Y5Y9	Ion channel
Q06187	Kinase
P42680	Kinase
Q61091	GPCR
P18113	Nuclear receptor
Q9ERB5	Transporter
Q9BU89	Enzyme
Q6N021	Enzyme
O75164	Epigenetic regulator
P23204	Nuclear receptor
P02144	Other
P46616	GPCR
P28190	GPCR
P00489	Enzyme
Q94696	Enzyme
Q75NA5	Ion channel
P24046	Ion channel
Q80Z39	GPCR
Q8TDS4	GPCR
P49019	GPCR
Q9EP66	GPCR
Q9Y2T3	Enzyme
Q60614	GPCR
P61088	Enzyme
P12822	Protease
Q5EGZ1	Protease
P12821	Protease
P09470	Protease
Q9Y4P1	Enzyme
P04054	Enzyme
Q9YQ12	Protease
P88142	Protease
P07339	Protease
Q9YQ30	Enzyme
P00784	Protease
P08311	Protease
Q27793	Enzyme
P30307	Phosphatase
P30305	Phosphatase
Q64346	Phosphatase
P28563	Phosphatase
P15374	Protease
P00883	Enzyme
P17861	Other
P51681	GPCR
O55242	Other
Q8HZR1	Enzyme
O88275	Nuclear receptor
B0K020	Other
Q5NGQ3	Enzyme
Q8N5K1	Other
Q03181	Nuclear receptor
P10613	Cytochrome
Q7Z1V1	Enzyme
P15538	Cytochrome
P19099	Cytochrome
Q12908	Transporter
Q4G017	Other
P61073	GPCR
P41597	GPCR
O08565	GPCR
P09483	Ion channel
Q2NNR5	GPCR
P47712	Enzyme
Q9NS75	GPCR
P25095	GPCR
O14842	GPCR
O78749	Transporter
O78750	Enzyme
O78750	Transporter
Q92847	GPCR
O76074	Phosphodiesterase
Q9XSW7	Phosphodiesterase
O77823	Phosphodiesterase
P05981	Protease
Q9NXA8	Epigenetic regulator
Q14432	Phosphodiesterase
Q13370	Phosphodiesterase
Q9Y233	Phosphodiesterase
Q9QYJ6	Phosphodiesterase
P27815	Phosphodiesterase
Q8HZ64	GPCR
Q923Y9	GPCR
Q923Y8	GPCR
Q9GZU7	Phosphatase
P26358	Epigenetic regulator
Q9NSA0	Transporter
P0AE18	Protease
P53582	Protease
P50579	Protease
Q92206	Enzyme
P01375	Other
Q9HBX9	GPCR
Q01279	Kinase
P79400	GPCR
Q9N2B7	GPCR
P30939	GPCR
Q8MI13	GPCR
P10827	Nuclear receptor
P37268	Enzyme
Q14534	Enzyme
O35913	Transporter
P29375	Epigenetic regulator
O75151	Enzyme
Q6ZMT4	Epigenetic regulator
Q9NTG7	Epigenetic regulator
Q9K2N0	Enzyme
C7C422	Enzyme
Q6XEC0	Enzyme
P09660	Ion channel
P31040	Enzyme
P27482	Other
P32750	Enzyme
P15104	Enzyme
P06537	Nuclear receptor
Q63881	Ion channel
P78536	Protease
P05231	Other
P30551	GPCR
P21556	GPCR
P04183	Enzyme
P9WKE1	Enzyme
P08546	Enzyme
P02718	Ion channel
G3HDX1	GPCR
H6TY12	Ion channel
P08842	Enzyme
Q9PPP5	Enzyme
C4LW95	Enzyme
O08537	Nuclear receptor
P19785	Nuclear receptor
P00176	Cytochrome
P37230	Nuclear receptor
O95718	Nuclear receptor
Q99527	GPCR
P11884	Enzyme
P32322	Enzyme
P00749	Protease
P00734	Protease
O35760	Enzyme
P05369	Enzyme
P14324	Enzyme
Q920E5	Enzyme
P46720	Transporter
Q16348	Transporter
Q9BJF5	Enzyme
P50225	Enzyme
Q15561	Other
A0A2P2HJL8	Cytochrome
Q9P8R0	Cytochrome
G4WW85	Cytochrome
Q9Y6A2	Enzyme
O60656	Enzyme
Q9HAW7	Enzyme
Q9HAW8	Enzyme
P22309	Enzyme
P06821	Ion channel
P16389	Ion channel
P0DOF8	Ion channel
Q00194	Ion channel
Q9UQD0	Ion channel
Q01118	Ion channel
Q09470	Ion channel
P38398	Enzyme
Q9WU19	Enzyme
P22736	Nuclear receptor
Q05343	Nuclear receptor
P55055	Nuclear receptor
Q13133	Nuclear receptor
Q8BGY9	Transporter
P29317	Kinase
Q15759	Kinase
P35917	Kinase
P35918	Kinase
P47809	Kinase
P51813	Kinase
Q04771	Kinase
P36894	Kinase
Q9NWZ3	Kinase
Q8TD08	Kinase
P51956	Kinase
Q9Y6E0	Kinase
Q9P289	Kinase
P31213	Enzyme
P18405	Enzyme
P14060	Enzyme
P24008	Enzyme
P31214	Enzyme
Q03732	Other
P38532	Other
P55789	Enzyme
P41252	Enzyme
P00956	Enzyme
P56690	Enzyme
P57789	Ion channel
O00206	Other
P34947	Kinase
Q80W54	Protease
P47989	Enzyme
P08254	Protease
P39900	Protease
Q0PXQ5	Enzyme
Q8R455	Ion channel
Q4QYD9	Other
P26281	Enzyme
O43497	Ion channel
O95180	Ion channel
Q9P0X4	Ion channel
Q96GW9	Enzyme
Q8HY88	Ion channel
P05129	Kinase
Q13118	Other
P30082	GPCR
P47871	GPCR
P43220	GPCR
O35659	GPCR
F8V479	Other
Q61606	GPCR
P29410	Enzyme
P09467	Enzyme
P49652	GPCR
P47900	GPCR
P41231	GPCR
Q96G91	GPCR
P0A9J4	Enzyme
P00636	Enzyme
O43598	Enzyme
O35820	Enzyme
P04293	Enzyme
Q9H244	GPCR
Q6NSN2	Enzyme
P22412	Protease
P35439	Ion channel
Q00961	Ion channel
P48067	Transporter
Q59401	Enzyme
Q9HCR9	Phosphodiesterase
Q28156	Phosphodiesterase
O54735	Phosphodiesterase
Q4TVR4	Enzyme
P0A3M1	Enzyme
P11541	Phosphodiesterase
P51160	Phosphodiesterase
P9WMN3	Enzyme
P9WNU7	Enzyme
A3RLP8	Enzyme
P08253	Protease
P0A4L9	Enzyme
Q7X1P7	Enzyme
P0AES6	Enzyme
Q03530	Enzyme
Q2TB90	Enzyme
O15056	Enzyme
P0C559	Enzyme
P0A0K8	Enzyme
A0QNE0	Enzyme
P0C1S7	Enzyme
P04818	Enzyme
P00469	Enzyme
Q9H492	Other
Q9GZQ8	Other
P41440	Transporter
C3SWJ7	Enzyme
Q05932	Enzyme
P07607	Enzyme
P15304	Enzyme
Q9Y6Q9	Epigenetic regulator
O88563	Transporter
Q8BW75	Enzyme
Q27963	Transporter
Q9XZT6	Enzyme
P00380	Enzyme
Q96NT5	Transporter
P14207	Other
P15328	Other
P03230	Other
P06492	Other
Q15788	Epigenetic regulator
P22760	Enzyme
O00748	Enzyme
P49146	GPCR
P11940	Other
Q01726	GPCR
Q01727	GPCR
P32244	GPCR
P56450	GPCR
P41149	GPCR
P33033	GPCR
P00813	Enzyme
P35351	GPCR
P29089	GPCR
P30556	GPCR
O95264	Ion channel
P21731	GPCR
P37289	GPCR
P43117	GPCR
Q92959	Transporter
Q9EPT5	Transporter
P35396	Nuclear receptor
P52020	Enzyme
P46059	Transporter
P21281	Enzyme
P21281	Transporter
Q15633	Other
P09057	Enzyme
Q07010	Enzyme
Q0GKD7	Enzyme
Q96S37	Transporter
Q9Z351	Ion channel
O43526	Ion channel
P56696	Ion channel
Q9NR82	Ion channel
O88943	Ion channel
O43525	Ion channel
P21803	Kinase
Q6ZN16	Kinase
Q8N568	Kinase
Q9H4B4	Kinase
O15075	Kinase
P53350	Kinase
O95747	Kinase
O14936	Enzyme
Q9NYY3	Kinase
Q9UEW8	Kinase
Q8IYT8	Kinase
Q9NQU5	Kinase
Q9P286	Kinase
Q9C098	Kinase
P9WI81	Kinase
Q8TDX7	Kinase
Q86Z02	Kinase
Q8NFD2	Kinase
P0C264	Kinase
Q86Y07	Enzyme
Q9HCP0	Kinase
Q8IW41	Kinase
O00255	Other
P13053	Nuclear receptor
O42392	Nuclear receptor
P11473	Nuclear receptor
Q28037	Nuclear receptor
P02774	Other
A3RGC1	Nuclear receptor
Q9PTN2	Nuclear receptor
P48281	Nuclear receptor
Q07973	Cytochrome
O34667	Enzyme
Q6GI75	Enzyme
P0AEK4	Enzyme
Q965D5	Enzyme
P54616	Enzyme
P16152	Enzyme
Q62120	Kinase
Q6UCJ9	Enzyme
Q63016	Transporter
P35346	GPCR
O75530	Other
P04439	Other
P14735	Enzyme
K4JQ36	Enzyme
Q9NJH6	Enzyme
Q7YWJ9	Enzyme
P41146	GPCR
Q9BEG3	Enzyme
P12268	Enzyme
P20839	Enzyme
P16662	Enzyme
Q5KP44	Enzyme
A4ZYU9	Enzyme
Q83TT7	Other
Q3S5C3	Transporter
Q48435	Enzyme
B2ZTR6	Enzyme
D6NSM8	Enzyme
Q07806	Protease
P42574	Protease
Q17339	Other
Q02083	Enzyme
P83512	Enzyme
Q6SZW1	Enzyme
Q4QBL1	Enzyme
B1LRJ1	Enzyme
P56560	Enzyme
Q25270	Other
P15390	Ion channel
Q02790	Enzyme
P62937	Enzyme
P04351	Other
P23284	Enzyme
Q08752	Enzyme
Q63120	Transporter
Q9JHG7	Enzyme
P63098	Phosphatase
Q8TDX5	Enzyme
P30536	Other
Q8WS26	Enzyme
Q197X6	Enzyme
O00481	Other
P22939	Enzyme
Q12051	Enzyme
O95749	Enzyme
P50281	Protease
P22894	Protease
Q01650	Transporter
P01112	Other
Q9Z1J7	Transporter
L8I2E6	Enzyme
Q8AWE3	Phosphatase
P36873	Phosphatase
O75688	Phosphatase
Q06241	Protease
P17443	Enzyme
O40947	Other
O15440	Transporter
Q86TP1	Enzyme
P15150	Cytochrome
P15393	Cytochrome
P54764	Kinase
P54753	Kinase
Q9Y5S2	Kinase
P29323	Kinase
P54289	Other
O08532	Other
O77773	Other
P54290	Other
P08104	Ion channel
Q13418	Kinase
P09581	Kinase
P05771	Kinase
P78527	Kinase
Q86UE8	Kinase
P37023	Kinase
P42679	Kinase
Q07002	Kinase
Q16659	Kinase
Q13164	Kinase
P61823	Enzyme
P43870	Enzyme
O52691	Enzyme
O14746	Enzyme
P51957	Kinase
O76039	Kinase
Q92772	Kinase
O00571	Enzyme
Q15046	Enzyme
Q08881	Kinase
O15146	Kinase
Q15569	Kinase
Q12852	Kinase
Q15208	Kinase
Q9UKI8	Kinase
O94921	Kinase
P14616	Kinase
Q9HC98	Kinase
Q6JQN1	Enzyme
O08590	Enzyme
P37088	Ion channel
Q9UHC3	Ion channel
Q9W6Q1	Other
P19634	Transporter
P50482	Transporter
P26431	Transporter
Q14940	Transporter
P55926	Ion channel
P06869	Protease
Q9NRH2	Kinase
P54577	Enzyme
Q8NER1	Ion channel
P03887	Enzyme
Q8R4D5	Ion channel
P21964	Enzyme
Q9C0B1	Enzyme
P48058	Ion channel
P19491	Ion channel
P42261	Ion channel
P42262	Ion channel
P42263	Ion channel
P21451	GPCR
Q29010	GPCR
P49366	Enzyme
P03433	Enzyme
Q02127	Enzyme
O35435	Enzyme
Q63707	Enzyme
Q99685	Enzyme
P26599	Other
Q9BHT9	Enzyme
P25025	GPCR
Q96Q40	Kinase
Q96KQ7	Epigenetic regulator
Q9H9B1	Epigenetic regulator
P28300	Enzyme
Q9Y4K0	Enzyme
P58215	Enzyme
Q96JB6	Enzyme
P57764	Other
Q9D8T2	Other
O97438	Enzyme
P05091	Enzyme
Q8NG66	Kinase
Q8IY84	Kinase
Q54A96	Enzyme
P0C1S8	Kinase
Q04206	Other
G4VFD7	Enzyme
P19971	Enzyme
P07650	Enzyme
Q60490	Enzyme
Q00960	Ion channel
P0A884	Enzyme
Q834R3	Enzyme
P02754	Other
Q13224	Ion channel
O15399	Ion channel
Q14957	Ion channel
Q12879	Ion channel
P25104	GPCR
Q9WV26	GPCR
P02753	Other
O00142	Enzyme
Q9QNF7	Enzyme
P09250	Enzyme
Q02769	Enzyme
Q9H2J7	Transporter
Q9NPC2	Ion channel
P54750	Phosphodiesterase
Q01064	Phosphodiesterase
P16235	GPCR
Q9Y2K7	Epigenetic regulator
Q8NHM5	Epigenetic regulator
P41229	Epigenetic regulator
O15550	Epigenetic regulator
P30969	GPCR
P30968	GPCR
P34976	GPCR
Q9UNA4	Enzyme
Q9Y253	Enzyme
Q9UBT6	Enzyme
Q13564	Other
P87108	Other
P42785	Protease
P23786	Enzyme
P18886	Enzyme
P32198	Enzyme
Q63704	Enzyme
P10619	Protease
Q29550	Enzyme
Q9NR63	Cytochrome
O43174	Cytochrome
P54300	Other
P30531	Transporter
P23978	Transporter
P31648	Transporter
P31650	Transporter
P31651	Transporter
O43451	Enzyme
P23739	Enzyme
O70282	Enzyme
Q9LGC6	Enzyme
Q69ZF3	Enzyme
O88693	Enzyme
Q9HCG7	Enzyme
Q16739	Enzyme
P14410	Enzyme
P35573	Enzyme
P70699	Enzyme
B5THE3	Enzyme
P36956	Other
P35222	Other
Q9C000	Other
I3LIR5	Enzyme
Q6P7A9	Enzyme
O96394	Enzyme
Q4QEW7	Enzyme
Q9NY47	Other
Q10283	Enzyme
Q9HCN6	Adhesion
Q9HCN6	Other
Q9NPC1	GPCR
O60755	GPCR
P34914	Protease
P80299	Enzyme
P50554	Enzyme
P61922	Enzyme
P21453	GPCR
Q9H228	GPCR
O95977	GPCR
Q99500	GPCR
O95470	Enzyme
Q8R0X7	Enzyme
Q16853	Enzyme
Q04400	Enzyme
Q8JXU8	Enzyme
P50247	Enzyme
P27487	Protease
Q9GRG7	Enzyme
P11413	Enzyme
P08236	Enzyme
O54912	Ion channel
Q9ES08	Ion channel
P33260	Cytochrome
Q9UM07	Enzyme
P32239	GPCR
Q63931	GPCR
Q6T3U3	Other
Q9UHC9	Other
P09874	Enzyme
Q8IXJ6	Epigenetic regulator
Q96EB6	Epigenetic regulator
P53686	Enzyme
A0A6L0XH39	Enzyme
T1VXA1	Enzyme
D3ZUM4	Enzyme
P16278	Enzyme
Q9UUZ4	Enzyme
Q59750	Enzyme
P09848	Enzyme
Q42656	Enzyme
Q02401	Enzyme
Q8VNN2	Enzyme
O60706	Transporter
P08246	Protease
P17538	Protease
P23946	Protease
P28062	Protease
P20618	Protease
P49721	Protease
P28074	Protease
P28063	Protease
P28065	Protease
P40306	Protease
Q2G036	Protease
P36776	Enzyme
Q64550	Enzyme
P28072	Protease
Q99436	Protease
P00760	Protease
P00735	Protease
P00750	Protease
Q01827	Transporter
Q9UGI6	Ion channel
P70605	Ion channel
P03468	Enzyme
P03474	Enzyme
B4URF0	Enzyme
Q75VQ4	Enzyme
Q9IGQ6	Enzyme
Q6Q793	Enzyme
A5Z252	Enzyme
Q2LFS1	Enzyme
C4LRQ6	Enzyme
P10481	Enzyme
P03470	Enzyme
P03471	Enzyme
D5F1R0	Enzyme
Q9Y3R4	Enzyme
P03469	Enzyme
Q6V1X1	Protease
Q86TI2	Protease
P97321	Protease
Q12884	Protease
O31048	Protease
E1BI31	Protease
Q48255	Enzyme
P15474	Enzyme
Q9Z2V5	Epigenetic regulator
Q09428	Transporter
Q9NYK1	Other
P36639	Enzyme
P10633	Cytochrome
Q2Q167	Enzyme
Q2Q167	Protease
Q64654	Cytochrome
P11715	Cytochrome
P18125	Cytochrome
P14137	Cytochrome
P15149	Cytochrome
P08686	Cytochrome
P08683	Cytochrome
Q09128	Cytochrome
P06762	Enzyme
P23711	Enzyme
P29990	Enzyme
Q9NY57	Kinase
Q8TDR2	Kinase
O96017	Kinase
P78368	Kinase
Q15139	Kinase
Q9Y6M4	Kinase
Q62190	Kinase
Q02858	Kinase
P00520	Kinase
O35084	Cytochrome
P78329	Cytochrome
P97793	Kinase
O15528	Cytochrome
Q02110	Enzyme
P32754	Enzyme
P32755	Enzyme
P55157	Other
Q6RY99	Other
Q9Y4D2	Enzyme
Q8NCG7	Enzyme
O95870	Enzyme
Q13093	Enzyme
P00591	Enzyme
Q6WQJ1	Enzyme
P16233	Enzyme
P06858	Enzyme
P11150	Enzyme
Q9Y5X9	Enzyme
Q3MIX3	Enzyme
Q60F97	GPCR
Q05030	Kinase
Q9Y230	Enzyme
P31388	GPCR
P04401	Other
P05113	Other
P21183	Other
P35228	Enzyme
P29474	Enzyme
P29475	Enzyme
P29476	Enzyme
Q9ERZ8	Ion channel
Q9WUD2	Ion channel
P24462	Enzyme
P23141	Enzyme
P53778	Kinase
P48426	Enzyme
Q07343	Phosphodiesterase
Q8WQX9	Enzyme
Q08493	Phosphodiesterase
P0A6R0	Enzyme
P29033	Other
P17302	Other
O19045	Protease
P70536	GPCR
P30559	GPCR
P47901	GPCR
P27922	Transporter
Q9GJT6	Transporter
P22310	Enzyme
Q0P8E1	Enzyme
P40763	Other
P9WGU9	Other
Q5XXA6	Ion channel
P14061	Enzyme
Q80SS6	GPCR
P26637	Enzyme
O94953	Epigenetic regulator
P43235	Protease
O60911	Protease
P25774	Protease
P07711	Protease
Q9UBX1	Protease
P07858	Protease
P49336	Kinase
Q8IVW4	Kinase
O15264	Kinase
Q8WXR4	Kinase
Q00526	Kinase
Q01538	Other
Q9UHL4	Protease
P14740	Protease
P28843	Protease
O43781	Kinase
Q5GIT4	Kinase
O94782	Protease
P9WP01	Enzyme
P43490	Enzyme
O35627	Nuclear receptor
Q14123	Phosphodiesterase
O88508	Epigenetic regulator
P00491	Enzyme
P27139	Enzyme
P30560	GPCR
P48044	GPCR
Q00788	GPCR
P32307	GPCR
P48974	GPCR
A0A113T0T6	Kinase
Q63272	Enzyme
P46721	Transporter
P0A8F0	Enzyme
P44514	Enzyme
Q8VH27	GPCR
Q8VH25	GPCR
P45452	Protease
P09237	Protease
P0AEY8	Transporter
P0DJD9	Protease
P14091	Protease
Q13887	Other
Q01337	GPCR
Q01338	GPCR
Q9UQ49	Enzyme
Q20MD3	Enzyme
Q194T1	Enzyme
Q8WWR8	Enzyme
Q3S340	Enzyme
Q6XV28	Enzyme
Q07599	Enzyme
P0DOF9	Enzyme
P14904	Protease
Q5TIX5	Other
P00845	Transporter
Q8IL11	Enzyme
[truncated: 1,084 more rows]
