# Supplementary material for: Data-driven strategies for drug repurposing: insights, recommendations, and case studies
Source: Brief Bioinform. 2025 Nov 24;26(6):bbaf625. doi: 10.1093/bib/bbaf625 (PMC12641610; doi:10.1093/bib/bbaf625)
Supplement: Supplementary_File_4_bbaf625 [file supplementary_file_4_bbaf625.zip]

Archive with 1 entries (1 files):
- Supplementary_File_4_bbaf625.csv
