# Supplementary material for: Data-driven strategies for drug repurposing: insights, recommendations, and case studies
Source: Brief Bioinform. 2025 Nov 24;26(6):bbaf625. doi: 10.1093/bib/bbaf625 (PMC12641610; doi:10.1093/bib/bbaf625)
Supplement: Supplementary_File_4_bbaf625 [file supplementary_file_4_bbaf625.zip › Supplementary_File_4_bbaf625.csv]

standard_inchi_key	max_phase	mw_freebase	alogp	hba	hbd	psa	rtb	ro3_pass	num_ro5_violations	cx_most_apka	cx_most_bpka	cx_logp	cx_logd	molecular_species	full_mwt	aromatic_rings	heavy_atoms	qed_weighted	mw_monoisotopic	hba_lipinski	hbd_lipinski	num_lipinski_ro5_violations	np_likeness_score	record_id	molregno	mesh_id	mesh_head	efo_id	efo_term	Indication_group	Drug_pref_name
GUQNHCGYHLSITB-UHFFFAOYSA-N	4	560.49	5.35	8.0	2.0	95.09	8.0	N	2.0	9.98	8.23	4.78	3.99	NEUTRAL	658.48	3.0	38.0	0.38	559.1865	10.0	2.0	2.0	-1.26	3132754	1178704	D018281	Cholangiocarcinoma	EFO:0005221	cholangiocarcinoma	Biliary tract diseases	INFIGRATINIB PHOSPHATE
HCDMJFOHIXMBOV-UHFFFAOYSA-N	4	487.51	3.66	6.0	1.0	83.16	6.0	N	0.0	13.88	5.9	1.82	1.8	NEUTRAL	487.51	3.0	35.0	0.57	487.2031	9.0	1.0	0.0	-0.9	3133097	2335493	D018281	Cholangiocarcinoma	EFO:0005221	cholangiocarcinoma	Biliary tract diseases	PEMIGATINIB
KEIPNCCJPRMIAX-HNNXBMFYSA-N	4	418.46	1.78	8.0	1.0	108.39	4.0	N	0.0		2.58	1.77	1.77	NEUTRAL	418.46	3.0	31.0	0.51	418.1753	9.0	2.0	0.0	-0.8	3133814	2034550	D018281	Cholangiocarcinoma	EFO:0005221	cholangiocarcinoma	Biliary tract diseases	FUTIBATINIB
ZXERDUOLZKYMJM-ZWECCWDJSA-N	4	420.63	5.11	3.0	3.0	77.76	5.0	N	1.0	4.6		4.52	1.79	ACID	420.63	0.0	30.0	0.58	420.324	4.0	3.0	1.0	2.32	1702508	574221	D002761	Cholangitis	HP:0030151	Cholangitis	Biliary tract diseases	OBETICHOLIC ACID
AHJRHEGDXFFMBM-UHFFFAOYSA-N	4	447.54	2.97	9.0	2.0	105.04	5.0	N	0.0	11.34	8.86	2.77	1.3	BASE	447.54	3.0	33.0	0.58	447.2383	9.0	2.0	0.0	-1.06	1879144	319858	D001943	Breast Neoplasms	MONDO:0007254	breast cancer	Cancer	PALBOCICLIB
BFYIZQONLCFLEV-DAELLWKTSA-N	4	296.41	4.03	2.0	0.0	34.14	0.0	N	0.0			3.87	3.87	NEUTRAL	296.41	0.0	22.0	0.68	296.1776	2.0	0.0	0.0	2.53	1343276	674325	D001943	Breast Neoplasms	MONDO:0007254	breast cancer	Cancer	EXEMESTANE
BIFMNMPSIYHKDN-FJXQXJEOSA-N	4	268.27	-2.71	6.0	2.0	98.82	3.0	N	0.0	11.2	3.2	-2.65	-2.65	NEUTRAL	304.73	0.0	19.0	0.54	268.1172	8.0	2.0	0.0	-0.48	1343186	674729	D001943	Breast Neoplasms	MONDO:0007254	breast cancer	Cancer
BKXVVCILCIUCLG-UHFFFAOYSA-N	4	473.59	6.08	6.0	2.0	70.0	7.0	N	1.0	8.89	7.95	5.69	5.34	NEUTRAL	510.06	4.0	34.0	0.32	473.1661	5.0	2.0	1.0	-0.54	1343373	158276	D001943	Breast Neoplasms	MONDO:0007254	breast cancer	Cancer	RALOXIFENE HYDROCHLORIDE
FABUFPQFXZVHFB-PVYNADRNSA-N	4	506.71	4.05	7.0	3.0	112.05	2.0	N	1.0	13.85	2.73	3.39	3.39	NEUTRAL	506.71	1.0	35.0	0.52	506.2814	7.0	3.0	1.0	1.78	1344005	675703	D001943	Breast Neoplasms	MONDO:0007254	breast cancer	Cancer	IXABEPILONE
FBOZXECLQNJBKD-ZDUSSCGKSA-N	4	454.45	0.27	10.0	5.0	210.54	9.0	N	0.0	3.25	2.8	-0.24	-6.56	ACID	454.45	3.0	33.0	0.29	454.1713	13.0	7.0	2.0	-0.53	1705350	49931	D001943	Breast Neoplasms	MONDO:0007254	breast cancer	Cancer	METHOTREXATE
FQZYTYWMLGAPFJ-OQKDUQJOSA-N	4	371.52	6.0	2.0	0.0	12.47	8.0	N	1.0		8.76	6.35	4.97	BASE	563.65	3.0	28.0	0.45	371.2249	2.0	0.0	1.0	-0.4	1344155	47340	D001943	Breast Neoplasms	MONDO:0007254	breast cancer	Cancer	TAMOXIFEN CITRATE
GAGWJHPBXLXJQN-UORFTKCHSA-N	4	359.35	0.76	8.0	3.0	122.91	6.0	N	0.0	8.63		0.77	0.75	NEUTRAL	359.35	1.0	25.0	0.64	359.1493	9.0	3.0	0.0	0.38	1343623	598447	D001943	Breast Neoplasms	MONDO:0007254	breast cancer	Cancer
GCKMFJBGXUYNAG-HLXURNFRSA-N	4	302.46	4.27	2.0	1.0	37.3	0.0	N	0.0			3.65	3.65	NEUTRAL	302.46	0.0	22.0	0.73	302.2246	2.0	1.0	0.0	2.12	1343817	328400	D001943	Breast Neoplasms	MONDO:0007254	breast cancer	Cancer	METHYLTESTOSTERONE
HKVAMNSJSFKALM-GKUWKFKPSA-N	4	958.24	6.2	14.0	3.0	204.66	9.0	N	3.0	9.96		7.4	7.4	NEUTRAL	958.24	0.0	68.0	0.13	957.5814	15.0	3.0	3.0	1.84	1344572	1248731	D001943	Breast Neoplasms	MONDO:0007254	breast cancer	Cancer	EVEROLIMUS
HPJKCIUCZWXJDR-UHFFFAOYSA-N	4	285.31	2.66	5.0	0.0	78.29	3.0	N	0.0		1.89	2.94	2.94	NEUTRAL	285.31	3.0	22.0	0.74	285.1014	5.0	0.0	0.0	-1.17	1344230	374548	D001943	Breast Neoplasms	MONDO:0007254	breast cancer	Cancer	LETROZOLE
IKDXDQDKCZPQSZ-JHYYTBFNSA-N	4	1269.43													1329.48				1268.6414					1343057	674452	D001943	Breast Neoplasms	MONDO:0007254	breast cancer	Cancer
IWEQQRMGNVVKQW-OQKDUQJOSA-N	4	405.97	6.22	2.0	0.0	12.47	9.0	N	1.0		8.76	6.27	4.89	BASE	598.09	3.0	29.0	0.31	405.1859	2.0	0.0	1.0	-0.44	1343799	674626	D001943	Breast Neoplasms	MONDO:0007254	breast cancer	Cancer	TOREMIFENE CITRATE
KDLLNMRYZGUVMA-ZYMZXAKXSA-N	4	290.38	3.56	2.0	2.0	40.46	0.0	N	0.0	10.33		3.56	3.56	NEUTRAL	289.38	1.0	21.0	0.77	290.1682	2.0	2.0	0.0	1.91	3460900	2464692	D001943	Breast Neoplasms	MONDO:0007254	breast cancer	Cancer
MWWSFMDVAYGXBV-FGBSZODSSA-N	4	543.53	0.0	12.0	6.0	206.07	5.0	N	3.0	8.0	9.03	0.53	0.1	BASE	579.99	2.0	39.0	0.24	543.1741	12.0	7.0	3.0	1.81	1344692	674932	D001943	Breast Neoplasms	MONDO:0007254	breast cancer	Cancer
MWWSFMDVAYGXBV-RUELKSSGSA-N	4	543.53	0.0	12.0	6.0	206.07	5.0	N	3.0	8.0	9.03	0.53	0.1	BASE	579.99	2.0	39.0	0.24	543.1741	12.0	7.0	3.0	1.81	1344690	462435	D001943	Breast Neoplasms	MONDO:0007254	breast cancer	Cancer	DOXORUBICIN HYDROCHLORIDE
NHANOMFABJQAAH-UHFFFAOYSA-N	4	434.55	2.8	8.0	2.0	91.21	5.0	N	0.0	11.57	8.86	2.38	0.91	BASE	552.64	3.0	32.0	0.64	434.2543	9.0	2.0	0.0	-1.43	2583178	2039237	D001943	Breast Neoplasms	MONDO:0007254	breast cancer	Cancer
OKKDEIYWILRZIA-OSZBKLCCSA-N	4	263.2	-1.29	7.0	3.0	110.6	2.0	N	0.0	11.52		-1.47	-1.47	NEUTRAL	299.66	1.0	18.0	0.61	263.0718	7.0	4.0	0.0	1.3	1344009	480382	D001943	Breast Neoplasms	MONDO:0007254	breast cancer	Cancer
PWOQRKCAHTVFLB-UHFFFAOYSA-N	4	261.09	1.88	2.0	1.0	41.57	5.0	N	0.0	13.48	0.02	0.1	0.1	NEUTRAL	279.1	0.0	14.0	0.61	260.0248	4.0	1.0	0.0	-0.08	1343941	674747	D001943	Breast Neoplasms	MONDO:0007254	breast cancer	Cancer	CYCLOPHOSPHAMIDE
QAMYWGZHLCQOOJ-WRNBYXCMSA-N	4	729.91	3.44	12.0	2.0	146.39	4.0	N	2.0		9.39	2.31	0.35	BASE	826.01	0.0	52.0	0.41	729.4088	12.0	3.0	2.0	1.84	1343283	1073669	D001943	Breast Neoplasms	MONDO:0007254	breast cancer	Cancer
QUQKKHBYEFLEHK-QNBGGDODSA-N	4	380.36	2.63	6.0	2.0	88.49	2.0	N	0.0	9.48	1.45	2.11	2.11	NEUTRAL	552.56	4.0	28.0	0.56	380.1197	7.0	2.0	0.0	-1.16	1976743	1626749	D001943	Breast Neoplasms	MONDO:0007254	breast cancer	Cancer
RCINICONZNJXQF-MZXODVADSA-N	4	853.92	3.74	14.0	4.0	221.29	10.0	N	2.0	11.9		3.54	3.54	NEUTRAL	853.92	3.0	62.0	0.13	853.331	15.0	4.0	2.0	1.87	1344721	8062	D001943	Breast Neoplasms	MONDO:0007254	breast cancer	Cancer	PACLITAXEL
SDEAXTCZPQIFQM-UHFFFAOYSA-N	4	480.53	5.09	10.0	2.0	110.85	5.0	N	1.0		4.57	5.25	5.25	NEUTRAL	480.53	5.0	36.0	0.36	480.2022	10.0	2.0	1.0	-1.03	2473687	2197739	D001943	Breast Neoplasms	MONDO:0007254	breast cancer	Cancer	TUCATINIB
STUWGJZDJHPWGZ-LBPRGKRZSA-N	4	441.48	3.84	5.0	2.0	101.21	4.0	N	0.0	7.79	2.81	2.81	2.67	NEUTRAL	441.48	2.0	30.0	0.75	441.1446	7.0	3.0	0.0	-1.46	2473714	1567700	D001943	Breast Neoplasms	MONDO:0007254	breast cancer	Cancer	ALPELISIB
UOACKFBJUYNSLK-XRKIENNPSA-N	4	396.57	6.13	3.0	1.0	46.53	4.0	N	1.0	10.33		6.49	6.49	NEUTRAL	396.57	1.0	29.0	0.62	396.2664	3.0	1.0	1.0	1.59	1343232	674924	D001943	Breast Neoplasms	MONDO:0007254	breast cancer	Cancer
UZWDCWONPYILKI-UHFFFAOYSA-N	4	506.61	4.94	8.0	1.0	75.0	7.0	N	1.0	10.27	7.94	4.42	3.76	NEUTRAL	506.61	4.0	37.0	0.38	506.2718	8.0	1.0	1.0	-1.56	2139022	1763572	D001943	Breast Neoplasms	MONDO:0007254	breast cancer	Cancer	ABEMACICLIB
VWUXBMIQPBEWFH-WCCTWKNTSA-N	4	606.78	8.68	3.0	2.0	63.52	14.0	N	2.0	10.32		7.57	7.57	NEUTRAL	606.78	1.0	41.0	0.13	606.3166	3.0	2.0	2.0	1.48	1344020	304798	D001943	Breast Neoplasms	MONDO:0007254	breast cancer	Cancer	FULVESTRANT
VXZCUHNJXSIJIM-MEBGWEOYSA-N	4	557.05	5.93	8.0	2.0	112.4	11.0	N	2.0	12.55	8.81	4.47	3.05	BASE	673.13	4.0	40.0	0.22	556.199	9.0	2.0	2.0	-1.65	2973277	2197792	D001943	Breast Neoplasms	MONDO:0007254	breast cancer	Cancer
XCDIRYDKECHIPE-QHEQPUDQSA-N	4	807.89	3.26	14.0	5.0	224.45	8.0	N	2.0	11.9		2.92	2.92	NEUTRAL	861.94	2.0	58.0	0.15	807.3466	15.0	5.0	2.0	1.89	1344343	1927101	D001943	Breast Neoplasms	MONDO:0007254	breast cancer	Cancer	DOCETAXEL
XNRVGTHNYCNCFF-UHFFFAOYSA-N	4	581.07	6.14	8.0	2.0	106.35	11.0	N	2.0		7.26	4.64	4.4	NEUTRAL	943.49	5.0	40.0	0.18	580.1347	8.0	2.0	2.0	-1.59	1343218	675130	D001943	Breast Neoplasms	MONDO:0007254	breast cancer	Cancer	LAPATINIB DITOSYLATE
YBBLVLTVTVSKRW-UHFFFAOYSA-N	4	293.37	2.93	5.0	0.0	78.29	4.0	N	0.0		2.0	3.03	3.03	NEUTRAL	293.37	2.0	22.0	0.87	293.164	5.0	0.0	0.0	-1.33	1344595	337366	D001943	Breast Neoplasms	MONDO:0007254	breast cancer	Cancer	ANASTROZOLE
AHJRHEGDXFFMBM-UHFFFAOYSA-N	4	447.54	2.97	9.0	2.0	105.04	5.0	N	0.0	11.34	8.86	2.77	1.3	BASE	447.54	3.0	33.0	0.58	447.2383	9.0	2.0	0.0	-1.06	1879144	319858	D001943	Breast Neoplasms	EFO:0000305	breast carcinoma	Cancer	PALBOCICLIB
BFYIZQONLCFLEV-DAELLWKTSA-N	4	296.41	4.03	2.0	0.0	34.14	0.0	N	0.0			3.87	3.87	NEUTRAL	296.41	0.0	22.0	0.68	296.1776	2.0	0.0	0.0	2.53	1343276	674325	D001943	Breast Neoplasms	EFO:0000305	breast carcinoma	Cancer	EXEMESTANE
FABUFPQFXZVHFB-PVYNADRNSA-N	4	506.71	4.05	7.0	3.0	112.05	2.0	N	1.0	13.85	2.73	3.39	3.39	NEUTRAL	506.71	1.0	35.0	0.52	506.2814	7.0	3.0	1.0	1.78	1344005	675703	D001943	Breast Neoplasms	EFO:0000305	breast carcinoma	Cancer	IXABEPILONE
FBOZXECLQNJBKD-ZDUSSCGKSA-N	4	454.45	0.27	10.0	5.0	210.54	9.0	N	0.0	3.25	2.8	-0.24	-6.56	ACID	454.45	3.0	33.0	0.29	454.1713	13.0	7.0	2.0	-0.53	1705350	49931	D001943	Breast Neoplasms	EFO:0000305	breast carcinoma	Cancer	METHOTREXATE
FQZYTYWMLGAPFJ-OQKDUQJOSA-N	4	371.52	6.0	2.0	0.0	12.47	8.0	N	1.0		8.76	6.35	4.97	BASE	563.65	3.0	28.0	0.45	371.2249	2.0	0.0	1.0	-0.4	1344155	47340	D001943	Breast Neoplasms	EFO:0000305	breast carcinoma	Cancer	TAMOXIFEN CITRATE
GAGWJHPBXLXJQN-UORFTKCHSA-N	4	359.35	0.76	8.0	3.0	122.91	6.0	N	0.0	8.63		0.77	0.75	NEUTRAL	359.35	1.0	25.0	0.64	359.1493	9.0	3.0	0.0	0.38	1343623	598447	D001943	Breast Neoplasms	EFO:0000305	breast carcinoma	Cancer
HKVAMNSJSFKALM-GKUWKFKPSA-N	4	958.24	6.2	14.0	3.0	204.66	9.0	N	3.0	9.96		7.4	7.4	NEUTRAL	958.24	0.0	68.0	0.13	957.5814	15.0	3.0	3.0	1.84	1344572	1248731	D001943	Breast Neoplasms	EFO:0000305	breast carcinoma	Cancer	EVEROLIMUS
HPJKCIUCZWXJDR-UHFFFAOYSA-N	4	285.31	2.66	5.0	0.0	78.29	3.0	N	0.0		1.89	2.94	2.94	NEUTRAL	285.31	3.0	22.0	0.74	285.1014	5.0	0.0	0.0	-1.17	1344230	374548	D001943	Breast Neoplasms	EFO:0000305	breast carcinoma	Cancer	LETROZOLE
IKDXDQDKCZPQSZ-JHYYTBFNSA-N	4	1269.43													1329.48				1268.6414					1343057	674452	D001943	Breast Neoplasms	EFO:0000305	breast carcinoma	Cancer
IWEQQRMGNVVKQW-OQKDUQJOSA-N	4	405.97	6.22	2.0	0.0	12.47	9.0	N	1.0		8.76	6.27	4.89	BASE	598.09	3.0	29.0	0.31	405.1859	2.0	0.0	1.0	-0.44	1343799	674626	D001943	Breast Neoplasms	EFO:0000305	breast carcinoma	Cancer	TOREMIFENE CITRATE
MWWSFMDVAYGXBV-FGBSZODSSA-N	4	543.53	0.0	12.0	6.0	206.07	5.0	N	3.0	8.0	9.03	0.53	0.1	BASE	579.99	2.0	39.0	0.24	543.1741	12.0	7.0	3.0	1.81	1344692	674932	D001943	Breast Neoplasms	EFO:0000305	breast carcinoma	Cancer
MWWSFMDVAYGXBV-RUELKSSGSA-N	4	543.53	0.0	12.0	6.0	206.07	5.0	N	3.0	8.0	9.03	0.53	0.1	BASE	579.99	2.0	39.0	0.24	543.1741	12.0	7.0	3.0	1.81	1344690	462435	D001943	Breast Neoplasms	EFO:0000305	breast carcinoma	Cancer	DOXORUBICIN HYDROCHLORIDE
NHANOMFABJQAAH-UHFFFAOYSA-N	4	434.55	2.8	8.0	2.0	91.21	5.0	N	0.0	11.57	8.86	2.38	0.91	BASE	552.64	3.0	32.0	0.64	434.2543	9.0	2.0	0.0	-1.43	2583178	2039237	D001943	Breast Neoplasms	EFO:0000305	breast carcinoma	Cancer
OKKDEIYWILRZIA-OSZBKLCCSA-N	4	263.2	-1.29	7.0	3.0	110.6	2.0	N	0.0	11.52		-1.47	-1.47	NEUTRAL	299.66	1.0	18.0	0.61	263.0718	7.0	4.0	0.0	1.3	1344009	480382	D001943	Breast Neoplasms	EFO:0000305	breast carcinoma	Cancer
PWOQRKCAHTVFLB-UHFFFAOYSA-N	4	261.09	1.88	2.0	1.0	41.57	5.0	N	0.0	13.48	0.02	0.1	0.1	NEUTRAL	279.1	0.0	14.0	0.61	260.0248	4.0	1.0	0.0	-0.08	1343941	674747	D001943	Breast Neoplasms	EFO:0000305	breast carcinoma	Cancer	CYCLOPHOSPHAMIDE
QAMYWGZHLCQOOJ-WRNBYXCMSA-N	4	729.91	3.44	12.0	2.0	146.39	4.0	N	2.0		9.39	2.31	0.35	BASE	826.01	0.0	52.0	0.41	729.4088	12.0	3.0	2.0	1.84	1343283	1073669	D001943	Breast Neoplasms	EFO:0000305	breast carcinoma	Cancer
QUQKKHBYEFLEHK-QNBGGDODSA-N	4	380.36	2.63	6.0	2.0	88.49	2.0	N	0.0	9.48	1.45	2.11	2.11	NEUTRAL	552.56	4.0	28.0	0.56	380.1197	7.0	2.0	0.0	-1.16	1976743	1626749	D001943	Breast Neoplasms	EFO:0000305	breast carcinoma	Cancer
RCINICONZNJXQF-MZXODVADSA-N	4	853.92	3.74	14.0	4.0	221.29	10.0	N	2.0	11.9		3.54	3.54	NEUTRAL	853.92	3.0	62.0	0.13	853.331	15.0	4.0	2.0	1.87	1344721	8062	D001943	Breast Neoplasms	EFO:0000305	breast carcinoma	Cancer	PACLITAXEL
SDEAXTCZPQIFQM-UHFFFAOYSA-N	4	480.53	5.09	10.0	2.0	110.85	5.0	N	1.0		4.57	5.25	5.25	NEUTRAL	480.53	5.0	36.0	0.36	480.2022	10.0	2.0	1.0	-1.03	2473687	2197739	D001943	Breast Neoplasms	EFO:0000305	breast carcinoma	Cancer	TUCATINIB
STUWGJZDJHPWGZ-LBPRGKRZSA-N	4	441.48	3.84	5.0	2.0	101.21	4.0	N	0.0	7.79	2.81	2.81	2.67	NEUTRAL	441.48	2.0	30.0	0.75	441.1446	7.0	3.0	0.0	-1.46	2473714	1567700	D001943	Breast Neoplasms	EFO:0000305	breast carcinoma	Cancer	ALPELISIB
UZWDCWONPYILKI-UHFFFAOYSA-N	4	506.61	4.94	8.0	1.0	75.0	7.0	N	1.0	10.27	7.94	4.42	3.76	NEUTRAL	506.61	4.0	37.0	0.38	506.2718	8.0	1.0	1.0	-1.56	2139022	1763572	D001943	Breast Neoplasms	EFO:0000305	breast carcinoma	Cancer	ABEMACICLIB
VWUXBMIQPBEWFH-WCCTWKNTSA-N	4	606.78	8.68	3.0	2.0	63.52	14.0	N	2.0	10.32		7.57	7.57	NEUTRAL	606.78	1.0	41.0	0.13	606.3166	3.0	2.0	2.0	1.48	1344020	304798	D001943	Breast Neoplasms	EFO:0000305	breast carcinoma	Cancer	FULVESTRANT
VXZCUHNJXSIJIM-MEBGWEOYSA-N	4	557.05	5.93	8.0	2.0	112.4	11.0	N	2.0	12.55	8.81	4.47	3.05	BASE	673.13	4.0	40.0	0.22	556.199	9.0	2.0	2.0	-1.65	2973277	2197792	D001943	Breast Neoplasms	EFO:0000305	breast carcinoma	Cancer
XCDIRYDKECHIPE-QHEQPUDQSA-N	4	807.89	3.26	14.0	5.0	224.45	8.0	N	2.0	11.9		2.92	2.92	NEUTRAL	861.94	2.0	58.0	0.15	807.3466	15.0	5.0	2.0	1.89	1344343	1927101	D001943	Breast Neoplasms	EFO:0000305	breast carcinoma	Cancer	DOCETAXEL
XNRVGTHNYCNCFF-UHFFFAOYSA-N	4	581.07	6.14	8.0	2.0	106.35	11.0	N	2.0		7.26	4.64	4.4	NEUTRAL	943.49	5.0	40.0	0.18	580.1347	8.0	2.0	2.0	-1.59	1343218	675130	D001943	Breast Neoplasms	EFO:0000305	breast carcinoma	Cancer	LAPATINIB DITOSYLATE
YBBLVLTVTVSKRW-UHFFFAOYSA-N	4	293.37	2.93	5.0	0.0	78.29	4.0	N	0.0		2.0	3.03	3.03	NEUTRAL	293.37	2.0	22.0	0.87	293.164	5.0	0.0	0.0	-1.33	1344595	337366	D001943	Breast Neoplasms	EFO:0000305	breast carcinoma	Cancer	ANASTROZOLE
SDEAXTCZPQIFQM-UHFFFAOYSA-N	4	480.53	5.09	10.0	2.0	110.85	5.0	N	1.0		4.57	5.25	5.25	NEUTRAL	480.53	5.0	36.0	0.36	480.2022	10.0	2.0	1.0	-1.03	2473687	2197739	D001943	Breast Neoplasms	EFO:1000294	HER2 Positive Breast Carcinoma	Cancer	TUCATINIB
AILRADAXUVEEIR-UHFFFAOYSA-N	4	584.11	5.09	9.0	2.0	85.86	8.0	N	2.0	12.88	8.48	3.66	2.49	NEUTRAL	584.11	3.0	40.0	0.35	583.2591	9.0	2.0	2.0	-1.32	2473542	1927160	D002289	Carcinoma, Non-Small-Cell Lung	EFO:0003060	non-small cell lung carcinoma	Cancer	BRIGATINIB
BSPLGGCPNTZPIH-IPZCTEOASA-N	4	469.95	5.16	6.0	2.0	79.38	7.0	N	1.0	12.5	8.55	4.71	3.53	BASE	487.96	3.0	33.0	0.47	469.1681	7.0	2.0	1.0	-1.61	1702618	1377989	D002289	Carcinoma, Non-Small-Cell Lung	EFO:0003060	non-small cell lung carcinoma	Cancer	DACOMITINIB
COWBUPJEEDYWKD-UHFFFAOYSA-N	4	412.43	3.43	6.0	1.0	85.07	4.0	N	0.0	12.77	4.55	2.96	2.96	NEUTRAL	503.37	5.0	31.0	0.49	412.1448	7.0	1.0	0.0	-1.54	2973295	2197808	D002289	Carcinoma, Non-Small-Cell Lung	EFO:0003060	non-small cell lung carcinoma	Cancer
DUYJMQONPNNFPI-UHFFFAOYSA-N	4	499.62	4.51	8.0	2.0	87.55	10.0	N	0.0	13.64	8.87	4.49	3.01	BASE	499.62	4.0	37.0	0.31	499.2696	9.0	2.0	0.0	-1.11	2473534	1817518	D002289	Carcinoma, Non-Small-Cell Lung	EFO:0003060	non-small cell lung carcinoma	Cancer	OSIMERTINIB
FUKSNUHSJBTCFJ-UHFFFAOYSA-N	4	499.62	4.51	8.0	2.0	87.55	10.0	N	0.0	13.64	8.87	4.49	3.01	BASE	595.73	4.0	37.0	0.31	499.2696	9.0	2.0	0.0	-1.11	2472960	1926912	D002289	Carcinoma, Non-Small-Cell Lung	EFO:0003060	non-small cell lung carcinoma	Cancer
GBLBJPZSROAGMF-RWYJCYHVSA-N	4	533.61	4.2	9.0	3.0	135.53	8.0	N	1.0	12.45	6.54	3.65	3.64	NEUTRAL	533.61	4.0	39.0	0.31	533.2663	11.0	3.0	2.0	-1.35	3133191	2453082	D002289	Carcinoma, Non-Small-Cell Lung	EFO:0003060	non-small cell lung carcinoma	Cancer	PRALSETINIB
GTTBEUCJPZQMDZ-UHFFFAOYSA-N	4	393.44	3.41	7.0	1.0	74.73	10.0	N	0.0		4.62	3.2	3.2	NEUTRAL	429.9	3.0	29.0	0.42	393.1689	7.0	1.0	0.0	-1.22	1344174	611647	D002289	Carcinoma, Non-Small-Cell Lung	EFO:0003060	non-small cell lung carcinoma	Cancer	ERLOTINIB HYDROCHLORIDE
GYABBVHSRIHYJR-UHFFFAOYSA-N	4	482.63	4.77	5.0	1.0	72.36	3.0	N	0.0	12.18	6.97	4.89	4.75	NEUTRAL	519.09	3.0	36.0	0.58	482.2682	6.0	1.0	0.0	-0.21	2583412	2039291	D002289	Carcinoma, Non-Small-Cell Lung	EFO:0003060	non-small cell lung carcinoma	Cancer
HAYYBYPASCDWEQ-UHFFFAOYSA-N	4	560.65	5.03	6.0	3.0	85.52	7.0	N	2.0	12.4	7.78	5.4	4.87	NEUTRAL	560.65	4.0	41.0	0.29	560.2711	8.0	3.0	2.0	-1.35	2473436	1304559	D002289	Carcinoma, Non-Small-Cell Lung	EFO:0003060	non-small cell lung carcinoma	Cancer	ENTRECTINIB
IIXWYSCJSQVBQM-LLVKDONJSA-N	4	406.42	2.8	7.0	1.0	110.06	0.0	N	0.0		5.71	1.63	1.62	NEUTRAL	406.42	3.0	30.0	0.61	406.1554	8.0	2.0	0.0	-0.62	2583398	1757351	D002289	Carcinoma, Non-Small-Cell Lung	EFO:0003060	non-small cell lung carcinoma	Cancer	LORLATINIB
KTEIFNKAUNYNJU-GFCCVEGCSA-N	4	450.35	5.04	6.0	2.0	77.99	5.0	N	1.0		10.12	3.57	0.95	BASE	450.35	3.0	30.0	0.53	449.1185	6.0	3.0	1.0	-0.99	1392861	602271	D002289	Carcinoma, Non-Small-Cell Lung	EFO:0003060	non-small cell lung carcinoma	Cancer	CRIZOTINIB
KZVOMLRKFJUTLK-UHFFFAOYSA-N	4	492.58	4.01	8.0	0.0	96.93	7.0	N	0.0		9.13	4.0	2.26	BASE	547.06	4.0	37.0	0.38	492.2274	8.0	0.0	0.0	-1.73	3460939	2464723	D002289	Carcinoma, Non-Small-Cell Lung	EFO:0003060	non-small cell lung carcinoma	Cancer
NXQKSXLFSAEQCZ-SFHVURJKSA-N	4	560.61	4.48	8.0	1.0	104.45	5.0	N	1.0	6.98	4.74	4.74	4.18	NEUTRAL	560.61	4.0	41.0	0.36	560.2347	9.0	1.0	1.0	-0.59	3489912	2406188	D002289	Carcinoma, Non-Small-Cell Lung	EFO:0003060	non-small cell lung carcinoma	Cancer	SOTORASIB
NYDXNILOWQXUOF-GXKRWWSZSA-L	4	427.42	0.67	6.0	6.0	191.26	9.0	N	1.0	3.34	2.97	0.43	-5.55	ACID	471.38	3.0	31.0	0.29	427.1492	11.0	7.0	2.0	0.07	1343556	1537653	D002289	Carcinoma, Non-Small-Cell Lung	EFO:0003060	non-small cell lung carcinoma	Cancer	PEMETREXED DISODIUM
OKKDEIYWILRZIA-OSZBKLCCSA-N	4	263.2	-1.29	7.0	3.0	110.6	2.0	N	0.0	11.52		-1.47	-1.47	NEUTRAL	299.66	1.0	18.0	0.61	263.0718	7.0	4.0	0.0	1.3	1344009	480382	D002289	Carcinoma, Non-Small-Cell Lung	EFO:0003060	non-small cell lung carcinoma	Cancer
RCINICONZNJXQF-MZXODVADSA-N	4	853.92	3.74	14.0	4.0	221.29	10.0	N	2.0	11.9		3.54	3.54	NEUTRAL	853.92	3.0	62.0	0.13	853.331	15.0	4.0	2.0	1.87	1344721	8062	D002289	Carcinoma, Non-Small-Cell Lung	EFO:0003060	non-small cell lung carcinoma	Cancer	PACLITAXEL
USNRYVNRPYXCSP-JUGPPOIOSA-N	4	485.95	4.39	7.0	2.0	88.61	8.0	N	0.0	12.49	8.81	3.76	2.34	BASE	718.09	3.0	34.0	0.46	485.163	8.0	2.0	0.0	-1.14	1702610	1377982	D002289	Carcinoma, Non-Small-Cell Lung	EFO:0003060	non-small cell lung carcinoma	Cancer
VERWOWGGCGHDQE-UHFFFAOYSA-N	4	558.15	6.36	8.0	3.0	105.24	9.0	N	2.0	11.58	10.07	5.81	3.38	BASE	558.15	3.0	38.0	0.28	557.2227	8.0	3.0	2.0	-1.18	1976758	1570706	D002289	Carcinoma, Non-Small-Cell Lung	EFO:0003060	non-small cell lung carcinoma	Cancer	CERITINIB
XCDIRYDKECHIPE-QHEQPUDQSA-N	4	807.89	3.26	14.0	5.0	224.45	8.0	N	2.0	11.9		2.92	2.92	NEUTRAL	861.94	2.0	58.0	0.15	807.3466	15.0	5.0	2.0	1.89	1344343	1927101	D002289	Carcinoma, Non-Small-Cell Lung	EFO:0003060	non-small cell lung carcinoma	Cancer	DOCETAXEL
XGALLCVXEZPNRQ-UHFFFAOYSA-N	4	446.91	4.28	7.0	1.0	68.74	8.0	N	0.0		6.85	3.75	3.64	NEUTRAL	446.91	3.0	31.0	0.52	446.1521	7.0	1.0	0.0	-1.75	1344994	88232	D002289	Carcinoma, Non-Small-Cell Lung	EFO:0003060	non-small cell lung carcinoma	Cancer	GEFITINIB
XIIOFHFUYBLOLW-UHFFFAOYSA-N	4	525.61	3.28	10.0	1.0	112.04	8.0	N	1.0		6.28	3.14	3.11	NEUTRAL	525.61	4.0	39.0	0.37	525.2488	10.0	1.0	1.0	-1.27	3460682	2429562	D002289	Carcinoma, Non-Small-Cell Lung	EFO:0003060	non-small cell lung carcinoma	Cancer	SELPERCATINIB
YXYAEUMTJQGKHS-UHFFFAOYSA-N	4	585.71	5.08	10.0	2.0	113.85	12.0	N	2.0	12.78	8.87	5.26	3.79	BASE	703.8	4.0	43.0	0.17	585.3064	11.0	2.0	3.0	-1.05	3841356	2537490	D002289	Carcinoma, Non-Small-Cell Lung	EFO:0003060	non-small cell lung carcinoma	Cancer
DGHHQBMTXTWTJV-BQAIUKQQSA-N	4	421.45	1.85	8.0	2.0	104.89	3.0	N	0.0	8.0	9.75	-0.33	-0.91	BASE	457.91	3.0	31.0	0.49	421.1638	8.0	2.0	0.0	0.9	1343205	456266	D000077216	Carcinoma, Ovarian Epithelial	MONDO:0018364	malignant epithelial tumor of ovary	Cancer	TOPOTECAN HYDROCHLORIDE
MWWSFMDVAYGXBV-RUELKSSGSA-N	4	543.53	0.0	12.0	6.0	206.07	5.0	N	3.0	8.0	9.03	0.53	0.1	BASE	579.99	2.0	39.0	0.24	543.1741	12.0	7.0	3.0	1.81	1344690	462435	D000077216	Carcinoma, Ovarian Epithelial	MONDO:0018364	malignant epithelial tumor of ovary	Cancer	DOXORUBICIN HYDROCHLORIDE
DGHHQBMTXTWTJV-BQAIUKQQSA-N	4	421.45	1.85	8.0	2.0	104.89	3.0	N	0.0	8.0	9.75	-0.33	-0.91	BASE	457.91	3.0	31.0	0.49	421.1638	8.0	2.0	0.0	0.9	1343205	456266	D000077216	Carcinoma, Ovarian Epithelial	MONDO:0008170	ovarian cancer	Cancer	TOPOTECAN HYDROCHLORIDE
MWWSFMDVAYGXBV-RUELKSSGSA-N	4	543.53	0.0	12.0	6.0	206.07	5.0	N	3.0	8.0	9.03	0.53	0.1	BASE	579.99	2.0	39.0	0.24	543.1741	12.0	7.0	3.0	1.81	1344690	462435	D000077216	Carcinoma, Ovarian Epithelial	EFO:0001075	ovarian carcinoma	Cancer	DOXORUBICIN HYDROCHLORIDE
IVDHYUQIDRJSTI-UHFFFAOYSA-N	4	464.83	5.55	4.0	3.0	92.35	5.0	N	1.0	11.55	3.03	4.34	4.34	NEUTRAL	637.04	3.0	32.0	0.46	464.0863	7.0	3.0	1.0	-1.46	1344744	674436	D002292	Carcinoma, Renal Cell	EFO:0000335	chromophobe renal cell carcinoma	Cancer	SORAFENIB TOSYLATE
MQHIQUBXFFAOMK-UHFFFAOYSA-N	4	437.53	3.14	8.0	2.0	119.03	5.0	N	0.0	10.41	4.36	3.55	3.55	NEUTRAL	473.99	4.0	31.0	0.49	437.1634	9.0	3.0	0.0	-1.7	1344456	675684	D002292	Carcinoma, Renal Cell	EFO:0000335	chromophobe renal cell carcinoma	Cancer
CBPNZQVSJQDFBE-FUXHJELOSA-N	4	1030.3													1030.3				1029.6025					1343246	675133	D002292	Carcinoma, Renal Cell	EFO:0000349	clear cell renal carcinoma	Cancer	TEMSIROLIMUS
HFCFMRYTXDINDK-WNQIDUERSA-N	4	501.51	5.54	6.0	2.0	98.78	8.0	N	2.0	13.46	5.9	4.66	4.65	NEUTRAL	635.6	4.0	37.0	0.31	501.17	8.0	2.0	2.0	-0.76	1699873	1376138	D002292	Carcinoma, Renal Cell	EFO:0000349	clear cell renal carcinoma	Cancer	CABOZANTINIB S-MALATE
HKVAMNSJSFKALM-GKUWKFKPSA-N	4	958.24	6.2	14.0	3.0	204.66	9.0	N	3.0	9.96		7.4	7.4	NEUTRAL	958.24	0.0	68.0	0.13	957.5814	15.0	3.0	3.0	1.84	1344572	1248731	D002292	Carcinoma, Renal Cell	EFO:0000349	clear cell renal carcinoma	Cancer	EVEROLIMUS
IVDHYUQIDRJSTI-UHFFFAOYSA-N	4	464.83	5.55	4.0	3.0	92.35	5.0	N	1.0	11.55	3.03	4.34	4.34	NEUTRAL	637.04	3.0	32.0	0.46	464.0863	7.0	3.0	1.0	-1.46	1344744	674436	D002292	Carcinoma, Renal Cell	EFO:0000349	clear cell renal carcinoma	Cancer	SORAFENIB TOSYLATE
LBWFXVZLPYTWQI-IPOVEDGCSA-N	4	398.48	3.33	3.0	3.0	77.23	7.0	N	0.0	11.46	9.04	2.93	1.28	BASE	532.57	2.0	29.0	0.63	398.2118	6.0	3.0	0.0	-1.21	1343773	450864	D002292	Carcinoma, Renal Cell	EFO:0000349	clear cell renal carcinoma	Cancer	SUNITINIB MALATE
LOMMPXLFBTZENJ-ZACQAIPSSA-N	4	383.35	3.29	5.0	1.0	87.39	3.0	N	0.0	12.53		1.88	1.88	NEUTRAL	383.35	2.0	26.0	0.88	383.0439	5.0	1.0	0.0	-0.89	3460890	2456099	D002292	Carcinoma, Renal Cell	EFO:0000349	clear cell renal carcinoma	Cancer	BELZUTIFAN
MQHIQUBXFFAOMK-UHFFFAOYSA-N	4	437.53	3.14	8.0	2.0	119.03	5.0	N	0.0	10.41	4.36	3.55	3.55	NEUTRAL	473.99	4.0	31.0	0.49	437.1634	9.0	3.0	0.0	-1.7	1344456	675684	D002292	Carcinoma, Renal Cell	EFO:0000349	clear cell renal carcinoma	Cancer
RITAVMQDGBJQJZ-FMIVXFBMSA-N	4	386.48	4.64	4.0	2.0	70.67	5.0	N	0.0	13.07	4.59	4.15	4.15	NEUTRAL	386.48	4.0	28.0	0.52	386.1201	5.0	2.0	0.0	-1.43	1583657	716337	D002292	Carcinoma, Renal Cell	EFO:0000349	clear cell renal carcinoma	Cancer	AXITINIB
MQHIQUBXFFAOMK-UHFFFAOYSA-N	4	437.53	3.14	8.0	2.0	119.03	5.0	N	0.0	10.41	4.36	3.55	3.55	NEUTRAL	473.99	4.0	31.0	0.49	437.1634	9.0	3.0	0.0	-1.7	1344456	675684	D002292	Carcinoma, Renal Cell	EFO:0003016	collecting duct carcinoma	Cancer
HFCFMRYTXDINDK-WNQIDUERSA-N	4	501.51	5.54	6.0	2.0	98.78	8.0	N	2.0	13.46	5.9	4.66	4.65	NEUTRAL	635.6	4.0	37.0	0.31	501.17	8.0	2.0	2.0	-0.76	1699873	1376138	D002292	Carcinoma, Renal Cell	EFO:0000640	papillary renal cell carcinoma	Cancer	CABOZANTINIB S-MALATE
IVDHYUQIDRJSTI-UHFFFAOYSA-N	4	464.83	5.55	4.0	3.0	92.35	5.0	N	1.0	11.55	3.03	4.34	4.34	NEUTRAL	637.04	3.0	32.0	0.46	464.0863	7.0	3.0	1.0	-1.46	1344744	674436	D002292	Carcinoma, Renal Cell	EFO:0000640	papillary renal cell carcinoma	Cancer	SORAFENIB TOSYLATE
LBWFXVZLPYTWQI-IPOVEDGCSA-N	4	398.48	3.33	3.0	3.0	77.23	7.0	N	0.0	11.46	9.04	2.93	1.28	BASE	532.57	2.0	29.0	0.63	398.2118	6.0	3.0	0.0	-1.21	1343773	450864	D002292	Carcinoma, Renal Cell	EFO:0000640	papillary renal cell carcinoma	Cancer	SUNITINIB MALATE
MQHIQUBXFFAOMK-UHFFFAOYSA-N	4	437.53	3.14	8.0	2.0	119.03	5.0	N	0.0	10.41	4.36	3.55	3.55	NEUTRAL	473.99	4.0	31.0	0.49	437.1634	9.0	3.0	0.0	-1.7	1344456	675684	D002292	Carcinoma, Renal Cell	EFO:0000640	papillary renal cell carcinoma	Cancer
RITAVMQDGBJQJZ-FMIVXFBMSA-N	4	386.48	4.64	4.0	2.0	70.67	5.0	N	0.0	13.07	4.59	4.15	4.15	NEUTRAL	386.48	4.0	28.0	0.52	386.1201	5.0	2.0	0.0	-1.43	1583657	716337	D002292	Carcinoma, Renal Cell	EFO:0000640	papillary renal cell carcinoma	Cancer	AXITINIB
PSGAAPLEWMOORI-PEINSRQWSA-N	4	386.53	4.66	4.0	0.0	60.44	2.0	N	0.0			4.13	4.13	NEUTRAL	386.53	0.0	28.0	0.65	386.2457	4.0	0.0	0.0	2.07	1344328	34608	D002292	Carcinoma, Renal Cell	EFO:0002890	renal carcinoma	Cancer	MEDROXYPROGESTERONE ACETATE
RITAVMQDGBJQJZ-FMIVXFBMSA-N	4	386.48	4.64	4.0	2.0	70.67	5.0	N	0.0	13.07	4.59	4.15	4.15	NEUTRAL	386.48	4.0	28.0	0.52	386.1201	5.0	2.0	0.0	-1.43	1583657	716337	D002292	Carcinoma, Renal Cell	EFO:0002890	renal carcinoma	Cancer	AXITINIB
CBPNZQVSJQDFBE-FUXHJELOSA-N	4	1030.3													1030.3				1029.6025					1343246	675133	D002292	Carcinoma, Renal Cell	EFO:0000681	renal cell carcinoma	Cancer	TEMSIROLIMUS
HFCFMRYTXDINDK-WNQIDUERSA-N	4	501.51	5.54	6.0	2.0	98.78	8.0	N	2.0	13.46	5.9	4.66	4.65	NEUTRAL	635.6	4.0	37.0	0.31	501.17	8.0	2.0	2.0	-0.76	1699873	1376138	D002292	Carcinoma, Renal Cell	EFO:0000681	renal cell carcinoma	Cancer	CABOZANTINIB S-MALATE
HKVAMNSJSFKALM-GKUWKFKPSA-N	4	958.24	6.2	14.0	3.0	204.66	9.0	N	3.0	9.96		7.4	7.4	NEUTRAL	958.24	0.0	68.0	0.13	957.5814	15.0	3.0	3.0	1.84	1344572	1248731	D002292	Carcinoma, Renal Cell	EFO:0000681	renal cell carcinoma	Cancer	EVEROLIMUS
HWLFIUUAYLEFCT-UHFFFAOYSA-N	4	426.86	4.07	5.0	3.0	115.57	6.0	N	0.0	12.37	5.4	2.52	2.52	NEUTRAL	522.97	3.0	30.0	0.55	426.1095	8.0	4.0	0.0	-1.35	1702600	1377974	D002292	Carcinoma, Renal Cell	EFO:0000681	renal cell carcinoma	Cancer
IVDHYUQIDRJSTI-UHFFFAOYSA-N	4	464.83	5.55	4.0	3.0	92.35	5.0	N	1.0	11.55	3.03	4.34	4.34	NEUTRAL	637.04	3.0	32.0	0.46	464.0863	7.0	3.0	1.0	-1.46	1344744	674436	D002292	Carcinoma, Renal Cell	EFO:0000681	renal cell carcinoma	Cancer	SORAFENIB TOSYLATE
LBWFXVZLPYTWQI-IPOVEDGCSA-N	4	398.48	3.33	3.0	3.0	77.23	7.0	N	0.0	11.46	9.04	2.93	1.28	BASE	532.57	2.0	29.0	0.63	398.2118	6.0	3.0	0.0	-1.21	1343773	450864	D002292	Carcinoma, Renal Cell	EFO:0000681	renal cell carcinoma	Cancer	SUNITINIB MALATE
LOMMPXLFBTZENJ-ZACQAIPSSA-N	4	383.35	3.29	5.0	1.0	87.39	3.0	N	0.0	12.53		1.88	1.88	NEUTRAL	383.35	2.0	26.0	0.88	383.0439	5.0	1.0	0.0	-0.89	3460890	2456099	D002292	Carcinoma, Renal Cell	EFO:0000681	renal cell carcinoma	Cancer	BELZUTIFAN
MLDQJTXFUGDVEO-UHFFFAOYSA-N	4	464.83	5.55	4.0	3.0	92.35	5.0	N	1.0	11.55	3.03	4.34	4.34	NEUTRAL	464.83	3.0	32.0	0.46	464.0863	7.0	3.0	1.0	-1.46	1705228	276734	D002292	Carcinoma, Renal Cell	EFO:0000681	renal cell carcinoma	Cancer	SORAFENIB
MQHIQUBXFFAOMK-UHFFFAOYSA-N	4	437.53	3.14	8.0	2.0	119.03	5.0	N	0.0	10.41	4.36	3.55	3.55	NEUTRAL	473.99	4.0	31.0	0.49	437.1634	9.0	3.0	0.0	-1.7	1344456	675684	D002292	Carcinoma, Renal Cell	EFO:0000681	renal cell carcinoma	Cancer
PSGAAPLEWMOORI-PEINSRQWSA-N	4	386.53	4.66	4.0	0.0	60.44	2.0	N	0.0			4.13	4.13	NEUTRAL	386.53	0.0	28.0	0.65	386.2457	4.0	0.0	0.0	2.07	1344328	34608	D002292	Carcinoma, Renal Cell	EFO:0000681	renal cell carcinoma	Cancer	MEDROXYPROGESTERONE ACETATE
RITAVMQDGBJQJZ-FMIVXFBMSA-N	4	386.48	4.64	4.0	2.0	70.67	5.0	N	0.0	13.07	4.59	4.15	4.15	NEUTRAL	386.48	4.0	28.0	0.52	386.1201	5.0	2.0	0.0	-1.43	1583657	716337	D002292	Carcinoma, Renal Cell	EFO:0000681	renal cell carcinoma	Cancer	AXITINIB
RQXMKRRBJITKRN-UHFFFAOYSA-N	4	454.87	5.64	7.0	2.0	107.74	6.0	N	1.0	8.27	5.89	4.22	4.16	NEUTRAL	509.35	4.0	32.0	0.39	454.1044	9.0	2.0	1.0	-1.57	1702678	1378026	D002292	Carcinoma, Renal Cell	EFO:0000681	renal cell carcinoma	Cancer
DGHHQBMTXTWTJV-BQAIUKQQSA-N	4	421.45	1.85	8.0	2.0	104.89	3.0	N	0.0	8.0	9.75	-0.33	-0.91	BASE	457.91	3.0	31.0	0.49	421.1638	8.0	2.0	0.0	0.9	1343205	456266	D018288	Carcinoma, Small Cell	EFO:0008524	small cell carcinoma	Cancer	TOPOTECAN HYDROCHLORIDE
LIQODXNTTZAGID-OCBXBXKTSA-N	4	668.54	1.1	14.0	4.0	207.36	7.0	N	2.0	1.46		0.51	-2.86	ACID	668.54	2.0	46.0	0.24	668.1506	16.0	4.0	2.0	1.88	1343568	674596	D018288	Carcinoma, Small Cell	EFO:0008524	small cell carcinoma	Cancer
PJJJBBJSCAKJQF-UHFFFAOYSA-N	4	59.07	-1.16	1.0	3.0	75.89	0.0	N	0.0		12.55	-1.24	-3.65	BASE	95.53	0.0	4.0	0.24	59.0483	3.0	5.0	0.0	0.32	1344210	674679	D018288	Carcinoma, Small Cell	EFO:0008524	small cell carcinoma	Cancer
WUIABRMSWOKTOF-OYALTWQYSA-O	4	1415.58													1513.66				1414.5184					1343072	1595395	D002294	Carcinoma, Squamous Cell	EFO:0000181	head and neck squamous cell carcinoma	Cancer
VSNHCAURESNICA-UHFFFAOYSA-N	4	76.05	-0.96	2.0	3.0	75.35	0.0	N	0.0	10.14		-1.37	-1.37	NEUTRAL	76.05	0.0	5.0	0.26	76.0273	4.0	4.0	0.0	-0.32	1344274	4730	D002294	Carcinoma, Squamous Cell	EFO:0000707	squamous cell carcinoma	Cancer	HYDROXYUREA
WUIABRMSWOKTOF-OYALTWQYSA-O	4	1415.58													1513.66				1414.5184					1343072	1595395	D002294	Carcinoma, Squamous Cell	EFO:0000707	squamous cell carcinoma	Cancer
YJGVMLPVUAXIQN-XVVDYKMHSA-N	4	414.41	2.41	8.0	1.0	92.68	4.0	N	0.0			1.62	1.62	NEUTRAL	414.41	2.0	30.0	0.76	414.1315	8.0	1.0	0.0	1.51	1344439	4775	D002294	Carcinoma, Squamous Cell	EFO:0000707	squamous cell carcinoma	Cancer	PODOFILOX
OLAHOMJCDNXHFI-UHFFFAOYSA-N	4	446.56	4.18	8.0	1.0	77.33	9.0	N	0.0		9.72	3.52	1.25	BASE	446.56	4.0	33.0	0.41	446.243	8.0	1.0	0.0	-1.3	2473682	1927225	D002295	Carcinoma, Transitional Cell	EFO:0008528	urothelial carcinoma	Cancer	ERDAFITINIB
FNHKPVJBJVTLMP-UHFFFAOYSA-N	4	482.82	5.69	4.0	3.0	92.35	5.0	N	1.0	10.52	3.02	4.49	4.49	NEUTRAL	482.82	3.0	33.0	0.41	482.0769	7.0	3.0	1.0	-1.82	1679381	1277553	D015179	Colorectal Neoplasms	EFO:0000365	colorectal adenocarcinoma	Cancer	REGORAFENIB
KGHYQYACJRXCAT-UHFFFAOYSA-N	4	242.67	0.29	3.0	3.0	92.81	2.0	N	0.0	7.28	11.55	-1.98	-2.19	BASE	279.13	1.0	16.0	0.7	242.0571	6.0	3.0	0.0	-0.66	1976744	102584	D015179	Colorectal Neoplasms	EFO:0000365	colorectal adenocarcinoma	Cancer	TIPIRACIL HYDROCHLORIDE
KVUAALJSMIVURS-QNTKWALQSA-L	4	473.45	-0.73	9.0	7.0	219.84	10.0	N	1.0	2.55	4.67	-3.76	-8.79	ACID	511.51	2.0	34.0	0.21	473.1659	14.0	8.0	2.0	0.2	1343756	1248732	D015179	Colorectal Neoplasms	EFO:0000365	colorectal adenocarcinoma	Cancer
VSQQQLOSPVPRAZ-RRKCRQDMSA-N	4	296.2	-0.8	6.0	3.0	104.55	2.0	N	0.0	8.5		-0.75	-0.79	NEUTRAL	296.2	1.0	20.0	0.66	296.062	7.0	3.0	0.0	0.5	1343825	169321	D015179	Colorectal Neoplasms	EFO:0000365	colorectal adenocarcinoma	Cancer	TRIFLURIDINE
FNHKPVJBJVTLMP-UHFFFAOYSA-N	4	482.82	5.69	4.0	3.0	92.35	5.0	N	1.0	10.52	3.02	4.49	4.49	NEUTRAL	482.82	3.0	33.0	0.41	482.0769	7.0	3.0	1.0	-1.82	1679381	1277553	D015179	Colorectal Neoplasms	EFO:0005842	colorectal cancer	Cancer	REGORAFENIB
VSQQQLOSPVPRAZ-RRKCRQDMSA-N	4	296.2	-0.8	6.0	3.0	104.55	2.0	N	0.0	8.5		-0.75	-0.79	NEUTRAL	296.2	1.0	20.0	0.66	296.062	7.0	3.0	0.0	0.5	1343825	169321	D015179	Colorectal Neoplasms	EFO:0005842	colorectal cancer	Cancer	TRIFLURIDINE
VVIAGPKUTFNRDU-STQMWFEESA-N	4	473.45	-0.73	9.0	7.0	219.84	10.0	N	1.0	2.55	4.67	-3.76	-8.79	ACID	473.45	2.0	34.0	0.21	473.1659	14.0	8.0	2.0	0.2	3130064	1248760	D015179	Colorectal Neoplasms	EFO:0005842	colorectal cancer	Cancer
FNHKPVJBJVTLMP-UHFFFAOYSA-N	4	482.82	5.69	4.0	3.0	92.35	5.0	N	1.0	10.52	3.02	4.49	4.49	NEUTRAL	482.82	3.0	33.0	0.41	482.0769	7.0	3.0	1.0	-1.82	1679381	1277553	D015179	Colorectal Neoplasms	EFO:1001951	colorectal carcinoma	Cancer	REGORAFENIB
VSQQQLOSPVPRAZ-RRKCRQDMSA-N	4	296.2	-0.8	6.0	3.0	104.55	2.0	N	0.0	8.5		-0.75	-0.79	NEUTRAL	296.2	1.0	20.0	0.66	296.062	7.0	3.0	0.0	0.5	1343825	169321	D015179	Colorectal Neoplasms	EFO:1001951	colorectal carcinoma	Cancer	TRIFLURIDINE
VVIAGPKUTFNRDU-STQMWFEESA-N	4	473.45	-0.73	9.0	7.0	219.84	10.0	N	1.0	2.55	4.67	-3.76	-8.79	ACID	473.45	2.0	34.0	0.21	473.1659	14.0	8.0	2.0	0.2	3130064	1248760	D015179	Colorectal Neoplasms	EFO:1001951	colorectal carcinoma	Cancer
PKVRCIRHQMSYJX-AIFWHQITSA-N	4	761.85	3.41	15.0	4.0	168.72	3.0	N	2.0	9.25	7.19	4.19	3.97	NEUTRAL	761.85	3.0	54.0	0.23	761.2618	14.0	4.0	2.0	1.56	1706211	493099	D007890	Leiomyosarcoma	EFO:0000564	leiomyosarcoma	Cancer
COVZYZSDYWQREU-UHFFFAOYSA-N	4	246.31	-0.28	6.0	0.0	86.74	7.0	N	0.0			-0.76	-0.76		246.31	0.0	14.0	0.45	246.0232	6.0	0.0	0.0	-0.1	1344141	56644	D007938	Leukemia	EFO:0000565	leukemia	Cancer	BUSULFAN
FOGXJPFPZOHSQS-AYVLZSQQSA-N	4	488.62	4.09	7.0	1.0	106.97	7.0	N	0.0			4.0	4.0	NEUTRAL	488.62	0.0	35.0	0.54	488.2774	7.0	1.0	0.0	1.76	1343676	674904	D007938	Leukemia	EFO:0000565	leukemia	Cancer
FQISKWAFAHGMGT-SGJOWKDISA-M	4	474.55	2.22	7.0	3.0	138.2	6.0	N	0.0	3.66		1.83	-1.5	ACID	496.53	0.0	34.0	0.5	474.2254	8.0	3.0	0.0	1.95	1343289	675032	D007938	Leukemia	EFO:0000565	leukemia	Cancer
ITRJWOMZKQRYTA-RFZYENFJSA-N	4	402.49	2.56	6.0	1.0	97.74	3.0	N	0.0	12.6		2.1	2.1	NEUTRAL	402.49	0.0	29.0	0.73	402.2042	6.0	1.0	0.0	1.96	1344638	487711	D007938	Leukemia	EFO:0000565	leukemia	Cancer	CORTISONE ACETATE
OFCNXPDARWKPPY-UHFFFAOYSA-N	4	136.11	0.06	4.0	2.0	74.69	0.0	N	0.0	8.47	1.25	0.03	0.0	NEUTRAL	136.11	2.0	10.0	0.54	136.0385	5.0	2.0	0.0	-1.78	1344205	395607	D007938	Leukemia	EFO:0000565	leukemia	Cancer	ALLOPURINOL
OIGNJSKKLXVSLS-VWUMJDOOSA-N	4	360.45	1.56	5.0	3.0	94.83	2.0	N	0.0	12.59		1.27	1.27	NEUTRAL	360.45	0.0	26.0	0.69	360.1937	5.0	3.0	0.0	2.57	1344057	27370	D007938	Leukemia	EFO:0000565	leukemia	Cancer	PREDNISOLONE
PLBHSZGDDKCEHR-LFYFAGGJSA-N	4	416.51	2.37	6.0	2.0	100.9	3.0	N	0.0	12.61		2.0	2.0	NEUTRAL	416.51	0.0	30.0	0.69	416.2199	6.0	2.0	0.0	2.33	1344438	788028	D007938	Leukemia	EFO:0000565	leukemia	Cancer
PLCQGRYPOISRTQ-FCJDYXGNSA-L	4	472.45	2.01	6.0	4.0	141.36	4.0	N	0.0	1.18		1.56	-2.01	ACID	516.41	0.0	32.0	0.46	472.1662	8.0	4.0	0.0	2.02	1344178	1337005	D007938	Leukemia	EFO:0000565	leukemia	Cancer
UREBDLICKHMUKA-CXSFZGCWSA-N	4	392.47	1.9	5.0	3.0	94.83	2.0	N	0.0	12.42		1.68	1.68	NEUTRAL	392.47	0.0	28.0	0.67	392.1999	5.0	3.0	0.0	2.21	1344337	365281	D007938	Leukemia	EFO:0000565	leukemia	Cancer	DEXAMETHASONE
VJZLQIPZNBPASX-OJJGEMKLSA-L	4	440.43	1.67	6.0	4.0	141.36	4.0	N	0.0	1.18		1.15	-2.42	ACID	484.39	0.0	30.0	0.48	440.16	8.0	4.0	0.0	2.33	1343304	674965	D007938	Leukemia	EFO:0000565	leukemia	Cancer
XOFYZVNMUHMLCC-ZPOLXVRWSA-N	4	358.43	1.77	5.0	2.0	91.67	2.0	N	0.0	12.58		1.66	1.66	NEUTRAL	358.43	0.0	26.0	0.78	358.178	5.0	2.0	0.0	2.27	1344798	27229	D007938	Leukemia	EFO:0000565	leukemia	Cancer	PREDNISONE
IXOXBSCIXZEQEQ-UHTZMRCNSA-N	4	297.27	-1.97	10.0	4.0	148.77	3.0	N	0.0	12.45	4.47	-1.57	-1.57	NEUTRAL	297.27	2.0	21.0	0.51	297.1073	10.0	5.0	0.0	0.87	1344233	675063	D015459	Leukemia-Lymphoma, Adult T-Cell	EFO:0000209	T-cell acute lymphoblastic leukemia	Cancer
FPVKHBSQESCIEP-JQCXWYLXSA-N	4	268.27	-1.18	8.0	4.0	112.13	2.0	N	0.0	13.06	8.33	-2.02	-2.93	NEUTRAL	268.27	1.0	19.0	0.54	268.1172	8.0	4.0	0.0	1.0	1343376	453578	D007943	Leukemia, Hairy Cell	EFO:1000956	hairy cell leukemia	Cancer	PENTOSTATIN
PTOAARAWEBMLNO-KVQBGUIXSA-N	4	285.69	-0.3	8.0	3.0	119.31	2.0	N	0.0	13.89	2.22	-0.28	-0.28	NEUTRAL	285.69	2.0	19.0	0.65	285.0629	8.0	4.0	0.0	0.76	1343967	467361	D007943	Leukemia, Hairy Cell	EFO:1000956	hairy cell leukemia	Cancer	CLADRIBINE
GIUYCYHIANZCFB-FJFJXFQQSA-N	4	365.21	-1.72	10.0	5.0	186.07	4.0	N	0.0	1.22	0.59	-1.97	-5.12	ACID	365.21	2.0	24.0	0.31	365.0537	12.0	6.0	2.0	1.09	1343956	624161	D015451	Leukemia, Lymphocytic, Chronic, B-Cell	EFO:0000095	chronic lymphocytic leukemia	Cancer	FLUDARABINE PHOSPHATE
IFSDAJWBUCMOAH-HNNXBMFYSA-N	4	415.43	3.75	7.0	2.0	101.38	5.0	N	0.0	9.86	3.25	3.36	3.36	NEUTRAL	415.43	5.0	31.0	0.45	415.1557	8.0	2.0	0.0	-1.23	1879133	1448219	D015451	Leukemia, Lymphocytic, Chronic, B-Cell	EFO:0000095	chronic lymphocytic leukemia	Cancer	IDELALISIB
JWEQLWMZHJSMEC-AFJTUFCWSA-N	4	465.52	3.31	7.0	2.0	118.51	4.0	N	0.0		4.63	2.56	2.56	NEUTRAL	581.59	4.0	35.0	0.45	465.1913	9.0	3.0	0.0	-0.95	3460941	2464724	D015451	Leukemia, Lymphocytic, Chronic, B-Cell	EFO:0000095	chronic lymphocytic leukemia	Cancer
LQBVNQSMGBZMKD-UHFFFAOYSA-N	4	868.46	8.66	11.0	3.0	172.03	13.0	N	3.0	4.18	7.96	6.76	6.88	ACID	868.46	5.0	61.0	0.08	867.3181	14.0	3.0	3.0	-1.02	1976726	1626740	D015451	Leukemia, Lymphocytic, Chronic, B-Cell	EFO:0000095	chronic lymphocytic leukemia	Cancer	VENETOCLAX
SJVQHLPISAIATJ-ZDUSSCGKSA-N	4	416.87	4.48	6.0	2.0	88.49	4.0	N	0.0	10.2	3.42	3.63	3.63	NEUTRAL	416.87	5.0	30.0	0.45	416.1152	7.0	2.0	0.0	-1.06	1937943	1592320	D015451	Leukemia, Lymphocytic, Chronic, B-Cell	EFO:0000095	chronic lymphocytic leukemia	Cancer	DUVELISIB
WDENQIQQYWYTPO-IBGZPJMESA-N	4	465.52	3.31	7.0	2.0	118.51	4.0	N	0.0		4.63	2.56	2.56	NEUTRAL	465.52	4.0	35.0	0.45	465.1913	9.0	3.0	0.0	-0.95	2473051	2039319	D015451	Leukemia, Lymphocytic, Chronic, B-Cell	EFO:0000095	chronic lymphocytic leukemia	Cancer	ACALABRUTINIB
XYFPWWZEPKGCCK-GOSISDBHSA-N	4	440.51	4.22	7.0	1.0	99.16	5.0	N	0.0		4.06	3.63	3.63	NEUTRAL	440.51	4.0	33.0	0.47	440.1961	8.0	2.0	0.0	-0.8	1702685	1214046	D015451	Leukemia, Lymphocytic, Chronic, B-Cell	EFO:0000095	chronic lymphocytic leukemia	Cancer	IBRUTINIB
ZHSKUOZOLHMKEA-UHFFFAOYSA-N	4	358.27	3.26	4.0	1.0	58.36	9.0	N	0.0	4.36	6.41	1.8	0.81	ACID	394.73	2.0	23.0	0.7	357.1011	5.0	1.0	0.0	-1.09	1344673	675685	D015451	Leukemia, Lymphocytic, Chronic, B-Cell	EFO:0000095	chronic lymphocytic leukemia	Cancer
STQGQHZAVUOBTE-VGBVRHCVSA-N	4	527.53	1.03	11.0	5.0	185.84	4.0	N	2.0	8.0	9.09	1.34	0.91	BASE	527.53	2.0	38.0	0.31	527.1791	11.0	6.0	3.0	1.75	2792891	336913	D007945	Leukemia, Lymphoid	EFO:0004289	lymphoid leukemia	Cancer	DAUNORUBICIN
UHDGCWIWMRVCDJ-CCXZUQQUSA-N	4	243.22	-2.56	8.0	4.0	130.83	2.0	N	0.0	12.55		-2.8	-2.8	NEUTRAL	243.22	1.0	17.0	0.45	243.0855	8.0	5.0	0.0	1.65	1343645	51182	D007945	Leukemia, Lymphoid	EFO:0004289	lymphoid leukemia	Cancer	CYTARABINE
BMGQWWVMWDBQGC-IIFHNQTCSA-N	4	570.65	5.91	6.0	1.0	77.73	3.0	N	2.0	13.51		5.43	5.43	NEUTRAL	570.65	6.0	43.0	0.29	570.2267	8.0	1.0	2.0	0.66	1702752	608601	D007946	Leukemia, Mast-Cell	EFO:0007359	mast-cell leukemia	Cancer	MIDOSTAURIN
BWTNNZPNKQIADY-UHFFFAOYSA-N	4	532.57	4.46	6.0	1.0	65.77	4.0	N	1.0		7.62	4.97	4.54	NEUTRAL	569.03	4.0	39.0	0.39	532.2198	7.0	1.0	1.0	-1.8	1702605	1377978	D015464	Leukemia, Myelogenous, Chronic, BCR-ABL Positive	EFO:0000339	chronic myelogenous leukemia	Cancer
COVZYZSDYWQREU-UHFFFAOYSA-N	4	246.31	-0.28	6.0	0.0	86.74	7.0	N	0.0			-0.76	-0.76		246.31	0.0	14.0	0.45	246.0232	6.0	0.0	0.0	-0.1	1344141	56644	D015464	Leukemia, Myelogenous, Chronic, BCR-ABL Positive	EFO:0000339	chronic myelogenous leukemia	Cancer	BUSULFAN
HGCOOPLEWPBLOY-PFEQFJNWSA-N	4	449.85	3.46	6.0	3.0	103.37	6.0	N	0.0		3.98	3.86	3.86	NEUTRAL	486.31	3.0	31.0	0.5	449.1066	8.0	3.0	0.0	-1.65	3132785	2335191	D015464	Leukemia, Myelogenous, Chronic, BCR-ABL Positive	EFO:0000339	chronic myelogenous leukemia	Cancer
UBPYILGKFZZVDX-UHFFFAOYSA-N	4	530.46	5.19	8.0	1.0	82.88	9.0	N	2.0		8.03	4.09	3.37	NEUTRAL	530.46	3.0	36.0	0.38	529.1647	8.0	1.0	2.0	-1.36	1679379	62111	D015464	Leukemia, Myelogenous, Chronic, BCR-ABL Positive	EFO:0000339	chronic myelogenous leukemia	Cancer	BOSUTINIB
VSNHCAURESNICA-UHFFFAOYSA-N	4	76.05	-0.96	2.0	3.0	75.35	0.0	N	0.0	10.14		-1.37	-1.37	NEUTRAL	76.05	0.0	5.0	0.26	76.0273	4.0	4.0	0.0	-0.32	1344274	4730	D015464	Leukemia, Myelogenous, Chronic, BCR-ABL Positive	EFO:0000339	chronic myelogenous leukemia	Cancer	HYDROXYUREA
YCBPQSYLYYBPDW-UHFFFAOYSA-N	4	529.53	6.36	7.0	2.0	97.62	6.0	N	2.0	12.38	5.92	5.36	5.35	NEUTRAL	584.0	5.0	39.0	0.27	529.1838	8.0	2.0	2.0	-1.94	1344761	675691	D015464	Leukemia, Myelogenous, Chronic, BCR-ABL Positive	EFO:0000339	chronic myelogenous leukemia	Cancer
YLMAHDNUQAMNNX-UHFFFAOYSA-N	4	493.62	4.59	7.0	2.0	86.28	7.0	N	0.0	12.69	7.84	4.38	3.8	NEUTRAL	589.72	4.0	37.0	0.39	493.259	8.0	2.0	0.0	-1.8	1343743	485100	D015464	Leukemia, Myelogenous, Chronic, BCR-ABL Positive	EFO:0000339	chronic myelogenous leukemia	Cancer	IMATINIB MESYLATE
ZBNZXTGUTAYRHI-UHFFFAOYSA-N	4	488.02	3.31	9.0	3.0	106.51	7.0	N	0.0	8.52	7.19	3.83	3.74	NEUTRAL	488.02	3.0	33.0	0.47	487.1557	9.0	3.0	0.0	-2.33	1344476	361469	D015464	Leukemia, Myelogenous, Chronic, BCR-ABL Positive	EFO:0000339	chronic myelogenous leukemia	Cancer	DASATINIB
UJOUWHLYTQFUCU-WXXKFALUSA-N	4	552.72	2.7	10.0	3.0	121.11	9.0	N	1.0		8.41	2.79	1.69	NEUTRAL	1221.52	2.0	40.0	0.43	552.3536	11.0	4.0	2.0	-1.1	2139013	1763565	D007951	Leukemia, Myeloid	MONDO:0004643	myeloid leukemia	Cancer
UHDGCWIWMRVCDJ-CCXZUQQUSA-N	4	243.22	-2.56	8.0	4.0	130.83	2.0	N	0.0	12.55		-2.8	-2.8	NEUTRAL	243.22	1.0	17.0	0.45	243.0855	8.0	5.0	0.0	1.65	1343645	51182	D015470	Leukemia, Myeloid, Acute	EFO:0003028	acute myeloblastic leukemia with maturation	Cancer	CYTARABINE
UHDGCWIWMRVCDJ-CCXZUQQUSA-N	4	243.22	-2.56	8.0	4.0	130.83	2.0	N	0.0	12.55		-2.8	-2.8	NEUTRAL	243.22	1.0	17.0	0.45	243.0855	8.0	5.0	0.0	1.65	1343645	51182	D015470	Leukemia, Myeloid, Acute	EFO:0003027	acute myeloblastic leukemia without maturation	Cancer	CYTARABINE
BMGQWWVMWDBQGC-IIFHNQTCSA-N	4	570.65	5.91	6.0	1.0	77.73	3.0	N	2.0	13.51		5.43	5.43	NEUTRAL	570.65	6.0	43.0	0.29	570.2267	8.0	1.0	2.0	0.66	1702752	608601	D015470	Leukemia, Myeloid, Acute	EFO:0000222	acute myeloid leukemia	Cancer	MIDOSTAURIN
JVHPTYWUBOQMBP-RVFAQHLVSA-N	4	497.5	1.02	10.0	5.0	176.61	3.0	N	0.0	8.02	9.18	1.51	1.06	BASE	533.96	2.0	36.0	0.33	497.1686	10.0	6.0	1.0	1.67	1344229	674927	D015470	Leukemia, Myeloid, Acute	EFO:0000222	acute myeloid leukemia	Cancer	IDARUBICIN HYDROCHLORIDE
ORZHZQZYWXEDDL-UHFFFAOYSA-N	4	473.38	4.29	8.0	3.0	108.74	6.0	N	0.0	11.37	4.25	4.59	4.59	NEUTRAL	569.49	3.0	33.0	0.46	473.1399	8.0	3.0	0.0	-1.02	2973287	2197802	D015470	Leukemia, Myeloid, Acute	EFO:0000222	acute myeloid leukemia	Cancer	ENASIDENIB MESYLATE
STQGQHZAVUOBTE-VGBVRHCVSA-N	4	527.53	1.03	11.0	5.0	185.84	4.0	N	2.0	8.0	9.09	1.34	0.91	BASE	527.53	2.0	38.0	0.31	527.1791	11.0	6.0	3.0	1.75	2792891	336913	D015470	Leukemia, Myeloid, Acute	EFO:0000222	acute myeloid leukemia	Cancer	DAUNORUBICIN
UHDGCWIWMRVCDJ-CCXZUQQUSA-N	4	243.22	-2.56	8.0	4.0	130.83	2.0	N	0.0	12.55		-2.8	-2.8	NEUTRAL	243.22	1.0	17.0	0.45	243.0855	8.0	5.0	0.0	1.65	1343645	51182	D015470	Leukemia, Myeloid, Acute	EFO:0000222	acute myeloid leukemia	Cancer	CYTARABINE
UJOUWHLYTQFUCU-WXXKFALUSA-N	4	552.72	2.7	10.0	3.0	121.11	9.0	N	1.0		8.41	2.79	1.69	NEUTRAL	1221.52	2.0	40.0	0.43	552.3536	11.0	4.0	2.0	-1.1	2139013	1763565	D015470	Leukemia, Myeloid, Acute	EFO:0000222	acute myeloid leukemia	Cancer
VJCVKWFBWAVYOC-UIXXXISESA-N	4	374.45	3.39	4.0	3.0	96.84	3.0	N	0.0	11.39	6.67	2.28	2.21	NEUTRAL	490.52	3.0	28.0	0.65	374.1855	7.0	3.0	0.0	-1.66	3133112	2335505	D015470	Leukemia, Myeloid, Acute	EFO:0000222	acute myeloid leukemia	Cancer
WIJZXSAJMHAVGX-DHLKQENFSA-N	4	582.97	4.32	6.0	1.0	119.29	7.0	N	1.0	12.14	1.81	3.01	3.01	NEUTRAL	582.97	3.0	41.0	0.44	582.1394	9.0	1.0	1.0	-1.57	2973316	2197829	D015470	Leukemia, Myeloid, Acute	EFO:0000222	acute myeloid leukemia	Cancer	IVOSIDENIB
MWWSFMDVAYGXBV-RUELKSSGSA-N	4	543.53	0.0	12.0	6.0	206.07	5.0	N	3.0	8.0	9.03	0.53	0.1	BASE	579.99	2.0	39.0	0.24	543.1741	12.0	7.0	3.0	1.81	1344690	462435	D015479	Leukemia, Myelomonocytic, Acute	EFO:0000223	acute myelomonocytic leukemia	Cancer	DOXORUBICIN HYDROCHLORIDE
NMUSYJAQQFHJEW-KVTDHHQDSA-N	4	244.21	-3.17	9.0	4.0	143.72	2.0	N	0.0	12.55		-3.07	-3.07	NEUTRAL	244.21	1.0	17.0	0.43	244.0808	9.0	5.0	0.0	1.32	1343167	418401	D015477	Leukemia, Myelomonocytic, Chronic	EFO:1001779	chronic myelomonocytic leukemia	Cancer	AZACITIDINE
XAUDJQYHKZQPEU-KVQBGUIXSA-N	4	228.21	-2.14	8.0	3.0	123.49	2.0	N	0.0	13.89		-2.16	-2.16	NEUTRAL	228.21	1.0	16.0	0.53	228.0859	8.0	4.0	0.0	1.11	1343231	675080	D015477	Leukemia, Myelomonocytic, Chronic	EFO:1001779	chronic myelomonocytic leukemia	Cancer	DECITABINE
KTTMEOWBIWLMSE-UHFFFAOYSA-N	4	395.68													395.68				395.6559					1343644	1539205	D015473	Leukemia, Promyelocytic, Acute	EFO:0000224	acute promyelocytic leukemia	Cancer	ARSENIC TRIOXIDE
SHGAZHPCJJPHSC-YCNIQYBTSA-N	4	300.44	5.6	1.0	1.0	37.3	5.0	N	1.0	4.76		5.01	2.42	ACID	300.44	0.0	22.0	0.53	300.2089	2.0	1.0	1.0	2.31	1343842	2208	D015473	Leukemia, Promyelocytic, Acute	EFO:0000224	acute promyelocytic leukemia	Cancer	TRETINOIN
PKVRCIRHQMSYJX-AIFWHQITSA-N	4	761.85	3.41	15.0	4.0	168.72	3.0	N	2.0	9.25	7.19	4.19	3.97	NEUTRAL	761.85	3.0	54.0	0.23	761.2618	14.0	4.0	2.0	1.56	1706211	493099	D008080	Liposarcoma	EFO:0003085	dedifferentiated liposarcoma	Cancer
PKVRCIRHQMSYJX-AIFWHQITSA-N	4	761.85	3.41	15.0	4.0	168.72	3.0	N	2.0	9.25	7.19	4.19	3.97	NEUTRAL	761.85	3.0	54.0	0.23	761.2618	14.0	4.0	2.0	1.56	1706211	493099	D008080	Liposarcoma	EFO:0000569	liposarcoma	Cancer
FBOZXECLQNJBKD-ZDUSSCGKSA-N	4	454.45	0.27	10.0	5.0	210.54	9.0	N	0.0	3.25	2.8	-0.24	-6.56	ACID	454.45	3.0	33.0	0.29	454.1713	13.0	7.0	2.0	-0.53	1705350	49931	D008175	Lung Neoplasms	MONDO:0008903	lung cancer	Cancer	METHOTREXATE
LIQODXNTTZAGID-OCBXBXKTSA-N	4	668.54	1.1	14.0	4.0	207.36	7.0	N	2.0	1.46		0.51	-2.86	ACID	668.54	2.0	46.0	0.24	668.1506	16.0	4.0	2.0	1.88	1343568	674596	D008175	Lung Neoplasms	MONDO:0008903	lung cancer	Cancer
OQUFJVRYDFIQBW-UHFFFAOYSA-N	4	693.54													693.54				693.0918					1702651	1378011	D008175	Lung Neoplasms	MONDO:0008903	lung cancer	Cancer
DLGOEMSEDOSKAD-UHFFFAOYSA-N	4	214.05	1.16	3.0	1.0	61.77	5.0	N	0.0	13.36		1.02	1.02	NEUTRAL	214.05	0.0	12.0	0.42	213.0072	5.0	1.0	0.0	-0.42	1343600	10840	D008527	Medulloblastoma	EFO:0002939	medulloblastoma	Cancer	CARMUSTINE
ACWZRVQXLIRSDF-UHFFFAOYSA-N	4	441.23	3.01	6.0	3.0	88.41	6.0	N	0.0	10.26	5.06	3.81	3.81	NEUTRAL	441.23	3.0	27.0	0.4	440.0296	7.0	3.0	0.0	-1.16	2139011	1677014	D008545	Melanoma	EFO:0000389	cutaneous melanoma	Cancer	BINIMETINIB
CMJCXYNUCSMDBY-ZDUSSCGKSA-N	4	540.02	3.91	9.0	3.0	140.13	9.0	N	1.0	8.45	3.08	2.65	2.61	NEUTRAL	540.02	3.0	36.0	0.37	539.1518	11.0	3.0	2.0	-1.5	2139024	1763574	D008545	Melanoma	EFO:0000389	cutaneous melanoma	Cancer	ENCORAFENIB
FDKXTQMXEQVLRF-ZHACJKMWSA-N	4	182.19	0.07	4.0	2.0	99.73	3.0	N	0.0	6.64	1.72	-0.43	-1.05	NEUTRAL	182.19	1.0	13.0	0.51	182.0916	7.0	3.0	0.0	-0.95	1343409	5772	D008545	Melanoma	EFO:0000389	cutaneous melanoma	Cancer	DACARBAZINE
GPXBXXGIAQBQNI-UHFFFAOYSA-N	4	489.93	5.54	4.0	2.0	91.92	7.0	N	1.0	8.87	2.3	4.62	4.61	NEUTRAL	489.93	4.0	33.0	0.33	489.0725	6.0	2.0	1.0	-1.38	1392864	691867	D008545	Melanoma	EFO:0000389	cutaneous melanoma	Cancer	VEMURAFENIB
OQUFJVRYDFIQBW-UHFFFAOYSA-N	4	693.54													693.54				693.0918					1702651	1378011	D008545	Melanoma	EFO:0000389	cutaneous melanoma	Cancer
YKGMKSIHIVVYKY-UHFFFAOYSA-N	4	519.57	5.36	7.0	2.0	110.86	5.0	N	2.0	7.16	2.97	5.46	5.1	NEUTRAL	615.68	4.0	35.0	0.37	519.1011	7.0	3.0	2.0	-1.24	1702634	1377999	D008545	Melanoma	EFO:0000389	cutaneous melanoma	Cancer
ACWZRVQXLIRSDF-UHFFFAOYSA-N	4	441.23	3.01	6.0	3.0	88.41	6.0	N	0.0	10.26	5.06	3.81	3.81	NEUTRAL	441.23	3.0	27.0	0.4	440.0296	7.0	3.0	0.0	-1.16	2139011	1677014	D008545	Melanoma	EFO:0000756	melanoma	Cancer	BINIMETINIB
CMJCXYNUCSMDBY-ZDUSSCGKSA-N	4	540.02	3.91	9.0	3.0	140.13	9.0	N	1.0	8.45	3.08	2.65	2.61	NEUTRAL	540.02	3.0	36.0	0.37	539.1518	11.0	3.0	2.0	-1.5	2139024	1763574	D008545	Melanoma	EFO:0000756	melanoma	Cancer	ENCORAFENIB
FDKXTQMXEQVLRF-ZHACJKMWSA-N	4	182.19	0.07	4.0	2.0	99.73	3.0	N	0.0	6.64	1.72	-0.43	-1.05	NEUTRAL	182.19	1.0	13.0	0.51	182.0916	7.0	3.0	0.0	-0.95	1343409	5772	D008545	Melanoma	EFO:0000756	melanoma	Cancer	DACARBAZINE
GPXBXXGIAQBQNI-UHFFFAOYSA-N	4	489.93	5.54	4.0	2.0	91.92	7.0	N	1.0	8.87	2.3	4.62	4.61	NEUTRAL	489.93	4.0	33.0	0.33	489.0725	6.0	2.0	1.0	-1.38	1392864	691867	D008545	Melanoma	EFO:0000756	melanoma	Cancer	VEMURAFENIB
VSNHCAURESNICA-UHFFFAOYSA-N	4	76.05	-0.96	2.0	3.0	75.35	0.0	N	0.0	10.14		-1.37	-1.37	NEUTRAL	76.05	0.0	5.0	0.26	76.0273	4.0	4.0	0.0	-0.32	1344274	4730	D008545	Melanoma	EFO:0000756	melanoma	Cancer	HYDROXYUREA
YKGMKSIHIVVYKY-UHFFFAOYSA-N	4	519.57	5.36	7.0	2.0	110.86	5.0	N	2.0	7.16	2.97	5.46	5.1	NEUTRAL	615.68	4.0	35.0	0.37	519.1011	7.0	3.0	2.0	-1.24	1702634	1377999	D008545	Melanoma	EFO:0000756	melanoma	Cancer
ACWZRVQXLIRSDF-UHFFFAOYSA-N	4	441.23	3.01	6.0	3.0	88.41	6.0	N	0.0	10.26	5.06	3.81	3.81	NEUTRAL	441.23	3.0	27.0	0.4	440.0296	7.0	3.0	0.0	-1.16	2139011	1677014	D008545	Melanoma	EFO:0002617	metastatic melanoma	Cancer	BINIMETINIB
CMJCXYNUCSMDBY-ZDUSSCGKSA-N	4	540.02	3.91	9.0	3.0	140.13	9.0	N	1.0	8.45	3.08	2.65	2.61	NEUTRAL	540.02	3.0	36.0	0.37	539.1518	11.0	3.0	2.0	-1.5	2139024	1763574	D008545	Melanoma	EFO:0002617	metastatic melanoma	Cancer	ENCORAFENIB
FDKXTQMXEQVLRF-ZHACJKMWSA-N	4	182.19	0.07	4.0	2.0	99.73	3.0	N	0.0	6.64	1.72	-0.43	-1.05	NEUTRAL	182.19	1.0	13.0	0.51	182.0916	7.0	3.0	0.0	-0.95	1343409	5772	D008545	Melanoma	EFO:0002617	metastatic melanoma	Cancer	DACARBAZINE
GPXBXXGIAQBQNI-UHFFFAOYSA-N	4	489.93	5.54	4.0	2.0	91.92	7.0	N	1.0	8.87	2.3	4.62	4.61	NEUTRAL	489.93	4.0	33.0	0.33	489.0725	6.0	2.0	1.0	-1.38	1392864	691867	D008545	Melanoma	EFO:0002617	metastatic melanoma	Cancer	VEMURAFENIB
OQUFJVRYDFIQBW-UHFFFAOYSA-N	4	693.54													693.54				693.0918					1702651	1378011	D008545	Melanoma	EFO:0002617	metastatic melanoma	Cancer
RESIMIUSNACMNW-BXRWSSRYSA-N	4	531.32	3.78	4.0	3.0	64.6	4.0	N	1.0	13.37	9.76	5.04	2.73	BASE	1178.7	2.0	30.0	0.53	531.0631	5.0	3.0	1.0	-0.86	1879125	1540479	D008545	Melanoma	EFO:0002617	metastatic melanoma	Cancer
YKGMKSIHIVVYKY-UHFFFAOYSA-N	4	519.57	5.36	7.0	2.0	110.86	5.0	N	2.0	7.16	2.97	5.46	5.1	NEUTRAL	615.68	4.0	35.0	0.37	519.1011	7.0	3.0	2.0	-1.24	1702634	1377999	D008545	Melanoma	EFO:0002617	metastatic melanoma	Cancer
DXGLGDHPHMLXJC-UHFFFAOYSA-N	4	228.25	2.63	3.0	1.0	46.53	3.0	Y	0.0	7.07		3.62	3.13	NEUTRAL	228.25	2.0	17.0	0.82	228.0786	3.0	1.0	0.0	-0.08	1343925	469732	D008548	Melanosis	EFO:0003963	freckles	Cancer	OXYBENZONE
FEBLZLNTKCEFIT-VSXGLTOVSA-N	4	452.49	2.37	6.0	2.0	93.06	2.0	N	0.0	13.38		1.6	1.6	NEUTRAL	452.49	0.0	32.0	0.67	452.201	6.0	2.0	0.0	2.05	1343120	105252	D008548	Melanosis	EFO:0003963	freckles	Cancer	FLUOCINOLONE ACETONIDE
FMJSMJQBSVNSBF-UHFFFAOYSA-N	4	361.49	5.77	3.0	0.0	50.09	9.0	N	1.0			6.78	6.78		361.49	2.0	27.0	0.32	361.2042	3.0	0.0	1.0	-0.07	1344641	675098	D008548	Melanosis	EFO:0003963	freckles	Cancer	OCTOCRYLENE
QIGBRXMKCJKVMJ-UHFFFAOYSA-N	4	110.11	1.1	2.0	2.0	40.46	0.0	Y	0.0	9.68		1.37	1.36	NEUTRAL	110.11	1.0	8.0	0.49	110.0368	2.0	2.0	0.0	0.59	1344012	13329	D008548	Melanosis	EFO:0003963	freckles	Cancer	HYDROQUINONE
SHGAZHPCJJPHSC-YCNIQYBTSA-N	4	300.44	5.6	1.0	1.0	37.3	5.0	N	1.0	4.76		5.01	2.42	ACID	300.44	0.0	22.0	0.53	300.2089	2.0	1.0	1.0	2.31	1343842	2208	D008548	Melanosis	EFO:0003963	freckles	Cancer	TRETINOIN
WYWZRNAHINYAEF-UHFFFAOYSA-N	4	277.41	4.13	3.0	0.0	29.54	8.0	N	0.0		2.9	5.11	5.11	NEUTRAL	277.41	1.0	20.0	0.67	277.2042	3.0	0.0	0.0	-0.23	1699247	747583	D008548	Melanosis	EFO:0003963	freckles	Cancer	PADIMATE O
XNEFYCZVKIDDMS-UHFFFAOYSA-N	4	310.39	4.45	3.0	0.0	43.37	5.0	N	0.0	9.92		4.56	4.56	NEUTRAL	310.39	2.0	23.0	0.61	310.1569	3.0	0.0	0.0	-0.45	1343390	674473	D008548	Melanosis	EFO:0003963	freckles	Cancer	AVOBENZONE
YBGZDTIWKVFICR-UHFFFAOYSA-N	4	290.4	4.47	3.0	0.0	35.53	9.0	N	0.0			5.38	5.38	NEUTRAL	290.4	1.0	21.0	0.5	290.1882	3.0	0.0	0.0	0.51	1344642	1672475	D008548	Melanosis	EFO:0003963	freckles	Cancer
FBOZXECLQNJBKD-ZDUSSCGKSA-N	4	454.45	0.27	10.0	5.0	210.54	9.0	N	0.0	3.25	2.8	-0.24	-6.56	ACID	454.45	3.0	33.0	0.29	454.1713	13.0	7.0	2.0	-0.53	1705350	49931	D055756	Meningeal Carcinomatosis	EFO:1001012	leptomeningeal metastasis	Cancer	METHOTREXATE
UHDGCWIWMRVCDJ-CCXZUQQUSA-N	4	243.22	-2.56	8.0	4.0	130.83	2.0	N	0.0	12.55		-2.8	-2.8	NEUTRAL	243.22	1.0	17.0	0.45	243.0855	8.0	5.0	0.0	1.65	1343645	51182	D055756	Meningeal Carcinomatosis	EFO:1001012	leptomeningeal metastasis	Cancer	CYTARABINE
WBXPDJSOTKVWSJ-ZDUSSCGKSA-N	4	427.42	0.67	6.0	6.0	191.26	9.0	N	1.0	3.34	2.97	0.43	-5.55	ACID	427.42	3.0	31.0	0.29	427.1492	11.0	7.0	2.0	0.07	2795295	374008	D008654	Mesothelioma	EFO:0005567	malignant peritoneal mesothelioma	Cancer	PEMETREXED
WBXPDJSOTKVWSJ-ZDUSSCGKSA-N	4	427.42	0.67	6.0	6.0	191.26	9.0	N	1.0	3.34	2.97	0.43	-5.55	ACID	427.42	3.0	31.0	0.29	427.1492	11.0	7.0	2.0	0.07	2795295	374008	D008654	Mesothelioma	EFO:0000770	malignant pleural mesothelioma	Cancer	PEMETREXED
WBXPDJSOTKVWSJ-ZDUSSCGKSA-N	4	427.42	0.67	6.0	6.0	191.26	9.0	N	1.0	3.34	2.97	0.43	-5.55	ACID	427.42	3.0	31.0	0.29	427.1492	11.0	7.0	2.0	0.07	2795295	374008	D008654	Mesothelioma	EFO:0000588	mesothelioma	Cancer	PEMETREXED
BLMPQMFVWMYDKT-NZTKNTHTSA-N	4	719.92	2.58	8.0	4.0	158.47	20.0	N	1.0	11.91	4.96	4.2	4.2	NEUTRAL	719.92	2.0	52.0	0.15	719.4258	12.0	4.0	2.0	-0.17	1679370	520664	D009101	Multiple Myeloma	EFO:0001378	multiple myeloma	Cancer	CARFILZOMIB
DEVSOMFAQLZNKR-RJRFIUFISA-N	4	443.31	3.39	7.0	2.0	97.62	5.0	N	0.0	12.17	1.22	3.07	3.07	NEUTRAL	443.31	3.0	31.0	0.36	443.0929	8.0	2.0	0.0	-1.31	2473238	1927034	D009101	Multiple Myeloma	EFO:0001378	multiple myeloma	Cancer	SELINEXOR
DLGOEMSEDOSKAD-UHFFFAOYSA-N	4	214.05	1.16	3.0	1.0	61.77	5.0	N	0.0	13.36		1.02	1.02	NEUTRAL	214.05	0.0	12.0	0.42	213.0072	5.0	1.0	0.0	-0.42	1343600	10840	D009101	Multiple Myeloma	EFO:0001378	multiple myeloma	Cancer	CARMUSTINE
GOTYRUGSSMKFNF-UHFFFAOYSA-N	4	259.26	0.03	4.0	2.0	92.5	1.0	N	0.0	11.61	2.31	-0.71	-0.71	NEUTRAL	259.26	1.0	19.0	0.55	259.0957	6.0	3.0	0.0	0.28	1343323	63649	D009101	Multiple Myeloma	EFO:0001378	multiple myeloma	Cancer	LENALIDOMIDE
GXJABQQUPOEUTA-RDJZCZTQSA-N	4	384.25													384.25				384.1969					1344581	187372	D009101	Multiple Myeloma	EFO:0001378	multiple myeloma	Cancer	BORTEZOMIB
MBOMYENWWXQSNW-AWEZNQCLSA-N	4	517.13													517.13				516.0874					2473783	1927281	D009101	Multiple Myeloma	EFO:0001378	multiple myeloma	Cancer
MWWSFMDVAYGXBV-RUELKSSGSA-N	4	543.53	0.0	12.0	6.0	206.07	5.0	N	3.0	8.0	9.03	0.53	0.1	BASE	579.99	2.0	39.0	0.24	543.1741	12.0	7.0	3.0	1.81	1344690	462435	D009101	Multiple Myeloma	EFO:0001378	multiple myeloma	Cancer	DOXORUBICIN HYDROCHLORIDE
PWOQRKCAHTVFLB-UHFFFAOYSA-N	4	261.09	1.88	2.0	1.0	41.57	5.0	N	0.0	13.48	0.02	0.1	0.1	NEUTRAL	279.1	0.0	14.0	0.61	260.0248	4.0	1.0	0.0	-0.08	1343941	674747	D009101	Multiple Myeloma	EFO:0001378	multiple myeloma	Cancer	CYCLOPHOSPHAMIDE
SGDBTWWWUNNDEQ-LBPRGKRZSA-N	4	305.21	1.93	3.0	2.0	66.56	8.0	N	0.0	1.29	9.51	0.25	0.25	ZWITTERION	305.21	1.0	19.0	0.72	304.0745	4.0	3.0	0.0	-0.07	1344487	65415	D009101	Multiple Myeloma	EFO:0001378	multiple myeloma	Cancer	MELPHALAN
UEJJHQNACJXSKW-UHFFFAOYSA-N	4	258.23	0.09	4.0	1.0	83.55	1.0	N	0.0	11.59		0.02	0.02	NEUTRAL	258.23	1.0	19.0	0.72	258.0641	6.0	1.0	0.0	-0.24	1343268	5028	D009101	Multiple Myeloma	EFO:0001378	multiple myeloma	Cancer	THALIDOMIDE
UVSMNLNDYGZFPF-UHFFFAOYSA-N	4	273.25	-0.33	5.0	2.0	109.57	1.0	N	0.0	11.59	1.56	-0.16	-0.16	NEUTRAL	273.25	1.0	20.0	0.54	273.075	7.0	3.0	0.0	-0.21	1706020	63100	D009101	Multiple Myeloma	EFO:0001378	multiple myeloma	Cancer	POMALIDOMIDE
XRASPMIURGNCCH-UHFFFAOYSA-N	4	272.09	-1.12	5.0	5.0	153.11	4.0	N	0.0	0.66	6.68	-3.85	-7.39	ACID	272.09	1.0	16.0	0.43	271.9963	9.0	5.0	0.0	-0.56	1344913	83838	D009101	Multiple Myeloma	EFO:0001378	multiple myeloma	Cancer	ZOLEDRONIC ACID
XVDWNSFFSMWXJJ-ASTDGNLGSA-N	4	349.43	3.33	3.0	4.0	77.15	7.0	N	0.0	9.31	9.95	2.48	0.97	BASE	439.51	3.0	26.0	0.23	349.179	5.0	4.0	0.0	-0.44	2473671	1927217	D009101	Multiple Myeloma	EFO:0001378	multiple myeloma	Cancer
YIQPUIGJQJDJOS-UHFFFAOYSA-N	4	502.8	0.42	8.0	6.0	78.66	4.0	N	2.0		10.23	-0.43	-8.63	BASE	502.8	1.0	36.0	0.35	502.4471	8.0	6.0	2.0	-0.4	1343460	20346	D009101	Multiple Myeloma	EFO:0001378	multiple myeloma	Cancer	PLERIXAFOR
ZCMWSKHHXLCVHI-VROPFNGYSA-N	4	498.43	3.27	5.0	2.0	84.66	13.0	N	0.0	12.11	8.07	4.28	3.52	NEUTRAL	534.89	2.0	33.0	0.33	497.1648	6.0	3.0	0.0	-0.55	3132971	2335374	D009101	Multiple Myeloma	EFO:0001378	multiple myeloma	Cancer
PDWUPXJEEYOOTR-JRGAVVOBSA-N	4	275.09	1.27	1.0	3.0	61.9	2.0	N	0.0		11.75	1.69	-0.72	BASE	279.1	1.0	12.0	0.43	274.9919	3.0	4.0	0.0	-1.2	1706401	1038730	D009447	Neuroblastoma	EFO:0000621	neuroblastoma	Cancer
HKVAMNSJSFKALM-GKUWKFKPSA-N	4	958.24	6.2	14.0	3.0	204.66	9.0	N	3.0	9.96		7.4	7.4	NEUTRAL	958.24	0.0	68.0	0.13	957.5814	15.0	3.0	3.0	1.84	1344572	1248731	D018358	Neuroendocrine Tumors	EFO:1001901	neuroendocrine neoplasm	Cancer	EVEROLIMUS
LBWFXVZLPYTWQI-IPOVEDGCSA-N	4	398.48	3.33	3.0	3.0	77.23	7.0	N	0.0	11.46	9.04	2.93	1.28	BASE	532.57	2.0	29.0	0.63	398.2118	6.0	3.0	0.0	-1.21	1343773	450864	D018358	Neuroendocrine Tumors	EFO:1001901	neuroendocrine neoplasm	Cancer	SUNITINIB MALATE
HKVAMNSJSFKALM-GKUWKFKPSA-N	4	958.24	6.2	14.0	3.0	204.66	9.0	N	3.0	9.96		7.4	7.4	NEUTRAL	958.24	0.0	68.0	0.13	957.5814	15.0	3.0	3.0	1.84	1344572	1248731	D018358	Neuroendocrine Tumors	EFO:1000045	pancreatic neuroendocrine tumor	Cancer	EVEROLIMUS
LOMMPXLFBTZENJ-ZACQAIPSSA-N	4	383.35	3.29	5.0	1.0	87.39	3.0	N	0.0	12.53		1.88	1.88	NEUTRAL	383.35	2.0	26.0	0.88	383.0439	5.0	1.0	0.0	-0.89	3460890	2456099	D018358	Neuroendocrine Tumors	EFO:1000045	pancreatic neuroendocrine tumor	Cancer	BELZUTIFAN
HKVAMNSJSFKALM-GKUWKFKPSA-N	4	958.24	6.2	14.0	3.0	204.66	9.0	N	3.0	9.96		7.4	7.4	NEUTRAL	958.24	0.0	68.0	0.13	957.5814	15.0	3.0	3.0	1.84	1344572	1248731	D018358	Neuroendocrine Tumors	EFO:0005220	pulmonary neuroendocrine tumor	Cancer	EVEROLIMUS
MWWSFMDVAYGXBV-RUELKSSGSA-N	4	543.53	0.0	12.0	6.0	206.07	5.0	N	3.0	8.0	9.03	0.53	0.1	BASE	579.99	2.0	39.0	0.24	543.1741	12.0	7.0	3.0	1.81	1344690	462435	D012516	Osteosarcoma	MONDO:0021054	bone sarcoma	Cancer	DOXORUBICIN HYDROCHLORIDE
KVUAALJSMIVURS-QNTKWALQSA-L	4	473.45	-0.73	9.0	7.0	219.84	10.0	N	1.0	2.55	4.67	-3.76	-8.79	ACID	511.51	2.0	34.0	0.21	473.1659	14.0	8.0	2.0	0.2	1343756	1248732	D012516	Osteosarcoma	EFO:0000637	osteosarcoma	Cancer
MWWSFMDVAYGXBV-RUELKSSGSA-N	4	543.53	0.0	12.0	6.0	206.07	5.0	N	3.0	8.0	9.03	0.53	0.1	BASE	579.99	2.0	39.0	0.24	543.1741	12.0	7.0	3.0	1.81	1344690	462435	D012516	Osteosarcoma	EFO:0000637	osteosarcoma	Cancer	DOXORUBICIN HYDROCHLORIDE
VVIAGPKUTFNRDU-STQMWFEESA-N	4	473.45	-0.73	9.0	7.0	219.84	10.0	N	1.0	2.55	4.67	-3.76	-8.79	ACID	473.45	2.0	34.0	0.21	473.1659	14.0	8.0	2.0	0.2	3130064	1248760	D012516	Osteosarcoma	EFO:0000637	osteosarcoma	Cancer
DGHHQBMTXTWTJV-BQAIUKQQSA-N	4	421.45	1.85	8.0	2.0	104.89	3.0	N	0.0	8.0	9.75	-0.33	-0.91	BASE	457.91	3.0	31.0	0.49	421.1638	8.0	2.0	0.0	0.9	1343205	456266	D010051	Ovarian Neoplasms	MONDO:0008170	ovarian cancer	Cancer	TOPOTECAN HYDROCHLORIDE
FDLYAMZZIXQODN-UHFFFAOYSA-N	4	434.47	2.35	4.0	1.0	86.37	4.0	N	0.0	9.96		1.96	1.96	NEUTRAL	434.47	3.0	32.0	0.68	434.1754	7.0	1.0	0.0	-1.61	1976739	469866	D010051	Ovarian Neoplasms	MONDO:0008170	ovarian cancer	Cancer	OLAPARIB
INBJJAFXHQQSRW-STOWLHSFSA-N	4	323.37	2.98	2.0	3.0	56.92	3.0	N	0.0	13.16	9.32	2.45	0.55	BASE	555.67	3.0	24.0	0.69	323.1434	4.0	3.0	0.0	0.04	2794243	2096419	D010051	Ovarian Neoplasms	MONDO:0008170	ovarian cancer	Cancer
JKOQGQFVAUAYPM-UHFFFAOYSA-N	4	214.23	-0.25	4.0	4.0	95.58	7.0	N	0.0	2.06	10.71	-3.75	-3.76	ZWITTERION	214.23	0.0	12.0	0.34	214.0541	5.0	5.0	0.0	0.29	1344322	112480	D010051	Ovarian Neoplasms	MONDO:0008170	ovarian cancer	Cancer	AMIFOSTINE
MWWSFMDVAYGXBV-RUELKSSGSA-N	4	543.53	0.0	12.0	6.0	206.07	5.0	N	3.0	8.0	9.03	0.53	0.1	BASE	579.99	2.0	39.0	0.24	543.1741	12.0	7.0	3.0	1.81	1344690	462435	D010051	Ovarian Neoplasms	MONDO:0008170	ovarian cancer	Cancer	DOXORUBICIN HYDROCHLORIDE
OKKDEIYWILRZIA-OSZBKLCCSA-N	4	263.2	-1.29	7.0	3.0	110.6	2.0	N	0.0	11.52		-1.47	-1.47	NEUTRAL	299.66	1.0	18.0	0.61	263.0718	7.0	4.0	0.0	1.3	1344009	480382	D010051	Ovarian Neoplasms	MONDO:0008170	ovarian cancer	Cancer
ACNPUCQQZDAPJH-FMOMHUKBSA-N	4	320.4	2.59	4.0	2.0	72.94	3.0	N	0.0		10.08	2.47	-0.11	BASE	510.62	3.0	24.0	0.78	320.1637	5.0	3.0	0.0	-0.92	2973278	2197793	D010051	Ovarian Neoplasms	EFO:0001075	ovarian carcinoma	Cancer
DGHHQBMTXTWTJV-BQAIUKQQSA-N	4	421.45	1.85	8.0	2.0	104.89	3.0	N	0.0	8.0	9.75	-0.33	-0.91	BASE	457.91	3.0	31.0	0.49	421.1638	8.0	2.0	0.0	0.9	1343205	456266	D010051	Ovarian Neoplasms	EFO:0001075	ovarian carcinoma	Cancer	TOPOTECAN HYDROCHLORIDE
FDLYAMZZIXQODN-UHFFFAOYSA-N	4	434.47	2.35	4.0	1.0	86.37	4.0	N	0.0	9.96		1.96	1.96	NEUTRAL	434.47	3.0	32.0	0.68	434.1754	7.0	1.0	0.0	-1.61	1976739	469866	D010051	Ovarian Neoplasms	EFO:0001075	ovarian carcinoma	Cancer	OLAPARIB
INBJJAFXHQQSRW-STOWLHSFSA-N	4	323.37	2.98	2.0	3.0	56.92	3.0	N	0.0	13.16	9.32	2.45	0.55	BASE	555.67	3.0	24.0	0.69	323.1434	4.0	3.0	0.0	0.04	2794243	2096419	D010051	Ovarian Neoplasms	EFO:0001075	ovarian carcinoma	Cancer
MWWSFMDVAYGXBV-RUELKSSGSA-N	4	543.53	0.0	12.0	6.0	206.07	5.0	N	3.0	8.0	9.03	0.53	0.1	BASE	579.99	2.0	39.0	0.24	543.1741	12.0	7.0	3.0	1.81	1344690	462435	D010051	Ovarian Neoplasms	EFO:0001075	ovarian carcinoma	Cancer	DOXORUBICIN HYDROCHLORIDE
OKKDEIYWILRZIA-OSZBKLCCSA-N	4	263.2	-1.29	7.0	3.0	110.6	2.0	N	0.0	11.52		-1.47	-1.47	NEUTRAL	299.66	1.0	18.0	0.61	263.0718	7.0	4.0	0.0	1.3	1344009	480382	D010051	Ovarian Neoplasms	EFO:0001075	ovarian carcinoma	Cancer
OKKDEIYWILRZIA-OSZBKLCCSA-N	4	263.2	-1.29	7.0	3.0	110.6	2.0	N	0.0	11.52		-1.47	-1.47	NEUTRAL	299.66	1.0	18.0	0.61	263.0718	7.0	4.0	0.0	1.3	1344009	480382	D010190	Pancreatic Neoplasms	EFO:0002618	pancreatic carcinoma	Cancer
PDWUPXJEEYOOTR-JRGAVVOBSA-N	4	275.09	1.27	1.0	3.0	61.9	2.0	N	0.0		11.75	1.69	-0.72	BASE	279.1	1.0	12.0	0.43	274.9919	3.0	4.0	0.0	-1.2	1706401	1038730	D010235	Paraganglioma	EFO:1000453	Paraganglioma	Cancer
QANQWUQOEJZMLL-PKLMIRHRSA-N	4	357.42	6.14	1.0	1.0	12.03	6.0	N	1.0		10.01	6.27	3.75	BASE	393.88	3.0	26.0	0.52	357.1704	1.0	1.0	1.0	-1.05	1344950	674727	D010282	Parathyroid Neoplasms	EFO:1000456	Parathyroid Gland Carcinoma	Cancer	CINACALCET HYDROCHLORIDE
NHTGHBARYWONDQ-JTQLQIEISA-N	4	195.22	0.74	3.0	3.0	83.55	3.0	N	0.0	2.06	9.93	-1.06	-1.06	ZWITTERION	195.22	1.0	14.0	0.66	195.0895	4.0	4.0	0.0	0.79	1343734	674813	D010673	Pheochromocytoma	EFO:0000239	adrenal gland pheochromocytoma	Cancer	METYROSINE
OGIYDFVHFQEFKQ-UHFFFAOYSA-N	4	281.36	2.84	4.0	2.0	47.86	4.0	N	0.0	9.78	9.02	2.52	1.3	BASE	377.47	2.0	21.0	0.91	281.1528	4.0	2.0	0.0	-0.24	1344951	674824	D010673	Pheochromocytoma	EFO:0000239	adrenal gland pheochromocytoma	Cancer	PHENTOLAMINE MESYLATE
PDWUPXJEEYOOTR-JRGAVVOBSA-N	4	275.09	1.27	1.0	3.0	61.9	2.0	N	0.0		11.75	1.69	-0.72	BASE	279.1	1.0	12.0	0.43	274.9919	3.0	4.0	0.0	-1.2	1706401	1038730	D010673	Pheochromocytoma	EFO:0000239	adrenal gland pheochromocytoma	Cancer
VBCPVIWPDJVHAN-UHFFFAOYSA-N	4	303.83	4.19	2.0	0.0	12.47	8.0	N	0.0		7.89	4.64	4.03	NEUTRAL	340.29	2.0	21.0	0.68	303.139	2.0	0.0	0.0	-0.67	1344262	674738	D010673	Pheochromocytoma	EFO:0000239	adrenal gland pheochromocytoma	Cancer	PHENOXYBENZAMINE HYDROCHLORIDE
WUIABRMSWOKTOF-OYALTWQYSA-O	4	1415.58													1513.66				1414.5184					1343072	1595395	D016066	Pleural Effusion, Malignant			Cancer
BWTNNZPNKQIADY-UHFFFAOYSA-N	4	532.57	4.46	6.0	1.0	65.77	4.0	N	1.0		7.62	4.97	4.54	NEUTRAL	569.03	4.0	39.0	0.39	532.2198	7.0	1.0	1.0	-1.8	1702605	1377978	D054198	Precursor Cell Lymphoblastic Leukemia-Lymphoma	EFO:0000220	acute lymphoblastic leukemia	Cancer
FBOZXECLQNJBKD-ZDUSSCGKSA-N	4	454.45	0.27	10.0	5.0	210.54	9.0	N	0.0	3.25	2.8	-0.24	-6.56	ACID	454.45	3.0	33.0	0.29	454.1713	13.0	7.0	2.0	-0.53	1705350	49931	D054198	Precursor Cell Lymphoblastic Leukemia-Lymphoma	EFO:0000220	acute lymphoblastic leukemia	Cancer	METHOTREXATE
JCKYGMPEJWAADB-UHFFFAOYSA-N	4	304.22	3.38	2.0	1.0	40.54	9.0	N	0.0	4.46	1.72	3.94	1.09	ACID	304.22	1.0	19.0	0.71	303.0793	3.0	1.0	0.0	-0.31	1343349	11002	D054198	Precursor Cell Lymphoblastic Leukemia-Lymphoma	EFO:0000220	acute lymphoblastic leukemia	Cancer	CHLORAMBUCIL
UHDGCWIWMRVCDJ-CCXZUQQUSA-N	4	243.22	-2.56	8.0	4.0	130.83	2.0	N	0.0	12.55		-2.8	-2.8	NEUTRAL	243.22	1.0	17.0	0.45	243.0855	8.0	5.0	0.0	1.65	1343645	51182	D054198	Precursor Cell Lymphoblastic Leukemia-Lymphoma	EFO:0000220	acute lymphoblastic leukemia	Cancer	CYTARABINE
WDDPHFBMKLOVOX-AYQXTPAHSA-N	4	303.68	-0.35	8.0	3.0	119.31	2.0	N	0.0	12.71	2.2	-0.29	-0.29	NEUTRAL	303.68	2.0	20.0	0.65	303.0534	8.0	4.0	0.0	0.63	1344222	581569	D054198	Precursor Cell Lymphoblastic Leukemia-Lymphoma	EFO:0000220	acute lymphoblastic leukemia	Cancer	CLOFARABINE
WFFQYWAAEWLHJC-UHFFFAOYSA-N	4	152.18	0.64	4.0	2.0	54.46	0.0	N	0.0	7.51	2.19	0.35	0.11	NEUTRAL	170.2	2.0	10.0	0.43	152.0157	4.0	1.0	0.0	-0.7	1343237	674702	D054198	Precursor Cell Lymphoblastic Leukemia-Lymphoma	EFO:0000220	acute lymphoblastic leukemia	Cancer
ZBNZXTGUTAYRHI-UHFFFAOYSA-N	4	488.02	3.31	9.0	3.0	106.51	7.0	N	0.0	8.52	7.19	3.83	3.74	NEUTRAL	488.02	3.0	33.0	0.47	487.1557	9.0	3.0	0.0	-2.33	1344476	361469	D054198	Precursor Cell Lymphoblastic Leukemia-Lymphoma	EFO:0000220	acute lymphoblastic leukemia	Cancer	DASATINIB
FBOZXECLQNJBKD-ZDUSSCGKSA-N	4	454.45	0.27	10.0	5.0	210.54	9.0	N	0.0	3.25	2.8	-0.24	-6.56	ACID	454.45	3.0	33.0	0.29	454.1713	13.0	7.0	2.0	-0.53	1705350	49931	D054198	Precursor Cell Lymphoblastic Leukemia-Lymphoma	MONDO:0000870	childhood acute lymphoblastic leukemia	Cancer	METHOTREXATE
UHDGCWIWMRVCDJ-CCXZUQQUSA-N	4	243.22	-2.56	8.0	4.0	130.83	2.0	N	0.0	12.55		-2.8	-2.8	NEUTRAL	243.22	1.0	17.0	0.45	243.0855	8.0	5.0	0.0	1.65	1343645	51182	D054198	Precursor Cell Lymphoblastic Leukemia-Lymphoma	MONDO:0000870	childhood acute lymphoblastic leukemia	Cancer	CYTARABINE
WFFQYWAAEWLHJC-UHFFFAOYSA-N	4	152.18	0.64	4.0	2.0	54.46	0.0	N	0.0	7.51	2.19	0.35	0.11	NEUTRAL	170.2	2.0	10.0	0.43	152.0157	4.0	1.0	0.0	-0.7	1343237	674702	D054198	Precursor Cell Lymphoblastic Leukemia-Lymphoma	MONDO:0000870	childhood acute lymphoblastic leukemia	Cancer
ZBNZXTGUTAYRHI-UHFFFAOYSA-N	4	488.02	3.31	9.0	3.0	106.51	7.0	N	0.0	8.52	7.19	3.83	3.74	NEUTRAL	488.02	3.0	33.0	0.47	487.1557	9.0	3.0	0.0	-2.33	1344476	361469	D054198	Precursor Cell Lymphoblastic Leukemia-Lymphoma	MONDO:0000870	childhood acute lymphoblastic leukemia	Cancer	DASATINIB
FBOZXECLQNJBKD-ZDUSSCGKSA-N	4	454.45	0.27	10.0	5.0	210.54	9.0	N	0.0	3.25	2.8	-0.24	-6.56	ACID	454.45	3.0	33.0	0.29	454.1713	13.0	7.0	2.0	-0.53	1705350	49931	D054198	Precursor Cell Lymphoblastic Leukemia-Lymphoma	MONDO:0000873	lymphoblastic lymphoma	Cancer	METHOTREXATE
UHDGCWIWMRVCDJ-CCXZUQQUSA-N	4	243.22	-2.56	8.0	4.0	130.83	2.0	N	0.0	12.55		-2.8	-2.8	NEUTRAL	243.22	1.0	17.0	0.45	243.0855	8.0	5.0	0.0	1.65	1343645	51182	D054198	Precursor Cell Lymphoblastic Leukemia-Lymphoma	MONDO:0000873	lymphoblastic lymphoma	Cancer	CYTARABINE
WDDPHFBMKLOVOX-AYQXTPAHSA-N	4	303.68	-0.35	8.0	3.0	119.31	2.0	N	0.0	12.71	2.2	-0.29	-0.29	NEUTRAL	303.68	2.0	20.0	0.65	303.0534	8.0	4.0	0.0	0.63	1344222	581569	D054198	Precursor Cell Lymphoblastic Leukemia-Lymphoma	MONDO:0000873	lymphoblastic lymphoma	Cancer	CLOFARABINE
WFFQYWAAEWLHJC-UHFFFAOYSA-N	4	152.18	0.64	4.0	2.0	54.46	0.0	N	0.0	7.51	2.19	0.35	0.11	NEUTRAL	170.2	2.0	10.0	0.43	152.0157	4.0	1.0	0.0	-0.7	1343237	674702	D054198	Precursor Cell Lymphoblastic Leukemia-Lymphoma	MONDO:0000873	lymphoblastic lymphoma	Cancer
ZBNZXTGUTAYRHI-UHFFFAOYSA-N	4	488.02	3.31	9.0	3.0	106.51	7.0	N	0.0	8.52	7.19	3.83	3.74	NEUTRAL	488.02	3.0	33.0	0.47	487.1557	9.0	3.0	0.0	-2.33	1344476	361469	D054198	Precursor Cell Lymphoblastic Leukemia-Lymphoma	MONDO:0000873	lymphoblastic lymphoma	Cancer	DASATINIB
JFMWPOCYMYGEDM-XFULWGLBSA-N	4	306.37	3.47	5.0	1.0	83.18	4.0	N	0.0	13.89	3.91	2.48	2.48	NEUTRAL	404.37	3.0	23.0	0.8	306.1593	6.0	1.0	0.0	-0.9	1435100	1158402	D055728	Primary Myelofibrosis	HP:0011974	Myelofibrosis	Cancer	RUXOLITINIB PHOSPHATE
QAFZLTVOFJHYDF-UHFFFAOYSA-N	4	524.69	4.82	8.0	3.0	108.48	10.0	N	1.0	10.21	9.0	4.64	3.23	BASE	615.63	3.0	37.0	0.35	524.257	9.0	3.0	1.0	-1.71	3132781	2335187	D055728	Primary Myelofibrosis	HP:0011974	Myelofibrosis	Cancer
BAHHBHSHSRTKNK-BJILWQEISA-N	4	472.59	4.47	7.0	1.0	67.68	4.0	N	0.0		8.68	3.26	1.96	BASE	664.71	2.0	35.0	0.67	472.2474	7.0	1.0	0.0	0.11	3841459	2739480	D055728	Primary Myelofibrosis	EFO:0002430	primary myelofibrosis	Cancer
JFMWPOCYMYGEDM-XFULWGLBSA-N	4	306.37	3.47	5.0	1.0	83.18	4.0	N	0.0	13.89	3.91	2.48	2.48	NEUTRAL	404.37	3.0	23.0	0.8	306.1593	6.0	1.0	0.0	-0.9	1435100	1158402	D055728	Primary Myelofibrosis	EFO:0002430	primary myelofibrosis	Cancer	RUXOLITINIB PHOSPHATE
QAFZLTVOFJHYDF-UHFFFAOYSA-N	4	524.69	4.82	8.0	3.0	108.48	10.0	N	1.0	10.21	9.0	4.64	3.23	BASE	615.63	3.0	37.0	0.35	524.257	9.0	3.0	1.0	-1.71	3132781	2335187	D055728	Primary Myelofibrosis	EFO:0002430	primary myelofibrosis	Cancer
AOMXMOCNKJTRQP-UHFFFAOYSA-N	4	623.64	3.75	11.0	2.0	132.61	9.0	N	2.0	9.07	7.69	3.94	3.66	NEUTRAL	623.64	5.0	44.0	0.24	623.1762	12.0	2.0	2.0	-1.7	2473734	1161221	D011471	Prostatic Neoplasms	EFO:0000196	metastatic prostate cancer	Cancer	RELUGOLIX
BLIJXOOIHRSQRB-PXYINDEMSA-N	4	398.85	2.67	6.0	3.0	119.62	6.0	N	0.0	9.81	2.37	2.45	2.44	NEUTRAL	398.85	3.0	28.0	0.59	398.1258	8.0	3.0	0.0	-2.19	2473478	2335156	D011471	Prostatic Neoplasms	EFO:0000196	metastatic prostate cancer	Cancer	DAROLUTAMIDE
BMQGVNUXMIRLCK-OAGWZNDDSA-N	4	835.94	4.57	14.0	3.0	202.45	10.0	N	2.0	11.96		4.2	4.2	NEUTRAL	835.94	2.0	60.0	0.17	835.3779	15.0	3.0	2.0	1.81	1344899	675699	D011471	Prostatic Neoplasms	EFO:0000196	metastatic prostate cancer	Cancer
HJBWBFZLDZWPHF-UHFFFAOYSA-N	4	477.44	3.53	5.0	1.0	89.33	3.0	N	0.0	13.05	0.19	3.46	3.46	NEUTRAL	477.44	2.0	33.0	0.54	477.0883	7.0	1.0	0.0	-1.41	2472755	1672700	D011471	Prostatic Neoplasms	EFO:0000196	metastatic prostate cancer	Cancer	APALUTAMIDE
MKXKFYHWDHIYRV-UHFFFAOYSA-N	4	276.21	3.21	3.0	1.0	72.24	3.0	N	0.0	12.81		3.27	3.27	NEUTRAL	276.21	1.0	19.0	0.68	276.0722	5.0	1.0	0.0	-1.76	1344083	52087	D011471	Prostatic Neoplasms	EFO:0000196	metastatic prostate cancer	Cancer	FLUTAMIDE
RGLRXNKKBLIBQS-XNHQSDQCSA-N	4	1209.42													1269.47				1208.6455					1343580	674726	D011471	Prostatic Neoplasms	EFO:0000196	metastatic prostate cancer	Cancer	LEUPROLIDE ACETATE
RWRDJVNMSZYMDV-SIUYXFDKSA-L	4	296.91													293.92				292.9562					1706440	1380086	D011471	Prostatic Neoplasms	EFO:0000196	metastatic prostate cancer	Cancer
UVIQSJCZCSLXRZ-UBUQANBQSA-N	4	391.56	5.97	3.0	0.0	39.19	2.0	N	1.0		4.81	4.41	4.41	NEUTRAL	391.56	1.0	29.0	0.46	391.2511	3.0	0.0	1.0	1.71	1344515	438435	D011471	Prostatic Neoplasms	EFO:0000196	metastatic prostate cancer	Cancer	ABIRATERONE ACETATE
WXCXUHSOUPDCQV-UHFFFAOYSA-N	4	464.44	3.99	4.0	1.0	76.44	3.0	N	0.0	13.05		4.16	4.16	NEUTRAL	464.44	2.0	32.0	0.55	464.093	6.0	1.0	0.0	-1.5	1679375	630886	D011471	Prostatic Neoplasms	EFO:0000196	metastatic prostate cancer	Cancer	ENZALUTAMIDE
XRASPMIURGNCCH-UHFFFAOYSA-N	4	272.09	-1.12	5.0	5.0	153.11	4.0	N	0.0	0.66	6.68	-3.85	-7.39	ACID	272.09	1.0	16.0	0.43	271.9963	9.0	5.0	0.0	-0.56	1344913	83838	D011471	Prostatic Neoplasms	EFO:0000196	metastatic prostate cancer	Cancer	ZOLEDRONIC ACID
XWXYUMMDTVBTOU-UHFFFAOYSA-N	4	317.22	2.45	4.0	1.0	92.55	2.0	N	0.0			2.25	2.25	NEUTRAL	317.22	1.0	22.0	0.51	317.0623	7.0	1.0	0.0	-1.46	1343266	249414	D011471	Prostatic Neoplasms	EFO:0000196	metastatic prostate cancer	Cancer	NILUTAMIDE
ZAHQPTJLOCWVPG-UHFFFAOYSA-N	4	444.49	-0.14	10.0	8.0	163.18	12.0	N	1.0	8.21	9.22	0.75	-1.09	BASE	517.41	2.0	32.0	0.14	444.2009	10.0	8.0	1.0	0.22	1343508	840903	D011471	Prostatic Neoplasms	EFO:0000196	metastatic prostate cancer	Cancer	MITOXANTRONE HYDROCHLORIDE
AOMXMOCNKJTRQP-UHFFFAOYSA-N	4	623.64	3.75	11.0	2.0	132.61	9.0	N	2.0	9.07	7.69	3.94	3.66	NEUTRAL	623.64	5.0	44.0	0.24	623.1762	12.0	2.0	2.0	-1.7	2473734	1161221	D011471	Prostatic Neoplasms	EFO:0000673	prostate adenocarcinoma	Cancer	RELUGOLIX
AUTFSFUMNFDPLH-KYMMNHPFSA-N	4	1632.29													1692.34				1630.7488					1344440	1341219	D011471	Prostatic Neoplasms	EFO:0000673	prostate adenocarcinoma	Cancer
BLIJXOOIHRSQRB-PXYINDEMSA-N	4	398.85	2.67	6.0	3.0	119.62	6.0	N	0.0	9.81	2.37	2.45	2.44	NEUTRAL	398.85	3.0	28.0	0.59	398.1258	8.0	3.0	0.0	-2.19	2473478	2335156	D011471	Prostatic Neoplasms	EFO:0000673	prostate adenocarcinoma	Cancer	DAROLUTAMIDE
BMQGVNUXMIRLCK-OAGWZNDDSA-N	4	835.94	4.57	14.0	3.0	202.45	10.0	N	2.0	11.96		4.2	4.2	NEUTRAL	835.94	2.0	60.0	0.17	835.3779	15.0	3.0	2.0	1.81	1344899	675699	D011471	Prostatic Neoplasms	EFO:0000673	prostate adenocarcinoma	Cancer
DBEPLOCGEIEOCV-WSBQPABSSA-N	4	372.55	3.81	2.0	2.0	58.2	1.0	N	0.0		0.33	3.07	3.07	NEUTRAL	372.55	0.0	27.0	0.74	372.2777	4.0	2.0	0.0	1.84	1344490	33679	D011471	Prostatic Neoplasms	EFO:0000673	prostate adenocarcinoma	Cancer	FINASTERIDE
HJBWBFZLDZWPHF-UHFFFAOYSA-N	4	477.44	3.53	5.0	1.0	89.33	3.0	N	0.0	13.05	0.19	3.46	3.46	NEUTRAL	477.44	2.0	33.0	0.54	477.0883	7.0	1.0	0.0	-1.41	2472755	1672700	D011471	Prostatic Neoplasms	EFO:0000673	prostate adenocarcinoma	Cancer	APALUTAMIDE
JWJOTENAMICLJG-QWBYCMEYSA-N	4	528.54	6.58	2.0	2.0	58.2	2.0	N	2.0	12.56		5.79	5.79	NEUTRAL	528.54	1.0	37.0	0.43	528.2211	4.0	2.0	2.0	0.74	1343726	674920	D011471	Prostatic Neoplasms	EFO:0000673	prostate adenocarcinoma	Cancer	DUTASTERIDE
MKXKFYHWDHIYRV-UHFFFAOYSA-N	4	276.21	3.21	3.0	1.0	72.24	3.0	N	0.0	12.81		3.27	3.27	NEUTRAL	276.21	1.0	19.0	0.68	276.0722	5.0	1.0	0.0	-1.76	1344083	52087	D011471	Prostatic Neoplasms	EFO:0000673	prostate adenocarcinoma	Cancer	FLUTAMIDE
OWAUGAMNPZHEOJ-YKZVIGSYSA-N	4	1323.53													1383.58				1322.6673					1343453	674460	D011471	Prostatic Neoplasms	EFO:0000673	prostate adenocarcinoma	Cancer
RGLRXNKKBLIBQS-XNHQSDQCSA-N	4	1209.42													1269.47				1208.6455					1343580	674726	D011471	Prostatic Neoplasms	EFO:0000673	prostate adenocarcinoma	Cancer	LEUPROLIDE ACETATE
RWRDJVNMSZYMDV-SIUYXFDKSA-L	4	296.91													293.92				292.9562					1706440	1380086	D011471	Prostatic Neoplasms	EFO:0000673	prostate adenocarcinoma	Cancer
SGMZJAMFUVOLNK-ULWFUOSBSA-M	4	139.63													138.63				139.0764					1679380	1369603	D011471	Prostatic Neoplasms	EFO:0000673	prostate adenocarcinoma	Cancer
UVIQSJCZCSLXRZ-UBUQANBQSA-N	4	391.56	5.97	3.0	0.0	39.19	2.0	N	1.0		4.81	4.41	4.41	NEUTRAL	391.56	1.0	29.0	0.46	391.2511	3.0	0.0	1.0	1.71	1344515	438435	D011471	Prostatic Neoplasms	EFO:0000673	prostate adenocarcinoma	Cancer	ABIRATERONE ACETATE
WXCXUHSOUPDCQV-UHFFFAOYSA-N	4	464.44	3.99	4.0	1.0	76.44	3.0	N	0.0	13.05		4.16	4.16	NEUTRAL	464.44	2.0	32.0	0.55	464.093	6.0	1.0	0.0	-1.5	1679375	630886	D011471	Prostatic Neoplasms	EFO:0000673	prostate adenocarcinoma	Cancer	ENZALUTAMIDE
XRASPMIURGNCCH-UHFFFAOYSA-N	4	272.09	-1.12	5.0	5.0	153.11	4.0	N	0.0	0.66	6.68	-3.85	-7.39	ACID	272.09	1.0	16.0	0.43	271.9963	9.0	5.0	0.0	-0.56	1344913	83838	D011471	Prostatic Neoplasms	EFO:0000673	prostate adenocarcinoma	Cancer	ZOLEDRONIC ACID
XWXYUMMDTVBTOU-UHFFFAOYSA-N	4	317.22	2.45	4.0	1.0	92.55	2.0	N	0.0			2.25	2.25	NEUTRAL	317.22	1.0	22.0	0.51	317.0623	7.0	1.0	0.0	-1.46	1343266	249414	D011471	Prostatic Neoplasms	EFO:0000673	prostate adenocarcinoma	Cancer	NILUTAMIDE
ZAHQPTJLOCWVPG-UHFFFAOYSA-N	4	444.49	-0.14	10.0	8.0	163.18	12.0	N	1.0	8.21	9.22	0.75	-1.09	BASE	517.41	2.0	32.0	0.14	444.2009	10.0	8.0	1.0	0.22	1343508	840903	D011471	Prostatic Neoplasms	EFO:0000673	prostate adenocarcinoma	Cancer	MITOXANTRONE HYDROCHLORIDE
ZBVJFYPGLGEMIN-OYLNGHKZSA-N	4	1311.47													1699.85				1310.6309					1343274	674505	D011471	Prostatic Neoplasms	EFO:0000673	prostate adenocarcinoma	Cancer
AOMXMOCNKJTRQP-UHFFFAOYSA-N	4	623.64	3.75	11.0	2.0	132.61	9.0	N	2.0	9.07	7.69	3.94	3.66	NEUTRAL	623.64	5.0	44.0	0.24	623.1762	12.0	2.0	2.0	-1.7	2473734	1161221	D011471	Prostatic Neoplasms	MONDO:0008315	prostate cancer	Cancer	RELUGOLIX
AUTFSFUMNFDPLH-KYMMNHPFSA-N	4	1632.29													1692.34				1630.7488					1344440	1341219	D011471	Prostatic Neoplasms	MONDO:0008315	prostate cancer	Cancer
BLIJXOOIHRSQRB-PXYINDEMSA-N	4	398.85	2.67	6.0	3.0	119.62	6.0	N	0.0	9.81	2.37	2.45	2.44	NEUTRAL	398.85	3.0	28.0	0.59	398.1258	8.0	3.0	0.0	-2.19	2473478	2335156	D011471	Prostatic Neoplasms	MONDO:0008315	prostate cancer	Cancer	DAROLUTAMIDE
BMQGVNUXMIRLCK-OAGWZNDDSA-N	4	835.94	4.57	14.0	3.0	202.45	10.0	N	2.0	11.96		4.2	4.2	NEUTRAL	835.94	2.0	60.0	0.17	835.3779	15.0	3.0	2.0	1.81	1344899	675699	D011471	Prostatic Neoplasms	MONDO:0008315	prostate cancer	Cancer
HJBWBFZLDZWPHF-UHFFFAOYSA-N	4	477.44	3.53	5.0	1.0	89.33	3.0	N	0.0	13.05	0.19	3.46	3.46	NEUTRAL	477.44	2.0	33.0	0.54	477.0883	7.0	1.0	0.0	-1.41	2472755	1672700	D011471	Prostatic Neoplasms	MONDO:0008315	prostate cancer	Cancer	APALUTAMIDE
MBIDSOMXPLCOHS-XNHQSDQCSA-N	4	1209.42													1305.53				1208.6455					3590008	2537474	D011471	Prostatic Neoplasms	MONDO:0008315	prostate cancer	Cancer
OWAUGAMNPZHEOJ-YKZVIGSYSA-N	4	1323.53													1383.58				1322.6673					1343453	674460	D011471	Prostatic Neoplasms	MONDO:0008315	prostate cancer	Cancer
RGLRXNKKBLIBQS-XNHQSDQCSA-N	4	1209.42													1269.47				1208.6455					1343580	674726	D011471	Prostatic Neoplasms	MONDO:0008315	prostate cancer	Cancer	LEUPROLIDE ACETATE
RWRDJVNMSZYMDV-SIUYXFDKSA-L	4	296.91													293.92				292.9562					1706440	1380086	D011471	Prostatic Neoplasms	MONDO:0008315	prostate cancer	Cancer
SGMZJAMFUVOLNK-ULWFUOSBSA-M	4	139.63													138.63				139.0764					1679380	1369603	D011471	Prostatic Neoplasms	MONDO:0008315	prostate cancer	Cancer
UVIQSJCZCSLXRZ-UBUQANBQSA-N	4	391.56	5.97	3.0	0.0	39.19	2.0	N	1.0		4.81	4.41	4.41	NEUTRAL	391.56	1.0	29.0	0.46	391.2511	3.0	0.0	1.0	1.71	1344515	438435	D011471	Prostatic Neoplasms	MONDO:0008315	prostate cancer	Cancer	ABIRATERONE ACETATE
WXCXUHSOUPDCQV-UHFFFAOYSA-N	4	464.44	3.99	4.0	1.0	76.44	3.0	N	0.0	13.05		4.16	4.16	NEUTRAL	464.44	2.0	32.0	0.55	464.093	6.0	1.0	0.0	-1.5	1679375	630886	D011471	Prostatic Neoplasms	MONDO:0008315	prostate cancer	Cancer	ENZALUTAMIDE
XRASPMIURGNCCH-UHFFFAOYSA-N	4	272.09	-1.12	5.0	5.0	153.11	4.0	N	0.0	0.66	6.68	-3.85	-7.39	ACID	272.09	1.0	16.0	0.43	271.9963	9.0	5.0	0.0	-0.56	1344913	83838	D011471	Prostatic Neoplasms	MONDO:0008315	prostate cancer	Cancer	ZOLEDRONIC ACID
XWXYUMMDTVBTOU-UHFFFAOYSA-N	4	317.22	2.45	4.0	1.0	92.55	2.0	N	0.0			2.25	2.25	NEUTRAL	317.22	1.0	22.0	0.51	317.0623	7.0	1.0	0.0	-1.46	1343266	249414	D011471	Prostatic Neoplasms	MONDO:0008315	prostate cancer	Cancer	NILUTAMIDE
ZAHQPTJLOCWVPG-UHFFFAOYSA-N	4	444.49	-0.14	10.0	8.0	163.18	12.0	N	1.0	8.21	9.22	0.75	-1.09	BASE	517.41	2.0	32.0	0.14	444.2009	10.0	8.0	1.0	0.22	1343508	840903	D011471	Prostatic Neoplasms	MONDO:0008315	prostate cancer	Cancer	MITOXANTRONE HYDROCHLORIDE
AUTFSFUMNFDPLH-KYMMNHPFSA-N	4	1632.29													1692.34				1630.7488					1344440	1341219	D011471	Prostatic Neoplasms	EFO:0001663	prostate carcinoma	Cancer
BLIJXOOIHRSQRB-PXYINDEMSA-N	4	398.85	2.67	6.0	3.0	119.62	6.0	N	0.0	9.81	2.37	2.45	2.44	NEUTRAL	398.85	3.0	28.0	0.59	398.1258	8.0	3.0	0.0	-2.19	2473478	2335156	D011471	Prostatic Neoplasms	EFO:0001663	prostate carcinoma	Cancer	DAROLUTAMIDE
BMQGVNUXMIRLCK-OAGWZNDDSA-N	4	835.94	4.57	14.0	3.0	202.45	10.0	N	2.0	11.96		4.2	4.2	NEUTRAL	835.94	2.0	60.0	0.17	835.3779	15.0	3.0	2.0	1.81	1344899	675699	D011471	Prostatic Neoplasms	EFO:0001663	prostate carcinoma	Cancer
DBEPLOCGEIEOCV-WSBQPABSSA-N	4	372.55	3.81	2.0	2.0	58.2	1.0	N	0.0		0.33	3.07	3.07	NEUTRAL	372.55	0.0	27.0	0.74	372.2777	4.0	2.0	0.0	1.84	1344490	33679	D011471	Prostatic Neoplasms	EFO:0001663	prostate carcinoma	Cancer	FINASTERIDE
HJBWBFZLDZWPHF-UHFFFAOYSA-N	4	477.44	3.53	5.0	1.0	89.33	3.0	N	0.0	13.05	0.19	3.46	3.46	NEUTRAL	477.44	2.0	33.0	0.54	477.0883	7.0	1.0	0.0	-1.41	2472755	1672700	D011471	Prostatic Neoplasms	EFO:0001663	prostate carcinoma	Cancer	APALUTAMIDE
JWJOTENAMICLJG-QWBYCMEYSA-N	4	528.54	6.58	2.0	2.0	58.2	2.0	N	2.0	12.56		5.79	5.79	NEUTRAL	528.54	1.0	37.0	0.43	528.2211	4.0	2.0	2.0	0.74	1343726	674920	D011471	Prostatic Neoplasms	EFO:0001663	prostate carcinoma	Cancer	DUTASTERIDE
KFZMGEQAYNKOFK-UHFFFAOYSA-N	4	60.1	0.39	1.0	1.0	20.23	0.0	Y	0.0			0.25	0.25	NEUTRAL	60.1	0.0	4.0	0.43	60.0575	1.0	1.0	0.0	0.52	1344866	17025	D011471	Prostatic Neoplasms	EFO:0001663	prostate carcinoma	Cancer	ISOPROPYL ALCOHOL
MKXKFYHWDHIYRV-UHFFFAOYSA-N	4	276.21	3.21	3.0	1.0	72.24	3.0	N	0.0	12.81		3.27	3.27	NEUTRAL	276.21	1.0	19.0	0.68	276.0722	5.0	1.0	0.0	-1.76	1344083	52087	D011471	Prostatic Neoplasms	EFO:0001663	prostate carcinoma	Cancer	FLUTAMIDE
RGLRXNKKBLIBQS-XNHQSDQCSA-N	4	1209.42													1269.47				1208.6455					1343580	674726	D011471	Prostatic Neoplasms	EFO:0001663	prostate carcinoma	Cancer	LEUPROLIDE ACETATE
RWRDJVNMSZYMDV-SIUYXFDKSA-L	4	296.91													293.92				292.9562					1706440	1380086	D011471	Prostatic Neoplasms	EFO:0001663	prostate carcinoma	Cancer
UVIQSJCZCSLXRZ-UBUQANBQSA-N	4	391.56	5.97	3.0	0.0	39.19	2.0	N	1.0		4.81	4.41	4.41	NEUTRAL	391.56	1.0	29.0	0.46	391.2511	3.0	0.0	1.0	1.71	1344515	438435	D011471	Prostatic Neoplasms	EFO:0001663	prostate carcinoma	Cancer	ABIRATERONE ACETATE
WXCXUHSOUPDCQV-UHFFFAOYSA-N	4	464.44	3.99	4.0	1.0	76.44	3.0	N	0.0	13.05		4.16	4.16	NEUTRAL	464.44	2.0	32.0	0.55	464.093	6.0	1.0	0.0	-1.5	1679375	630886	D011471	Prostatic Neoplasms	EFO:0001663	prostate carcinoma	Cancer	ENZALUTAMIDE
XRASPMIURGNCCH-UHFFFAOYSA-N	4	272.09	-1.12	5.0	5.0	153.11	4.0	N	0.0	0.66	6.68	-3.85	-7.39	ACID	272.09	1.0	16.0	0.43	271.9963	9.0	5.0	0.0	-0.56	1344913	83838	D011471	Prostatic Neoplasms	EFO:0001663	prostate carcinoma	Cancer	ZOLEDRONIC ACID
YECIFGHRMFEPJK-UHFFFAOYSA-N	4	234.34	2.58	2.0	1.0	32.34	5.0	N	0.0	13.78	7.75	2.84	2.33	NEUTRAL	288.82	1.0	17.0	0.85	234.1732	3.0	1.0	0.0	-1.69	1344529	674360	D011471	Prostatic Neoplasms	EFO:0001663	prostate carcinoma	Cancer
ZAHQPTJLOCWVPG-UHFFFAOYSA-N	4	444.49	-0.14	10.0	8.0	163.18	12.0	N	1.0	8.21	9.22	0.75	-1.09	BASE	517.41	2.0	32.0	0.14	444.2009	10.0	8.0	1.0	0.22	1343508	840903	D011471	Prostatic Neoplasms	EFO:0001663	prostate carcinoma	Cancer	MITOXANTRONE HYDROCHLORIDE
ZBVJFYPGLGEMIN-OYLNGHKZSA-N	4	1311.47													1699.85				1310.6309					1343274	674505	D011471	Prostatic Neoplasms	EFO:0001663	prostate carcinoma	Cancer
ZZIZZTHXZRDOFM-XFULWGLBSA-N	4	408.52	2.34	6.0	2.0	99.88	11.0	N	0.0	9.93	9.28	2.04	0.47	BASE	444.98	2.0	28.0	0.55	408.1719	7.0	3.0	0.0	-1.02	1343291	674865	D011471	Prostatic Neoplasms	EFO:0001663	prostate carcinoma	Cancer
HJBWBFZLDZWPHF-UHFFFAOYSA-N	4	477.44	3.53	5.0	1.0	89.33	3.0	N	0.0	13.05	0.19	3.46	3.46	NEUTRAL	477.44	2.0	33.0	0.54	477.0883	7.0	1.0	0.0	-1.41	2472755	1672700	D064129	Prostatic Neoplasms, Castration-Resistant	MONDO:0008315	prostate cancer	Cancer	APALUTAMIDE
HJBWBFZLDZWPHF-UHFFFAOYSA-N	4	477.44	3.53	5.0	1.0	89.33	3.0	N	0.0	13.05	0.19	3.46	3.46	NEUTRAL	477.44	2.0	33.0	0.54	477.0883	7.0	1.0	0.0	-1.41	2472755	1672700	D064129	Prostatic Neoplasms, Castration-Resistant	EFO:0001663	prostate carcinoma	Cancer	APALUTAMIDE
MWWSFMDVAYGXBV-RUELKSSGSA-N	4	543.53	0.0	12.0	6.0	206.07	5.0	N	3.0	8.0	9.03	0.53	0.1	BASE	579.99	2.0	39.0	0.24	543.1741	12.0	7.0	3.0	1.81	1344690	462435	D012509	Sarcoma	MONDO:0017387	epithelioid sarcoma	Cancer	DOXORUBICIN HYDROCHLORIDE
MQHIQUBXFFAOMK-UHFFFAOYSA-N	4	437.53	3.14	8.0	2.0	119.03	5.0	N	0.0	10.41	4.36	3.55	3.55	NEUTRAL	473.99	4.0	31.0	0.49	437.1634	9.0	3.0	0.0	-1.7	1344456	675684	D012509	Sarcoma	EFO:0000691	sarcoma	Cancer
MWWSFMDVAYGXBV-RUELKSSGSA-N	4	543.53	0.0	12.0	6.0	206.07	5.0	N	3.0	8.0	9.03	0.53	0.1	BASE	579.99	2.0	39.0	0.24	543.1741	12.0	7.0	3.0	1.81	1344690	462435	D012509	Sarcoma	EFO:0000691	sarcoma	Cancer	DOXORUBICIN HYDROCHLORIDE
UQRICAQPWZSJNF-UHFFFAOYSA-N	4	572.75	4.73	6.0	2.0	86.9	9.0	N	1.0	11.64	7.19	3.45	3.24	NEUTRAL	653.66	3.0	42.0	0.39	572.3363	8.0	2.0	1.0	-1.18	3133876	2464691	D012509	Sarcoma	EFO:0000691	sarcoma	Cancer
MQHIQUBXFFAOMK-UHFFFAOYSA-N	4	437.53	3.14	8.0	2.0	119.03	5.0	N	0.0	10.41	4.36	3.55	3.55	NEUTRAL	473.99	4.0	31.0	0.49	437.1634	9.0	3.0	0.0	-1.7	1344456	675684	D012509	Sarcoma	EFO:1001968	soft tissue sarcoma	Cancer
MWWSFMDVAYGXBV-RUELKSSGSA-N	4	543.53	0.0	12.0	6.0	206.07	5.0	N	3.0	8.0	9.03	0.53	0.1	BASE	579.99	2.0	39.0	0.24	543.1741	12.0	7.0	3.0	1.81	1344690	462435	D012509	Sarcoma	EFO:1001968	soft tissue sarcoma	Cancer	DOXORUBICIN HYDROCHLORIDE
MWWSFMDVAYGXBV-RUELKSSGSA-N	4	543.53	0.0	12.0	6.0	206.07	5.0	N	3.0	8.0	9.03	0.53	0.1	BASE	579.99	2.0	39.0	0.24	543.1741	12.0	7.0	3.0	1.81	1344690	462435	D012514	Sarcoma, Kaposi	EFO:0000558	Kaposi's sarcoma	Cancer	DOXORUBICIN HYDROCHLORIDE
BRCYOXKEDFAUSA-UHFFFAOYSA-N	4	446.56	2.72	8.0	2.0	91.21	3.0	N	0.0	11.59	7.65	2.74	2.29	NEUTRAL	519.48	3.0	33.0	0.64	446.2543	9.0	2.0	0.0	-0.89	3490049	2486532	D055752	Small Cell Lung Carcinoma	EFO:0000702	small cell lung carcinoma	Cancer
DGHHQBMTXTWTJV-BQAIUKQQSA-N	4	421.45	1.85	8.0	2.0	104.89	3.0	N	0.0	8.0	9.75	-0.33	-0.91	BASE	457.91	3.0	31.0	0.49	421.1638	8.0	2.0	0.0	0.9	1343205	456266	D055752	Small Cell Lung Carcinoma	EFO:0000702	small cell lung carcinoma	Cancer	TOPOTECAN HYDROCHLORIDE
LIQODXNTTZAGID-OCBXBXKTSA-N	4	668.54	1.1	14.0	4.0	207.36	7.0	N	2.0	1.46		0.51	-2.86	ACID	668.54	2.0	46.0	0.24	668.1506	16.0	4.0	2.0	1.88	1343568	674596	D055752	Small Cell Lung Carcinoma	EFO:0000702	small cell lung carcinoma	Cancer
YDDMIZRDDREKEP-HWTBNCOESA-N	4	784.89	4.19	14.0	4.0	164.28	3.0	N	2.0	9.34	7.19	4.52	4.29	NEUTRAL	784.89	4.0	56.0	0.17	784.2778	14.0	4.0	2.0	1.33	3133091	2335487	D055752	Small Cell Lung Carcinoma	EFO:0000702	small cell lung carcinoma	Cancer
ANMYAHDLKVNJJO-LTCKWSDVSA-M	4	776.87	4.56	4.0	3.0	92.78	5.0	N	1.0	0.27	9.43	3.73	3.44	ZWITTERION	816.87	2.0	24.0	0.39	776.6867	5.0	4.0	1.0	0.6	1343091	1376011	D013964	Thyroid Neoplasms	EFO:1002017	differentiated thyroid carcinoma	Cancer
SBXXSUDPJJJJLC-YDALLXLXSA-M	4	650.98	3.95	4.0	3.0	92.78	5.0	N	1.0	0.3	9.48	2.8	2.76	ZWITTERION	672.96	2.0	23.0	0.43	650.7901	5.0	4.0	1.0	0.63	1344560	675070	D013964	Thyroid Neoplasms	EFO:1002017	differentiated thyroid carcinoma	Cancer	LIOTHYRONINE SODIUM
HFCFMRYTXDINDK-WNQIDUERSA-N	4	501.51	5.54	6.0	2.0	98.78	8.0	N	2.0	13.46	5.9	4.66	4.65	NEUTRAL	635.6	4.0	37.0	0.31	501.17	8.0	2.0	2.0	-0.76	1699873	1376138	D013964	Thyroid Neoplasms	EFO:0000641	papillary thyroid carcinoma	Cancer	CABOZANTINIB S-MALATE
IVDHYUQIDRJSTI-UHFFFAOYSA-N	4	464.83	5.55	4.0	3.0	92.35	5.0	N	1.0	11.55	3.03	4.34	4.34	NEUTRAL	637.04	3.0	32.0	0.46	464.0863	7.0	3.0	1.0	-1.46	1344744	674436	D013964	Thyroid Neoplasms	EFO:0000641	papillary thyroid carcinoma	Cancer	SORAFENIB TOSYLATE
UHTHHESEBZOYNR-UHFFFAOYSA-N	4	475.36	4.43	5.0	1.0	62.74	5.0	N	0.0		9.15	3.9	2.14	BASE	475.36	3.0	30.0	0.59	474.1067	6.0	1.0	0.0	-0.87	1343277	33576	D013964	Thyroid Neoplasms	EFO:0000641	papillary thyroid carcinoma	Cancer	VANDETANIB
WOSKHXYHFSIKNG-UHFFFAOYSA-N	4	426.86	4.07	5.0	3.0	115.57	6.0	N	0.0	12.37	5.4	2.52	2.52	NEUTRAL	426.86	3.0	30.0	0.55	426.1095	8.0	4.0	0.0	-1.35	1699856	716009	D013964	Thyroid Neoplasms	EFO:0000641	papillary thyroid carcinoma	Cancer	LENVATINIB
ANMYAHDLKVNJJO-LTCKWSDVSA-M	4	776.87	4.56	4.0	3.0	92.78	5.0	N	1.0	0.27	9.43	3.73	3.44	ZWITTERION	816.87	2.0	24.0	0.39	776.6867	5.0	4.0	1.0	0.6	1343091	1376011	D013964	Thyroid Neoplasms	MONDO:0002108	thyroid cancer	Cancer
FVAUCKIRQBBSSJ-LAIFMVDKSA-M	4	149.89													153.9				149.8942					1344633	675035	D013964	Thyroid Neoplasms	MONDO:0002108	thyroid cancer	Cancer
HFCFMRYTXDINDK-WNQIDUERSA-N	4	501.51	5.54	6.0	2.0	98.78	8.0	N	2.0	13.46	5.9	4.66	4.65	NEUTRAL	635.6	4.0	37.0	0.31	501.17	8.0	2.0	2.0	-0.76	1699873	1376138	D013964	Thyroid Neoplasms	MONDO:0002108	thyroid cancer	Cancer	CABOZANTINIB S-MALATE
HWLFIUUAYLEFCT-UHFFFAOYSA-N	4	426.86	4.07	5.0	3.0	115.57	6.0	N	0.0	12.37	5.4	2.52	2.52	NEUTRAL	522.97	3.0	30.0	0.55	426.1095	8.0	4.0	0.0	-1.35	1702600	1377974	D013964	Thyroid Neoplasms	MONDO:0002108	thyroid cancer	Cancer
IVDHYUQIDRJSTI-UHFFFAOYSA-N	4	464.83	5.55	4.0	3.0	92.35	5.0	N	1.0	11.55	3.03	4.34	4.34	NEUTRAL	637.04	3.0	32.0	0.46	464.0863	7.0	3.0	1.0	-1.46	1344744	674436	D013964	Thyroid Neoplasms	MONDO:0002108	thyroid cancer	Cancer	SORAFENIB TOSYLATE
OQUFJVRYDFIQBW-UHFFFAOYSA-N	4	693.54													693.54				693.0918					1702651	1378011	D013964	Thyroid Neoplasms	MONDO:0002108	thyroid cancer	Cancer
UHTHHESEBZOYNR-UHFFFAOYSA-N	4	475.36	4.43	5.0	1.0	62.74	5.0	N	0.0		9.15	3.9	2.14	BASE	475.36	3.0	30.0	0.59	474.1067	6.0	1.0	0.0	-0.87	1343277	33576	D013964	Thyroid Neoplasms	MONDO:0002108	thyroid cancer	Cancer	VANDETANIB
WOSKHXYHFSIKNG-UHFFFAOYSA-N	4	426.86	4.07	5.0	3.0	115.57	6.0	N	0.0	12.37	5.4	2.52	2.52	NEUTRAL	426.86	3.0	30.0	0.55	426.1095	8.0	4.0	0.0	-1.35	1699856	716009	D013964	Thyroid Neoplasms	MONDO:0002108	thyroid cancer	Cancer	LENVATINIB
XIIOFHFUYBLOLW-UHFFFAOYSA-N	4	525.61	3.28	10.0	1.0	112.04	8.0	N	1.0		6.28	3.14	3.11	NEUTRAL	525.61	4.0	39.0	0.37	525.2488	10.0	1.0	1.0	-1.27	3460682	2429562	D013964	Thyroid Neoplasms	MONDO:0002108	thyroid cancer	Cancer	SELPERCATINIB
YKGMKSIHIVVYKY-UHFFFAOYSA-N	4	519.57	5.36	7.0	2.0	110.86	5.0	N	2.0	7.16	2.97	5.46	5.1	NEUTRAL	615.68	4.0	35.0	0.37	519.1011	7.0	3.0	2.0	-1.24	1702634	1377999	D013964	Thyroid Neoplasms	MONDO:0002108	thyroid cancer	Cancer
ANMYAHDLKVNJJO-LTCKWSDVSA-M	4	776.87	4.56	4.0	3.0	92.78	5.0	N	1.0	0.27	9.43	3.73	3.44	ZWITTERION	816.87	2.0	24.0	0.39	776.6867	5.0	4.0	1.0	0.6	1343091	1376011	D013964	Thyroid Neoplasms	EFO:0002892	thyroid carcinoma	Cancer
FVAUCKIRQBBSSJ-LAIFMVDKSA-M	4	149.89													153.9				149.8942					1344633	675035	D013964	Thyroid Neoplasms	EFO:0002892	thyroid carcinoma	Cancer
FVAUCKIRQBBSSJ-VVUPZWBASA-M	4	149.89													145.9				149.8942					1343193	675034	D013964	Thyroid Neoplasms	EFO:0002892	thyroid carcinoma	Cancer
HFCFMRYTXDINDK-WNQIDUERSA-N	4	501.51	5.54	6.0	2.0	98.78	8.0	N	2.0	13.46	5.9	4.66	4.65	NEUTRAL	635.6	4.0	37.0	0.31	501.17	8.0	2.0	2.0	-0.76	1699873	1376138	D013964	Thyroid Neoplasms	EFO:0002892	thyroid carcinoma	Cancer	CABOZANTINIB S-MALATE
HWLFIUUAYLEFCT-UHFFFAOYSA-N	4	426.86	4.07	5.0	3.0	115.57	6.0	N	0.0	12.37	5.4	2.52	2.52	NEUTRAL	522.97	3.0	30.0	0.55	426.1095	8.0	4.0	0.0	-1.35	1702600	1377974	D013964	Thyroid Neoplasms	EFO:0002892	thyroid carcinoma	Cancer
IVDHYUQIDRJSTI-UHFFFAOYSA-N	4	464.83	5.55	4.0	3.0	92.35	5.0	N	1.0	11.55	3.03	4.34	4.34	NEUTRAL	637.04	3.0	32.0	0.46	464.0863	7.0	3.0	1.0	-1.46	1344744	674436	D013964	Thyroid Neoplasms	EFO:0002892	thyroid carcinoma	Cancer	SORAFENIB TOSYLATE
UHTHHESEBZOYNR-UHFFFAOYSA-N	4	475.36	4.43	5.0	1.0	62.74	5.0	N	0.0		9.15	3.9	2.14	BASE	475.36	3.0	30.0	0.59	474.1067	6.0	1.0	0.0	-0.87	1343277	33576	D013964	Thyroid Neoplasms	EFO:0002892	thyroid carcinoma	Cancer	VANDETANIB
WOSKHXYHFSIKNG-UHFFFAOYSA-N	4	426.86	4.07	5.0	3.0	115.57	6.0	N	0.0	12.37	5.4	2.52	2.52	NEUTRAL	426.86	3.0	30.0	0.55	426.1095	8.0	4.0	0.0	-1.35	1699856	716009	D013964	Thyroid Neoplasms	EFO:0002892	thyroid carcinoma	Cancer	LENVATINIB
YKGMKSIHIVVYKY-UHFFFAOYSA-N	4	519.57	5.36	7.0	2.0	110.86	5.0	N	2.0	7.16	2.97	5.46	5.1	NEUTRAL	615.68	4.0	35.0	0.37	519.1011	7.0	3.0	2.0	-1.24	1702634	1377999	D013964	Thyroid Neoplasms	EFO:0002892	thyroid carcinoma	Cancer
CZKPOZZJODAYPZ-LROMGURASA-N	4	831.98	-1.84	11.0	11.0	323.89	10.0	N	3.0	3.97	11.45	-5.06	-5.06	ZWITTERION	831.98	2.0	57.0	0.05	831.3156	20.0	13.0	3.0	0.84	1344232	191902	D054058	Acute Coronary Syndrome	EFO:0005672	acute coronary syndrome	Cardiovascular diseases
FDEODCTUSIWGLK-RSAXXLAASA-N	4	321.83	3.67	4.0	0.0	29.54	3.0	N	0.0		4.77	4.03	4.03	NEUTRAL	419.91	2.0	21.0	0.81	321.059	3.0	0.0	0.0	-1.58	1344704	630396	D054058	Acute Coronary Syndrome	EFO:0005672	acute coronary syndrome	Cardiovascular diseases	CLOPIDOGREL BISULFATE
JALHGCPDPSNJNY-UHFFFAOYSA-N	4	373.45	3.89	5.0	0.0	46.61	5.0	N	0.0		5.12	4.31	4.3	NEUTRAL	409.91	2.0	26.0	0.75	373.1148	4.0	0.0	0.0	-0.92	1344889	675724	D054058	Acute Coronary Syndrome	EFO:0005672	acute coronary syndrome	Cardiovascular diseases
OEKWJQXRCDYSHL-FNOIDJSQSA-N	4	522.58	2.01	11.0	4.0	138.44	10.0	N	2.0	12.94	1.06	2.28	2.28	NEUTRAL	522.58	3.0	36.0	0.23	522.1861	10.0	4.0	1.0	-0.87	1392859	416772	D054058	Acute Coronary Syndrome	EFO:0005672	acute coronary syndrome	Cardiovascular diseases	TICAGRELOR
FQCKMBLVYCEXJB-MNSAWQCASA-L	4	558.65	6.31	5.0	4.0	111.79	12.0	N	2.0	4.31		5.39	2.43	ACID	1155.36	4.0	41.0	0.16	558.253	7.0	4.0	2.0	-0.41	1344888	407354	D000787	Angina Pectoris	EFO:0003913	angina pectoris	Cardiovascular diseases	ATORVASTATIN CALCIUM
GHOSNRCGJFBJIB-UHFFFAOYSA-N	4	610.67	6.32	11.0	1.0	143.34	10.0	N	3.0	5.85	1.45	8.17	6.9	ACID	610.67	5.0	45.0	0.14	610.254	12.0	1.0	3.0	-0.61	1344584	116349	D000787	Angina Pectoris	EFO:0003913	angina pectoris	Cardiovascular diseases	CANDESARTAN CILEXETIL
HDRXZJPWHTXQRI-BHDTVMLSSA-N	4	414.53	3.37	6.0	0.0	59.08	6.0	N	0.0	12.86	8.18	2.73	1.89	NEUTRAL	450.99	2.0	29.0	0.68	414.1613	6.0	0.0	0.0	-0.13	1344188	545509	D000787	Angina Pectoris	EFO:0003913	angina pectoris	Cardiovascular diseases	DILTIAZEM HYDROCHLORIDE
JIVPVXMEBJLZRO-UHFFFAOYSA-N	4	338.77	0.92	4.0	3.0	109.49	2.0	N	0.0	8.76		1.6	1.59	NEUTRAL	338.77	2.0	22.0	0.76	338.0128	6.0	4.0	0.0	-0.64	1343337	134333	D000787	Angina Pectoris	EFO:0003913	angina pectoris	Cardiovascular diseases	CHLORTHALIDONE
JZUFKLXOESDKRF-UHFFFAOYSA-N	4	297.75	-0.35	5.0	3.0	118.36	1.0	N	0.0	9.09		-0.58	-0.58	NEUTRAL	297.75	1.0	17.0	0.65	296.9645	7.0	4.0	0.0	-1.23	1344063	2045	D000787	Angina Pectoris	EFO:0003913	angina pectoris	Cardiovascular diseases	HYDROCHLOROTHIAZIDE
METKIMKYRPQLGS-UHFFFAOYSA-N	4	266.34	0.45	4.0	3.0	84.58	8.0	N	0.0		9.67	0.43	-1.8	BASE	266.34	1.0	19.0	0.64	266.163	5.0	4.0	0.0	-0.62	1344114	1279	D000787	Angina Pectoris	EFO:0003913	angina pectoris	Cardiovascular diseases	ATENOLOL
MOYKHGMNXAOIAT-JGWLITMVSA-N	4	236.14	-1.06	8.0	0.0	123.2	4.0	N	0.0			-0.01	-0.01	NEUTRAL	236.14	0.0	16.0	0.45	236.0281	10.0	0.0	0.0	-0.02	1343864	556	D000787	Angina Pectoris	EFO:0003913	angina pectoris	Cardiovascular diseases	ISOSORBIDE DINITRATE
RGHAZVBIOOEVQX-UHFFFAOYSA-N	4	267.37	1.61	4.0	2.0	50.72	9.0	N	0.0		9.67	1.76	-0.47	BASE	652.83	1.0	19.0	0.71	267.1834	4.0	2.0	0.0	-0.38	1343910	1533286	D000787	Angina Pectoris	EFO:0003913	angina pectoris	Cardiovascular diseases
SNIOPGDIGTZGOP-UHFFFAOYSA-N	4	227.08	-1.02	9.0	0.0	157.11	8.0	N	0.0			0.26	0.26	NEUTRAL	227.08	0.0	15.0	0.37	227.0026	12.0	0.0	1.0	-0.04	1344306	37493	D000787	Angina Pectoris	EFO:0003913	angina pectoris	Cardiovascular diseases
VWPOSFSPZNDTMJ-UCWKZMIHSA-N	4	309.41	0.63	5.0	4.0	81.95	5.0	N	0.0	13.59	9.76	0.87	-1.44	BASE	309.41	1.0	22.0	0.64	309.194	5.0	4.0	0.0	0.26	1343142	27570	D000787	Angina Pectoris	EFO:0003913	angina pectoris	Cardiovascular diseases	NADOLOL
XKLMZUWKNUAPSZ-UHFFFAOYSA-N	4	427.55	2.31	6.0	2.0	74.27	9.0	N	0.0	13.6	6.77	2.83	2.74	NEUTRAL	427.55	2.0	31.0	0.64	427.2471	7.0	2.0	0.0	-1.32	1343499	341382	D000787	Angina Pectoris	EFO:0003913	angina pectoris	Cardiovascular diseases	RANOLAZINE
YGULWPYYGQCFMP-UHFFFAOYSA-N	4	267.37	1.61	4.0	2.0	50.72	9.0	N	0.0		9.67	1.76	-0.47	BASE	684.82	1.0	19.0	0.71	267.1834	4.0	2.0	0.0	-0.38	1343068	1355926	D000787	Angina Pectoris	EFO:0003913	angina pectoris	Cardiovascular diseases	METOPROLOL TARTRATE
YWXYYJSYQOXTPL-SLPGGIOYSA-N	4	191.14	-1.28	6.0	1.0	91.06	2.0	N	0.0	13.34		-0.71	-0.71	NEUTRAL	191.14	0.0	13.0	0.43	191.043	7.0	1.0	0.0	0.58	1343339	263453	D000787	Angina Pectoris	EFO:0003913	angina pectoris	Cardiovascular diseases
ZMRUPTIKESYGQW-UHFFFAOYSA-N	4	259.35	2.58	3.0	2.0	41.49	6.0	N	0.0		9.67	2.58	0.36	BASE	295.81	2.0	19.0	0.84	259.1572	3.0	2.0	0.0	-0.47	1343430	505776	D000787	Angina Pectoris	EFO:0003913	angina pectoris	Cardiovascular diseases	PROPRANOLOL HYDROCHLORIDE
ZPBWCRDSRKPIDG-UHFFFAOYSA-N	4	408.88	2.27	7.0	2.0	99.88	8.0	N	0.0		9.45	1.64	-0.37	BASE	567.06	1.0	28.0	0.5	408.1452	7.0	3.0	0.0	-0.78	1343826	674353	D000787	Angina Pectoris	EFO:0003913	angina pectoris	Cardiovascular diseases	AMLODIPINE BESYLATE
ZPBWCRDSRKPIDG-UHFFFAOYSA-N	4	408.88	2.27	7.0	2.0	99.88	8.0	N	0.0		9.45	1.64	-0.37	BASE	567.06	1.0	28.0	0.5	408.1452	7.0	3.0	0.0	-0.78	1343826	674353	D000788	Angina Pectoris, Variant	EFO:1000013	Prinzmetal's angina	Cardiovascular diseases	AMLODIPINE BESYLATE
FQCKMBLVYCEXJB-MNSAWQCASA-L	4	558.65	6.31	5.0	4.0	111.79	12.0	N	2.0	4.31		5.39	2.43	ACID	1155.36	4.0	41.0	0.16	558.253	7.0	4.0	2.0	-0.41	1344888	407354	D060050	Angina, Stable	EFO:0003913	angina pectoris	Cardiovascular diseases	ATORVASTATIN CALCIUM
HDRXZJPWHTXQRI-BHDTVMLSSA-N	4	414.53	3.37	6.0	0.0	59.08	6.0	N	0.0	12.86	8.18	2.73	1.89	NEUTRAL	450.99	2.0	29.0	0.68	414.1613	6.0	0.0	0.0	-0.13	1344188	545509	D060050	Angina, Stable	EFO:0003913	angina pectoris	Cardiovascular diseases	DILTIAZEM HYDROCHLORIDE
ZPBWCRDSRKPIDG-UHFFFAOYSA-N	4	408.88	2.27	7.0	2.0	99.88	8.0	N	0.0		9.45	1.64	-0.37	BASE	567.06	1.0	28.0	0.5	408.1452	7.0	3.0	0.0	-0.78	1343826	674353	D060050	Angina, Stable	EFO:0003913	angina pectoris	Cardiovascular diseases	AMLODIPINE BESYLATE
FDEODCTUSIWGLK-RSAXXLAASA-N	4	321.83	3.67	4.0	0.0	29.54	3.0	N	0.0		4.77	4.03	4.03	NEUTRAL	419.91	2.0	21.0	0.81	321.059	3.0	0.0	0.0	-1.58	1344704	630396	D000789	Angina, Unstable	EFO:1000985	intermediate coronary syndrome	Cardiovascular diseases	CLOPIDOGREL BISULFATE
OIRCOABEOLEUMC-GEJPAHFPSA-N	4	2180.32													2180.32				2178.9858					1343618	1376019	D000789	Angina, Unstable	EFO:1000985	intermediate coronary syndrome	Cardiovascular diseases
ABTXGJFUQRCPNH-UHFFFAOYSA-N	4	235.33	1.34	3.0	2.0	58.36	6.0	N	0.0		9.04	0.95	-0.7	BASE	271.79	1.0	17.0	0.73	235.1685	4.0	3.0	0.0	-1.4	1344667	21845	D001145	Arrhythmias, Cardiac	EFO:0004269	cardiac arrhythmia	Cardiovascular diseases	PROCAINAMIDE HYDROCHLORIDE
ALOBUEHUHMBRLE-UHFFFAOYSA-N	4	384.59	4.16	4.0	2.0	69.64	14.0	N	0.0	9.72	10.4	2.54	0.53	BASE	384.59	1.0	26.0	0.47	384.2447	5.0	2.0	0.0	-0.75	2792064	12608	D001145	Arrhythmias, Cardiac	EFO:0004269	cardiac arrhythmia	Cardiovascular diseases	IBUTILIDE
BUJAGSGYPOAWEI-UHFFFAOYSA-N	4	192.26	1.59	2.0	2.0	55.12	2.0	Y	0.0	13.65	8.23	1.88	1.0	NEUTRAL	192.26	1.0	14.0	0.75	192.1263	3.0	3.0	0.0	-1.14	1699255	583520	D001145	Arrhythmias, Cardiac	EFO:0004269	cardiac arrhythmia	Cardiovascular diseases
CGDDQFMPGMYYQP-UHFFFAOYSA-N	4	339.48	3.36	3.0	1.0	59.22	8.0	N	0.0		10.42	3.47	0.57	BASE	437.48	2.0	25.0	0.8	339.2311	4.0	2.0	0.0	-0.74	1343204	674971	D001145	Arrhythmias, Cardiac	EFO:0004269	cardiac arrhythmia	Cardiovascular diseases
DJBNUMBKLMJRSA-UHFFFAOYSA-N	4	414.35	3.44	4.0	2.0	59.59	7.0	N	0.0	13.68	9.62	3.19	1.01	BASE	414.35	1.0	28.0	0.67	414.1378	5.0	2.0	0.0	-0.9	2790820	27588	D001145	Arrhythmias, Cardiac	EFO:0004269	cardiac arrhythmia	Cardiovascular diseases	FLECAINIDE
DOQPXTMNIUCOSY-UHFFFAOYSA-N	4	454.61	5.09	6.0	0.0	63.95	13.0	N	1.0		9.68	5.04	2.79	BASE	491.07	2.0	33.0	0.42	454.2832	6.0	0.0	1.0	-0.07	1344407	250508	D001145	Arrhythmias, Cardiac	EFO:0004269	cardiac arrhythmia	Cardiovascular diseases	VERAPAMIL HYDROCHLORIDE
FUBVWMNBEHXPSU-UHFFFAOYSA-N	4	427.53	4.11	6.0	1.0	71.11	5.0	N	0.0	12.9	6.73	3.07	2.99	NEUTRAL	427.53	2.0	30.0	0.77	427.1566	7.0	1.0	0.0	-1.75	1703387	139866	D001145	Arrhythmias, Cardiac	EFO:0004269	cardiac arrhythmia	Cardiovascular diseases	MORICIZINE
IXTMWRCNAAVVAI-UHFFFAOYSA-N	4	441.58	1.98	6.0	2.0	104.81	11.0	N	0.0	10.15	8.99	0.24	-1.05	BASE	441.58	2.0	29.0	0.55	441.1392	8.0	2.0	0.0	-1.07	1343202	5638	D001145	Arrhythmias, Cardiac	EFO:0004269	cardiac arrhythmia	Cardiovascular diseases	DOFETILIDE
IYIKLHRQXLHMJQ-UHFFFAOYSA-N	4	645.32	6.94	4.0	0.0	42.68	11.0	N	2.0		8.47	7.64	6.53	NEUTRAL	645.32	3.0	31.0	0.17	645.0237	4.0	0.0	2.0	-0.38	2790789	27185	D001145	Arrhythmias, Cardiac	EFO:0004269	cardiac arrhythmia	Cardiovascular diseases	AMIODARONE
JWHAUXFOSRPERK-UHFFFAOYSA-N	4	341.45	3.24	4.0	2.0	58.56	11.0	N	0.0		9.63	3.54	1.34	BASE	341.45	2.0	25.0	0.49	341.1991	4.0	2.0	0.0	-0.36	2791405	27112	D001145	Arrhythmias, Cardiac	EFO:0004269	cardiac arrhythmia	Cardiovascular diseases	PROPAFENONE
KVWNWTZZBKCOPM-UHFFFAOYSA-M	4	243.17	3.05	0.0	0.0	0.0	3.0	N	0.0			-1.12	-1.12	NEUTRAL	414.37	1.0	13.0	0.72	242.0539	1.0	0.0	0.0	-0.45	1344347	624251	D001145	Arrhythmias, Cardiac	EFO:0004269	cardiac arrhythmia	Cardiovascular diseases	BRETYLIUM TOSYLATE
LOUPRKONTZGTKE-LHHVKLHASA-N	4	324.42	3.17	4.0	1.0	45.59	4.0	N	0.0	13.89	9.05	2.51	0.86	BASE	324.42	2.0	24.0	0.88	324.1838	4.0	1.0	0.0	0.83	1706101	255477	D001145	Arrhythmias, Cardiac	EFO:0004269	cardiac arrhythmia	Cardiovascular diseases	QUINIDINE
LTKVFMLMEYCWMK-UHFFFAOYSA-N	4	229.63	-1.08	6.0	5.0	156.79	1.0	N	0.0	11.43	7.35	-0.5	-0.77	NEUTRAL	302.12	1.0	15.0	0.3	229.0479	8.0	8.0	1.0	-0.47	1344857	822010	D001145	Arrhythmias, Cardiac	EFO:0004269	cardiac arrhythmia	Cardiovascular diseases	AMILORIDE HYDROCHLORIDE
NNJVILVZKWQKPM-UHFFFAOYSA-N	4	234.34	2.58	2.0	1.0	32.34	5.0	N	0.0	13.78	7.75	2.84	2.33	NEUTRAL	234.34	1.0	17.0	0.85	234.1732	3.0	1.0	0.0	-1.69	1344559	6723	D001145	Arrhythmias, Cardiac	EFO:0004269	cardiac arrhythmia	Cardiovascular diseases	LIDOCAINE
PJWPNDMDCLXCOM-UHFFFAOYSA-N	4	352.48	4.36	3.0	1.0	41.57	6.0	N	0.0		9.48	4.49	2.42	BASE	352.48	2.0	26.0	0.84	352.2151	4.0	1.0	0.0	-0.84	2795307	139046	D001145	Arrhythmias, Cardiac	EFO:0004269	cardiac arrhythmia	Cardiovascular diseases
REQCZEXYDRLIBE-UHFFFAOYSA-N	4	235.33	1.34	3.0	2.0	58.36	6.0	N	0.0		9.04	0.95	-0.7	BASE	235.33	1.0	17.0	0.73	235.1685	4.0	3.0	0.0	-1.4	2791422	27341	D001145	Arrhythmias, Cardiac	EFO:0004269	cardiac arrhythmia	Cardiovascular diseases	PROCAINAMIDE
SLRCCWJSBJZJBV-TUVASFSCSA-N	4	234.39	2.35	2.0	0.0	6.48	0.0	Y	0.0		9.16	2.03	0.04	BASE	234.39	0.0	17.0	0.63	234.2096	2.0	0.0	0.0	0.61	2792066	11265	D001145	Arrhythmias, Cardiac	EFO:0004269	cardiac arrhythmia	Cardiovascular diseases	SPARTEINE
UAUHEPXILIZYCU-GSPNQRMKSA-N	4	369.53	2.48	3.0	2.0	43.7	3.0	N	0.0	12.01		-1.43	-1.43	NEUTRAL	369.53	1.0	27.0	0.8	369.2537	4.0	2.0	0.0	1.49	2794604	2096433	D001145	Arrhythmias, Cardiac	EFO:0004269	cardiac arrhythmia	Cardiovascular diseases
UOWOLENSDISMPG-UHFFFAOYSA-M	4	318.44	2.46	3.0	1.0	46.53	4.0	N	0.0	11.53		-1.41	-1.41	NEUTRAL	507.65	1.0	23.0	0.69	318.2064	4.0	1.0	0.0	0.36	2583085	2039214	D001145	Arrhythmias, Cardiac	EFO:0004269	cardiac arrhythmia	Cardiovascular diseases
UVTNFZQICZKOEM-UHFFFAOYSA-N	4	339.48	3.36	3.0	1.0	59.22	8.0	N	0.0		10.42	3.47	0.57	BASE	339.48	2.0	25.0	0.8	339.2311	4.0	2.0	0.0	-0.74	1699909	11143	D001145	Arrhythmias, Cardiac	EFO:0004269	cardiac arrhythmia	Cardiovascular diseases	DISOPYRAMIDE
VBHQKCBVWWUUKN-KZNAEPCWSA-N	4	349.47	2.64	5.0	1.0	51.16	7.0	N	0.0		9.65	2.51	0.28	BASE	349.47	1.0	25.0	0.82	349.2253	5.0	1.0	0.0	0.58	2794238	1383552	D001145	Arrhythmias, Cardiac	EFO:0004269	cardiac arrhythmia	Cardiovascular diseases
VLPIATFUUWWMKC-UHFFFAOYSA-N	4	179.26	2.03	2.0	1.0	35.25	3.0	Y	0.0		9.52	2.46	0.39	BASE	179.26	1.0	13.0	0.77	179.131	2.0	2.0	0.0	-0.42	2791421	15958	D001145	Arrhythmias, Cardiac	EFO:0004269	cardiac arrhythmia	Cardiovascular diseases	MEXILETINE
WCUXLLCKKVVCTQ-UHFFFAOYSA-M	4	74.55													74.55				73.9326					1344788	674682	D001145	Arrhythmias, Cardiac	EFO:0004269	cardiac arrhythmia	Cardiovascular diseases	POTASSIUM CHLORIDE
ZCBZSCBNOOIHFP-UHFFFAOYSA-N	4	412.95	3.81	5.0	1.0	48.47	4.0	N	0.0	12.21	7.09	4.3	4.13	NEUTRAL	467.42	3.0	28.0	0.71	412.1125	5.0	1.0	0.0	-1.57	1343179	799627	D001145	Arrhythmias, Cardiac	EFO:0004269	cardiac arrhythmia	Cardiovascular diseases	ZIPRASIDONE HYDROCHLORIDE
ZMRUPTIKESYGQW-UHFFFAOYSA-N	4	259.35	2.58	3.0	2.0	41.49	6.0	N	0.0		9.67	2.58	0.36	BASE	295.81	2.0	19.0	0.84	259.1572	3.0	2.0	0.0	-0.47	1343430	505776	D001145	Arrhythmias, Cardiac	EFO:0004269	cardiac arrhythmia	Cardiovascular diseases	PROPRANOLOL HYDROCHLORIDE
ZQTNQVWKHCQYLQ-UHFFFAOYSA-N	4	556.77	7.05	6.0	1.0	88.85	18.0	N	2.0	9.08	9.79	5.28	3.96	BASE	556.77	3.0	39.0	0.13	556.2971	7.0	1.0	2.0	-0.79	1700605	308422	D001145	Arrhythmias, Cardiac	EFO:0004269	cardiac arrhythmia	Cardiovascular diseases	DRONEDARONE
ABTXGJFUQRCPNH-UHFFFAOYSA-N	4	235.33	1.34	3.0	2.0	58.36	6.0	N	0.0		9.04	0.95	-0.7	BASE	271.79	1.0	17.0	0.73	235.1685	4.0	3.0	0.0	-1.4	1344667	21845	D001145	Arrhythmias, Cardiac	HP:0004308	Ventricular arrhythmia	Cardiovascular diseases	PROCAINAMIDE HYDROCHLORIDE
CGDDQFMPGMYYQP-UHFFFAOYSA-N	4	339.48	3.36	3.0	1.0	59.22	8.0	N	0.0		10.42	3.47	0.57	BASE	437.48	2.0	25.0	0.8	339.2311	4.0	2.0	0.0	-0.74	1343204	674971	D001145	Arrhythmias, Cardiac	HP:0004308	Ventricular arrhythmia	Cardiovascular diseases
ITPDYQOUSLNIHG-UHFFFAOYSA-N	4	645.32	6.94	4.0	0.0	42.68	11.0	N	2.0		8.47	7.64	6.53	NEUTRAL	681.78	3.0	31.0	0.17	645.0237	4.0	0.0	2.0	-0.38	1344376	630439	D001145	Arrhythmias, Cardiac	HP:0004308	Ventricular arrhythmia	Cardiovascular diseases	AMIODARONE HYDROCHLORIDE
IXTMWRCNAAVVAI-UHFFFAOYSA-N	4	441.58	1.98	6.0	2.0	104.81	11.0	N	0.0	10.15	8.99	0.24	-1.05	BASE	441.58	2.0	29.0	0.55	441.1392	8.0	2.0	0.0	-1.07	1343202	5638	D001145	Arrhythmias, Cardiac	HP:0004308	Ventricular arrhythmia	Cardiovascular diseases	DOFETILIDE
IYIKLHRQXLHMJQ-UHFFFAOYSA-N	4	645.32	6.94	4.0	0.0	42.68	11.0	N	2.0		8.47	7.64	6.53	NEUTRAL	645.32	3.0	31.0	0.17	645.0237	4.0	0.0	2.0	-0.38	2790789	27185	D001145	Arrhythmias, Cardiac	HP:0004308	Ventricular arrhythmia	Cardiovascular diseases	AMIODARONE
KTUFKADDDORSSI-UHFFFAOYSA-N	4	336.43	2.37	5.0	3.0	87.66	10.0	N	0.0	13.91	9.57	1.53	-0.6	BASE	372.89	1.0	24.0	0.57	336.2049	6.0	3.0	0.0	-0.95	1343572	674764	D001145	Arrhythmias, Cardiac	HP:0004308	Ventricular arrhythmia	Cardiovascular diseases	ACEBUTOLOL HYDROCHLORIDE
KVWNWTZZBKCOPM-UHFFFAOYSA-M	4	243.17	3.05	0.0	0.0	0.0	3.0	N	0.0			-1.12	-1.12	NEUTRAL	414.37	1.0	13.0	0.72	242.0539	1.0	0.0	0.0	-0.45	1344347	624251	D001145	Arrhythmias, Cardiac	HP:0004308	Ventricular arrhythmia	Cardiovascular diseases	BRETYLIUM TOSYLATE
NFEIBWMZVIVJLQ-UHFFFAOYSA-N	4	179.26	2.03	2.0	1.0	35.25	3.0	Y	0.0		9.52	2.46	0.39	BASE	215.72	1.0	13.0	0.77	179.131	2.0	2.0	0.0	-0.42	1344483	674557	D001145	Arrhythmias, Cardiac	HP:0004308	Ventricular arrhythmia	Cardiovascular diseases	MEXILETINE HYDROCHLORIDE
NNJVILVZKWQKPM-UHFFFAOYSA-N	4	234.34	2.58	2.0	1.0	32.34	5.0	N	0.0	13.78	7.75	2.84	2.33	NEUTRAL	234.34	1.0	17.0	0.85	234.1732	3.0	1.0	0.0	-1.69	1344559	6723	D001145	Arrhythmias, Cardiac	HP:0004308	Ventricular arrhythmia	Cardiovascular diseases	LIDOCAINE
RKXNZRPQSOPPRN-UHFFFAOYSA-N	4	414.35	3.44	4.0	2.0	59.59	7.0	N	0.0	13.68	9.62	3.19	1.01	BASE	474.4	1.0	28.0	0.67	414.1378	5.0	2.0	0.0	-0.9	1344557	674773	D001145	Arrhythmias, Cardiac	HP:0004308	Ventricular arrhythmia	Cardiovascular diseases	FLECAINIDE ACETATE
VIDRYROWYFWGSY-UHFFFAOYSA-N	4	272.37	1.09	4.0	3.0	78.43	6.0	N	0.0	10.07	9.43	-0.4	-2.12	BASE	308.83	1.0	18.0	0.72	272.1195	5.0	3.0	0.0	-0.9	1344317	546564	D001145	Arrhythmias, Cardiac	HP:0004308	Ventricular arrhythmia	Cardiovascular diseases	SOTALOL HYDROCHLORIDE
VWUPWEAFIOQCGF-UHFFFAOYSA-N	4	211.22	1.62	3.0	1.0	69.54	1.0	N	0.0	7.54	4.82	0.33	0.12	NEUTRAL	301.3	2.0	16.0	0.78	211.0746	4.0	1.0	0.0	-1.17	1343617	674928	D001145	Arrhythmias, Cardiac	HP:0004308	Ventricular arrhythmia	Cardiovascular diseases
XHKUDCCTVQUHJQ-LCYSNFERSA-N	4	324.42	3.17	4.0	1.0	45.59	4.0	N	0.0	13.89	9.05	2.51	0.86	BASE	520.58	2.0	24.0	0.88	324.1838	4.0	1.0	0.0	0.83	1344430	674388	D001145	Arrhythmias, Cardiac	HP:0004308	Ventricular arrhythmia	Cardiovascular diseases
XWIHRGFIPXWGEF-UHFFFAOYSA-N	4	341.45	3.24	4.0	2.0	58.56	11.0	N	0.0		9.63	3.54	1.34	BASE	377.91	2.0	25.0	0.49	341.1991	4.0	2.0	0.0	-0.36	1343238	675014	D001145	Arrhythmias, Cardiac	HP:0004308	Ventricular arrhythmia	Cardiovascular diseases	PROPAFENONE HYDROCHLORIDE
CETWSOHVEGTIBR-FORAGAHYSA-N	4	263.38	1.19	3.0	3.0	81.14	8.0	N	0.0		10.21	1.14	-2.54	BASE	455.6	1.0	19.0	0.62	263.1998	4.0	5.0	0.0	-0.02	1344227	675129	D001161	Arteriosclerosis	MONDO:0002277	arteriosclerosis disorder	Cardiovascular diseases
KWTSXDURSIMDCE-QMMMGPOBSA-N	4	135.21	1.58	1.0	1.0	26.02	2.0	Y	0.0		10.01	1.8	-0.67	BASE	135.21	1.0	10.0	0.65	135.1048	1.0	2.0	0.0	-0.02	1343125	23199	D001161	Arteriosclerosis	MONDO:0002277	arteriosclerosis disorder	Cardiovascular diseases	DEXTROAMPHETAMINE
HYHMLYSLQUKXKP-UHFFFAOYSA-N	4	344.49	4.47	3.0	3.0	94.83	14.0	N	0.0	4.44		5.3	0.09	ACID	344.49	0.0	24.0	0.4	344.2563	5.0	3.0	0.0	0.76	2473549	1927162	D050197	Atherosclerosis	EFO:0003914	atherosclerosis	Cardiovascular diseases
LALFOYNTGMUKGG-BGRFNVSISA-L	4	481.55	2.4	7.0	3.0	140.92	10.0	N	0.0	4.0		1.92	-1.24	ACID	1001.15	2.0	33.0	0.47	481.1683	9.0	3.0	0.0	-0.17	1343886	1123018	D050197	Atherosclerosis	EFO:0003914	atherosclerosis	Cardiovascular diseases	ROSUVASTATIN CALCIUM
PCZOHLXUXFIOCF-BXMDZJJMSA-N	4	404.55	4.2	5.0	1.0	72.83	6.0	N	0.0			3.9	3.9	NEUTRAL	404.55	0.0	29.0	0.67	404.2563	5.0	1.0	0.0	2.34	1344871	9495	D050197	Atherosclerosis	EFO:0003914	atherosclerosis	Cardiovascular diseases	LOVASTATIN
PVNIIMVLHYAWGP-UHFFFAOYSA-N	4	123.11	0.78	2.0	1.0	50.19	1.0	Y	0.0	2.79	4.19	-0.17	-2.86	ACID	123.11	1.0	9.0	0.6	123.032	3.0	1.0	0.0	-0.71	1343570	16656	D050197	Atherosclerosis	EFO:0003914	atherosclerosis	Cardiovascular diseases	NIACIN
VWBQYTRBTXKKOG-IYNICTALSA-M	4	424.53	2.44	6.0	4.0	124.29	10.0	N	0.0	4.21		1.65	-1.38	ACID	446.52	0.0	30.0	0.4	424.2461	7.0	4.0	0.0	2.18	1343150	30602	D050197	Atherosclerosis	EFO:0003914	atherosclerosis	Cardiovascular diseases	PRAVASTATIN SODIUM
DWKVCQXJYURSIQ-UHFFFAOYSA-N	4	556.77	7.05	6.0	1.0	88.85	18.0	N	2.0	9.08	9.79	5.28	3.96	BASE	593.23	3.0	39.0	0.13	556.2971	7.0	1.0	2.0	-0.79	1343725	675680	D001281	Atrial Fibrillation	EFO:0000275	atrial fibrillation	Cardiovascular diseases	DRONEDARONE HYDROCHLORIDE
HDRXZJPWHTXQRI-BHDTVMLSSA-N	4	414.53	3.37	6.0	0.0	59.08	6.0	N	0.0	12.86	8.18	2.73	1.89	NEUTRAL	450.99	2.0	29.0	0.68	414.1613	6.0	0.0	0.0	-0.13	1344188	545509	D001281	Atrial Fibrillation	EFO:0000275	atrial fibrillation	Cardiovascular diseases	DILTIAZEM HYDROCHLORIDE
IXTMWRCNAAVVAI-UHFFFAOYSA-N	4	441.58	1.98	6.0	2.0	104.81	11.0	N	0.0	10.15	8.99	0.24	-1.05	BASE	441.58	2.0	29.0	0.55	441.1392	8.0	2.0	0.0	-1.07	1343202	5638	D001281	Atrial Fibrillation	EFO:0000275	atrial fibrillation	Cardiovascular diseases	DOFETILIDE
KGFYHTZWPPHNLQ-AWEZNQCLSA-N	4	435.89	2.52	6.0	1.0	88.18	5.0	N	0.0	13.6		1.9	1.9	NEUTRAL	435.89	2.0	29.0	0.78	435.0656	8.0	1.0	0.0	-1.79	1392858	328601	D001281	Atrial Fibrillation	EFO:0000275	atrial fibrillation	Cardiovascular diseases	RIVAROXABAN
KYITYFHKDODNCQ-UHFFFAOYSA-M	4	308.33	3.61	4.0	1.0	67.51	4.0	N	0.0	5.56		2.74	0.94	ACID	330.31	3.0	23.0	0.75	308.1049	4.0	1.0	0.0	0.39	1344654	674830	D001281	Atrial Fibrillation	EFO:0000275	atrial fibrillation	Cardiovascular diseases
LTMHDMANZUZIPE-PUGKRICDSA-N	4	780.95	2.22	14.0	6.0	203.06	7.0	N	3.0	7.15		2.37	1.92	NEUTRAL	780.95	0.0	55.0	0.16	780.4296	14.0	6.0	3.0	2.3	1343375	581814	D001281	Atrial Fibrillation	EFO:0000275	atrial fibrillation	Cardiovascular diseases	DIGOXIN
QNZCBYKSOIHPEH-UHFFFAOYSA-N	4	459.51	2.7	6.0	1.0	110.76	5.0	N	0.0	13.07		1.83	1.83	NEUTRAL	459.51	3.0	34.0	0.63	459.1907	9.0	2.0	0.0	-1.04	1706042	397524	D001281	Atrial Fibrillation	EFO:0000275	atrial fibrillation	Cardiovascular diseases	APIXABAN
XETBXHPXHHOLOE-UHFFFAOYSA-N	4	627.75	5.81	10.0	3.0	151.53	15.0	N	2.0	10.17	3.82	4.99	4.99	NEUTRAL	723.85	4.0	46.0	0.06	627.3169	12.0	3.0	3.0	-1.35	1344521	1038352	D001281	Atrial Fibrillation	EFO:0000275	atrial fibrillation	Cardiovascular diseases
XWIHRGFIPXWGEF-UHFFFAOYSA-N	4	341.45	3.24	4.0	2.0	58.56	11.0	N	0.0		9.63	3.54	1.34	BASE	377.91	2.0	25.0	0.49	341.1991	4.0	2.0	0.0	-0.36	1343238	675014	D001281	Atrial Fibrillation	EFO:0000275	atrial fibrillation	Cardiovascular diseases	PROPAFENONE HYDROCHLORIDE
ZLFZITWZOYXXAW-QXXZOGQOSA-N	4	548.07	1.29	8.0	3.0	136.63	5.0	N	1.0	10.74	6.33	0.9	0.87	NEUTRAL	720.27	2.0	37.0	0.48	547.1769	11.0	3.0	2.0	-1.66	1702572	1377952	D001281	Atrial Fibrillation	EFO:0000275	atrial fibrillation	Cardiovascular diseases
BIFMNMPSIYHKDN-FJXQXJEOSA-N	4	268.27	-2.71	6.0	2.0	98.82	3.0	N	0.0	11.2	3.2	-2.65	-2.65	NEUTRAL	304.73	0.0	19.0	0.54	268.1172	8.0	2.0	0.0	-0.48	1343186	674729	D009202	Cardiomyopathies	EFO:0000318	cardiomyopathy	Cardiovascular diseases
DQJDBUPLRMRBAB-WZTVWXICSA-N	4	308.12	4.5	3.0	1.0	63.33	2.0	N	0.0	3.6		4.21	0.87	ACID	503.34	3.0	20.0	0.76	306.9803	4.0	1.0	0.0	-1.27	1702564	1377945	D009202	Cardiomyopathies	EFO:0000318	cardiomyopathy	Cardiovascular diseases
TXEIIPDJKFWEEC-UHFFFAOYSA-N	4	308.12	4.5	3.0	1.0	63.33	2.0	N	0.0	3.6		4.21	0.87	ACID	308.12	3.0	20.0	0.76	306.9803	4.0	1.0	0.0	-1.27	1699823	1376107	D009202	Cardiomyopathies	EFO:0000318	cardiomyopathy	Cardiovascular diseases	TAFAMIDIS
RLCLASQCAPXVLM-NSHDSACASA-N	4	273.34	2.29	4.0	2.0	66.89	4.0	N	0.0	10.7		2.21	2.21	NEUTRAL	273.34	2.0	20.0	0.9	273.1477	5.0	2.0	0.0	-1.12	3133092	2335488	D002312	Cardiomyopathy, Hypertrophic	EFO:0000538	hypertrophic cardiomyopathy	Cardiovascular diseases	MAVACAMTEN
ACRHBAYQBXXRTO-OAQYLSRUSA-N	4	468.59	3.31	6.0	0.0	60.47	10.0	N	0.0		9.37	2.72	0.76	BASE	468.59	2.0	34.0	0.53	468.2624	7.0	0.0	0.0	-0.24	2139017	448872	D002318	Cardiovascular diseases	EFO:0000319	cardiovascular disease	Cardiovascular diseases	IVABRADINE
ACWBQPMHZXGDFX-QFIPXVFZSA-N	4	435.53	4.16	5.0	2.0	112.07	10.0	N	0.0	4.0		4.59	0.08	ACID	435.53	3.0	32.0	0.49	435.227	8.0	2.0	0.0	-0.98	1344355	139045	D002318	Cardiovascular diseases	EFO:0000319	cardiovascular disease	Cardiovascular diseases	VALSARTAN
AGHANLSBXUWXTB-UHFFFAOYSA-N	4	331.18	3.75	4.0	1.0	63.6	5.0	N	0.0	3.22		3.87	0.43	ACID	331.18	2.0	20.0	0.85	329.952	4.0	1.0	0.0	-1.22	1701471	2819	D002318	Cardiovascular diseases	EFO:0000319	cardiovascular disease	Cardiovascular diseases	TICRYNAFEN
AGMMTXLNIQSRCG-UHFFFAOYSA-N	4	289.74	0.88	4.0	3.0	101.29	2.0	N	0.0	9.56		1.19	1.18	NEUTRAL	289.74	1.0	18.0	0.75	289.0288	6.0	4.0	0.0	-1.04	1344198	428791	D002318	Cardiovascular diseases	EFO:0000319	cardiovascular disease	Cardiovascular diseases
AQCHWTWZEMGIFD-UHFFFAOYSA-N	4	365.84	2.71	4.0	2.0	92.5	2.0	N	0.0	9.54		2.94	2.94	NEUTRAL	365.84	2.0	24.0	0.86	365.0601	6.0	3.0	0.0	-1.18	1344175	73548	D002318	Cardiovascular diseases	EFO:0000319	cardiovascular disease	Cardiovascular diseases	METOLAZONE
AQHHHDLHHXJYJD-UHFFFAOYSA-N	4	259.35	2.58	3.0	2.0	41.49	6.0	N	0.0		9.67	2.58	0.36	BASE	259.35	2.0	19.0	0.84	259.1572	3.0	2.0	0.0	-0.47	2794617	1370	D002318	Cardiovascular diseases	EFO:0000319	cardiovascular disease	Cardiovascular diseases	PROPRANOLOL
AQNDDEOPVVGCPG-UHFFFAOYSA-N	4	295.38	1.53	5.0	2.0	67.79	9.0	N	0.0		9.67	1.82	-0.4	BASE	295.38	1.0	21.0	0.68	295.1784	5.0	2.0	0.0	-0.24	2790829	43354	D002318	Cardiovascular diseases	EFO:0000319	cardiovascular disease	Cardiovascular diseases	ESMOLOL
AVOLMBLBETYQHX-UHFFFAOYSA-N	4	303.14	3.61	3.0	1.0	63.6	6.0	N	0.0	2.8		3.66	0.16	ACID	303.14	1.0	19.0	0.64	302.0113	4.0	1.0	0.0	0.11	1343758	2654	D002318	Cardiovascular diseases	EFO:0000319	cardiovascular disease	Cardiovascular diseases	ETHACRYNIC ACID
BFCDFTHTSVTWOG-UHFFFAOYSA-N	4	337.57	5.56	3.0	2.0	32.26	12.0	N	1.0	13.87	9.76	5.61	3.31	BASE	337.57	1.0	23.0	0.39	337.2439	2.0	2.0	1.0	-0.45	1702191	418491	D002318	Cardiovascular diseases	EFO:0000319	cardiovascular disease	Cardiovascular diseases	SULOCTIDIL
BIDNLKIUORFRQP-XYGFDPSESA-N	4	563.67	6.12	6.0	1.0	110.21	14.0	N	2.0	3.87		5.62	2.4	ACID	563.67	1.0	39.0	0.13	563.3012	8.0	1.0	2.0	0.13	2793396	1592409	D002318	Cardiovascular diseases	EFO:0000319	cardiovascular disease	Cardiovascular diseases	FOSINOPRIL
BKYKPTRYDKTTJY-UHFFFAOYSA-N	4	379.89	1.6	5.0	3.0	118.36	3.0	N	0.0	9.07		1.45	1.44	NEUTRAL	379.89	1.0	23.0	0.74	379.0427	7.0	4.0	0.0	-1.04	1703516	797138	D002318	Cardiovascular diseases	EFO:0000319	cardiovascular disease	Cardiovascular diseases	CYCLOPENTHIAZIDE
BLJRIMJGRPQVNF-JTQLQIEISA-N	4	316.43	0.5	8.0	2.0	79.74	6.0	N	0.0		9.76	1.34	-0.97	BASE	316.43	1.0	21.0	0.79	316.1569	7.0	2.0	0.0	-1.47	1343364	8531	D002318	Cardiovascular diseases	EFO:0000319	cardiovascular disease	Cardiovascular diseases	TIMOLOL
BMUKKTUHUDJSNZ-UHFFFAOYSA-N	4	301.39	2.87	4.0	3.0	61.72	7.0	N	0.0	9.65	9.0	2.56	1.32	BASE	301.39	2.0	22.0	0.74	301.1678	4.0	3.0	0.0	-0.14	2793419	671001	D002318	Cardiovascular diseases	EFO:0000319	cardiovascular disease	Cardiovascular diseases	ISOXSUPRINE
BOCUKUHCLICSIY-UHFFFAOYSA-N	4	389.89	1.23	5.0	3.0	118.36	2.0	N	0.0	9.06		0.94	0.94	NEUTRAL	389.89	1.0	24.0	0.66	389.0271	7.0	4.0	0.0	-0.67	1343747	92458	D002318	Cardiovascular diseases	EFO:0000319	cardiovascular disease	Cardiovascular diseases	CYCLOTHIAZIDE
BPRHUIZQVSMCRT-VEUZHWNKSA-N	4	481.55	2.4	7.0	3.0	140.92	10.0	N	0.0	4.0		1.92	-1.24	ACID	481.55	2.0	33.0	0.47	481.1683	9.0	3.0	0.0	-0.17	2791455	418845	D002318	Cardiovascular diseases	EFO:0000319	cardiovascular disease	Cardiovascular diseases	ROSUVASTATIN
BTBHLEZXCOBLCY-QGZVFWFLSA-N	4	378.43	2.99	6.0	2.0	110.26	5.0	N	0.0		6.06	1.85	1.83	NEUTRAL	378.43	2.0	28.0	0.83	378.1692	7.0	3.0	0.0	-1.04	1976746	1442757	D002318	Cardiovascular diseases	EFO:0000319	cardiovascular disease	Cardiovascular diseases	FINERENONE
BYPFEZZEUUWMEJ-UHFFFAOYSA-N	4	278.31	0.19	7.0	0.0	78.89	5.0	N	0.0			0.23	0.23	NEUTRAL	278.31	2.0	20.0	0.73	278.1379	7.0	0.0	0.0	-0.86	1344378	27029	D002318	Cardiovascular diseases	EFO:0000319	cardiovascular disease	Cardiovascular diseases	PENTOXIFYLLINE
CDQVVPUXSPZONN-WPPLYIOHSA-N	4	390.36	-2.43	12.0	5.0	186.46	4.0	N	1.0	12.35	1.53	-2.25	-2.25	NEUTRAL	408.38	3.0	28.0	0.32	390.14	13.0	6.0	2.0	-0.15	1344733	2197566	D002318	Cardiovascular diseases	EFO:0000319	cardiovascular disease	Cardiovascular diseases
CEMAWMOMDPGJMB-UHFFFAOYSA-N	4	265.35	1.99	4.0	2.0	50.72	9.0	N	0.0		9.67	2.17	-0.06	BASE	265.35	1.0	19.0	0.67	265.1678	4.0	2.0	0.0	-0.33	2795289	13756	D002318	Cardiovascular diseases	EFO:0000319	cardiovascular disease	Cardiovascular diseases	OXPRENOLOL
CESYKOGBSMNBPD-UHFFFAOYSA-N	4	360.24	0.6	5.0	2.0	109.57	2.0	N	0.0	9.29		0.53	0.52	NEUTRAL	360.24	1.0	20.0	0.75	358.9568	7.0	3.0	0.0	-1.28	1343547	453564	D002318	Cardiovascular diseases	EFO:0000319	cardiovascular disease	Cardiovascular diseases
CGIGDMFJXJATDK-UHFFFAOYSA-N	4	357.79	3.93	4.0	1.0	68.53	4.0	N	0.0	3.79		3.53	0.26	ACID	357.79	3.0	25.0	0.77	357.0768	5.0	1.0	0.0	-0.72	1343317	173	D002318	Cardiovascular diseases	EFO:0000319	cardiovascular disease	Cardiovascular diseases	INDOMETHACIN
CYLWJCABXYDINA-UHFFFAOYSA-N	4	439.89	1.66	6.0	2.0	109.57	4.0	N	0.0	9.31		1.1	1.1	NEUTRAL	439.89	1.0	25.0	0.74	438.9709	7.0	3.0	0.0	-1.46	1344909	453832	D002318	Cardiovascular diseases	EFO:0000319	cardiovascular disease	Cardiovascular diseases
CYXKNKQEMFBLER-UHFFFAOYSA-N	4	277.5	5.3	1.0	1.0	12.03	4.0	N	1.0		10.58	5.53	2.62	BASE	277.5	0.0	20.0	0.74	277.277	1.0	1.0	1.0	0.31	2792719	119288	D002318	Cardiovascular diseases	EFO:0000319	cardiovascular disease	Cardiovascular diseases	PERHEXILINE
CZCHIEJNWPNBDE-UHFFFAOYSA-N	4	518.09	5.14	3.0	1.0	50.44	3.0	N	2.0	5.61		5.87	4.25	ACID	518.09	3.0	22.0	0.39	517.8876	3.0	1.0	2.0	0.15	1706353	395946	D002318	Cardiovascular diseases	EFO:0000319	cardiovascular disease	Cardiovascular diseases	BENZIODARONE
CZGUSIXMZVURDU-JZXHSEFVSA-N	4	1046.2													1046.2				1045.5345					1702376	429156	D002318	Cardiovascular diseases	EFO:0000319	cardiovascular disease	Cardiovascular diseases	ANGIOTENSIN II
CZRQXSDBMCMPNJ-ZUIPZQNBSA-N	4	405.5	1.24	5.0	4.0	132.96	12.0	N	0.0	3.17	10.21	-3.1	-3.18	ZWITTERION	441.53	1.0	29.0	0.38	405.2264	8.0	5.0	0.0	0.2	1343074	189204	D002318	Cardiovascular diseases	EFO:0000319	cardiovascular disease	Cardiovascular diseases	LISINOPRIL
DJQOOSBJCLSSEY-UHFFFAOYSA-N	4	154.12	-0.28	3.0	1.0	77.13	1.0	N	0.0	0.31	4.29	-2.89	-4.98	ACID	154.12	1.0	11.0	0.45	154.0378	5.0	1.0	0.0	-0.27	1706283	255548	D002318	Cardiovascular diseases	EFO:0000319	cardiovascular disease	Cardiovascular diseases	ACIPIMOX
DMDGGSIALPNSEE-UHFFFAOYSA-N	4	331.3	0.01	5.0	3.0	118.36	1.0	N	0.0	9.07		-0.3	-0.31	NEUTRAL	331.3	1.0	20.0	0.67	330.9908	7.0	4.0	0.0	-1.04	1343704	583522	D002318	Cardiovascular diseases	EFO:0000319	cardiovascular disease	Cardiovascular diseases	HYDROFLUMETHIAZIDE
DSSYKIVIOFKYAU-XCBNKYQSSA-N	4	152.24	2.4	1.0	0.0	17.07	0.0	Y	0.0			2.55	2.55	NEUTRAL	152.24	0.0	11.0	0.52	152.1201	1.0	0.0	0.0	2.07	1699709	445067	D002318	Cardiovascular diseases	EFO:0000319	cardiovascular disease	Cardiovascular diseases	CAMPHOR
DTMGIJFHGGCSLO-FIAQIACWSA-N	4	687.06													687.06				686.5274					1344781	674662	D002318	Cardiovascular diseases	EFO:0000319	cardiovascular disease	Cardiovascular diseases
DURULFYMVIFBIR-UHFFFAOYSA-N	4	266.34	1.38	4.0	3.0	70.59	7.0	N	0.0		9.67	0.83	-1.39	BASE	266.34	1.0	19.0	0.7	266.163	5.0	3.0	0.0	-0.91	1703458	1380	D002318	Cardiovascular diseases	EFO:0000319	cardiovascular disease	Cardiovascular diseases	PRACTOLOL
DXPOSRCHIDYWHW-UHFFFAOYSA-N	4	339.39	-0.24	6.0	4.0	103.29	8.0	N	0.0	9.95	8.76	-0.82	-1.97	BASE	339.39	1.0	24.0	0.49	339.1794	8.0	4.0	0.0	-1.1	1706191	122859	D002318	Cardiovascular diseases	EFO:0000319	cardiovascular disease	Cardiovascular diseases	XAMOTEROL
FAKRSMQSSFJEIM-RQJHMYQMSA-N	4	217.29	0.63	3.0	2.0	57.61	3.0	Y	0.0	4.02		0.73	-2.42	ACID	217.29	0.0	14.0	0.68	217.0773	4.0	1.0	0.0	0.11	1344353	444750	D002318	Cardiovascular diseases	EFO:0000319	cardiovascular disease	Cardiovascular diseases	CAPTOPRIL
FJLGEFLZQAZZCD-VAWYXSNFSA-N	4	411.47	4.63	4.0	3.0	82.69	8.0	N	0.0	4.54		3.83	1.05	ACID	411.47	3.0	30.0	0.5	411.1846	5.0	3.0	0.0	0.03	2792989	1450253	D002318	Cardiovascular diseases	EFO:0000319	cardiovascular disease	Cardiovascular diseases	FLUVASTATIN
FNYLWPVRPXGIIP-UHFFFAOYSA-N	4	253.27	0.83	7.0	3.0	129.62	1.0	N	0.0		1.86	1.11	1.11	NEUTRAL	253.27	3.0	19.0	0.59	253.1076	7.0	6.0	1.0	-0.43	1344621	17411	D002318	Cardiovascular diseases	EFO:0000319	cardiovascular disease	Cardiovascular diseases	TRIAMTERENE
FUWFSXZKBMCSKF-ZASNTINBSA-N	4	600.54	1.82	14.0	1.0	186.22	10.0	N	2.0	10.22	3.84	2.35	2.35	NEUTRAL	600.54	4.0	44.0	0.21	600.1492	14.0	1.0	2.0	0.54	1702439	1078593	D002318	Cardiovascular diseases	EFO:0000319	cardiovascular disease	Cardiovascular diseases
FYPMFJGVHOHGLL-UHFFFAOYSA-N	4	516.86	9.91	4.0	2.0	40.46	4.0	N	2.0	10.29		10.57	10.57	NEUTRAL	516.86	2.0	35.0	0.31	516.3096	2.0	2.0	2.0	0.17	1343728	22641	D002318	Cardiovascular diseases	EFO:0000319	cardiovascular disease	Cardiovascular diseases	PROBUCOL
GBXSMTUPTTWBMN-XIRDDKMYSA-N	4	376.45	1.6	5.0	2.0	95.94	9.0	N	0.0	3.67	5.2	0.59	-1.06	ACID	376.45	1.0	27.0	0.64	376.1998	7.0	2.0	0.0	-0.29	2790978	16847	D002318	Cardiovascular diseases	EFO:0000319	cardiovascular disease	Cardiovascular diseases	ENALAPRIL
GEPMAHVDJHFBJI-UHFFFAOYSA-N	4	311.34	-2.28	9.0	2.0	105.52	6.0	N	0.0		8.86	-1.85	-3.32	BASE	434.45	2.0	22.0	0.62	311.1594	9.0	2.0	0.0	-1.4	2791148	983973	D002318	Cardiovascular diseases	EFO:0000319	cardiovascular disease	Cardiovascular diseases	XANTHINOL NIACINATE
GHOSNRCGJFBJIB-UHFFFAOYSA-N	4	610.67	6.32	11.0	1.0	143.34	10.0	N	3.0	5.85	1.45	8.17	6.9	ACID	610.67	5.0	45.0	0.14	610.254	12.0	1.0	3.0	-0.61	1344584	116349	D002318	Cardiovascular diseases	EFO:0000319	cardiovascular disease	Cardiovascular diseases	CANDESARTAN CILEXETIL
GKQPCPXONLDCMU-CCEZHUSRSA-N	4	455.55	4.4	7.0	1.0	90.93	7.0	N	0.0			4.19	4.19	NEUTRAL	455.55	1.0	33.0	0.37	455.2308	7.0	1.0	0.0	-0.23	1702719	453548	D002318	Cardiovascular diseases	EFO:0000319	cardiovascular disease	Cardiovascular diseases	LACIDIPINE
GMVPRGQOIOIIMI-DWKJAMRDSA-N	4	354.49	3.48	4.0	3.0	94.83	13.0	N	0.0	4.35		3.59	0.66	ACID	354.49	0.0	25.0	0.35	354.2406	5.0	3.0	0.0	1.7	1343086	8130	D002318	Cardiovascular diseases	EFO:0000319	cardiovascular disease	Cardiovascular diseases	ALPROSTADIL
GOEMGAFJFRBGGG-UHFFFAOYSA-N	4	336.43	2.37	5.0	3.0	87.66	10.0	N	0.0	13.91	9.57	1.53	-0.6	BASE	336.43	1.0	24.0	0.57	336.2049	6.0	3.0	0.0	-0.95	1700648	27347	D002318	Cardiovascular diseases	EFO:0000319	cardiovascular disease	Cardiovascular diseases	ACEBUTOLOL
GYHCTFXIZSNGJT-UHFFFAOYSA-N	4	448.95	5.68	3.0	2.0	69.64	3.0	N	1.0			5.35	5.35	NEUTRAL	448.95	3.0	32.0	0.54	448.1554	5.0	2.0	1.0	-1.43	1344266	227437	D002318	Cardiovascular diseases	EFO:0000319	cardiovascular disease	Cardiovascular diseases	TOLVAPTAN
GZSOSUNBTXMUFQ-YFAPSIMESA-N	4	608.55	-1.09	15.0	8.0	238.2	7.0	N	3.0	7.31		-0.44	-0.79	NEUTRAL	608.55	3.0	43.0	0.16	608.1741	15.0	8.0	3.0	1.78	1706253	393440	D002318	Cardiovascular diseases	EFO:0000319	cardiovascular disease	Cardiovascular diseases	DIOSMIN
HBNPJJILLOYFJU-VMPREFPWSA-N	4	495.64	5.27	5.0	1.0	67.45	11.0	N	1.0	12.54	9.82	5.16	2.75	BASE	495.64	3.0	36.0	0.37	495.2897	6.0	1.0	1.0	-0.56	2791003	72035	D002318	Cardiovascular diseases	EFO:0000319	cardiovascular disease	Cardiovascular diseases	MIBEFRADIL
HDACQVRGBOVJII-JBDAPHQKSA-N	4	416.52	2.38	5.0	2.0	95.94	9.0	N	0.0	3.75	5.2	1.47	-0.18	ACID	416.52	1.0	30.0	0.6	416.2311	7.0	2.0	0.0	0.12	1343174	189203	D002318	Cardiovascular diseases	EFO:0000319	cardiovascular disease	Cardiovascular diseases	RAMIPRIL
HDWIHXWEUNVBIY-UHFFFAOYSA-N	4	421.42	1.63	5.0	3.0	118.36	3.0	N	0.0	9.04		1.7	1.69	NEUTRAL	421.42	2.0	27.0	0.7	421.0378	7.0	4.0	0.0	-0.94	1344424	515239	D002318	Cardiovascular diseases	EFO:0000319	cardiovascular disease	Cardiovascular diseases	BENDROFLUMETHIAZIDE
HEFNNWSXXWATRW-UHFFFAOYSA-N	4	206.28	3.07	1.0	1.0	37.3	4.0	N	0.0	4.85		3.84	1.34	ACID	206.28	1.0	15.0	0.82	206.1307	2.0	1.0	0.0	0.14	1343587	11674	D002318	Cardiovascular diseases	EFO:0000319	cardiovascular disease	Cardiovascular diseases	IBUPROFEN
HEMJJKBWTPKOJG-UHFFFAOYSA-N	4	250.34	3.57	2.0	1.0	46.53	6.0	N	0.0	4.42		4.39	1.51	ACID	250.34	1.0	18.0	0.78	250.1569	3.0	1.0	0.0	-0.36	1343073	2994	D002318	Cardiovascular diseases	EFO:0000319	cardiovascular disease	Cardiovascular diseases	GEMFIBROZIL
HHHKFGXWKKUNCY-FHWLQOOXSA-N	4	417.51	1.6	6.0	2.0	99.18	8.0	N	0.0	3.4	5.06	0.22	-1.45	ACID	417.51	1.0	30.0	0.62	417.2264	8.0	2.0	0.0	-0.15	1706354	453655	D002318	Cardiovascular diseases	EFO:0000319	cardiovascular disease	Cardiovascular diseases
HMJIYCCIJYRONP-UHFFFAOYSA-N	4	371.39	2.58	8.0	1.0	103.55	4.0	N	0.0			2.0	2.0	NEUTRAL	371.39	2.0	27.0	0.82	371.1481	8.0	1.0	0.0	-0.87	1343610	486789	D002318	Cardiovascular diseases	EFO:0000319	cardiovascular disease	Cardiovascular diseases	ISRADIPINE
HPMZBILYSWLILX-UMDUKNJSSA-N	4	806.99	3.82	14.0	4.0	188.9	8.0	N	2.0	7.18	0.24	4.04	3.62	NEUTRAL	806.99	0.0	57.0	0.2	806.4453	14.0	4.0	2.0	2.28	1344182	1926906	D002318	Cardiovascular diseases	EFO:0000319	cardiovascular disease	Cardiovascular diseases
HRWCVUIFMSZDJS-SZMVWBNQSA-N	4	466.63	2.39	7.0	2.0	95.94	9.0	N	0.0	3.62	5.2	1.6	-0.03	ACID	466.63	1.0	31.0	0.54	466.1596	7.0	2.0	0.0	-0.12	2792881	1967	D002318	Cardiovascular diseases	EFO:0000319	cardiovascular disease	Cardiovascular diseases	SPIRAPRIL
HSUGRBWQSSZJOP-RTWAWAEBSA-N	4	414.53	3.37	6.0	0.0	59.08	6.0	N	0.0	12.86	8.18	2.73	1.89	NEUTRAL	414.53	2.0	29.0	0.68	414.1613	6.0	0.0	0.0	-0.13	2791410	1278	D002318	Cardiovascular diseases	EFO:0000319	cardiovascular disease	Cardiovascular diseases	DILTIAZEM
HTIQEAQVCYTUBX-KRWDZBQOSA-N	4	408.88	2.27	7.0	2.0	99.88	8.0	N	0.0		9.45	1.64	-0.37	BASE	408.88	1.0	28.0	0.5	408.1452	7.0	3.0	0.0	-0.78	3130579	1383537	D002318	Cardiovascular diseases	EFO:0000319	cardiovascular disease	Cardiovascular diseases
HTIQEAQVCYTUBX-UHFFFAOYSA-N	4	408.88	2.27	7.0	2.0	99.88	8.0	N	0.0		9.45	1.64	-0.37	BASE	408.88	1.0	28.0	0.5	408.1452	7.0	3.0	0.0	-0.78	2790770	418414	D002318	Cardiovascular diseases	EFO:0000319	cardiovascular disease	Cardiovascular diseases	AMLODIPINE
HTWFXPCUFWKXOP-UHFFFAOYSA-N	4	295.45	2.85	4.0	2.0	41.49	5.0	N	0.0		9.76	2.88	0.58	BASE	295.45	1.0	20.0	0.88	295.1606	3.0	2.0	0.0	-0.63	1701450	36633	D002318	Cardiovascular diseases	EFO:0000319	cardiovascular disease	Cardiovascular diseases	TERTATOLOL
HYHMLYSLQUKXKP-UHFFFAOYSA-N	4	344.49	4.47	3.0	3.0	94.83	14.0	N	0.0	4.44		5.3	0.09	ACID	344.49	0.0	24.0	0.4	344.2563	5.0	3.0	0.0	0.76	2473549	1927162	D002318	Cardiovascular diseases	EFO:0000319	cardiovascular disease	Cardiovascular diseases
HYIMSNHJOBLJNT-UHFFFAOYSA-N	4	346.34	2.18	7.0	1.0	107.77	4.0	N	0.0			1.82	1.82	NEUTRAL	346.34	1.0	25.0	0.51	346.1165	8.0	1.0	0.0	-0.72	1343846	419596	D002318	Cardiovascular diseases	EFO:0000319	cardiovascular disease	Cardiovascular diseases	NIFEDIPINE
IFFPICMESYHZPQ-UHFFFAOYSA-N	4	329.49	5.43	1.0	1.0	12.03	8.0	N	1.0		10.48	6.12	3.26	BASE	329.49	3.0	25.0	0.58	329.2143	1.0	1.0	1.0	-0.32	1703656	31171	D002318	Cardiovascular diseases	EFO:0000319	cardiovascular disease	Cardiovascular diseases	PRENYLAMINE
IIBYAHWJQTYFKB-UHFFFAOYSA-N	4	361.83	3.55	3.0	2.0	75.63	7.0	N	0.0	3.83		3.99	0.74	ACID	361.83	2.0	25.0	0.79	361.1081	5.0	2.0	0.0	-0.78	1702821	57488	D002318	Cardiovascular diseases	EFO:0000319	cardiovascular disease	Cardiovascular diseases	BEZAFIBRATE
IIRWWTKISYTTBL-SFHVURJKSA-N	4	317.39	2.45	5.0	5.0	92.95	8.0	N	0.0	8.97	9.76	2.0	0.77	BASE	317.39	2.0	23.0	0.38	317.1627	5.0	5.0	0.0	0.46	2794111	675202	D002318	Cardiovascular diseases	EFO:0000319	cardiovascular disease	Cardiovascular diseases
IKENVDNFQMCRTR-UHFFFAOYSA-N	4	498.59	6.51	3.0	2.0	78.09	4.0	N	1.0	12.26	6.56	5.31	5.25	NEUTRAL	498.59	5.0	38.0	0.3	498.2056	6.0	2.0	1.0	-1.2	1699662	581850	D002318	Cardiovascular diseases	EFO:0000319	cardiovascular disease	Cardiovascular diseases	CONIVAPTAN
IPVQLZZIHOAWMC-QXKUPLGCSA-N	4	368.47	1.94	5.0	2.0	95.94	8.0	N	0.0	3.79	5.48	0.63	-0.85	ACID	368.47	0.0	26.0	0.64	368.2311	7.0	2.0	0.0	0.08	1699234	453579	D002318	Cardiovascular diseases	EFO:0000319	cardiovascular disease	Cardiovascular diseases	PERINDOPRIL
IUBSYMUCCVWXPE-UHFFFAOYSA-N	4	267.37	1.61	4.0	2.0	50.72	9.0	N	0.0		9.67	1.76	-0.47	BASE	267.37	1.0	19.0	0.71	267.1834	4.0	2.0	0.0	-0.38	1700031	789	D002318	Cardiovascular diseases	EFO:0000319	cardiovascular disease	Cardiovascular diseases	METOPROLOL
IYJMSDVSVHDVGT-PEQKVOOWSA-N	4	794.98	2.87	14.0	5.0	192.06	8.0	N	2.0	7.15		3.01	2.57	NEUTRAL	794.98	0.0	56.0	0.18	794.4453	14.0	5.0	2.0	2.16	1702417	1078592	D002318	Cardiovascular diseases	EFO:0000319	cardiovascular disease	Cardiovascular diseases
JAYAGJDXJIDEKI-PTGWOZRBSA-N	4	985.13	0.61	20.0	8.0	288.28	11.0	N	3.0	7.15		1.04	0.59	NEUTRAL	985.13	0.0	69.0	0.1	984.493	20.0	8.0	3.0	2.34	1702455	465355	D002318	Cardiovascular diseases	EFO:0000319	cardiovascular disease	Cardiovascular diseases	LANATOSIDE C
JBMKAUGHUNFTOL-UHFFFAOYSA-N	4	295.73	-0.06	5.0	2.0	118.69	1.0	N	0.0	6.49		-0.31	-1.0	ACID	295.73	1.0	17.0	0.75	294.9488	7.0	3.0	0.0	-1.25	1343258	62615	D002318	Cardiovascular diseases	EFO:0000319	cardiovascular disease	Cardiovascular diseases	CHLOROTHIAZIDE
JIVPVXMEBJLZRO-UHFFFAOYSA-N	4	338.77	0.92	4.0	3.0	109.49	2.0	N	0.0	8.76		1.6	1.59	NEUTRAL	338.77	2.0	22.0	0.76	338.0128	6.0	4.0	0.0	-0.64	1343337	134333	D002318	Cardiovascular diseases	EFO:0000319	cardiovascular disease	Cardiovascular diseases	CHLORTHALIDONE
JIVZKJJQOZQXQB-UHFFFAOYSA-N	4	160.22	1.23	2.0	1.0	24.39	2.0	Y	0.0		10.25	1.2	-1.08	BASE	160.22	1.0	12.0	0.69	160.1	2.0	1.0	0.0	-0.18	2793623	43448	D002318	Cardiovascular diseases	EFO:0000319	cardiovascular disease	Cardiovascular diseases	TOLAZOLINE
JOATXPAWOHTVSZ-UHFFFAOYSA-N	4	379.5	2.89	5.0	3.0	90.9	9.0	N	0.0	13.55	9.66	1.5	-0.72	BASE	379.5	1.0	27.0	0.57	379.2471	7.0	3.0	0.0	-1.22	2792101	36502	D002318	Cardiovascular diseases	EFO:0000319	cardiovascular disease	Cardiovascular diseases	CELIPROLOL
JRWZLRBJNMZMFE-UHFFFAOYSA-N	4	301.39	2.96	4.0	4.0	72.72	7.0	N	0.0	10.14	9.27	2.62	1.16	BASE	301.39	2.0	22.0	0.59	301.1678	4.0	4.0	0.0	0.39	1705408	84505	D002318	Cardiovascular diseases	EFO:0000319	cardiovascular disease	Cardiovascular diseases	DOBUTAMINE
JSDRRTOADPPCHY-HSQYWUDLSA-N	4	438.52	2.57	5.0	2.0	95.94	9.0	N	0.0	3.7	5.2	1.96	0.31	ACID	438.52	2.0	32.0	0.58	438.2155	7.0	2.0	0.0	-0.32	1706051	454141	D002318	Cardiovascular diseases	EFO:0000319	cardiovascular disease	Cardiovascular diseases	QUINAPRIL
JTZQCHFUGHIPDF-RYVBEKKQSA-M	4	358.48	3.89	3.0	2.0	74.6	3.0	N	0.0	4.48		2.93	0.11	ACID	396.57	0.0	26.0	0.8	358.2144	4.0	2.0	0.0	2.38	1702914	795084	D002318	Cardiovascular diseases	EFO:0000319	cardiovascular disease	Cardiovascular diseases	CANRENOATE POTASSIUM
JUKPWJGBANNWMW-VWBFHTRKSA-N	4	414.5	3.12	6.0	0.0	82.2	1.0	N	0.0			2.33	2.33	NEUTRAL	414.5	0.0	30.0	0.48	414.2042	6.0	0.0	0.0	2.3	1344463	626453	D002318	Cardiovascular diseases	EFO:0000319	cardiovascular disease	Cardiovascular diseases	EPLERENONE
JWAZHODZSADEHB-UHFFFAOYSA-M	4	318.76	3.81	3.0	1.0	63.6	5.0	N	0.0	3.1		4.36	0.9	ACID	421.92	2.0	22.0	0.85	318.0659	4.0	1.0	0.0	-0.48	1344942	675696	D002318	Cardiovascular diseases	EFO:0000319	cardiovascular disease	Cardiovascular diseases
JWZZKOKVBUJMES-UHFFFAOYSA-N	4	211.26	1.13	4.0	4.0	72.72	4.0	N	0.0	9.81	8.96	0.24	-0.99	BASE	211.26	1.0	15.0	0.56	211.1208	4.0	4.0	0.0	0.5	2791441	1994	D002318	Cardiovascular diseases	EFO:0000319	cardiovascular disease	Cardiovascular diseases	ISOPROTERENOL
JZQKKSLKJUAGIC-UHFFFAOYSA-N	4	248.33	1.91	3.0	3.0	57.28	6.0	N	0.0		9.67	1.69	-0.53	BASE	248.33	2.0	18.0	0.73	248.1525	4.0	3.0	0.0	-0.38	1344562	8543	D002318	Cardiovascular diseases	EFO:0000319	cardiovascular disease	Cardiovascular diseases	PINDOLOL
JZUFKLXOESDKRF-UHFFFAOYSA-N	4	297.75	-0.35	5.0	3.0	118.36	1.0	N	0.0	9.09		-0.58	-0.58	NEUTRAL	297.75	1.0	17.0	0.65	296.9645	7.0	4.0	0.0	-1.23	1344063	2045	D002318	Cardiovascular diseases	EFO:0000319	cardiovascular disease	Cardiovascular diseases	HYDROCHLOROTHIAZIDE
KLZWOWYOHUKJIG-BPUTZDHNSA-N	4	405.45	0.88	6.0	2.0	116.25	9.0	N	0.0	3.49	5.22	-0.23	-1.81	ACID	405.45	1.0	29.0	0.59	405.19	9.0	2.0	0.0	-0.11	1700738	164680	D002318	Cardiovascular diseases	EFO:0000319	cardiovascular disease	Cardiovascular diseases	IMIDAPRIL
KNHUKKLJHYUCFP-UHFFFAOYSA-N	4	242.7	3.06	3.0	0.0	35.53	4.0	N	0.0			3.4	3.4	NEUTRAL	242.7	1.0	16.0	0.76	242.071	3.0	0.0	0.0	-0.79	1343446	16415	D002318	Cardiovascular diseases	EFO:0000319	cardiovascular disease	Cardiovascular diseases	CLOFIBRATE
KOHIRBRYDXPAMZ-UHFFFAOYSA-N	4	405.44	2.36	5.0	3.0	70.95	6.0	N	0.0	13.52	8.9	3.21	1.71	BASE	405.44	2.0	29.0	0.69	405.1752	5.0	3.0	0.0	0.07	1703344	27569	D002318	Cardiovascular diseases	EFO:0000319	cardiovascular disease	Cardiovascular diseases	NEBIVOLOL
KPBZROQVTHLCDU-UHFFFAOYSA-N	4	456.32	4.25	7.0	1.0	90.93	7.0	N	0.0			4.09	4.09	NEUTRAL	456.32	1.0	30.0	0.48	455.0902	7.0	1.0	0.0	-0.42	1706068	699483	D002318	Cardiovascular diseases	EFO:0000319	cardiovascular disease	Cardiovascular diseases	CLEVIDIPINE
KPSRODZRAIWAKH-UHFFFAOYSA-N	4	289.16	3.59	2.0	1.0	46.53	4.0	N	0.0	3.69		3.62	0.31	ACID	289.16	1.0	18.0	0.86	288.032	3.0	1.0	0.0	0.38	1702842	563655	D002318	Cardiovascular diseases	EFO:0000319	cardiovascular disease	Cardiovascular diseases	CIPROFIBRATE
KQXKVJAGOJTNJS-HNNXBMFYSA-N	4	291.44	3.47	3.0	2.0	41.49	6.0	N	0.0		9.76	3.55	1.24	BASE	291.44	1.0	21.0	0.84	291.2198	3.0	2.0	0.0	-0.39	2795300	254975	D002318	Cardiovascular diseases	EFO:0000319	cardiovascular disease	Cardiovascular diseases	PENBUTOLOL
KWGRBVOPPLSCSI-WPRPVWTQSA-N	4	165.24	1.33	2.0	2.0	32.26	3.0	Y	0.0	13.89	9.52	1.32	-0.78	BASE	165.24	1.0	12.0	0.71	165.1154	2.0	2.0	0.0	0.43	1702396	351701	D002318	Cardiovascular diseases	EFO:0000319	cardiovascular disease	Cardiovascular diseases
LBHIOVVIQHSOQN-UHFFFAOYSA-N	4	211.18	0.02	5.0	1.0	94.36	5.0	N	0.0	13.81	3.62	-0.16	-0.16	NEUTRAL	211.18	1.0	15.0	0.42	211.0593	7.0	1.0	0.0	-1.66	1700025	37980	D002318	Cardiovascular diseases	EFO:0000319	cardiovascular disease	Cardiovascular diseases	NICORANDIL
LMJSLTNSBFUCMU-UHFFFAOYSA-N	4	380.66	0.82	5.0	3.0	118.36	2.0	N	0.0	8.32		0.97	0.93	NEUTRAL	380.66	1.0	20.0	0.66	378.9022	7.0	4.0	0.0	-1.17	1343923	134100	D002318	Cardiovascular diseases	EFO:0000319	cardiovascular disease	Cardiovascular diseases	TRICHLORMETHIAZIDE
LTMHDMANZUZIPE-PUGKRICDSA-N	4	780.95	2.22	14.0	6.0	203.06	7.0	N	3.0	7.15		2.37	1.92	NEUTRAL	780.95	0.0	55.0	0.16	780.4296	14.0	6.0	3.0	2.3	1343375	581814	D002318	Cardiovascular diseases	EFO:0000319	cardiovascular disease	Cardiovascular diseases	DIGOXIN
LWAFSWPYPHEXKX-UHFFFAOYSA-N	4	292.38	1.7	4.0	3.0	70.59	5.0	N	0.0	13.41	9.76	1.42	-0.89	BASE	292.38	1.0	21.0	0.77	292.1787	5.0	3.0	0.0	-0.34	2792820	62182	D002318	Cardiovascular diseases	EFO:0000319	cardiovascular disease	Cardiovascular diseases	CARTEOLOL
LXMSZDCAJNLERA-ZHYRCANASA-N	4	416.58	4.85	5.0	0.0	60.44	1.0	N	0.0			3.64	3.64	NEUTRAL	416.58	0.0	29.0	0.57	416.2021	4.0	0.0	0.0	2.25	1343822	328201	D002318	Cardiovascular diseases	EFO:0000319	cardiovascular disease	Cardiovascular diseases	SPIRONOLACTONE
MAEIEVLCKWDQJH-UHFFFAOYSA-N	4	364.42	3.04	5.0	3.0	118.72	8.0	N	0.0	4.69	2.7	2.42	-0.13	ACID	364.42	2.0	25.0	0.62	364.1093	7.0	4.0	0.0	-0.97	1343888	139281	D002318	Cardiovascular diseases	EFO:0000319	cardiovascular disease	Cardiovascular diseases	BUMETANIDE
MBBCVAKAJPKAKM-UHFFFAOYSA-N	4	693.73	8.38	3.0	2.0	61.44	10.0	N	2.0	12.27	9.05	7.9	6.25	BASE	693.73	4.0	50.0	0.13	693.279	5.0	2.0	2.0	-0.87	1699822	282991	D002318	Cardiovascular diseases	EFO:0000319	cardiovascular disease	Cardiovascular diseases	LOMITAPIDE
METKIMKYRPQLGS-UHFFFAOYSA-N	4	266.34	0.45	4.0	3.0	84.58	8.0	N	0.0		9.67	0.43	-1.8	BASE	266.34	1.0	19.0	0.64	266.163	5.0	4.0	0.0	-0.62	1344114	1279	D002318	Cardiovascular diseases	EFO:0000319	cardiovascular disease	Cardiovascular diseases	ATENOLOL
MOYKHGMNXAOIAT-JGWLITMVSA-N	4	236.14	-1.06	8.0	0.0	123.2	4.0	N	0.0			-0.01	-0.01	NEUTRAL	236.14	0.0	16.0	0.45	236.0281	10.0	0.0	0.0	-0.02	1343864	556	D002318	Cardiovascular diseases	EFO:0000319	cardiovascular disease	Cardiovascular diseases	ISOSORBIDE DINITRATE
MRBDMNSDAVCSSF-UHFFFAOYSA-N	4	281.36	2.84	4.0	2.0	47.86	4.0	N	0.0	9.78	9.02	2.52	1.3	BASE	281.36	2.0	21.0	0.91	281.1528	4.0	2.0	0.0	-0.24	2791407	20131	D002318	Cardiovascular diseases	EFO:0000319	cardiovascular disease	Cardiovascular diseases	PHENTOLAMINE
MTZBBNMLMNBNJL-UHFFFAOYSA-N	4	354.81	2.56	4.0	3.0	109.49	3.0	N	0.0	6.17		3.0	1.81	ACID	354.81	2.0	23.0	0.79	354.0441	6.0	4.0	0.0	-1.52	1706199	452689	D002318	Cardiovascular diseases	EFO:0000319	cardiovascular disease	Cardiovascular diseases
MYEJFUXQJGHEQK-ALRJYLEOSA-N	4	530.66	3.01	8.0	4.0	129.59	3.0	N	1.0	12.22	0.3	2.3	2.3	NEUTRAL	530.66	1.0	38.0	0.44	530.288	8.0	4.0	1.0	2.73	1706123	421211	D002318	Cardiovascular diseases	EFO:0000319	cardiovascular disease	Cardiovascular diseases
NDDAHWYSQHTHNT-UHFFFAOYSA-N	4	365.84	2.08	4.0	2.0	92.5	3.0	N	0.0	8.85	0.1	2.64	2.63	NEUTRAL	365.84	2.0	24.0	0.87	365.0601	6.0	3.0	0.0	-1.65	1343677	619	D002318	Cardiovascular diseases	EFO:0000319	cardiovascular disease	Cardiovascular diseases	INDAPAMIDE
NGBFQHCMQULJNZ-UHFFFAOYSA-N	4	348.43	2.53	5.0	3.0	100.19	5.0	N	0.0	5.92	4.2	1.86	1.12	ACID	348.43	2.0	24.0	0.77	348.1256	7.0	3.0	0.0	-1.58	1344609	180329	D002318	Cardiovascular diseases	EFO:0000319	cardiovascular disease	Cardiovascular diseases	TORSEMIDE
NWIUTZDMDHAVTP-UHFFFAOYSA-N	4	307.43	2.39	4.0	2.0	50.72	11.0	N	0.0		9.67	2.54	0.31	BASE	307.43	1.0	22.0	0.62	307.2147	4.0	2.0	0.0	-0.56	2791062	1354	D002318	Cardiovascular diseases	EFO:0000319	cardiovascular disease	Cardiovascular diseases	BETAXOLOL
OBATZBGFDSVCJD-LALPQLPRSA-N	4	943.09	0.04	19.0	9.0	282.21	10.0	N	3.0	7.15		0.6	0.15	NEUTRAL	943.09	0.0	66.0	0.1	942.4824	19.0	9.0	3.0	2.19	1343750	465356	D002318	Cardiovascular diseases	EFO:0000319	cardiovascular disease	Cardiovascular diseases	DESLANOSIDE
OGHNVEJMJSYVRP-UHFFFAOYSA-N	4	406.48	3.74	5.0	3.0	75.74	10.0	N	0.0		8.74	3.42	2.07	BASE	406.48	4.0	30.0	0.35	406.1893	6.0	3.0	0.0	-0.12	1344102	36662	D002318	Cardiovascular diseases	EFO:0000319	cardiovascular disease	Cardiovascular diseases	CARVEDILOL
OIRDTQYFTABQOQ-KQYNXXCUSA-N	4	267.25	-1.98	9.0	4.0	139.54	2.0	N	0.0	12.45	3.94	-2.09	-2.09	NEUTRAL	267.25	2.0	19.0	0.49	267.0968	9.0	5.0	0.0	1.31	1343155	5797	D002318	Cardiovascular diseases	EFO:0000319	cardiovascular disease	Cardiovascular diseases	ADENOSINE
OLNTVTPDXPETLC-XPWALMASSA-N	4	409.43	4.89	3.0	2.0	60.77	6.0	N	0.0	9.48		4.56	4.56	NEUTRAL	409.43	3.0	30.0	0.57	409.1489	4.0	2.0	0.0	0.03	1344540	175106	D002318	Cardiovascular diseases	EFO:0000319	cardiovascular disease	Cardiovascular diseases	EZETIMIBE
OROAFUQRIXKEMV-LDADJPATSA-N	4	424.52	4.74	5.0	2.0	92.42	10.0	N	0.0	3.47	6.67	3.75	0.06	ACID	424.52	3.0	30.0	0.46	424.1457	6.0	2.0	0.0	-0.86	1702975	54211	D002318	Cardiovascular diseases	EFO:0000319	cardiovascular disease	Cardiovascular diseases	EPROSARTAN
OSGPYAHSKOGBFY-KMHHXCEHSA-A	4	7177.25													7594.91				7172.0917					1695913	456123	D002318	Cardiovascular diseases	EFO:0000319	cardiovascular disease	Cardiovascular diseases
PBKVEOSEPXMKDN-LZHUFOCISA-N	4	2330.89													2715.32				2329.2744					1344464	1510461	D002318	Cardiovascular diseases	EFO:0000319	cardiovascular disease	Cardiovascular diseases
PCZOHLXUXFIOCF-BXMDZJJMSA-N	4	404.55	4.2	5.0	1.0	72.83	6.0	N	0.0			3.9	3.9	NEUTRAL	404.55	0.0	29.0	0.67	404.2563	5.0	1.0	0.0	2.34	1344871	9495	D002318	Cardiovascular diseases	EFO:0000319	cardiovascular disease	Cardiovascular diseases	LOVASTATIN
PSIFNNKUMBGKDQ-UHFFFAOYSA-N	4	422.92	4.27	6.0	2.0	92.51	8.0	N	0.0	4.26	3.82	4.06	2.82	ACID	422.92	4.0	30.0	0.44	422.1622	7.0	2.0	0.0	-1.16	2792235	408842	D002318	Cardiovascular diseases	EFO:0000319	cardiovascular disease	Cardiovascular diseases	LOSARTAN
PTKSEFOSCHHMPD-UHFFFAOYSA-N	4	254.29	-0.19	5.0	3.0	93.81	6.0	N	0.0	13.77	8.14	-0.95	-1.76	NEUTRAL	254.29	1.0	18.0	0.65	254.1267	6.0	4.0	0.0	-0.59	2791624	675163	D002318	Cardiovascular diseases	EFO:0000319	cardiovascular disease	Cardiovascular diseases
PVHUJELLJLJGLN-UHFFFAOYSA-N	4	360.37	2.57	7.0	1.0	107.77	5.0	N	0.0			2.17	2.17	NEUTRAL	360.37	1.0	26.0	0.49	360.1321	8.0	1.0	0.0	-0.95	1703396	453570	D002318	Cardiovascular diseases	EFO:0000319	cardiovascular disease	Cardiovascular diseases	NITRENDIPINE
PVNIIMVLHYAWGP-UHFFFAOYSA-N	4	123.11	0.78	2.0	1.0	50.19	1.0	Y	0.0	2.79	4.19	-0.17	-2.86	ACID	123.11	1.0	9.0	0.6	123.032	3.0	1.0	0.0	-0.71	1343570	16656	D002318	Cardiovascular diseases	EFO:0000319	cardiovascular disease	Cardiovascular diseases	NIACIN
PZRHRDRVRGEVNW-UHFFFAOYSA-N	4	211.22	1.62	3.0	1.0	69.54	1.0	N	0.0	7.54	4.82	0.33	0.12	NEUTRAL	211.22	2.0	16.0	0.78	211.0746	4.0	1.0	0.0	-1.17	1703613	380567	D002318	Cardiovascular diseases	EFO:0000319	cardiovascular disease	Cardiovascular diseases	MILRINONE
QJFSABGVXDWMIW-UHFFFAOYSA-N	4	568.54	4.71	11.0	1.0	155.59	9.0	N	2.0	5.91	1.48	6.03	5.19	ACID	568.54	6.0	42.0	0.24	568.1594	12.0	1.0	2.0	-0.73	1697952	1340892	D002318	Cardiovascular diseases	EFO:0000319	cardiovascular disease	Cardiovascular diseases
QXWYKJLNLSIPIN-JGVFFNPUSA-N	4	213.19	-0.46	5.0	5.0	124.01	3.0	N	0.0	1.46	8.72	-2.71	-2.73	ZWITTERION	213.19	1.0	15.0	0.43	213.0637	6.0	6.0	1.0	1.15	1699803	1376097	D002318	Cardiovascular diseases	EFO:0000319	cardiovascular disease	Cardiovascular diseases	DROXIDOPA
QZFHIXARHDBPBY-UHFFFAOYSA-N	4	426.39	2.56	9.0	3.0	146.86	4.0	N	0.0	11.84	3.53	2.99	2.99	NEUTRAL	426.39	4.0	31.0	0.45	426.1364	10.0	5.0	0.0	-1.66	3132666	2206847	D002318	Cardiovascular diseases	EFO:0000319	cardiovascular disease	Cardiovascular diseases
QZVCTJOXCFMACW-UHFFFAOYSA-N	4	303.83	4.19	2.0	0.0	12.47	8.0	N	0.0		7.89	4.64	4.03	NEUTRAL	303.83	2.0	21.0	0.68	303.139	2.0	0.0	0.0	-0.67	2793527	41434	D002318	Cardiovascular diseases	EFO:0000319	cardiovascular disease	Cardiovascular diseases	PHENOXYBENZAMINE
RCUDFXMNPQNBDU-VOTSOKGWSA-N	4	417.51	1.49	6.0	0.0	71.55	7.0	N	0.0		5.91	0.67	0.66	NEUTRAL	417.51	1.0	30.0	0.63	417.2264	8.0	0.0	0.0	-0.73	1706349	1215321	D002318	Cardiovascular diseases	EFO:0000319	cardiovascular disease	Cardiovascular diseases
RDUHXGIIUDVSHR-UHFFFAOYSA-N	4	209.29	1.82	3.0	3.0	52.49	6.0	N	0.0	9.2	9.96	1.14	-0.28	BASE	209.29	1.0	15.0	0.63	209.1416	3.0	3.0	0.0	0.08	2793956	1308753	D002318	Cardiovascular diseases	EFO:0000319	cardiovascular disease	Cardiovascular diseases
RLWRMIYXDPXIEX-UHFFFAOYSA-N	4	272.14	2.56	3.0	1.0	58.69	2.0	Y	0.0	13.65	3.0	2.14	2.14	NEUTRAL	272.14	1.0	17.0	0.9	271.0279	4.0	2.0	0.0	-0.93	1703393	1078524	D002318	Cardiovascular diseases	EFO:0000319	cardiovascular disease	Cardiovascular diseases
RMMXLENWKUUMAY-UHFFFAOYSA-N	4	514.63	7.26	5.0	1.0	72.94	7.0	N	2.0	3.62	5.86	6.13	4.86	ACID	514.63	6.0	39.0	0.24	514.2369	6.0	1.0	2.0	-0.99	1344883	116949	D002318	Cardiovascular diseases	EFO:0000319	cardiovascular disease	Cardiovascular diseases	TELMISARTAN
RNLQIBCLLYYYFJ-UHFFFAOYSA-N	4	187.2	1.02	3.0	2.0	71.77	1.0	N	0.0	11.01	4.87	-0.57	-0.57	NEUTRAL	187.2	2.0	14.0	0.7	187.0746	4.0	3.0	0.0	-0.67	1705811	11066	D002318	Cardiovascular diseases	EFO:0000319	cardiovascular disease	Cardiovascular diseases	INAMRINONE
RXPRRQLKFXBCSJ-GIVPXCGWSA-N	4	354.45	2.95	5.0	1.0	54.7	2.0	N	0.0	10.52	6.7	3.39	3.31	NEUTRAL	354.45	2.0	26.0	0.84	354.1943	5.0	1.0	0.0	1.39	1702298	644928	D002318	Cardiovascular diseases	EFO:0000319	cardiovascular disease	Cardiovascular diseases
RXQCGGRTAILOIN-UHFFFAOYSA-N	4	163.26	2.23	1.0	1.0	12.03	3.0	Y	0.0		10.3	2.52	-0.22	BASE	163.26	1.0	12.0	0.72	163.1361	1.0	1.0	0.0	-0.29	2795524	675185	D002318	Cardiovascular diseases	EFO:0000319	cardiovascular disease	Cardiovascular diseases	MEPHENTERMINE
RYBJORHCUPVNMB-UHFFFAOYSA-N	4	356.51	3.62	4.0	4.0	64.52	13.0	N	0.0	10.71	10.14	2.98	-0.96	BASE	356.51	2.0	26.0	0.33	356.2464	4.0	4.0	0.0	0.23	1702723	123372	D002318	Cardiovascular diseases	EFO:0000319	cardiovascular disease	Cardiovascular diseases
RYMZZMVNJRMUDD-HGQWONQESA-N	4	418.57	4.59	5.0	1.0	72.83	6.0	N	0.0			4.46	4.46	NEUTRAL	418.57	0.0	30.0	0.64	418.2719	5.0	1.0	0.0	2.12	1343830	138562	D002318	Cardiovascular diseases	EFO:0000319	cardiovascular disease	Cardiovascular diseases	SIMVASTATIN
RZTAMFZIAATZDJ-UHFFFAOYSA-N	4	384.26	3.96	5.0	1.0	64.63	4.0	N	0.0			3.44	3.44	NEUTRAL	384.26	1.0	25.0	0.8	383.0691	5.0	1.0	0.0	-0.81	1344373	405365	D002318	Cardiovascular diseases	EFO:0000319	cardiovascular disease	Cardiovascular diseases	FELODIPINE
SEERZIQQUAZTOL-ANMDKAQQSA-N	4	459.56	4.88	5.0	3.0	99.88	11.0	N	0.0	4.05	5.58	2.67	1.15	ACID	459.56	2.0	33.0	0.44	459.2421	6.0	3.0	0.0	0.33	2793998	403465	D002318	Cardiovascular diseases	EFO:0000319	cardiovascular disease	Cardiovascular diseases	CERIVASTATIN
SFLSHLFXELFNJZ-QMMMGPOBSA-N	4	169.18	0.09	4.0	4.0	86.71	2.0	N	0.0	9.5	8.85	-0.68	-1.82	BASE	169.18	1.0	12.0	0.47	169.0739	4.0	5.0	0.0	1.19	2795273	372912	D002318	Cardiovascular diseases	EFO:0000319	cardiovascular disease	Cardiovascular diseases	NOREPINEPHRINE
SGTNSNPWRIOYBX-UHFFFAOYSA-N	4	454.61	5.09	6.0	0.0	63.95	13.0	N	1.0		9.68	5.04	2.79	BASE	454.61	2.0	33.0	0.42	454.2832	6.0	0.0	1.0	-0.07	1699361	1219	D002318	Cardiovascular diseases	EFO:0000319	cardiovascular disease	Cardiovascular diseases	VERAPAMIL
SGUAFYQXFOLMHL-UHFFFAOYSA-N	4	328.41	2.14	4.0	4.0	95.58	8.0	N	0.0	8.05	9.8	1.89	1.26	BASE	328.41	2.0	24.0	0.6	328.1787	5.0	5.0	0.0	-0.21	2794614	1785	D002318	Cardiovascular diseases	EFO:0000319	cardiovascular disease	Cardiovascular diseases	LABETALOL
SMNOERSLNYGGOU-UHFFFAOYSA-N	4	382.89	1.18	5.0	1.0	106.77	5.0	N	0.0	8.68		0.94	0.92	NEUTRAL	382.89	1.0	23.0	0.82	382.0424	7.0	2.0	0.0	-1.36	1701617	1377401	D002318	Cardiovascular diseases	EFO:0000319	cardiovascular disease	Cardiovascular diseases
SNIOPGDIGTZGOP-UHFFFAOYSA-N	4	227.08	-1.02	9.0	0.0	157.11	8.0	N	0.0			0.26	0.26	NEUTRAL	227.08	0.0	15.0	0.37	227.0026	12.0	0.0	1.0	-0.04	1344306	37493	D002318	Cardiovascular diseases	EFO:0000319	cardiovascular disease	Cardiovascular diseases
SONNWYBIRXJNDC-VIFPVBQESA-N	4	167.21	0.65	3.0	3.0	52.49	3.0	Y	0.0	9.07	9.69	-0.07	-1.35	BASE	167.21	1.0	12.0	0.62	167.0946	3.0	3.0	0.0	0.74	2795390	219334	D002318	Cardiovascular diseases	EFO:0000319	cardiovascular disease	Cardiovascular diseases	PHENYLEPHRINE
SQVIAVUSQAWMKL-UHFFFAOYSA-N	4	181.24	1.04	3.0	3.0	52.49	4.0	N	0.0	9.1	9.73	0.23	-1.07	BASE	181.24	1.0	13.0	0.65	181.1103	3.0	3.0	0.0	0.26	1705861	139072	D002318	Cardiovascular diseases	EFO:0000319	cardiovascular disease	Cardiovascular diseases	ETILEFRINE
TUZYXOIXSAXUGO-PZAWKZKUSA-N	4	424.53	2.44	6.0	4.0	124.29	10.0	N	0.0	4.21		1.65	-1.38	ACID	424.53	0.0	30.0	0.4	424.2461	7.0	4.0	0.0	2.18	2792305	178796	D002318	Cardiovascular diseases	EFO:0000319	cardiovascular disease	Cardiovascular diseases	PRAVASTATIN
TVURRHSHRRELCG-UHFFFAOYSA-N	4	305.76	2.73	4.0	4.0	72.72	1.0	N	0.0	8.12	10.4	1.92	1.26	BASE	305.76	2.0	21.0	0.61	305.0819	4.0	4.0	0.0	0.95	2794652	19278	D002318	Cardiovascular diseases	EFO:0000319	cardiovascular disease	Cardiovascular diseases	FENOLDOPAM
TYBARJRCFHUHSN-DMJRSANLSA-N	4	584.66	-1.51	12.0	8.0	206.6	4.0	N	3.0	7.18		-2.78	-3.2	NEUTRAL	728.78	0.0	41.0	0.14	584.2833	12.0	8.0	3.0	3.21	1702427	1230007	D002318	Cardiovascular diseases	EFO:0000319	cardiovascular disease	Cardiovascular diseases
TZGBBMBARSFJBG-UKTHLTGXSA-N	4	215.21	0.92	3.0	2.0	84.55	1.0	N	0.0	11.64		1.3	1.3	NEUTRAL	215.21	1.0	16.0	0.68	215.0695	5.0	3.0	0.0	-0.29	1704503	1379064	D002318	Cardiovascular diseases	EFO:0000319	cardiovascular disease	Cardiovascular diseases
TZRFSLHOCZEXCC-HIVFKXHNSA-N	4	7177.25													7177.25				7172.0917					1697357	1449347	D002318	Cardiovascular diseases	EFO:0000319	cardiovascular disease	Cardiovascular diseases
TZRXHJWUDPFEEY-UHFFFAOYSA-N	4	316.14	-1.19	12.0	0.0	209.48	12.0	N	1.0			0.06	0.06		316.14	0.0	21.0	0.31	316.0139	16.0	0.0	1.0	-0.3	1703494	479621	D002318	Cardiovascular diseases	EFO:0000319	cardiovascular disease	Cardiovascular diseases	PENTAERYTHRITOL TETRANITRATE
UCTWMZQNUQWSLP-VIFPVBQESA-N	4	183.21	0.35	4.0	4.0	72.72	3.0	N	0.0	9.69	8.91	-0.43	-1.63	BASE	183.21	1.0	13.0	0.51	183.0895	4.0	4.0	0.0	1.12	1344068	28976	D002318	Cardiovascular diseases	EFO:0000319	cardiovascular disease	Cardiovascular diseases	EPINEPHRINE
UHWVSEOVJBQKBE-UHFFFAOYSA-N	4	266.34	1.12	5.0	1.0	42.96	5.0	N	0.0		9.21	0.91	-0.9	BASE	266.34	1.0	19.0	0.86	266.163	5.0	1.0	0.0	-0.58	1699547	341383	D002318	Cardiovascular diseases	EFO:0000319	cardiovascular disease	Cardiovascular diseases	TRIMETAZIDINE
UIAGMCDKSXEBJQ-UHFFFAOYSA-N	4	418.45	2.97	8.0	1.0	117.0	8.0	N	0.0			2.54	2.54	NEUTRAL	418.45	1.0	30.0	0.3	418.174	9.0	1.0	0.0	-1.02	1343789	365248	D002318	Cardiovascular diseases	EFO:0000319	cardiovascular disease	Cardiovascular diseases	NIMODIPINE
UIEATEWHFDRYRU-UHFFFAOYSA-N	4	366.55	4.83	3.0	0.0	15.71	10.0	N	0.0		9.16	5.49	3.73	BASE	366.55	2.0	27.0	0.6	366.2671	3.0	0.0	0.0	-1.15	2795525	112651	D002318	Cardiovascular diseases	EFO:0000319	cardiovascular disease	Cardiovascular diseases	BEPRIDIL
UJEWTUDSLQGTOA-UHFFFAOYSA-N	4	362.41	2.42	5.0	2.0	109.93	5.0	N	0.0	4.68		2.25	-0.41	ACID	362.41	2.0	25.0	0.85	362.0936	7.0	3.0	0.0	-0.94	1703420	258666	D002318	Cardiovascular diseases	EFO:0000319	cardiovascular disease	Cardiovascular diseases	PIRETANIDE
UJVLDDZCTMKXJK-WNHSNXHDSA-N	4	340.46	4.37	3.0	0.0	43.37	0.0	N	0.0			3.6	3.6	NEUTRAL	340.46	0.0	25.0	0.62	340.2038	3.0	0.0	0.0	2.57	1702164	887229	D002318	Cardiovascular diseases	EFO:0000319	cardiovascular disease	Cardiovascular diseases
UQGKUQLKSCSZGY-UHFFFAOYSA-N	4	558.6	4.17	11.0	2.0	162.16	10.0	N	2.0	4.25	3.63	4.54	3.24	ACID	558.6	5.0	41.0	0.24	558.2227	12.0	2.0	2.0	-0.85	1343299	674643	D002318	Cardiovascular diseases	EFO:0000319	cardiovascular disease	Cardiovascular diseases	OLMESARTAN MEDOXOMIL
UWWDHYUMIORJTA-HSQYWUDLSA-N	4	498.58	2.58	7.0	2.0	114.4	11.0	N	0.0	3.46	5.2	1.5	-0.08	ACID	498.58	2.0	36.0	0.45	498.2366	9.0	2.0	0.0	-0.15	2794180	188707	D002318	Cardiovascular diseases	EFO:0000319	cardiovascular disease	Cardiovascular diseases	MOEXIPRIL
UXOWGYHJODZGMF-QORCZRPOSA-N	4	551.77	3.29	7.0	4.0	146.13	19.0	N	1.0		9.57	3.12	1.0	BASE	551.77	1.0	39.0	0.19	551.3934	9.0	6.0	2.0	0.21	1706311	480746	D002318	Cardiovascular diseases	EFO:0000319	cardiovascular disease	Cardiovascular diseases	ALISKIREN
UYGONJYYUKVHDD-UHFFFAOYSA-N	4	239.27	1.42	3.0	0.0	45.06	1.0	Y	0.0			0.72	0.72	NEUTRAL	239.27	2.0	16.0	0.71	239.0416	3.0	0.0	0.0	-0.71	1702313	1248678	D002318	Cardiovascular diseases	EFO:0000319	cardiovascular disease	Cardiovascular diseases
UYNVMODNBIQBMV-UHFFFAOYSA-N	4	325.45	3.77	3.0	2.0	43.7	5.0	N	0.0	9.67	9.03	3.57	2.3	BASE	325.45	2.0	24.0	0.88	325.2042	3.0	2.0	0.0	0.06	1702730	104385	D002318	Cardiovascular diseases	EFO:0000319	cardiovascular disease	Cardiovascular diseases	IFENPRODIL
VGYFMXBACGZSIL-MCBHFWOFSA-N	4	421.47	4.52	4.0	3.0	90.65	8.0	N	0.0	4.13	4.86	2.92	0.89	ACID	421.47	3.0	31.0	0.5	421.1689	5.0	3.0	0.0	0.25	1703444	675704	D002318	Cardiovascular diseases	EFO:0000319	cardiovascular disease	Cardiovascular diseases	PITAVASTATIN
VHYCDWMUTMEGQY-UHFFFAOYSA-N	4	325.45	2.37	5.0	2.0	59.95	12.0	N	0.0		9.67	2.2	-0.03	BASE	325.45	1.0	23.0	0.58	325.2253	5.0	2.0	0.0	-0.86	1699707	27417	D002318	Cardiovascular diseases	EFO:0000319	cardiovascular disease	Cardiovascular diseases	BISOPROLOL
VKQFCGNPDRICFG-UHFFFAOYSA-N	4	388.42	3.2	7.0	1.0	107.77	6.0	N	0.0			3.06	3.06	NEUTRAL	388.42	1.0	28.0	0.45	388.1634	8.0	1.0	0.0	-0.75	1343784	554892	D002318	Cardiovascular diseases	EFO:0000319	cardiovascular disease	Cardiovascular diseases	NISOLDIPINE
VRYMTAVOXVTQEF-UHFFFAOYSA-N	4	279.38	2.98	4.0	0.0	38.77	6.0	N	0.0		8.79	3.2	1.79	BASE	279.38	1.0	20.0	0.59	279.1834	4.0	0.0	0.0	-0.3	1705445	265957	D002318	Cardiovascular diseases	EFO:0000319	cardiovascular disease	Cardiovascular diseases	MOXISYLYTE
VWBQYTRBTXKKOG-IYNICTALSA-M	4	424.53	2.44	6.0	4.0	124.29	10.0	N	0.0	4.21		1.65	-1.38	ACID	446.52	0.0	30.0	0.4	424.2461	7.0	4.0	0.0	2.18	1343150	30602	D002318	Cardiovascular diseases	EFO:0000319	cardiovascular disease	Cardiovascular diseases	PRAVASTATIN SODIUM
VWPOSFSPZNDTMJ-UCWKZMIHSA-N	4	309.41	0.63	5.0	4.0	81.95	5.0	N	0.0	13.59	9.76	0.87	-1.44	BASE	309.41	1.0	22.0	0.64	309.194	5.0	4.0	0.0	0.26	1343142	27570	D002318	Cardiovascular diseases	EFO:0000319	cardiovascular disease	Cardiovascular diseases	NADOLOL
VXFJYXUZANRPDJ-WTNASJBWSA-N	4	430.55	2.77	5.0	2.0	95.94	9.0	N	0.0	3.8	5.21	1.95	0.29	ACID	430.55	1.0	31.0	0.59	430.2468	7.0	2.0	0.0	0.1	1344427	421317	D002318	Cardiovascular diseases	EFO:0000319	cardiovascular disease	Cardiovascular diseases	TRANDOLAPRIL
VYFYYTLLBUKUHU-UHFFFAOYSA-N	4	153.18	0.6	3.0	3.0	66.48	2.0	N	0.0	10.01	9.27	0.03	-1.45	BASE	153.18	1.0	11.0	0.54	153.079	3.0	4.0	0.0	1.15	2792237	4584	D002318	Cardiovascular diseases	EFO:0000319	cardiovascular disease	Cardiovascular diseases	DOPAMINE
WDJUZGPOPHTGOT-XUDUSOBPSA-N	4	764.95	3.25	13.0	5.0	182.83	7.0	N	2.0	7.18	0.24	3.6	3.18	NEUTRAL	764.95	0.0	54.0	0.19	764.4347	13.0	5.0	2.0	2.2	1343152	419508	D002318	Cardiovascular diseases	EFO:0000319	cardiovascular disease	Cardiovascular diseases	DIGITOXIN
WJAJPNHVVFWKKL-UHFFFAOYSA-N	4	211.26	1.08	4.0	2.0	64.71	4.0	N	0.0	13.61	9.28	0.57	-1.28	BASE	211.26	1.0	15.0	0.78	211.1208	4.0	3.0	0.0	0.24	2792708	11775	D002318	Cardiovascular diseases	EFO:0000319	cardiovascular disease	Cardiovascular diseases	METHOXAMINE
WXFIGDLSSYIKKV-RCOVLWMOSA-N	4	167.21	0.77	3.0	3.0	66.48	2.0	N	0.0	9.03	9.68	-0.05	-1.3	BASE	167.21	1.0	12.0	0.61	167.0946	3.0	4.0	0.0	0.99	2793968	675270	D002318	Cardiovascular diseases	EFO:0000319	cardiovascular disease	Cardiovascular diseases	METARAMINOL
WZHCOOQXZCIUNC-UHFFFAOYSA-N	4	276.38	3.48	3.0	1.0	46.53	3.0	N	0.0	11.99		3.72	3.72	NEUTRAL	276.38	1.0	20.0	0.86	276.1725	3.0	1.0	0.0	0.67	1705847	904871	D002318	Cardiovascular diseases	EFO:0000319	cardiovascular disease	Cardiovascular diseases	CYCLANDELATE
XKLMZUWKNUAPSZ-UHFFFAOYSA-N	4	427.55	2.31	6.0	2.0	74.27	9.0	N	0.0	13.6	6.77	2.83	2.74	NEUTRAL	427.55	2.0	31.0	0.64	427.2471	7.0	2.0	0.0	-1.32	1343499	341382	D002318	Cardiovascular diseases	EFO:0000319	cardiovascular disease	Cardiovascular diseases	RANOLAZINE
XLFWDASMENKTKL-UHFFFAOYSA-N	4	242.24	0.09	6.0	0.0	82.78	3.0	N	0.0	7.99		-1.02	-1.03	NEUTRAL	242.24	1.0	17.0	0.7	242.1015	8.0	0.0	0.0	-0.64	1705872	753339	D002318	Cardiovascular diseases	EFO:0000319	cardiovascular disease	Cardiovascular diseases	MOLSIDOMINE
XPCFTKFZXHTYIP-PMACEKPBSA-N	4	424.5	2.57	5.0	2.0	95.94	9.0	N	0.0	3.53	5.36	1.54	0.07	ACID	424.5	2.0	31.0	0.6	424.1998	7.0	2.0	0.0	-0.29	2792103	61706	D002318	Cardiovascular diseases	EFO:0000319	cardiovascular disease	Cardiovascular diseases	BENAZEPRIL
XSDQTOBWRPYKKA-UHFFFAOYSA-N	4	229.63	-1.08	6.0	5.0	156.79	1.0	N	0.0	11.43	7.35	-0.5	-0.77	NEUTRAL	229.63	1.0	15.0	0.3	229.0479	8.0	8.0	1.0	-0.47	2794656	89526	D002318	Cardiovascular diseases	EFO:0000319	cardiovascular disease	Cardiovascular diseases	AMILORIDE
XUIIKFGFIJCVMT-GFCCVEGCSA-N	4	776.87	4.56	4.0	3.0	92.78	5.0	N	1.0	0.27	9.43	3.73	3.44	ZWITTERION	776.87	2.0	24.0	0.39	776.6867	5.0	4.0	1.0	0.6	2794620	15990	D002318	Cardiovascular diseases	EFO:0000319	cardiovascular disease	Cardiovascular diseases	DEXTROTHYROXINE
XUKUURHRXDUEBC-KAYWLYCHSA-N	4	558.65	6.31	5.0	4.0	111.79	12.0	N	2.0	4.31		5.39	2.43	ACID	558.65	4.0	41.0	0.16	558.253	7.0	4.0	2.0	-0.41	2790797	417180	D002318	Cardiovascular diseases	EFO:0000319	cardiovascular disease	Cardiovascular diseases	ATORVASTATIN
YMTINGFKWWXKFG-UHFFFAOYSA-N	4	360.84	4.68	4.0	0.0	52.6	6.0	N	0.0			5.28	5.28	NEUTRAL	360.84	2.0	25.0	0.55	360.1128	4.0	0.0	0.0	-0.58	1344135	28331	D002318	Cardiovascular diseases	EFO:0000319	cardiovascular disease	Cardiovascular diseases	FENOFIBRATE
YOSHYTLCDANDAN-UHFFFAOYSA-N	4	428.54	4.78	5.0	1.0	87.13	7.0	N	0.0	4.29	4.08	4.47	3.34	ACID	428.54	3.0	32.0	0.59	428.2325	7.0	1.0	0.0	-0.74	1343097	421066	D002318	Cardiovascular diseases	EFO:0000319	cardiovascular disease	Cardiovascular diseases	IRBESARTAN
YSEXMKHXIOCEJA-FVFQAYNVSA-N	4	484.39	3.91	6.0	0.0	56.59	4.0	N	0.0		8.12	3.7	2.9	NEUTRAL	484.39	3.0	31.0	0.53	483.1158	6.0	0.0	0.0	0.19	1703369	796834	D002318	Cardiovascular diseases	EFO:0000319	cardiovascular disease	Cardiovascular diseases	NICERGOLINE
YWXYYJSYQOXTPL-SLPGGIOYSA-N	4	191.14	-1.28	6.0	1.0	91.06	2.0	N	0.0	13.34		-0.71	-0.71	NEUTRAL	191.14	0.0	13.0	0.43	191.043	7.0	1.0	0.0	0.58	1343339	263453	D002318	Cardiovascular diseases	EFO:0000319	cardiovascular disease	Cardiovascular diseases
ZBBHBTPTTSWHBA-UHFFFAOYSA-N	4	479.53	3.68	8.0	1.0	111.01	9.0	N	0.0		8.1	3.56	2.78	NEUTRAL	479.53	2.0	35.0	0.33	479.2056	9.0	1.0	0.0	-1.11	2792050	407549	D002318	Cardiovascular diseases	EFO:0000319	cardiovascular disease	Cardiovascular diseases	NICARDIPINE
ZBIAKUMOEKILTF-UHFFFAOYSA-N	4	491.63	5.75	3.0	1.0	35.58	9.0	N	1.0	13.78	7.76	6.58	6.07	NEUTRAL	491.63	3.0	36.0	0.41	491.2748	4.0	1.0	1.0	-1.26	1703668	150806	D002318	Cardiovascular diseases	EFO:0000319	cardiovascular disease	Cardiovascular diseases	LIDOFLAZINE
ZBMZVLHSJCTVON-UHFFFAOYSA-N	4	272.37	1.09	4.0	3.0	78.43	6.0	N	0.0	10.07	9.43	-0.4	-2.12	BASE	272.37	1.0	18.0	0.72	272.1195	5.0	3.0	0.0	-0.9	2791537	5528	D002318	Cardiovascular diseases	EFO:0000319	cardiovascular disease	Cardiovascular diseases	SOTALOL
ZDXUKAKRHYTAKV-UHFFFAOYSA-N	4	611.74	6.48	8.0	1.0	111.01	12.0	N	2.0		9.36	6.41	4.45	BASE	611.74	3.0	45.0	0.14	611.2995	9.0	1.0	2.0	-0.7	2793622	418487	D002318	Cardiovascular diseases	EFO:0000319	cardiovascular disease	Cardiovascular diseases	LERCANIDIPINE
ZJKNESGOIKRXQY-UHFFFAOYSA-N	4	248.31	1.96	3.0	2.0	65.72	3.0	N	0.0	9.68		1.84	1.84	NEUTRAL	248.31	2.0	17.0	0.64	248.0619	4.0	2.0	0.0	-1.04	1702889	421520	D002318	Cardiovascular diseases	EFO:0000319	cardiovascular disease	Cardiovascular diseases	ENOXIMONE
ZZUFCTLCJUWOSV-UHFFFAOYSA-N	4	330.75	1.89	5.0	3.0	122.63	5.0	N	0.0	4.25		1.75	-1.25	ACID	330.75	2.0	21.0	0.77	330.0077	7.0	4.0	0.0	-1.77	1343559	2046	D002318	Cardiovascular diseases	EFO:0000319	cardiovascular disease	Cardiovascular diseases	FUROSEMIDE
BSYNRYMUTXBXSQ-UHFFFAOYSA-N	4	180.16	1.31	3.0	1.0	63.6	2.0	N	0.0	3.41		1.24	-2.16	ACID	180.16	1.0	13.0	0.55	180.0423	4.0	1.0	0.0	0.12	1343081	1280	D003324	Coronary Artery Disease	EFO:0001645	coronary artery disease	Cardiovascular diseases	ASPIRIN
FGDZQCVHDSGLHJ-RYDPDVNUSA-M	4	120.92													117.37				119.8806					1344841	674678	D003324	Coronary Artery Disease	EFO:0001645	coronary artery disease	Cardiovascular diseases
FQCKMBLVYCEXJB-MNSAWQCASA-L	4	558.65	6.31	5.0	4.0	111.79	12.0	N	2.0	4.31		5.39	2.43	ACID	1155.36	4.0	41.0	0.16	558.253	7.0	4.0	2.0	-0.41	1344888	407354	D003324	Coronary Artery Disease	EFO:0001645	coronary artery disease	Cardiovascular diseases	ATORVASTATIN CALCIUM
HDACQVRGBOVJII-JBDAPHQKSA-N	4	416.52	2.38	5.0	2.0	95.94	9.0	N	0.0	3.75	5.2	1.47	-0.18	ACID	416.52	1.0	30.0	0.6	416.2311	7.0	2.0	0.0	0.12	1343174	189203	D003324	Coronary Artery Disease	EFO:0001645	coronary artery disease	Cardiovascular diseases	RAMIPRIL
HYHMLYSLQUKXKP-UHFFFAOYSA-N	4	344.49	4.47	3.0	3.0	94.83	14.0	N	0.0	4.44		5.3	0.09	ACID	344.49	0.0	24.0	0.4	344.2563	5.0	3.0	0.0	0.76	2473549	1927162	D003324	Coronary Artery Disease	EFO:0001645	coronary artery disease	Cardiovascular diseases
IYNMDWMQHSMDDE-MHXJNQAMSA-N	4	368.47	1.94	5.0	2.0	95.94	8.0	N	0.0	3.79	5.48	0.63	-0.85	ACID	441.61	0.0	26.0	0.64	368.2311	7.0	2.0	0.0	0.08	1343177	674294	D003324	Coronary Artery Disease	EFO:0001645	coronary artery disease	Cardiovascular diseases
IZEKFCXSFNUWAM-UHFFFAOYSA-N	4	504.64	-0.02	12.0	4.0	145.44	12.0	N	2.0		3.54	1.81	1.81	NEUTRAL	504.64	2.0	36.0	0.31	504.3173	12.0	4.0	2.0	-0.52	1343374	86042	D003324	Coronary Artery Disease	EFO:0001645	coronary artery disease	Cardiovascular diseases	DIPYRIDAMOLE
LALFOYNTGMUKGG-BGRFNVSISA-L	4	481.55	2.4	7.0	3.0	140.92	10.0	N	0.0	4.0		1.92	-1.24	ACID	1001.15	2.0	33.0	0.47	481.1683	9.0	3.0	0.0	-0.17	1343886	1123018	D003324	Coronary Artery Disease	EFO:0001645	coronary artery disease	Cardiovascular diseases	ROSUVASTATIN CALCIUM
MOYKHGMNXAOIAT-JGWLITMVSA-N	4	236.14	-1.06	8.0	0.0	123.2	4.0	N	0.0			-0.01	-0.01	NEUTRAL	236.14	0.0	16.0	0.45	236.0281	10.0	0.0	0.0	-0.02	1343864	556	D003324	Coronary Artery Disease	EFO:0001645	coronary artery disease	Cardiovascular diseases	ISOSORBIDE DINITRATE
OEKWJQXRCDYSHL-FNOIDJSQSA-N	4	522.58	2.01	11.0	4.0	138.44	10.0	N	2.0	12.94	1.06	2.28	2.28	NEUTRAL	522.58	3.0	36.0	0.23	522.1861	10.0	4.0	1.0	-0.87	1392859	416772	D003324	Coronary Artery Disease	EFO:0001645	coronary artery disease	Cardiovascular diseases	TICAGRELOR
PVNIIMVLHYAWGP-UHFFFAOYSA-N	4	123.11	0.78	2.0	1.0	50.19	1.0	Y	0.0	2.79	4.19	-0.17	-2.86	ACID	123.11	1.0	9.0	0.6	123.032	3.0	1.0	0.0	-0.71	1343570	16656	D003324	Coronary Artery Disease	EFO:0001645	coronary artery disease	Cardiovascular diseases	NIACIN
QGZKDVFQNNGYKY-BJUDXGSMSA-N	4	17.03	0.16	1.0	1.0	35.0	0.0	Y	0.0		8.86	-0.98	-2.44	BASE	16.03	0.0	1.0	0.4	17.0265	1.0	3.0	0.0	0.0	1698802	675140	D003324	Coronary Artery Disease	EFO:0001645	coronary artery disease	Cardiovascular diseases
RVPCEXXEUXIPEO-UHFFFAOYSA-N	4	408.88	2.27	7.0	2.0	99.88	8.0	N	0.0		9.45	1.64	-0.37	BASE	531.01	1.0	28.0	0.5	408.1452	7.0	3.0	0.0	-0.78	3460901	2464693	D003324	Coronary Artery Disease	EFO:0001645	coronary artery disease	Cardiovascular diseases
RYCSJJXKEWBUTI-YDYAIEMNSA-N	4	368.47	1.94	5.0	2.0	95.94	8.0	N	0.0	3.79	5.48	0.63	-0.85	ACID	542.68	0.0	26.0	0.64	368.2311	7.0	2.0	0.0	0.08	2472829	1926835	D003324	Coronary Artery Disease	EFO:0001645	coronary artery disease	Cardiovascular diseases
RYMZZMVNJRMUDD-HGQWONQESA-N	4	418.57	4.59	5.0	1.0	72.83	6.0	N	0.0			4.46	4.46	NEUTRAL	418.57	0.0	30.0	0.64	418.2719	5.0	1.0	0.0	2.12	1343830	138562	D003324	Coronary Artery Disease	EFO:0001645	coronary artery disease	Cardiovascular diseases	SIMVASTATIN
SNIOPGDIGTZGOP-UHFFFAOYSA-N	4	227.08	-1.02	9.0	0.0	157.11	8.0	N	0.0			0.26	0.26	NEUTRAL	227.08	0.0	15.0	0.37	227.0026	12.0	0.0	1.0	-0.04	1344306	37493	D003324	Coronary Artery Disease	EFO:0001645	coronary artery disease	Cardiovascular diseases
XUKUURHRXDUEBC-KAYWLYCHSA-N	4	558.65	6.31	5.0	4.0	111.79	12.0	N	2.0	4.31		5.39	2.43	ACID	558.65	4.0	41.0	0.16	558.253	7.0	4.0	2.0	-0.41	2790797	417180	D003324	Coronary Artery Disease	EFO:0001645	coronary artery disease	Cardiovascular diseases	ATORVASTATIN
YWXYYJSYQOXTPL-SLPGGIOYSA-N	4	191.14	-1.28	6.0	1.0	91.06	2.0	N	0.0	13.34		-0.71	-0.71	NEUTRAL	191.14	0.0	13.0	0.43	191.043	7.0	1.0	0.0	0.58	1343339	263453	D003324	Coronary Artery Disease	EFO:0001645	coronary artery disease	Cardiovascular diseases
ZPBWCRDSRKPIDG-UHFFFAOYSA-N	4	408.88	2.27	7.0	2.0	99.88	8.0	N	0.0		9.45	1.64	-0.37	BASE	567.06	1.0	28.0	0.5	408.1452	7.0	3.0	0.0	-0.78	1343826	674353	D003324	Coronary Artery Disease	EFO:0001645	coronary artery disease	Cardiovascular diseases	AMLODIPINE BESYLATE
FQCKMBLVYCEXJB-MNSAWQCASA-L	4	558.65	6.31	5.0	4.0	111.79	12.0	N	2.0	4.31		5.39	2.43	ACID	1155.36	4.0	41.0	0.16	558.253	7.0	4.0	2.0	-0.41	1344888	407354	D003324	Coronary Artery Disease	MONDO:0021661	coronary atherosclerosis	Cardiovascular diseases	ATORVASTATIN CALCIUM
METKIMKYRPQLGS-UHFFFAOYSA-N	4	266.34	0.45	4.0	3.0	84.58	8.0	N	0.0		9.67	0.43	-1.8	BASE	266.34	1.0	19.0	0.64	266.163	5.0	4.0	0.0	-0.62	1344114	1279	D003324	Coronary Artery Disease	MONDO:0021661	coronary atherosclerosis	Cardiovascular diseases	ATENOLOL
PCZOHLXUXFIOCF-BXMDZJJMSA-N	4	404.55	4.2	5.0	1.0	72.83	6.0	N	0.0			3.9	3.9	NEUTRAL	404.55	0.0	29.0	0.67	404.2563	5.0	1.0	0.0	2.34	1344871	9495	D003324	Coronary Artery Disease	MONDO:0021661	coronary atherosclerosis	Cardiovascular diseases	LOVASTATIN
VWBQYTRBTXKKOG-IYNICTALSA-M	4	424.53	2.44	6.0	4.0	124.29	10.0	N	0.0	4.21		1.65	-1.38	ACID	446.52	0.0	30.0	0.4	424.2461	7.0	4.0	0.0	2.18	1343150	30602	D003324	Coronary Artery Disease	MONDO:0021661	coronary atherosclerosis	Cardiovascular diseases	PRAVASTATIN SODIUM
ZMRUPTIKESYGQW-UHFFFAOYSA-N	4	259.35	2.58	3.0	2.0	41.49	6.0	N	0.0		9.67	2.58	0.36	BASE	295.81	2.0	19.0	0.84	259.1572	3.0	2.0	0.0	-0.47	1343430	505776	D003324	Coronary Artery Disease	MONDO:0021661	coronary atherosclerosis	Cardiovascular diseases	PROPRANOLOL HYDROCHLORIDE
HEMJJKBWTPKOJG-UHFFFAOYSA-N	4	250.34	3.57	2.0	1.0	46.53	6.0	N	0.0	4.42		4.39	1.51	ACID	250.34	1.0	18.0	0.78	250.1569	3.0	1.0	0.0	-0.36	1343073	2994	D003327	Coronary Disease	EFO:0001645	coronary artery disease	Cardiovascular diseases	GEMFIBROZIL
PCZOHLXUXFIOCF-BXMDZJJMSA-N	4	404.55	4.2	5.0	1.0	72.83	6.0	N	0.0			3.9	3.9	NEUTRAL	404.55	0.0	29.0	0.67	404.2563	5.0	1.0	0.0	2.34	1344871	9495	D003327	Coronary Disease	EFO:0001645	coronary artery disease	Cardiovascular diseases	LOVASTATIN
RYMZZMVNJRMUDD-HGQWONQESA-N	4	418.57	4.59	5.0	1.0	72.83	6.0	N	0.0			4.46	4.46	NEUTRAL	418.57	0.0	30.0	0.64	418.2719	5.0	1.0	0.0	2.12	1343830	138562	D003327	Coronary Disease	EFO:0001645	coronary artery disease	Cardiovascular diseases	SIMVASTATIN
VWBQYTRBTXKKOG-IYNICTALSA-M	4	424.53	2.44	6.0	4.0	124.29	10.0	N	0.0	4.21		1.65	-1.38	ACID	446.52	0.0	30.0	0.4	424.2461	7.0	4.0	0.0	2.18	1343150	30602	D003327	Coronary Disease	EFO:0001645	coronary artery disease	Cardiovascular diseases	PRAVASTATIN SODIUM
HDRXZJPWHTXQRI-BHDTVMLSSA-N	4	414.53	3.37	6.0	0.0	59.08	6.0	N	0.0	12.86	8.18	2.73	1.89	NEUTRAL	450.99	2.0	29.0	0.68	414.1613	6.0	0.0	0.0	-0.13	1344188	545509	D003329	Coronary Vasospasm	EFO:0004225	Coronary Vasospasm	Cardiovascular diseases	DILTIAZEM HYDROCHLORIDE
HYIMSNHJOBLJNT-UHFFFAOYSA-N	4	346.34	2.18	7.0	1.0	107.77	4.0	N	0.0			1.82	1.82	NEUTRAL	346.34	1.0	25.0	0.51	346.1165	8.0	1.0	0.0	-0.72	1343846	419596	D003329	Coronary Vasospasm	EFO:0004225	Coronary Vasospasm	Cardiovascular diseases	NIFEDIPINE
CGIGDMFJXJATDK-UHFFFAOYSA-N	4	357.79	3.93	4.0	1.0	68.53	4.0	N	0.0	3.79		3.53	0.26	ACID	357.79	3.0	25.0	0.77	357.0768	5.0	1.0	0.0	-0.72	1343317	173	D004374	Ductus Arteriosus, Patent	HP:0001643	Patent ductus arteriosus	Cardiovascular diseases	INDOMETHACIN
GMVPRGQOIOIIMI-DWKJAMRDSA-N	4	354.49	3.48	4.0	3.0	94.83	13.0	N	0.0	4.35		3.59	0.66	ACID	354.49	0.0	25.0	0.35	354.2406	5.0	3.0	0.0	1.7	1343086	8130	D004374	Ductus Arteriosus, Patent	HP:0001643	Patent ductus arteriosus	Cardiovascular diseases	ALPROSTADIL
HEFNNWSXXWATRW-UHFFFAOYSA-N	4	206.28	3.07	1.0	1.0	37.3	4.0	N	0.0	4.85		3.84	1.34	ACID	206.28	1.0	15.0	0.82	206.1307	2.0	1.0	0.0	0.14	1343587	11674	D004374	Ductus Arteriosus, Patent	HP:0001643	Patent ductus arteriosus	Cardiovascular diseases	IBUPROFEN
IHHXIUAEPKVVII-ZSCHJXSPSA-N	4	206.28	3.07	1.0	1.0	37.3	4.0	N	0.0	4.85		3.84	1.34	ACID	352.48	1.0	15.0	0.82	206.1307	2.0	1.0	0.0	0.14	1344707	675092	D004374	Ductus Arteriosus, Patent	HP:0001643	Patent ductus arteriosus	Cardiovascular diseases
QNZCBYKSOIHPEH-UHFFFAOYSA-N	4	459.51	2.7	6.0	1.0	110.76	5.0	N	0.0	13.07		1.83	1.83	NEUTRAL	459.51	3.0	34.0	0.63	459.1907	9.0	2.0	0.0	-1.04	1706042	397524	D004617	Embolism			Cardiovascular diseases	APIXABAN
XETBXHPXHHOLOE-UHFFFAOYSA-N	4	627.75	5.81	10.0	3.0	151.53	15.0	N	2.0	10.17	3.82	4.99	4.99	NEUTRAL	723.85	4.0	46.0	0.06	627.3169	12.0	3.0	3.0	-1.35	1344521	1038352	D004617	Embolism			Cardiovascular diseases
ZLFZITWZOYXXAW-QXXZOGQOSA-N	4	548.07	1.29	8.0	3.0	136.63	5.0	N	1.0	10.74	6.33	0.9	0.87	NEUTRAL	720.27	2.0	37.0	0.48	547.1769	11.0	3.0	2.0	-1.66	1702572	1377952	D004617	Embolism			Cardiovascular diseases
DOAKLVKFURWEDJ-RWDRXURGSA-N	4	1620.69													1620.69				1619.7104					1343230	374037	D004696	Endocarditis	EFO:0000465	endocarditis	Cardiovascular diseases	DAPTOMYCIN
FLKYBGKDCCEQQM-WYUVZMMLSA-M	4	454.52	-0.64	12.0	2.0	156.09	7.0	N	1.0	2.84	0.26	-1.52	-5.01	ACID	476.5	2.0	29.0	0.41	454.03	12.0	2.0	1.0	-1.85	1344616	674474	D004696	Endocarditis	EFO:0000465	endocarditis	Cardiovascular diseases	CEFAZOLIN SODIUM
GSOSVVULSKVSLQ-JJVRHELESA-N	4	299.35	-0.18	5.0	4.0	113.72	7.0	N	0.0	3.44	11.8	-3.8	-3.8	ZWITTERION	317.37	0.0	20.0	0.22	299.094	7.0	4.0	0.0	0.89	1343208	610112	D004696	Endocarditis	EFO:0000465	endocarditis	Cardiovascular diseases
KLOHDWPABZXLGI-YWUHCJSESA-M	4	349.41	0.32	5.0	3.0	112.73	4.0	N	0.0	3.24	7.23	-2.0	-2.36	ACID	371.39	1.0	24.0	0.67	349.1096	7.0	4.0	0.0	0.74	1344594	674709	D004696	Endocarditis	EFO:0000465	endocarditis	Cardiovascular diseases	AMPICILLIN SODIUM
LCTORFDMHNKUSG-XTTLPDOESA-N	4	1449.27													1485.73				1447.4302					1344134	674579	D004696	Endocarditis	EFO:0000465	endocarditis	Cardiovascular diseases	VANCOMYCIN HYDROCHLORIDE
QXPBTTUOVWMPJN-QBNHLFMHSA-M	4	358.46	1.43	5.0	4.0	129.72	11.0	N	0.0	2.53	9.14	-1.27	-4.19	ZWITTERION	380.44	0.0	24.0	0.32	358.1562	7.0	5.0	0.0	0.74	1344216	675008	D004696	Endocarditis	EFO:0000465	endocarditis	Cardiovascular diseases	CILASTATIN SODIUM
DOAKLVKFURWEDJ-RWDRXURGSA-N	4	1620.69													1620.69				1619.7104					1343230	374037	D004696	Endocarditis	MONDO:0000565	infective endocarditis	Cardiovascular diseases	DAPTOMYCIN
MYPYJXKWCTUITO-LYRMYLQWSA-N	4	1449.27													1449.27				1447.4302					1702319	70140	D004696	Endocarditis	MONDO:0000565	infective endocarditis	Cardiovascular diseases	VANCOMYCIN
DEIYFTQMQPDXOT-UHFFFAOYSA-N	4	474.59	1.61	8.0	1.0	113.42	7.0	N	0.0	7.63	5.98	1.23	1.16	NEUTRAL	666.71	3.0	33.0	0.55	474.2049	10.0	1.0	0.0	-1.51	1343766	564291	D065627	Familial Primary Pulmonary Hypertension	MONDO:0008347	idiopathic and/or familial pulmonary arterial hypertension	Cardiovascular diseases	SILDENAFIL CITRATE
GJPICJJJRGTNOD-UHFFFAOYSA-N	4	551.63	4.2	10.0	2.0	145.65	10.0	N	1.0	5.8	0.57	4.94	3.98	ACID	551.63	4.0	39.0	0.29	551.1839	11.0	2.0	2.0	-1.01	1343869	93617	D065627	Familial Primary Pulmonary Hypertension	MONDO:0008347	idiopathic and/or familial pulmonary arterial hypertension	Cardiovascular diseases	BOSENTAN
JGCMEBMXRHSZKX-UHFFFAOYSA-N	4	588.28	3.57	8.0	2.0	128.22	11.0	N	1.0	7.76	3.26	3.69	3.55	NEUTRAL	588.28	3.0	32.0	0.33	585.9633	10.0	2.0	1.0	-1.23	1699882	1376143	D065627	Familial Primary Pulmonary Hypertension	MONDO:0008347	idiopathic and/or familial pulmonary arterial hypertension	Cardiovascular diseases	MACITENTAN
OUJTZYPIHDYQMC-LJQANCHMSA-N	4	378.43	3.52	5.0	1.0	81.54	7.0	N	0.0	3.08	4.0	2.97	0.4	ACID	378.43	3.0	28.0	0.68	378.158	6.0	1.0	0.0	-0.17	1344320	154051	D065627	Familial Primary Pulmonary Hypertension	MONDO:0008347	idiopathic and/or familial pulmonary arterial hypertension	Cardiovascular diseases	AMBRISENTAN
QXWZQTURMXZVHJ-UHFFFAOYSA-N	4	496.63	3.9	7.0	1.0	101.49	12.0	N	0.0	3.77	1.41	3.76	2.82	ACID	496.63	3.0	35.0	0.38	496.2144	8.0	1.0	0.0	-0.88	1699893	406189	D065627	Familial Primary Pulmonary Hypertension	MONDO:0008347	idiopathic and/or familial pulmonary arterial hypertension	Cardiovascular diseases	SELEXIPAG
WXXSNCNJFUAIDG-UHFFFAOYSA-N	4	422.42	2.44	9.0	2.0	138.07	4.0	N	0.0		3.5	2.69	2.69	NEUTRAL	422.42	4.0	31.0	0.51	422.1615	10.0	4.0	0.0	-1.62	1706467	1380104	D065627	Familial Primary Pulmonary Hypertension	MONDO:0008347	idiopathic and/or familial pulmonary arterial hypertension	Cardiovascular diseases
QXWZQTURMXZVHJ-UHFFFAOYSA-N	4	496.63	3.9	7.0	1.0	101.49	12.0	N	0.0	3.77	1.41	3.76	2.82	ACID	496.63	3.0	35.0	0.38	496.2144	8.0	1.0	0.0	-0.88	1699893	406189	D065627	Familial Primary Pulmonary Hypertension	MONDO:0017147	idiopathic pulmonary arterial hypertension	Cardiovascular diseases	SELEXIPAG
UCTWMZQNUQWSLP-VIFPVBQESA-N	4	183.21	0.35	4.0	4.0	72.72	3.0	N	0.0	9.69	8.91	-0.43	-1.63	BASE	183.21	1.0	13.0	0.51	183.0895	4.0	4.0	0.0	1.12	1344068	28976	D006323	Heart Arrest	EFO:0009492	cardiac arrest	Cardiovascular diseases	EPINEPHRINE
UCTWMZQNUQWSLP-VIFPVBQESA-N	4	183.21	0.35	4.0	4.0	72.72	3.0	N	0.0	9.69	8.91	-0.43	-1.63	BASE	183.21	1.0	13.0	0.51	183.0895	4.0	4.0	0.0	1.12	1344068	28976	D006323	Heart Arrest	EFO:0004278	sudden cardiac arrest	Cardiovascular diseases	EPINEPHRINE
GJPICJJJRGTNOD-UHFFFAOYSA-N	4	551.63	4.2	10.0	2.0	145.65	10.0	N	1.0	5.8	0.57	4.94	3.98	ACID	551.63	4.0	39.0	0.29	551.1839	11.0	2.0	2.0	-1.01	1343869	93617	D006330	Heart Defects, Congenital	EFO:0005207	congenital heart disease	Cardiovascular diseases	BOSENTAN
ACWBQPMHZXGDFX-QFIPXVFZSA-N	4	435.53	4.16	5.0	2.0	112.07	10.0	N	0.0	4.0		4.59	0.08	ACID	435.53	3.0	32.0	0.49	435.227	8.0	2.0	0.0	-0.98	1344355	139045	D006333	Heart Failure	EFO:0000373	congestive heart failure	Cardiovascular diseases	VALSARTAN
AQCHWTWZEMGIFD-UHFFFAOYSA-N	4	365.84	2.71	4.0	2.0	92.5	2.0	N	0.0	9.54		2.94	2.94	NEUTRAL	365.84	2.0	24.0	0.86	365.0601	6.0	3.0	0.0	-1.18	1344175	73548	D006333	Heart Failure	EFO:0000373	congestive heart failure	Cardiovascular diseases	METOLAZONE
AVOLMBLBETYQHX-UHFFFAOYSA-N	4	303.14	3.61	3.0	1.0	63.6	6.0	N	0.0	2.8		3.66	0.16	ACID	303.14	1.0	19.0	0.64	302.0113	4.0	1.0	0.0	0.11	1343758	2654	D006333	Heart Failure	EFO:0000373	congestive heart failure	Cardiovascular diseases	ETHACRYNIC ACID
BQKADKWNRWCIJL-UHFFFAOYSA-N	4	301.39	2.96	4.0	4.0	72.72	7.0	N	0.0	10.14	9.27	2.62	1.16	BASE	337.85	2.0	22.0	0.59	301.1678	4.0	4.0	0.0	0.39	1343201	674369	D006333	Heart Failure	EFO:0000373	congestive heart failure	Cardiovascular diseases	DOBUTAMINE HYDROCHLORIDE
BZKPWHYZMXOIDC-UHFFFAOYSA-N	4	222.25	-0.86	6.0	2.0	115.04	2.0	N	0.0	6.55		-1.04	-2.08	NEUTRAL	222.25	1.0	13.0	0.63	221.9881	7.0	3.0	0.0	-2.49	1344903	1125	D006333	Heart Failure	EFO:0000373	congestive heart failure	Cardiovascular diseases	ACETAZOLAMIDE
CTENFNNZBMHDDG-UHFFFAOYSA-N	4	153.18	0.6	3.0	3.0	66.48	2.0	N	0.0	10.01	9.27	0.03	-1.45	BASE	189.64	1.0	11.0	0.54	153.079	3.0	4.0	0.0	1.15	1344209	444077	D006333	Heart Failure	EFO:0000373	congestive heart failure	Cardiovascular diseases	DOPAMINE HYDROCHLORIDE
CZRQXSDBMCMPNJ-ZUIPZQNBSA-N	4	405.5	1.24	5.0	4.0	132.96	12.0	N	0.0	3.17	10.21	-3.1	-3.18	ZWITTERION	441.53	1.0	29.0	0.38	405.2264	8.0	5.0	0.0	0.2	1343074	189204	D006333	Heart Failure	EFO:0000373	congestive heart failure	Cardiovascular diseases	LISINOPRIL
FAKRSMQSSFJEIM-RQJHMYQMSA-N	4	217.29	0.63	3.0	2.0	57.61	3.0	Y	0.0	4.02		0.73	-2.42	ACID	217.29	0.0	14.0	0.68	217.0773	4.0	1.0	0.0	0.11	1344353	444750	D006333	Heart Failure	EFO:0000373	congestive heart failure	Cardiovascular diseases	CAPTOPRIL
FAPWRFPIFSIZLT-UHFFFAOYSA-M	4	58.44													58.44				57.9586					1344787	674525	D006333	Heart Failure	EFO:0000373	congestive heart failure	Cardiovascular diseases	SODIUM CHLORIDE
FNYLWPVRPXGIIP-UHFFFAOYSA-N	4	253.27	0.83	7.0	3.0	129.62	1.0	N	0.0		1.86	1.11	1.11	NEUTRAL	253.27	3.0	19.0	0.59	253.1076	7.0	6.0	1.0	-0.43	1344621	17411	D006333	Heart Failure	EFO:0000373	congestive heart failure	Cardiovascular diseases	TRIAMTERENE
FQCKMBLVYCEXJB-MNSAWQCASA-L	4	558.65	6.31	5.0	4.0	111.79	12.0	N	2.0	4.31		5.39	2.43	ACID	1155.36	4.0	41.0	0.16	558.253	7.0	4.0	2.0	-0.41	1344888	407354	D006333	Heart Failure	EFO:0000373	congestive heart failure	Cardiovascular diseases	ATORVASTATIN CALCIUM
GHOSNRCGJFBJIB-UHFFFAOYSA-N	4	610.67	6.32	11.0	1.0	143.34	10.0	N	3.0	5.85	1.45	8.17	6.9	ACID	610.67	5.0	45.0	0.14	610.254	12.0	1.0	3.0	-0.61	1344584	116349	D006333	Heart Failure	EFO:0000373	congestive heart failure	Cardiovascular diseases	CANDESARTAN CILEXETIL
GYHCTFXIZSNGJT-UHFFFAOYSA-N	4	448.95	5.68	3.0	2.0	69.64	3.0	N	1.0			5.35	5.35	NEUTRAL	448.95	3.0	32.0	0.54	448.1554	5.0	2.0	1.0	-1.43	1344266	227437	D006333	Heart Failure	EFO:0000373	congestive heart failure	Cardiovascular diseases	TOLVAPTAN
HDACQVRGBOVJII-JBDAPHQKSA-N	4	416.52	2.38	5.0	2.0	95.94	9.0	N	0.0	3.75	5.2	1.47	-0.18	ACID	416.52	1.0	30.0	0.6	416.2311	7.0	2.0	0.0	0.12	1343174	189203	D006333	Heart Failure	EFO:0000373	congestive heart failure	Cardiovascular diseases	RAMIPRIL
HLUKNZUABFFNQS-ZMBIFBSDSA-N	4	468.59	3.31	6.0	0.0	60.47	10.0	N	0.0		9.37	2.72	0.76	BASE	505.06	2.0	34.0	0.53	468.2624	7.0	0.0	0.0	-0.24	2139038	1417028	D006333	Heart Failure	EFO:0000373	congestive heart failure	Cardiovascular diseases
IROWCYIEJAOFOW-UHFFFAOYSA-N	4	211.26	1.13	4.0	4.0	72.72	4.0	N	0.0	9.81	8.96	0.24	-0.99	BASE	247.72	1.0	15.0	0.56	211.1208	4.0	4.0	0.0	0.5	1344094	550053	D006333	Heart Failure	EFO:0000373	congestive heart failure	Cardiovascular diseases	ISOPROTERENOL HYDROCHLORIDE
JBMKAUGHUNFTOL-UHFFFAOYSA-N	4	295.73	-0.06	5.0	2.0	118.69	1.0	N	0.0	6.49		-0.31	-1.0	ACID	295.73	1.0	17.0	0.75	294.9488	7.0	3.0	0.0	-1.25	1343258	62615	D006333	Heart Failure	EFO:0000373	congestive heart failure	Cardiovascular diseases	CHLOROTHIAZIDE
JIVPVXMEBJLZRO-UHFFFAOYSA-N	4	338.77	0.92	4.0	3.0	109.49	2.0	N	0.0	8.76		1.6	1.59	NEUTRAL	338.77	2.0	22.0	0.76	338.0128	6.0	4.0	0.0	-0.64	1343337	134333	D006333	Heart Failure	EFO:0000373	congestive heart failure	Cardiovascular diseases	CHLORTHALIDONE
JUKPWJGBANNWMW-VWBFHTRKSA-N	4	414.5	3.12	6.0	0.0	82.2	1.0	N	0.0			2.33	2.33	NEUTRAL	414.5	0.0	30.0	0.48	414.2042	6.0	0.0	0.0	2.3	1344463	626453	D006333	Heart Failure	EFO:0000373	congestive heart failure	Cardiovascular diseases	EPLERENONE
JZUFKLXOESDKRF-UHFFFAOYSA-N	4	297.75	-0.35	5.0	3.0	118.36	1.0	N	0.0	9.09		-0.58	-0.58	NEUTRAL	297.75	1.0	17.0	0.65	296.9645	7.0	4.0	0.0	-1.23	1344063	2045	D006333	Heart Failure	EFO:0000373	congestive heart failure	Cardiovascular diseases	HYDROCHLOROTHIAZIDE
LTKVFMLMEYCWMK-UHFFFAOYSA-N	4	229.63	-1.08	6.0	5.0	156.79	1.0	N	0.0	11.43	7.35	-0.5	-0.77	NEUTRAL	302.12	1.0	15.0	0.3	229.0479	8.0	8.0	1.0	-0.47	1344857	822010	D006333	Heart Failure	EFO:0000373	congestive heart failure	Cardiovascular diseases	AMILORIDE HYDROCHLORIDE
LTMHDMANZUZIPE-PUGKRICDSA-N	4	780.95	2.22	14.0	6.0	203.06	7.0	N	3.0	7.15		2.37	1.92	NEUTRAL	780.95	0.0	55.0	0.16	780.4296	14.0	6.0	3.0	2.3	1343375	581814	D006333	Heart Failure	EFO:0000373	congestive heart failure	Cardiovascular diseases	DIGOXIN
LXMSZDCAJNLERA-ZHYRCANASA-N	4	416.58	4.85	5.0	0.0	60.44	1.0	N	0.0			3.64	3.64	NEUTRAL	416.58	0.0	29.0	0.57	416.2021	4.0	0.0	0.0	2.25	1343822	328201	D006333	Heart Failure	EFO:0000373	congestive heart failure	Cardiovascular diseases	SPIRONOLACTONE
MAEIEVLCKWDQJH-UHFFFAOYSA-N	4	364.42	3.04	5.0	3.0	118.72	8.0	N	0.0	4.69	2.7	2.42	-0.13	ACID	364.42	2.0	25.0	0.62	364.1093	7.0	4.0	0.0	-0.97	1343888	139281	D006333	Heart Failure	EFO:0000373	congestive heart failure	Cardiovascular diseases	BUMETANIDE
NDDAHWYSQHTHNT-UHFFFAOYSA-N	4	365.84	2.08	4.0	2.0	92.5	3.0	N	0.0	8.85	0.1	2.64	2.63	NEUTRAL	365.84	2.0	24.0	0.87	365.0601	6.0	3.0	0.0	-1.65	1343677	619	D006333	Heart Failure	EFO:0000373	congestive heart failure	Cardiovascular diseases	INDAPAMIDE
NGBFQHCMQULJNZ-UHFFFAOYSA-N	4	348.43	2.53	5.0	3.0	100.19	5.0	N	0.0	5.92	4.2	1.86	1.12	ACID	348.43	2.0	24.0	0.77	348.1256	7.0	3.0	0.0	-1.58	1344609	180329	D006333	Heart Failure	EFO:0000373	congestive heart failure	Cardiovascular diseases	TORSEMIDE
OGHNVEJMJSYVRP-UHFFFAOYSA-N	4	406.48	3.74	5.0	3.0	75.74	10.0	N	0.0		8.74	3.42	2.07	BASE	406.48	4.0	30.0	0.35	406.1893	6.0	3.0	0.0	-0.12	1344102	36662	D006333	Heart Failure	EFO:0000373	congestive heart failure	Cardiovascular diseases	CARVEDILOL
OYFJQPXVCSSHAI-QFPUQLAESA-N	4	376.45	1.6	5.0	2.0	95.94	9.0	N	0.0	3.67	5.2	0.59	-1.06	ACID	492.53	1.0	27.0	0.64	376.1998	7.0	2.0	0.0	-0.29	1344813	674610	D006333	Heart Failure	EFO:0000373	congestive heart failure	Cardiovascular diseases	ENALAPRIL MALEATE
PYNXFZCZUAOOQC-UTKZUKDTSA-N	4	411.5	3.84	4.0	2.0	92.7	11.0	N	0.0	4.18		3.79	0.74	ACID	411.5	2.0	30.0	0.55	411.2046	6.0	2.0	0.0	0.05	1976715	1626732	D006333	Heart Failure	EFO:0000373	congestive heart failure	Cardiovascular diseases
RGHAZVBIOOEVQX-UHFFFAOYSA-N	4	267.37	1.61	4.0	2.0	50.72	9.0	N	0.0		9.67	1.76	-0.47	BASE	652.83	1.0	19.0	0.71	267.1834	4.0	2.0	0.0	-0.38	1343910	1533286	D006333	Heart Failure	EFO:0000373	congestive heart failure	Cardiovascular diseases
SNIOPGDIGTZGOP-UHFFFAOYSA-N	4	227.08	-1.02	9.0	0.0	157.11	8.0	N	0.0			0.26	0.26	NEUTRAL	227.08	0.0	15.0	0.37	227.0026	12.0	0.0	1.0	-0.04	1344306	37493	D006333	Heart Failure	EFO:0000373	congestive heart failure	Cardiovascular diseases
ZPBWCRDSRKPIDG-UHFFFAOYSA-N	4	408.88	2.27	7.0	2.0	99.88	8.0	N	0.0		9.45	1.64	-0.37	BASE	567.06	1.0	28.0	0.5	408.1452	7.0	3.0	0.0	-0.78	1343826	674353	D006333	Heart Failure	EFO:0000373	congestive heart failure	Cardiovascular diseases	AMLODIPINE BESYLATE
ZZUFCTLCJUWOSV-UHFFFAOYSA-N	4	330.75	1.89	5.0	3.0	122.63	5.0	N	0.0	4.25		1.75	-1.25	ACID	330.75	2.0	21.0	0.77	330.0077	7.0	4.0	0.0	-1.77	1343559	2046	D006333	Heart Failure	EFO:0000373	congestive heart failure	Cardiovascular diseases	FUROSEMIDE
ACWBQPMHZXGDFX-QFIPXVFZSA-N	4	435.53	4.16	5.0	2.0	112.07	10.0	N	0.0	4.0		4.59	0.08	ACID	435.53	3.0	32.0	0.49	435.227	8.0	2.0	0.0	-0.98	1344355	139045	D006333	Heart Failure	EFO:0003144	heart failure	Cardiovascular diseases	VALSARTAN
AQCHWTWZEMGIFD-UHFFFAOYSA-N	4	365.84	2.71	4.0	2.0	92.5	2.0	N	0.0	9.54		2.94	2.94	NEUTRAL	365.84	2.0	24.0	0.86	365.0601	6.0	3.0	0.0	-1.18	1344175	73548	D006333	Heart Failure	EFO:0003144	heart failure	Cardiovascular diseases	METOLAZONE
BTYHAFSDANBVMJ-UHFFFAOYSA-N	4	498.59	6.51	3.0	2.0	78.09	4.0	N	1.0	12.26	6.56	5.31	5.25	NEUTRAL	535.05	5.0	38.0	0.3	498.2056	6.0	2.0	1.0	-1.2	1343462	675059	D006333	Heart Failure	EFO:0003144	heart failure	Cardiovascular diseases
BZKPWHYZMXOIDC-UHFFFAOYSA-N	4	222.25	-0.86	6.0	2.0	115.04	2.0	N	0.0	6.55		-1.04	-2.08	NEUTRAL	222.25	1.0	13.0	0.63	221.9881	7.0	3.0	0.0	-2.49	1344903	1125	D006333	Heart Failure	EFO:0003144	heart failure	Cardiovascular diseases	ACETAZOLAMIDE
CZRQXSDBMCMPNJ-ZUIPZQNBSA-N	4	405.5	1.24	5.0	4.0	132.96	12.0	N	0.0	3.17	10.21	-3.1	-3.18	ZWITTERION	441.53	1.0	29.0	0.38	405.2264	8.0	5.0	0.0	0.2	1343074	189204	D006333	Heart Failure	EFO:0003144	heart failure	Cardiovascular diseases	LISINOPRIL
FAKRSMQSSFJEIM-RQJHMYQMSA-N	4	217.29	0.63	3.0	2.0	57.61	3.0	Y	0.0	4.02		0.73	-2.42	ACID	217.29	0.0	14.0	0.68	217.0773	4.0	1.0	0.0	0.11	1344353	444750	D006333	Heart Failure	EFO:0003144	heart failure	Cardiovascular diseases	CAPTOPRIL
FAPWRFPIFSIZLT-UHFFFAOYSA-M	4	58.44													58.44				57.9586					1344787	674525	D006333	Heart Failure	EFO:0003144	heart failure	Cardiovascular diseases	SODIUM CHLORIDE
FQCKMBLVYCEXJB-MNSAWQCASA-L	4	558.65	6.31	5.0	4.0	111.79	12.0	N	2.0	4.31		5.39	2.43	ACID	1155.36	4.0	41.0	0.16	558.253	7.0	4.0	2.0	-0.41	1344888	407354	D006333	Heart Failure	EFO:0003144	heart failure	Cardiovascular diseases	ATORVASTATIN CALCIUM
GHOSNRCGJFBJIB-UHFFFAOYSA-N	4	610.67	6.32	11.0	1.0	143.34	10.0	N	3.0	5.85	1.45	8.17	6.9	ACID	610.67	5.0	45.0	0.14	610.254	12.0	1.0	3.0	-0.61	1344584	116349	D006333	Heart Failure	EFO:0003144	heart failure	Cardiovascular diseases	CANDESARTAN CILEXETIL
GOADIQFWSVMMRJ-UPGAGZFNSA-N	4	408.88	1.84	6.0	4.0	99.38	6.0	N	0.0	12.57		2.11	2.11	NEUTRAL	502.99	2.0	28.0	0.58	408.134	6.0	4.0	0.0	0.61	1699758	1376072	D006333	Heart Failure	EFO:0003144	heart failure	Cardiovascular diseases
GYHCTFXIZSNGJT-UHFFFAOYSA-N	4	448.95	5.68	3.0	2.0	69.64	3.0	N	1.0			5.35	5.35	NEUTRAL	448.95	3.0	32.0	0.54	448.1554	5.0	2.0	1.0	-1.43	1344266	227437	D006333	Heart Failure	EFO:0003144	heart failure	Cardiovascular diseases	TOLVAPTAN
HDACQVRGBOVJII-JBDAPHQKSA-N	4	416.52	2.38	5.0	2.0	95.94	9.0	N	0.0	3.75	5.2	1.47	-0.18	ACID	416.52	1.0	30.0	0.6	416.2311	7.0	2.0	0.0	0.12	1343174	189203	D006333	Heart Failure	EFO:0003144	heart failure	Cardiovascular diseases	RAMIPRIL
HLUKNZUABFFNQS-ZMBIFBSDSA-N	4	468.59	3.31	6.0	0.0	60.47	10.0	N	0.0		9.37	2.72	0.76	BASE	505.06	2.0	34.0	0.53	468.2624	7.0	0.0	0.0	-0.24	2139038	1417028	D006333	Heart Failure	EFO:0003144	heart failure	Cardiovascular diseases
IBBLRJGOOANPTQ-JKVLGAQCSA-N	4	438.52	2.57	5.0	2.0	95.94	9.0	N	0.0	3.7	5.2	1.96	0.31	ACID	474.99	2.0	32.0	0.58	438.2155	7.0	2.0	0.0	-0.32	1343398	674962	D006333	Heart Failure	EFO:0003144	heart failure	Cardiovascular diseases
JIVPVXMEBJLZRO-UHFFFAOYSA-N	4	338.77	0.92	4.0	3.0	109.49	2.0	N	0.0	8.76		1.6	1.59	NEUTRAL	338.77	2.0	22.0	0.76	338.0128	6.0	4.0	0.0	-0.64	1343337	134333	D006333	Heart Failure	EFO:0003144	heart failure	Cardiovascular diseases	CHLORTHALIDONE
JUKPWJGBANNWMW-VWBFHTRKSA-N	4	414.5	3.12	6.0	0.0	82.2	1.0	N	0.0			2.33	2.33	NEUTRAL	414.5	0.0	30.0	0.48	414.2042	6.0	0.0	0.0	2.3	1344463	626453	D006333	Heart Failure	EFO:0003144	heart failure	Cardiovascular diseases	EPLERENONE
LTMHDMANZUZIPE-PUGKRICDSA-N	4	780.95	2.22	14.0	6.0	203.06	7.0	N	3.0	7.15		2.37	1.92	NEUTRAL	780.95	0.0	55.0	0.16	780.4296	14.0	6.0	3.0	2.3	1343375	581814	D006333	Heart Failure	EFO:0003144	heart failure	Cardiovascular diseases	DIGOXIN
LXMSZDCAJNLERA-ZHYRCANASA-N	4	416.58	4.85	5.0	0.0	60.44	1.0	N	0.0			3.64	3.64	NEUTRAL	416.58	0.0	29.0	0.57	416.2021	4.0	0.0	0.0	2.25	1343822	328201	D006333	Heart Failure	EFO:0003144	heart failure	Cardiovascular diseases	SPIRONOLACTONE
MAEIEVLCKWDQJH-UHFFFAOYSA-N	4	364.42	3.04	5.0	3.0	118.72	8.0	N	0.0	4.69	2.7	2.42	-0.13	ACID	364.42	2.0	25.0	0.62	364.1093	7.0	4.0	0.0	-0.97	1343888	139281	D006333	Heart Failure	EFO:0003144	heart failure	Cardiovascular diseases	BUMETANIDE
MWWSFMDVAYGXBV-RUELKSSGSA-N	4	543.53	0.0	12.0	6.0	206.07	5.0	N	3.0	8.0	9.03	0.53	0.1	BASE	579.99	2.0	39.0	0.24	543.1741	12.0	7.0	3.0	1.81	1344690	462435	D006333	Heart Failure	EFO:0003144	heart failure	Cardiovascular diseases	DOXORUBICIN HYDROCHLORIDE
NGBFQHCMQULJNZ-UHFFFAOYSA-N	4	348.43	2.53	5.0	3.0	100.19	5.0	N	0.0	5.92	4.2	1.86	1.12	ACID	348.43	2.0	24.0	0.77	348.1256	7.0	3.0	0.0	-1.58	1344609	180329	D006333	Heart Failure	EFO:0003144	heart failure	Cardiovascular diseases	TORSEMIDE
OGHNVEJMJSYVRP-UHFFFAOYSA-N	4	406.48	3.74	5.0	3.0	75.74	10.0	N	0.0		8.74	3.42	2.07	BASE	406.48	4.0	30.0	0.35	406.1893	6.0	3.0	0.0	-0.12	1344102	36662	D006333	Heart Failure	EFO:0003144	heart failure	Cardiovascular diseases	CARVEDILOL
OYFJQPXVCSSHAI-QFPUQLAESA-N	4	376.45	1.6	5.0	2.0	95.94	9.0	N	0.0	3.67	5.2	0.59	-1.06	ACID	492.53	1.0	27.0	0.64	376.1998	7.0	2.0	0.0	-0.29	1344813	674610	D006333	Heart Failure	EFO:0003144	heart failure	Cardiovascular diseases	ENALAPRIL MALEATE
PYNXFZCZUAOOQC-UTKZUKDTSA-N	4	411.5	3.84	4.0	2.0	92.7	11.0	N	0.0	4.18		3.79	0.74	ACID	411.5	2.0	30.0	0.55	411.2046	6.0	2.0	0.0	0.05	1976715	1626732	D006333	Heart Failure	EFO:0003144	heart failure	Cardiovascular diseases
QZFHIXARHDBPBY-UHFFFAOYSA-N	4	426.39	2.56	9.0	3.0	146.86	4.0	N	0.0	11.84	3.53	2.99	2.99	NEUTRAL	426.39	4.0	31.0	0.45	426.1364	10.0	5.0	0.0	-1.66	3132666	2206847	D006333	Heart Failure	EFO:0003144	heart failure	Cardiovascular diseases
RGHAZVBIOOEVQX-UHFFFAOYSA-N	4	267.37	1.61	4.0	2.0	50.72	9.0	N	0.0		9.67	1.76	-0.47	BASE	652.83	1.0	19.0	0.71	267.1834	4.0	2.0	0.0	-0.38	1343910	1533286	D006333	Heart Failure	EFO:0003144	heart failure	Cardiovascular diseases
RVPCEXXEUXIPEO-UHFFFAOYSA-N	4	408.88	2.27	7.0	2.0	99.88	8.0	N	0.0		9.45	1.64	-0.37	BASE	531.01	1.0	28.0	0.5	408.1452	7.0	3.0	0.0	-0.78	3460901	2464693	D006333	Heart Failure	EFO:0003144	heart failure	Cardiovascular diseases
SNIOPGDIGTZGOP-UHFFFAOYSA-N	4	227.08	-1.02	9.0	0.0	157.11	8.0	N	0.0			0.26	0.26	NEUTRAL	227.08	0.0	15.0	0.37	227.0026	12.0	0.0	1.0	-0.04	1344306	37493	D006333	Heart Failure	EFO:0003144	heart failure	Cardiovascular diseases
TVTJZMHAIQQZTL-WATAJHSMSA-M	4	563.67	6.12	6.0	1.0	110.21	14.0	N	2.0	3.87		5.62	2.4	ACID	585.65	1.0	39.0	0.13	563.3012	8.0	1.0	2.0	0.13	1343900	1592407	D006333	Heart Failure	EFO:0003144	heart failure	Cardiovascular diseases
UQGKUQLKSCSZGY-UHFFFAOYSA-N	4	558.6	4.17	11.0	2.0	162.16	10.0	N	2.0	4.25	3.63	4.54	3.24	ACID	558.6	5.0	41.0	0.24	558.2227	12.0	2.0	2.0	-0.85	1343299	674643	D006333	Heart Failure	EFO:0003144	heart failure	Cardiovascular diseases	OLMESARTAN MEDOXOMIL
VWUPWEAFIOQCGF-UHFFFAOYSA-N	4	211.22	1.62	3.0	1.0	69.54	1.0	N	0.0	7.54	4.82	0.33	0.12	NEUTRAL	301.3	2.0	16.0	0.78	211.0746	4.0	1.0	0.0	-1.17	1343617	674928	D006333	Heart Failure	EFO:0003144	heart failure	Cardiovascular diseases
VXFJYXUZANRPDJ-WTNASJBWSA-N	4	430.55	2.77	5.0	2.0	95.94	9.0	N	0.0	3.8	5.21	1.95	0.29	ACID	430.55	1.0	31.0	0.59	430.2468	7.0	2.0	0.0	0.1	1344427	421317	D006333	Heart Failure	EFO:0003144	heart failure	Cardiovascular diseases	TRANDOLAPRIL
YGULWPYYGQCFMP-UHFFFAOYSA-N	4	267.37	1.61	4.0	2.0	50.72	9.0	N	0.0		9.67	1.76	-0.47	BASE	684.82	1.0	19.0	0.71	267.1834	4.0	2.0	0.0	-0.38	1343068	1355926	D006333	Heart Failure	EFO:0003144	heart failure	Cardiovascular diseases	METOPROLOL TARTRATE
ZZUFCTLCJUWOSV-UHFFFAOYSA-N	4	330.75	1.89	5.0	3.0	122.63	5.0	N	0.0	4.25		1.75	-1.25	ACID	330.75	2.0	21.0	0.77	330.0077	7.0	4.0	0.0	-1.77	1343559	2046	D006333	Heart Failure	EFO:0003144	heart failure	Cardiovascular diseases	FUROSEMIDE
AQIXAKUUQRKLND-UHFFFAOYSA-N	4	252.35	0.6	4.0	3.0	88.89	5.0	N	0.0	13.38	6.91	-0.11	-0.22	NEUTRAL	252.35	1.0	17.0	0.23	252.1157	6.0	3.0	0.0	-1.18	1343959	1620	D006356	Heartburn			Cardiovascular diseases	CIMETIDINE
GGWBHVILAJZWKJ-UHFFFAOYSA-N	4	314.41	1.46	7.0	2.0	83.58	10.0	N	0.0		7.8	0.99	0.45	NEUTRAL	350.87	1.0	21.0	0.38	314.1413	7.0	2.0	0.0	-1.29	1343933	1382812	D006356	Heartburn			Cardiovascular diseases
KJBLQGHJOCAOJP-UHFFFAOYSA-N	4	299.8	2.0	4.0	2.0	67.59	7.0	N	0.0		9.04	1.4	-0.25	BASE	354.28	1.0	20.0	0.76	299.1401	5.0	3.0	0.0	-1.54	1344810	674891	D006356	Heartburn			Cardiovascular diseases
MJIHNNLFOKEZEW-RUZDIDTESA-N	4	369.37	3.52	4.0	1.0	73.86	5.0	N	0.0	9.35	4.16	3.03	3.03	NEUTRAL	369.37	3.0	25.0	0.7	369.0759	5.0	1.0	0.0	-0.96	1344922	675812	D006356	Heartburn			Cardiovascular diseases	DEXLANSOPRAZOLE
SGXXNSQHWDMGGP-UHFFFAOYSA-N	4	331.47	1.32	8.0	2.0	83.33	10.0	N	0.0		6.54	0.77	0.72	NEUTRAL	331.47	1.0	21.0	0.38	331.1137	7.0	2.0	0.0	-2.04	1343355	1672366	D006356	Heartburn			Cardiovascular diseases	NIZATIDINE
SUBDBMMJDZJVOS-UHFFFAOYSA-N	4	345.42	2.9	5.0	1.0	83.09	5.0	N	0.0	9.68	4.77	2.43	2.43	NEUTRAL	345.42	3.0	24.0	0.72	345.1147	6.0	1.0	0.0	-0.69	1344014	419601	D006356	Heartburn			Cardiovascular diseases	OMEPRAZOLE
UIIMBOGNXHQVGW-UHFFFAOYSA-M	4	84.01													84.01				83.9823					1343295	304381	D006356	Heartburn			Cardiovascular diseases	SODIUM BICARBONATE
VTHJTEIRLNZDEV-UHFFFAOYSA-L	4	58.32													58.32				57.9905					1344308	674669	D006356	Heartburn			Cardiovascular diseases
VTYYLEPIZMXCLO-UHFFFAOYSA-L	4	100.09													100.09				99.9473					1344824	674490	D006356	Heartburn			Cardiovascular diseases
WNROFYMDJYEPJX-UHFFFAOYSA-K	4	78.0													78.0				77.9898					1344551	674657	D006356	Heartburn			Cardiovascular diseases
XUFQPHANEAPEMJ-UHFFFAOYSA-N	4	337.46	-0.77	6.0	4.0	175.83	7.0	N	0.0	9.29	8.38	-1.95	-2.67	NEUTRAL	337.46	1.0	20.0	0.29	337.0449	9.0	8.0	1.0	-1.83	1344075	78303	D006356	Heartburn			Cardiovascular diseases	FAMOTIDINE
DHRRIBDTHFBPNG-UHFFFAOYSA-L	4	95.21													203.3				93.9227					1344525	1674520	D006470	Hemorrhage	MP:0001914	hemorrhage	Cardiovascular diseases
FAPWRFPIFSIZLT-UHFFFAOYSA-M	4	58.44													58.44				57.9586					1344787	674525	D006470	Hemorrhage	MP:0001914	hemorrhage	Cardiovascular diseases	SODIUM CHLORIDE
GKDRMWXFWHEQQT-UHFFFAOYSA-N	4	580.47	3.09	12.0	4.0	186.72	10.0	N	2.0	1.44	2.71	1.46	-0.52	ACID	580.47	3.0	40.0	0.26	580.1483	15.0	4.0	2.0	-0.53	1699806	1376100	D006470	Hemorrhage	MP:0001914	hemorrhage	Cardiovascular diseases	FOSTAMATINIB
GYDJEQRTZSCIOI-LJGSYFOKSA-N	4	157.21	0.84	2.0	2.0	63.32	2.0	N	0.0	4.56	10.22	-1.55	-1.55	ZWITTERION	157.21	0.0	11.0	0.62	157.1103	3.0	3.0	0.0	0.0	1344675	73547	D006470	Hemorrhage	MP:0001914	hemorrhage	Cardiovascular diseases	TRANEXAMIC ACID
HBGOLJKPSFNJSD-UHFFFAOYSA-N	4	190.18	0.34	4.0	3.0	94.83	1.0	N	0.0	-2.78		1.2	-1.18	ACID	263.31	1.0	12.0	0.44	189.9936	5.0	3.0	0.0	0.27	1700799	938599	D006470	Hemorrhage	MP:0001914	hemorrhage	Cardiovascular diseases	ETHAMSYLATE
JALHGCPDPSNJNY-UHFFFAOYSA-N	4	373.45	3.89	5.0	0.0	46.61	5.0	N	0.0		5.12	4.31	4.3	NEUTRAL	409.91	2.0	26.0	0.75	373.1148	4.0	0.0	0.0	-0.92	1344889	675724	D006470	Hemorrhage	MP:0001914	hemorrhage	Cardiovascular diseases
KPHWPUGNDIVLNH-UHFFFAOYSA-M	4	296.15	4.36	2.0	2.0	49.33	4.0	N	0.0	4.0		4.26	1.1	ACID	318.14	2.0	19.0	0.88	295.0167	3.0	2.0	0.0	-0.87	1343686	123693	D006470	Hemorrhage	MP:0001914	hemorrhage	Cardiovascular diseases	DICLOFENAC SODIUM
MBWXNTAXLNYFJB-NKFFZRIASA-N	4	450.71	9.16	2.0	0.0	34.14	14.0	N	1.0			9.7	9.7	NEUTRAL	450.71	1.0	33.0	0.26	450.3498	2.0	0.0	1.0	1.27	1344132	441571	D006470	Hemorrhage	MP:0001914	hemorrhage	Cardiovascular diseases	PHYTONADIONE
MJVAVZPDRWSRRC-UHFFFAOYSA-N	4	172.18	2.01	2.0	0.0	34.14	0.0	Y	0.0			1.89	1.89	NEUTRAL	172.18	1.0	13.0	0.6	172.0524	2.0	0.0	0.0	1.1	1343575	19344	D006470	Hemorrhage	MP:0001914	hemorrhage	Cardiovascular diseases	MENADIONE
MLSVJHOYXJGGTR-IFHOVBQLSA-N	4	1069.24													1129.29				1068.427					1343490	674507	D006470	Hemorrhage	MP:0001914	hemorrhage	Cardiovascular diseases
MSXHSNHNTORCAW-GGLLEASOSA-M	4	216.12													216.12				216.0246					1344575	1359198	D006470	Hemorrhage	MP:0001914	hemorrhage	Cardiovascular diseases
NOFOWWRHEPHDCY-DAUURJMHSA-N	4	339.44	1.92	3.0	3.0	68.36	4.0	N	0.0		7.93	1.59	0.95	NEUTRAL	455.51	2.0	25.0	0.8	339.1947	5.0	3.0	0.0	0.91	1344682	674794	D006470	Hemorrhage	MP:0001914	hemorrhage	Cardiovascular diseases	METHYLERGONOVINE MALEATE
NOZIJMHMKORZBA-KJCUYJGMSA-N	4	591.56	8.52	6.0	2.0	97.75	13.0	N	2.0	3.02		8.56	5.08	ACID	591.56	3.0	39.0	0.15	590.1409	7.0	2.0	2.0	-0.73	1706463	1380101	D006470	Hemorrhage	MP:0001914	hemorrhage	Cardiovascular diseases	LUSUTROMBOPAG
OFZJKCQENFPZBH-UHFFFAOYSA-N	4	649.67	6.58	9.0	2.0	101.9	7.0	N	2.0	3.5	8.4	4.17	4.14	ACID	649.67	3.0	42.0	0.3	648.1511	9.0	2.0	2.0	-1.55	1699899	1376153	D006470	Hemorrhage	MP:0001914	hemorrhage	Cardiovascular diseases
OJLOPKGSLYJEMD-URPKTTJQSA-N	4	382.54	3.95	5.0	2.0	83.83	13.0	N	0.0			3.86	3.86	NEUTRAL	382.54	0.0	27.0	0.29	382.2719	5.0	2.0	0.0	1.41	1344795	22391	D006470	Hemorrhage	MP:0001914	hemorrhage	Cardiovascular diseases	MISOPROSTOL
PYTMYKVIJXPNBD-UHFFFAOYSA-N	4	405.97	6.56	2.0	0.0	12.47	9.0	N	1.0		9.31	6.47	4.57	BASE	598.09	3.0	29.0	0.37	405.1859	2.0	0.0	1.0	-0.67	1344554	1675249	D006470	Hemorrhage	MP:0001914	hemorrhage	Cardiovascular diseases
RNWHGQJWIACOKP-UHFFFAOYSA-N	4	81.39													81.39				79.9241					1344244	2196851	D006470	Hemorrhage	MP:0001914	hemorrhage	Cardiovascular diseases
RZEKVGVHFLEQIL-UHFFFAOYSA-N	4	381.38	3.51	4.0	1.0	77.98	3.0	N	0.0	10.6		4.01	4.01	NEUTRAL	381.38	3.0	26.0	0.75	381.0759	5.0	2.0	0.0	-1.57	1344122	18694	D006470	Hemorrhage	MP:0001914	hemorrhage	Cardiovascular diseases	CELECOXIB
SLXKOJJOQWFEFD-UHFFFAOYSA-N	4	131.18	0.59	2.0	2.0	63.32	5.0	N	0.0	4.73	10.21	-2.0	-2.0	ZWITTERION	131.18	0.0	9.0	0.54	131.0946	3.0	3.0	0.0	0.99	1344137	127755	D006470	Hemorrhage	MP:0001914	hemorrhage	Cardiovascular diseases	AMINOCAPROIC ACID
SUJUHGSWHZTSEU-FYBSXPHGSA-N	4	602.68	7.33	6.0	2.0	105.59	11.0	N	2.0	4.43		7.14	3.45	ACID	602.68	3.0	42.0	0.22	602.2062	7.0	2.0	2.0	-0.52	1344042	372438	D006470	Hemorrhage	MP:0001914	hemorrhage	Cardiovascular diseases	TIPRANAVIR
UCTWMZQNUQWSLP-VIFPVBQESA-N	4	183.21	0.35	4.0	4.0	72.72	3.0	N	0.0	9.69	8.91	-0.43	-1.63	BASE	183.21	1.0	13.0	0.51	183.0895	4.0	4.0	0.0	1.12	1344068	28976	D006470	Hemorrhage	MP:0001914	hemorrhage	Cardiovascular diseases	EPINEPHRINE
UMMADZJLZAPZAW-XOWPVRJPSA-N	4	368.51	3.43	4.0	4.0	97.99	12.0	N	0.0	4.36		2.89	-0.03	ACID	489.65	0.0	26.0	0.31	368.2563	5.0	4.0	0.0	1.89	1343482	699456	D006470	Hemorrhage	MP:0001914	hemorrhage	Cardiovascular diseases
VMHLLURERBWHNL-UHFFFAOYSA-M	4	82.03													82.03				82.0031					1344526	304383	D006470	Hemorrhage	MP:0001914	hemorrhage	Cardiovascular diseases	SODIUM ACETATE
WCUXLLCKKVVCTQ-UHFFFAOYSA-M	4	74.55													74.55				73.9326					1344788	674682	D006470	Hemorrhage	MP:0001914	hemorrhage	Cardiovascular diseases	POTASSIUM CHLORIDE
WQZGKKKJIJFFOK-GASJEMHNSA-N	4	180.16	-3.22	6.0	5.0	110.38	1.0	N	0.0	11.3		-2.93	-2.93	NEUTRAL	180.16	0.0	12.0	0.29	180.0634	6.0	5.0	0.0	2.63	1343286	688684	D006470	Hemorrhage	MP:0001914	hemorrhage	Cardiovascular diseases	DEXTROSE
WWYNJERNGUHSAO-CULCCENASA-N	4	312.45	3.88	2.0	1.0	37.3	1.0	N	0.0			3.66	3.66	NEUTRAL	312.45	0.0	23.0	0.75	312.2089	2.0	1.0	0.0	1.84	1343828	1380067	D006470	Hemorrhage	MP:0001914	hemorrhage	Cardiovascular diseases	NORGESTREL
XDXWLKQMMKQXPV-QYQHSDTDSA-N	4	442.48	4.56	6.0	3.0	114.59	5.0	N	0.0	3.97		6.03	1.28	ACID	442.48	3.0	33.0	0.4	442.1641	8.0	3.0	0.0	-1.07	2790778	457398	D006470	Hemorrhage	MP:0001914	hemorrhage	Cardiovascular diseases	ELTROMBOPAG
XNOPRXBHLZRZKH-DSZYJQQASA-N	4	1007.21													1007.21				1006.4365					1344741	392195	D006470	Hemorrhage	MP:0001914	hemorrhage	Cardiovascular diseases	OXYTOCIN
ACGDKVXYNVEAGU-UHFFFAOYSA-N	4	198.31	0.74	2.0	3.0	65.14	3.0	N	0.0		12.23	0.8	-2.73	BASE	198.31	0.0	14.0	0.46	198.1844	4.0	4.0	0.0	-0.88	2795304	43086	D006973	Hypertension	EFO:0000537	hypertension	Cardiovascular diseases	GUANETHIDINE
ACWBQPMHZXGDFX-QFIPXVFZSA-N	4	435.53	4.16	5.0	2.0	112.07	10.0	N	0.0	4.0		4.59	0.08	ACID	435.53	3.0	32.0	0.49	435.227	8.0	2.0	0.0	-0.98	1344355	139045	D006973	Hypertension	EFO:0000537	hypertension	Cardiovascular diseases	VALSARTAN
AFJCNBBHEVLGCZ-UHFFFAOYSA-N	4	245.33	2.35	3.0	2.0	73.1	2.0	N	0.0		5.61	2.25	2.24	NEUTRAL	263.35	1.0	18.0	0.48	245.164	5.0	2.0	0.0	-1.2	1344225	674289	D006973	Hypertension	EFO:0000537	hypertension	Cardiovascular diseases
AIKVCUNQWYTVTO-UHFFFAOYSA-N	4	479.53	3.68	8.0	1.0	111.01	9.0	N	0.0		8.1	3.56	2.78	NEUTRAL	515.99	2.0	35.0	0.33	479.2056	9.0	1.0	0.0	-1.11	1344258	674277	D006973	Hypertension	EFO:0000537	hypertension	Cardiovascular diseases	NICARDIPINE HYDROCHLORIDE
AQCHWTWZEMGIFD-UHFFFAOYSA-N	4	365.84	2.71	4.0	2.0	92.5	2.0	N	0.0	9.54		2.94	2.94	NEUTRAL	365.84	2.0	24.0	0.86	365.0601	6.0	3.0	0.0	-1.18	1344175	73548	D006973	Hypertension	EFO:0000537	hypertension	Cardiovascular diseases	METOLAZONE
CHDPSNLJFOQTRK-UHFFFAOYSA-N	4	307.43	2.39	4.0	2.0	50.72	11.0	N	0.0		9.67	2.54	0.31	BASE	343.9	1.0	22.0	0.62	307.2147	4.0	2.0	0.0	-0.56	1344570	543228	D006973	Hypertension	EFO:0000537	hypertension	Cardiovascular diseases	BETAXOLOL HYDROCHLORIDE
CHQOEHPMXSHGCL-UHFFFAOYSA-N	4	365.52	3.66	1.0	0.0	23.55	4.0	N	0.0			2.32	2.32	NEUTRAL	365.52	2.0	26.0	0.6	365.1682	3.0	0.0	0.0	-0.17	2792710	675280	D006973	Hypertension	EFO:0000537	hypertension	Cardiovascular diseases	TRIMETHAPHAN
CJCSPKMFHVPWAR-JTQLQIEISA-N	4	211.22	0.44	4.0	4.0	103.78	3.0	N	0.0	1.73	9.85	-1.36	-1.37	ZWITTERION	211.22	1.0	15.0	0.54	211.0845	5.0	5.0	0.0	1.09	1344527	3730	D006973	Hypertension	EFO:0000537	hypertension	Cardiovascular diseases	METHYLDOPA
CVBMAZKKCSYWQR-WCGOZPBSSA-N	4	578.66	4.16	9.0	1.0	108.55	7.0	N	1.0		7.4	3.69	3.39	NEUTRAL	578.66	3.0	42.0	0.41	578.2628	10.0	1.0	1.0	0.98	1344687	674466	D006973	Hypertension	EFO:0000537	hypertension	Cardiovascular diseases	DESERPIDINE
CVKUMNRCIJMVAR-UHFFFAOYSA-N	4	305.76	2.73	4.0	4.0	72.72	1.0	N	0.0	8.12	10.4	1.92	1.26	BASE	401.87	2.0	21.0	0.61	305.0819	4.0	4.0	0.0	0.95	1343654	121124	D006973	Hypertension	EFO:0000537	hypertension	Cardiovascular diseases	FENOLDOPAM MESYLATE
CZRQXSDBMCMPNJ-ZUIPZQNBSA-N	4	405.5	1.24	5.0	4.0	132.96	12.0	N	0.0	3.17	10.21	-3.1	-3.18	ZWITTERION	441.53	1.0	29.0	0.38	405.2264	8.0	5.0	0.0	0.2	1343074	189204	D006973	Hypertension	EFO:0000537	hypertension	Cardiovascular diseases	LISINOPRIL
DGFYECXYGUIODH-UHFFFAOYSA-N	4	246.1	1.55	2.0	3.0	78.97	2.0	N	0.0	11.64	8.65	1.74	0.49	BASE	282.56	1.0	15.0	0.55	245.0123	4.0	4.0	0.0	-1.12	1343849	674445	D006973	Hypertension	EFO:0000537	hypertension	Cardiovascular diseases	GUANFACINE HYDROCHLORIDE
DJSLTDBPKHORNY-XMMWENQYSA-N	4	424.52	4.74	5.0	2.0	92.42	10.0	N	0.0	3.47	6.67	3.75	0.06	ACID	520.63	3.0	30.0	0.46	424.1457	6.0	2.0	0.0	-0.86	1344693	674938	D006973	Hypertension	EFO:0000537	hypertension	Cardiovascular diseases
DOQPXTMNIUCOSY-UHFFFAOYSA-N	4	454.61	5.09	6.0	0.0	63.95	13.0	N	1.0		9.68	5.04	2.79	BASE	491.07	2.0	33.0	0.42	454.2832	6.0	0.0	1.0	-0.07	1344407	250508	D006973	Hypertension	EFO:0000537	hypertension	Cardiovascular diseases	VERAPAMIL HYDROCHLORIDE
DPWPWRLQFGFJFI-UHFFFAOYSA-N	4	159.23	1.75	1.0	0.0	3.24	3.0	Y	0.0		8.05	2.14	1.41	NEUTRAL	159.23	1.0	12.0	0.61	159.1048	1.0	0.0	0.0	-1.41	2793495	28477	D006973	Hypertension	EFO:0000537	hypertension	Cardiovascular diseases	PARGYLINE
FAKRSMQSSFJEIM-RQJHMYQMSA-N	4	217.29	0.63	3.0	2.0	57.61	3.0	Y	0.0	4.02		0.73	-2.42	ACID	217.29	0.0	14.0	0.68	217.0773	4.0	1.0	0.0	0.11	1344353	444750	D006973	Hypertension	EFO:0000537	hypertension	Cardiovascular diseases	CAPTOPRIL
FNYLWPVRPXGIIP-UHFFFAOYSA-N	4	253.27	0.83	7.0	3.0	129.62	1.0	N	0.0		1.86	1.11	1.11	NEUTRAL	253.27	3.0	19.0	0.59	253.1076	7.0	6.0	1.0	-0.43	1344621	17411	D006973	Hypertension	EFO:0000537	hypertension	Cardiovascular diseases	TRIAMTERENE
FPCCSQOGAWCVBH-UHFFFAOYSA-N	4	395.43	2.42	5.0	1.0	75.17	5.0	N	0.0	11.82	7.29	3.61	3.36	NEUTRAL	395.43	3.0	29.0	0.67	395.1645	6.0	1.0	0.0	-1.37	1699347	3683	D006973	Hypertension	EFO:0000537	hypertension	Cardiovascular diseases	KETANSERIN
FQCKMBLVYCEXJB-MNSAWQCASA-L	4	558.65	6.31	5.0	4.0	111.79	12.0	N	2.0	4.31		5.39	2.43	ACID	1155.36	4.0	41.0	0.16	558.253	7.0	4.0	2.0	-0.41	1344888	407354	D006973	Hypertension	EFO:0000537	hypertension	Cardiovascular diseases	ATORVASTATIN CALCIUM
GDLBFKVLRPITMI-UHFFFAOYSA-N	4	230.68	1.68	3.0	1.0	58.53	0.0	Y	0.0	6.66	0.92	1.13	0.53	NEUTRAL	230.68	1.0	14.0	0.74	229.9917	4.0	1.0	0.0	-1.38	1344985	364859	D006973	Hypertension	EFO:0000537	hypertension	Cardiovascular diseases	DIAZOXIDE
GEKNCWBANDDJJL-UHFFFAOYSA-N	4	295.38	1.53	5.0	2.0	67.79	9.0	N	0.0		9.67	1.82	-0.4	BASE	331.84	1.0	21.0	0.68	295.1784	5.0	2.0	0.0	-0.24	1344658	675066	D006973	Hypertension	EFO:0000537	hypertension	Cardiovascular diseases
GGXICVAJURFBLW-CEYXHVGTSA-N	4	432.6	4.19	5.0	3.0	86.99	13.0	N	0.0			3.98	3.98	NEUTRAL	432.6	1.0	31.0	0.25	432.2876	5.0	3.0	0.0	1.18	1344780	132003	D006973	Hypertension	EFO:0000537	hypertension	Cardiovascular diseases	LATANOPROST
GHOSNRCGJFBJIB-UHFFFAOYSA-N	4	610.67	6.32	11.0	1.0	143.34	10.0	N	3.0	5.85	1.45	8.17	6.9	ACID	610.67	5.0	45.0	0.14	610.254	12.0	1.0	3.0	-0.61	1344584	116349	D006973	Hypertension	EFO:0000537	hypertension	Cardiovascular diseases	CANDESARTAN CILEXETIL
GJPICJJJRGTNOD-UHFFFAOYSA-N	4	551.63	4.2	10.0	2.0	145.65	10.0	N	1.0	5.8	0.57	4.94	3.98	ACID	551.63	4.0	39.0	0.29	551.1839	11.0	2.0	2.0	-1.01	1343869	93617	D006973	Hypertension	EFO:0000537	hypertension	Cardiovascular diseases	BOSENTAN
GJSURZIOUXUGAL-UHFFFAOYSA-N	4	230.1	2.36	3.0	2.0	36.42	1.0	Y	0.0		8.16	2.49	1.66	NEUTRAL	230.1	1.0	14.0	0.78	229.0174	3.0	2.0	0.0	-0.82	1344177	27609	D006973	Hypertension	EFO:0000537	hypertension	Cardiovascular diseases	CLONIDINE
HDACQVRGBOVJII-JBDAPHQKSA-N	4	416.52	2.38	5.0	2.0	95.94	9.0	N	0.0	3.75	5.2	1.47	-0.18	ACID	416.52	1.0	30.0	0.6	416.2311	7.0	2.0	0.0	0.12	1343174	189203	D006973	Hypertension	EFO:0000537	hypertension	Cardiovascular diseases	RAMIPRIL
HDRXZJPWHTXQRI-BHDTVMLSSA-N	4	414.53	3.37	6.0	0.0	59.08	6.0	N	0.0	12.86	8.18	2.73	1.89	NEUTRAL	450.99	2.0	29.0	0.68	414.1613	6.0	0.0	0.0	-0.13	1344188	545509	D006973	Hypertension	EFO:0000537	hypertension	Cardiovascular diseases	DILTIAZEM HYDROCHLORIDE
HDWIHXWEUNVBIY-UHFFFAOYSA-N	4	421.42	1.63	5.0	3.0	118.36	3.0	N	0.0	9.04		1.7	1.69	NEUTRAL	421.42	2.0	27.0	0.7	421.0378	7.0	4.0	0.0	-0.94	1344424	515239	D006973	Hypertension	EFO:0000537	hypertension	Cardiovascular diseases	BENDROFLUMETHIAZIDE
HMJIYCCIJYRONP-UHFFFAOYSA-N	4	371.39	2.58	8.0	1.0	103.55	4.0	N	0.0			2.0	2.0	NEUTRAL	371.39	2.0	27.0	0.82	371.1481	8.0	1.0	0.0	-0.87	1343610	486789	D006973	Hypertension	EFO:0000537	hypertension	Cardiovascular diseases	ISRADIPINE
HYIMSNHJOBLJNT-UHFFFAOYSA-N	4	346.34	2.18	7.0	1.0	107.77	4.0	N	0.0			1.82	1.82	NEUTRAL	346.34	1.0	25.0	0.51	346.1165	8.0	1.0	0.0	-0.72	1343846	419596	D006973	Hypertension	EFO:0000537	hypertension	Cardiovascular diseases	NIFEDIPINE
IBBLRJGOOANPTQ-JKVLGAQCSA-N	4	438.52	2.57	5.0	2.0	95.94	9.0	N	0.0	3.7	5.2	1.96	0.31	ACID	474.99	2.0	32.0	0.58	438.2155	7.0	2.0	0.0	-0.32	1343398	674962	D006973	Hypertension	EFO:0000537	hypertension	Cardiovascular diseases
IENZQIKPVFGBNW-UHFFFAOYSA-N	4	383.41	1.78	8.0	1.0	106.95	4.0	N	0.0		7.24	1.65	1.43	NEUTRAL	383.41	3.0	28.0	0.73	383.1594	9.0	2.0	0.0	-1.29	2791601	97	D006973	Hypertension	EFO:0000537	hypertension	Cardiovascular diseases	PRAZOSIN
IHWFKDWIUSZLCJ-UHFFFAOYSA-M	4	568.54	4.71	11.0	1.0	155.59	9.0	N	2.0	5.91	1.48	6.03	5.19	ACID	606.63	6.0	42.0	0.24	568.1594	12.0	1.0	2.0	-0.73	1583655	1376065	D006973	Hypertension	EFO:0000537	hypertension	Cardiovascular diseases
IMYZQPCYWPFTAG-UHFFFAOYSA-N	4	167.3	2.42	1.0	1.0	12.03	1.0	Y	0.0		10.88	2.37	-0.67	BASE	167.3	0.0	12.0	0.63	167.1674	1.0	1.0	0.0	1.56	2793506	880	D006973	Hypertension	EFO:0000537	hypertension	Cardiovascular diseases	MECAMYLAMINE
INJOMKTZOLKMBF-UHFFFAOYSA-N	4	246.1	1.55	2.0	3.0	78.97	2.0	N	0.0	11.64	8.65	1.74	0.49	BASE	246.1	1.0	15.0	0.55	245.0123	4.0	4.0	0.0	-1.12	2792095	66029	D006973	Hypertension	EFO:0000537	hypertension	Cardiovascular diseases	GUANFACINE
IYNMDWMQHSMDDE-MHXJNQAMSA-N	4	368.47	1.94	5.0	2.0	95.94	8.0	N	0.0	3.79	5.48	0.63	-0.85	ACID	441.61	0.0	26.0	0.64	368.2311	7.0	2.0	0.0	0.08	1343177	674294	D006973	Hypertension	EFO:0000537	hypertension	Cardiovascular diseases
JBMKAUGHUNFTOL-UHFFFAOYSA-N	4	295.73	-0.06	5.0	2.0	118.69	1.0	N	0.0	6.49		-0.31	-1.0	ACID	295.73	1.0	17.0	0.75	294.9488	7.0	3.0	0.0	-1.25	1343258	62615	D006973	Hypertension	EFO:0000537	hypertension	Cardiovascular diseases	CHLOROTHIAZIDE
JGCMEBMXRHSZKX-UHFFFAOYSA-N	4	588.28	3.57	8.0	2.0	128.22	11.0	N	1.0	7.76	3.26	3.69	3.55	NEUTRAL	588.28	3.0	32.0	0.33	585.9633	10.0	2.0	1.0	-1.23	1699882	1376143	D006973	Hypertension	EFO:0000537	hypertension	Cardiovascular diseases	MACITENTAN
JIVPVXMEBJLZRO-UHFFFAOYSA-N	4	338.77	0.92	4.0	3.0	109.49	2.0	N	0.0	8.76		1.6	1.59	NEUTRAL	338.77	2.0	22.0	0.76	338.0128	6.0	4.0	0.0	-0.64	1343337	134333	D006973	Hypertension	EFO:0000537	hypertension	Cardiovascular diseases	CHLORTHALIDONE
JUKPWJGBANNWMW-VWBFHTRKSA-N	4	414.5	3.12	6.0	0.0	82.2	1.0	N	0.0			2.33	2.33	NEUTRAL	414.5	0.0	30.0	0.48	414.2042	6.0	0.0	0.0	2.3	1344463	626453	D006973	Hypertension	EFO:0000537	hypertension	Cardiovascular diseases	EPLERENONE
JWEXHQAEWHKGCW-UHFFFAOYSA-N	4	405.44	2.36	5.0	3.0	70.95	6.0	N	0.0	13.52	8.9	3.21	1.71	BASE	441.9	2.0	29.0	0.69	405.1752	5.0	3.0	0.0	0.07	1343513	675682	D006973	Hypertension	EFO:0000537	hypertension	Cardiovascular diseases
JWPGJSVJDAJRLW-UHFFFAOYSA-N	4	175.24	0.94	1.0	2.0	53.11	0.0	Y	0.0		12.47	1.07	-1.35	BASE	175.24	1.0	13.0	0.46	175.1109	3.0	3.0	0.0	-0.75	2791057	282577	D006973	Hypertension	EFO:0000537	hypertension	Cardiovascular diseases	DEBRISOQUIN
JXRAXHBVZQZSIC-JKVLGAQCSA-N	4	498.58	2.58	7.0	2.0	114.4	11.0	N	0.0	3.46	5.2	1.5	-0.08	ACID	535.04	2.0	36.0	0.45	498.2366	9.0	2.0	0.0	-0.15	1343213	674485	D006973	Hypertension	EFO:0000537	hypertension	Cardiovascular diseases
JXZZEXZZKAWDSP-UHFFFAOYSA-N	4	347.46	3.6	2.0	2.0	48.13	5.0	N	0.0		9.0	3.19	1.58	BASE	347.46	3.0	26.0	0.74	347.1998	4.0	2.0	0.0	-1.0	1705268	33466	D006973	Hypertension	EFO:0000537	hypertension	Cardiovascular diseases	INDORAMIN
JZUFKLXOESDKRF-UHFFFAOYSA-N	4	297.75	-0.35	5.0	3.0	118.36	1.0	N	0.0	9.09		-0.58	-0.58	NEUTRAL	297.75	1.0	17.0	0.65	296.9645	7.0	4.0	0.0	-1.23	1344063	2045	D006973	Hypertension	EFO:0000537	hypertension	Cardiovascular diseases	HYDROCHLOROTHIAZIDE
KLRSDBSKUSSCGU-KRQUFFFQSA-N	4	551.77	3.29	7.0	4.0	146.13	19.0	N	1.0		9.57	3.12	1.0	BASE	1219.61	1.0	39.0	0.19	551.3934	9.0	6.0	2.0	0.21	1344106	1926908	D006973	Hypertension	EFO:0000537	hypertension	Cardiovascular diseases	ALISKIREN FUMARATE
KTUFKADDDORSSI-UHFFFAOYSA-N	4	336.43	2.37	5.0	3.0	87.66	10.0	N	0.0	13.91	9.57	1.53	-0.6	BASE	372.89	1.0	24.0	0.57	336.2049	6.0	3.0	0.0	-0.95	1343572	674764	D006973	Hypertension	EFO:0000537	hypertension	Cardiovascular diseases	ACEBUTOLOL HYDROCHLORIDE
LTKVFMLMEYCWMK-UHFFFAOYSA-N	4	229.63	-1.08	6.0	5.0	156.79	1.0	N	0.0	11.43	7.35	-0.5	-0.77	NEUTRAL	302.12	1.0	15.0	0.3	229.0479	8.0	8.0	1.0	-0.47	1344857	822010	D006973	Hypertension	EFO:0000537	hypertension	Cardiovascular diseases	AMILORIDE HYDROCHLORIDE
LXMSZDCAJNLERA-ZHYRCANASA-N	4	416.58	4.85	5.0	0.0	60.44	1.0	N	0.0			3.64	3.64	NEUTRAL	416.58	0.0	29.0	0.57	416.2021	4.0	0.0	0.0	2.25	1343822	328201	D006973	Hypertension	EFO:0000537	hypertension	Cardiovascular diseases	SPIRONOLACTONE
METKIMKYRPQLGS-UHFFFAOYSA-N	4	266.34	0.45	4.0	3.0	84.58	8.0	N	0.0		9.67	0.43	-1.8	BASE	266.34	1.0	19.0	0.64	266.163	5.0	4.0	0.0	-0.62	1344114	1279	D006973	Hypertension	EFO:0000537	hypertension	Cardiovascular diseases	ATENOLOL
NDDAHWYSQHTHNT-UHFFFAOYSA-N	4	365.84	2.08	4.0	2.0	92.5	3.0	N	0.0	8.85	0.1	2.64	2.63	NEUTRAL	365.84	2.0	24.0	0.87	365.0601	6.0	3.0	0.0	-1.65	1343677	619	D006973	Hypertension	EFO:0000537	hypertension	Cardiovascular diseases	INDAPAMIDE
NGBFQHCMQULJNZ-UHFFFAOYSA-N	4	348.43	2.53	5.0	3.0	100.19	5.0	N	0.0	5.92	4.2	1.86	1.12	ACID	348.43	2.0	24.0	0.77	348.1256	7.0	3.0	0.0	-1.58	1344609	180329	D006973	Hypertension	EFO:0000537	hypertension	Cardiovascular diseases	TORSEMIDE
NHTGHBARYWONDQ-JTQLQIEISA-N	4	195.22	0.74	3.0	3.0	83.55	3.0	N	0.0	2.06	9.93	-1.06	-1.06	ZWITTERION	195.22	1.0	14.0	0.66	195.0895	4.0	4.0	0.0	0.79	1343734	674813	D006973	Hypertension	EFO:0000537	hypertension	Cardiovascular diseases	METYROSINE
NIVZHWNOUVJHKV-UHFFFAOYSA-N	4	177.25	0.98	1.0	2.0	36.42	2.0	Y	0.0		12.41	1.27	-1.15	BASE	177.25	1.0	13.0	0.52	177.1266	3.0	2.0	0.0	-0.96	2795269	675211	D006973	Hypertension	EFO:0000537	hypertension	Cardiovascular diseases
OGHNVEJMJSYVRP-UHFFFAOYSA-N	4	406.48	3.74	5.0	3.0	75.74	10.0	N	0.0		8.74	3.42	2.07	BASE	406.48	4.0	30.0	0.35	406.1893	6.0	3.0	0.0	-0.12	1344102	36662	D006973	Hypertension	EFO:0000537	hypertension	Cardiovascular diseases	CARVEDILOL
OUJTZYPIHDYQMC-LJQANCHMSA-N	4	378.43	3.52	5.0	1.0	81.54	7.0	N	0.0	3.08	4.0	2.97	0.4	ACID	378.43	3.0	28.0	0.68	378.158	6.0	1.0	0.0	-0.17	1344320	154051	D006973	Hypertension	EFO:0000537	hypertension	Cardiovascular diseases	AMBRISENTAN
OXCMYAYHXIHQOA-UHFFFAOYSA-N	4	422.92	4.27	6.0	2.0	92.51	8.0	N	0.0	4.26	3.82	4.06	2.82	ACID	461.01	4.0	30.0	0.44	422.1622	7.0	2.0	0.0	-1.16	1343628	109797	D006973	Hypertension	EFO:0000537	hypertension	Cardiovascular diseases	LOSARTAN POTASSIUM
OYFJQPXVCSSHAI-QFPUQLAESA-N	4	376.45	1.6	5.0	2.0	95.94	9.0	N	0.0	3.67	5.2	0.59	-1.06	ACID	492.53	1.0	27.0	0.64	376.1998	7.0	2.0	0.0	-0.29	1344813	674610	D006973	Hypertension	EFO:0000537	hypertension	Cardiovascular diseases	ENALAPRIL MALEATE
PHWXUGHIIBDVKD-UHFFFAOYSA-N	4	454.91	3.96	8.0	1.0	107.73	6.0	N	0.0	6.89	0.75	3.09	2.6	NEUTRAL	454.91	3.0	29.0	0.56	454.006	8.0	1.0	0.0	-1.45	1701472	23417	D006973	Hypertension	EFO:0000537	hypertension	Cardiovascular diseases	SITAXENTAN
QEVHRUUCFGRFIF-MDEJGZGSSA-N	4	608.69	4.17	10.0	1.0	117.78	8.0	N	1.0		7.02	3.53	3.38	NEUTRAL	608.69	3.0	44.0	0.37	608.2734	11.0	1.0	2.0	0.93	1343560	43952	D006973	Hypertension	EFO:0000537	hypertension	Cardiovascular diseases	RESERPINE
QZHBYNSSDLTCRG-UHFFFAOYSA-N	4	292.14	1.76	5.0	2.0	62.2	1.0	N	0.0		8.32	1.37	0.42	NEUTRAL	442.23	2.0	17.0	0.84	291.012	5.0	2.0	0.0	-0.67	1344582	1355848	D006973	Hypertension	EFO:0000537	hypertension	Cardiovascular diseases
RGHAZVBIOOEVQX-UHFFFAOYSA-N	4	267.37	1.61	4.0	2.0	50.72	9.0	N	0.0		9.67	1.76	-0.47	BASE	652.83	1.0	19.0	0.71	267.1834	4.0	2.0	0.0	-0.38	1343910	1533286	D006973	Hypertension	EFO:0000537	hypertension	Cardiovascular diseases
RMMXLENWKUUMAY-UHFFFAOYSA-N	4	514.63	7.26	5.0	1.0	72.94	7.0	N	2.0	3.62	5.86	6.13	4.86	ACID	514.63	6.0	39.0	0.24	514.2369	6.0	1.0	2.0	-0.99	1344883	116949	D006973	Hypertension	EFO:0000537	hypertension	Cardiovascular diseases	TELMISARTAN
RPTUSVTUFVMDQK-UHFFFAOYSA-N	4	160.18	0.92	4.0	2.0	63.83	1.0	N	0.0		8.88	0.75	-0.73	BASE	160.18	2.0	12.0	0.48	160.0749	4.0	3.0	0.0	-1.58	2790782	8788	D006973	Hypertension	EFO:0000537	hypertension	Cardiovascular diseases	HYDRALAZINE
RUZYUOTYCVRMRZ-UHFFFAOYSA-N	4	451.48	1.72	9.0	1.0	112.27	4.0	N	0.0	12.67	7.24	2.14	1.91	NEUTRAL	451.48	3.0	33.0	0.63	451.1856	10.0	2.0	0.0	-0.79	2791445	33373	D006973	Hypertension	EFO:0000537	hypertension	Cardiovascular diseases	DOXAZOSIN
RVPCEXXEUXIPEO-UHFFFAOYSA-N	4	408.88	2.27	7.0	2.0	99.88	8.0	N	0.0		9.45	1.64	-0.37	BASE	531.01	1.0	28.0	0.5	408.1452	7.0	3.0	0.0	-0.78	3460901	2464693	D006973	Hypertension	EFO:0000537	hypertension	Cardiovascular diseases
RYCSJJXKEWBUTI-YDYAIEMNSA-N	4	368.47	1.94	5.0	2.0	95.94	8.0	N	0.0	3.79	5.48	0.63	-0.85	ACID	542.68	0.0	26.0	0.64	368.2311	7.0	2.0	0.0	0.08	2472829	1926835	D006973	Hypertension	EFO:0000537	hypertension	Cardiovascular diseases
RZTAMFZIAATZDJ-UHFFFAOYSA-N	4	384.26	3.96	5.0	1.0	64.63	4.0	N	0.0			3.44	3.44	NEUTRAL	384.26	1.0	25.0	0.8	383.0691	5.0	1.0	0.0	-0.81	1344373	405365	D006973	Hypertension	EFO:0000537	hypertension	Cardiovascular diseases	FELODIPINE
SNIOPGDIGTZGOP-UHFFFAOYSA-N	4	227.08	-1.02	9.0	0.0	157.11	8.0	N	0.0			0.26	0.26	NEUTRAL	227.08	0.0	15.0	0.37	227.0026	12.0	0.0	1.0	-0.04	1344306	37493	D006973	Hypertension	EFO:0000537	hypertension	Cardiovascular diseases
SZLZWPPUNLXJEA-QEGASFHISA-N	4	634.73	4.57	10.0	1.0	117.78	9.0	N	1.0		7.02	4.07	3.92	NEUTRAL	634.73	3.0	46.0	0.27	634.289	11.0	1.0	2.0	1.04	1343388	503213	D006973	Hypertension	EFO:0000537	hypertension	Cardiovascular diseases	RESCINNAMINE
TVTJZMHAIQQZTL-WATAJHSMSA-M	4	563.67	6.12	6.0	1.0	110.21	14.0	N	2.0	3.87		5.62	2.4	ACID	585.65	1.0	39.0	0.13	563.3012	8.0	1.0	2.0	0.13	1343900	1592407	D006973	Hypertension	EFO:0000537	hypertension	Cardiovascular diseases
TZNOWAJJWCGILX-HNUXRKMMSA-N	4	408.88	2.27	7.0	2.0	99.88	8.0	N	0.0		9.45	1.64	-0.37	BASE	524.95	1.0	28.0	0.5	408.1452	7.0	3.0	0.0	-0.78	3460933	2464719	D006973	Hypertension	EFO:0000537	hypertension	Cardiovascular diseases
UQGKUQLKSCSZGY-UHFFFAOYSA-N	4	558.6	4.17	11.0	2.0	162.16	10.0	N	2.0	4.25	3.63	4.54	3.24	ACID	558.6	5.0	41.0	0.24	558.2227	12.0	2.0	2.0	-0.85	1343299	674643	D006973	Hypertension	EFO:0000537	hypertension	Cardiovascular diseases	OLMESARTAN MEDOXOMIL
VJECBOKJABCYMF-UHFFFAOYSA-N	4	451.48	1.72	9.0	1.0	112.27	4.0	N	0.0	12.67	7.24	2.14	1.91	NEUTRAL	547.59	3.0	33.0	0.63	451.1856	10.0	2.0	0.0	-0.79	1343095	674512	D006973	Hypertension	EFO:0000537	hypertension	Cardiovascular diseases	DOXAZOSIN MESYLATE
VKQFCGNPDRICFG-UHFFFAOYSA-N	4	388.42	3.2	7.0	1.0	107.77	6.0	N	0.0			3.06	3.06	NEUTRAL	388.42	1.0	28.0	0.45	388.1634	8.0	1.0	0.0	-0.75	1343784	554892	D006973	Hypertension	EFO:0000537	hypertension	Cardiovascular diseases	NISOLDIPINE
VMDFASMUILANOL-WXXKFALUSA-N	4	325.45	2.37	5.0	2.0	59.95	12.0	N	0.0		9.67	2.2	-0.03	BASE	766.97	1.0	23.0	0.58	325.2253	5.0	2.0	0.0	-0.86	1343110	896873	D006973	Hypertension	EFO:0000537	hypertension	Cardiovascular diseases	BISOPROLOL FUMARATE
VPSRQEHTHIMDQM-FKLPMGAJSA-N	4	424.5	2.57	5.0	2.0	95.94	9.0	N	0.0	3.53	5.36	1.54	0.07	ACID	460.96	2.0	31.0	0.6	424.1998	7.0	2.0	0.0	-0.29	1344171	544432	D006973	Hypertension	EFO:0000537	hypertension	Cardiovascular diseases
VWPOSFSPZNDTMJ-UCWKZMIHSA-N	4	309.41	0.63	5.0	4.0	81.95	5.0	N	0.0	13.59	9.76	0.87	-1.44	BASE	309.41	1.0	22.0	0.64	309.194	5.0	4.0	0.0	0.26	1343142	27570	D006973	Hypertension	EFO:0000537	hypertension	Cardiovascular diseases	NADOLOL
VXFJYXUZANRPDJ-WTNASJBWSA-N	4	430.55	2.77	5.0	2.0	95.94	9.0	N	0.0	3.8	5.21	1.95	0.29	ACID	430.55	1.0	31.0	0.59	430.2468	7.0	2.0	0.0	0.1	1344427	421317	D006973	Hypertension	EFO:0000537	hypertension	Cardiovascular diseases	TRANDOLAPRIL
WFXFYZULCQKPIP-UHFFFAOYSA-N	4	383.41	1.78	8.0	1.0	106.95	4.0	N	0.0		7.24	1.65	1.43	NEUTRAL	419.87	3.0	28.0	0.73	383.1594	9.0	2.0	0.0	-1.29	1343592	444191	D006973	Hypertension	EFO:0000537	hypertension	Cardiovascular diseases	PRAZOSIN HYDROCHLORIDE
WPNJAUFVNXKLIM-UHFFFAOYSA-N	4	241.68	0.82	6.0	2.0	71.43	2.0	N	0.0		7.26	1.54	1.3	NEUTRAL	241.68	1.0	16.0	0.75	241.073	6.0	2.0	0.0	-0.89	1700003	21698	D006973	Hypertension	EFO:0000537	hypertension	Cardiovascular diseases	MOXONIDINE
WQVZLXWQESQGIF-UHFFFAOYSA-N	4	328.41	2.14	4.0	4.0	95.58	8.0	N	0.0	8.05	9.8	1.89	1.26	BASE	364.87	2.0	24.0	0.6	328.1787	5.0	5.0	0.0	-0.21	1343326	674274	D006973	Hypertension	EFO:0000537	hypertension	Cardiovascular diseases	LABETALOL HYDROCHLORIDE
WXXSNCNJFUAIDG-UHFFFAOYSA-N	4	422.42	2.44	9.0	2.0	138.07	4.0	N	0.0		3.5	2.69	2.69	NEUTRAL	422.42	4.0	31.0	0.51	422.1615	10.0	4.0	0.0	-1.62	1706467	1380104	D006973	Hypertension	EFO:0000537	hypertension	Cardiovascular diseases
XCPXNPBILMXKNX-UHFFFAOYSA-N	4	406.48	3.74	5.0	3.0	75.74	10.0	N	0.0		8.74	3.42	2.07	BASE	504.48	4.0	30.0	0.35	406.1893	6.0	3.0	0.0	-0.12	1344235	675118	D006973	Hypertension	EFO:0000537	hypertension	Cardiovascular diseases
YGULWPYYGQCFMP-UHFFFAOYSA-N	4	267.37	1.61	4.0	2.0	50.72	9.0	N	0.0		9.67	1.76	-0.47	BASE	684.82	1.0	19.0	0.71	267.1834	4.0	2.0	0.0	-0.38	1343068	1355926	D006973	Hypertension	EFO:0000537	hypertension	Cardiovascular diseases	METOPROLOL TARTRATE
YOSHYTLCDANDAN-UHFFFAOYSA-N	4	428.54	4.78	5.0	1.0	87.13	7.0	N	0.0	4.29	4.08	4.47	3.34	ACID	428.54	3.0	32.0	0.59	428.2325	7.0	1.0	0.0	-0.74	1343097	421066	D006973	Hypertension	EFO:0000537	hypertension	Cardiovascular diseases	IRBESARTAN
ZFMITUMMTDLWHR-UHFFFAOYSA-N	4	209.25	-0.13	5.0	2.0	95.11	1.0	N	0.0		1.69	0.0	0.0	NEUTRAL	209.25	1.0	15.0	0.5	209.1277	6.0	4.0	0.0	-1.22	1343290	51042	D006973	Hypertension	EFO:0000537	hypertension	Cardiovascular diseases	MINOXIDIL
ZMRUPTIKESYGQW-UHFFFAOYSA-N	4	259.35	2.58	3.0	2.0	41.49	6.0	N	0.0		9.67	2.58	0.36	BASE	295.81	2.0	19.0	0.84	259.1572	3.0	2.0	0.0	-0.47	1343430	505776	D006973	Hypertension	EFO:0000537	hypertension	Cardiovascular diseases	PROPRANOLOL HYDROCHLORIDE
ZNIFSRGNXRYGHF-UHFFFAOYSA-N	4	230.1	2.36	3.0	2.0	36.42	1.0	Y	0.0		8.16	2.49	1.66	NEUTRAL	266.56	1.0	14.0	0.78	229.0174	3.0	2.0	0.0	-0.82	1343614	548124	D006973	Hypertension	EFO:0000537	hypertension	Cardiovascular diseases	CLONIDINE HYDROCHLORIDE
ZPBWCRDSRKPIDG-UHFFFAOYSA-N	4	408.88	2.27	7.0	2.0	99.88	8.0	N	0.0		9.45	1.64	-0.37	BASE	567.06	1.0	28.0	0.5	408.1452	7.0	3.0	0.0	-0.78	1343826	674353	D006973	Hypertension	EFO:0000537	hypertension	Cardiovascular diseases	AMLODIPINE BESYLATE
ZUXNZUWOTSUBMN-UHFFFAOYSA-N	4	160.18	0.92	4.0	2.0	63.83	1.0	N	0.0		8.88	0.75	-0.73	BASE	196.64	2.0	12.0	0.48	160.0749	4.0	3.0	0.0	-1.58	1344309	543263	D006973	Hypertension	EFO:0000537	hypertension	Cardiovascular diseases	HYDRALAZINE HYDROCHLORIDE
ZZUFCTLCJUWOSV-UHFFFAOYSA-N	4	330.75	1.89	5.0	3.0	122.63	5.0	N	0.0	4.25		1.75	-1.25	ACID	330.75	2.0	21.0	0.77	330.0077	7.0	4.0	0.0	-1.77	1343559	2046	D006973	Hypertension	EFO:0000537	hypertension	Cardiovascular diseases	FUROSEMIDE
DEIYFTQMQPDXOT-UHFFFAOYSA-N	4	474.59	1.61	8.0	1.0	113.42	7.0	N	0.0	7.63	5.98	1.23	1.16	NEUTRAL	666.71	3.0	33.0	0.55	474.2049	10.0	1.0	0.0	-1.51	1343766	564291	D006976	Hypertension, Pulmonary	EFO:0001361	pulmonary arterial hypertension	Cardiovascular diseases	SILDENAFIL CITRATE
GJPICJJJRGTNOD-UHFFFAOYSA-N	4	551.63	4.2	10.0	2.0	145.65	10.0	N	1.0	5.8	0.57	4.94	3.98	ACID	551.63	4.0	39.0	0.29	551.1839	11.0	2.0	2.0	-1.01	1343869	93617	D006976	Hypertension, Pulmonary	EFO:0001361	pulmonary arterial hypertension	Cardiovascular diseases	BOSENTAN
HIFJCPQKFCZDDL-ACWOEMLNSA-N	4	360.49	3.54	3.0	3.0	77.76	8.0	N	0.0	4.66		3.56	0.89	ACID	360.49	0.0	26.0	0.35	360.2301	4.0	3.0	0.0	1.99	1344968	7494	D006976	Hypertension, Pulmonary	EFO:0001361	pulmonary arterial hypertension	Cardiovascular diseases	ILOPROST
MWUXSHHQAYIFBG-UHFFFAOYSA-N	4	30.01	-0.45	1.0	0.0	39.37	0.0	Y	0.0			-0.35	-0.35	NEUTRAL	30.01	0.0	2.0	0.36	29.998	2.0	0.0	0.0	-0.58	1344028	674640	D006976	Hypertension, Pulmonary	EFO:0001361	pulmonary arterial hypertension	Cardiovascular diseases
OUJTZYPIHDYQMC-LJQANCHMSA-N	4	378.43	3.52	5.0	1.0	81.54	7.0	N	0.0	3.08	4.0	2.97	0.4	ACID	378.43	3.0	28.0	0.68	378.158	6.0	1.0	0.0	-0.17	1344320	154051	D006976	Hypertension, Pulmonary	EFO:0001361	pulmonary arterial hypertension	Cardiovascular diseases	AMBRISENTAN
PAJMKGZZBBTTOY-ZFORQUDYSA-N	4	390.52	3.58	4.0	3.0	86.99	10.0	N	0.0	3.76		4.0	0.72	ACID	390.52	1.0	28.0	0.53	390.2406	5.0	3.0	0.0	1.34	1706227	699470	D006976	Hypertension, Pulmonary	EFO:0001361	pulmonary arterial hypertension	Cardiovascular diseases	TREPROSTINIL
WOXKDUGGOYFFRN-IIBYNOLFSA-N	4	389.41	2.21	4.0	1.0	74.87	1.0	N	0.0			1.64	1.64	NEUTRAL	389.41	3.0	29.0	0.69	389.1376	7.0	1.0	0.0	-0.17	1344493	44920	D006976	Hypertension, Pulmonary	EFO:0001361	pulmonary arterial hypertension	Cardiovascular diseases	TADALAFIL
WXXSNCNJFUAIDG-UHFFFAOYSA-N	4	422.42	2.44	9.0	2.0	138.07	4.0	N	0.0		3.5	2.69	2.69	NEUTRAL	422.42	4.0	31.0	0.51	422.1615	10.0	4.0	0.0	-1.62	1706467	1380104	D006976	Hypertension, Pulmonary	EFO:0001361	pulmonary arterial hypertension	Cardiovascular diseases
DEIYFTQMQPDXOT-UHFFFAOYSA-N	4	474.59	1.61	8.0	1.0	113.42	7.0	N	0.0	7.63	5.98	1.23	1.16	NEUTRAL	666.71	3.0	33.0	0.55	474.2049	10.0	1.0	0.0	-1.51	1343766	564291	D006976	Hypertension, Pulmonary	MONDO:0005149	pulmonary hypertension	Cardiovascular diseases	SILDENAFIL CITRATE
GJPICJJJRGTNOD-UHFFFAOYSA-N	4	551.63	4.2	10.0	2.0	145.65	10.0	N	1.0	5.8	0.57	4.94	3.98	ACID	551.63	4.0	39.0	0.29	551.1839	11.0	2.0	2.0	-1.01	1343869	93617	D006976	Hypertension, Pulmonary	MONDO:0005149	pulmonary hypertension	Cardiovascular diseases	BOSENTAN
HIFJCPQKFCZDDL-ACWOEMLNSA-N	4	360.49	3.54	3.0	3.0	77.76	8.0	N	0.0	4.66		3.56	0.89	ACID	360.49	0.0	26.0	0.35	360.2301	4.0	3.0	0.0	1.99	1344968	7494	D006976	Hypertension, Pulmonary	MONDO:0005149	pulmonary hypertension	Cardiovascular diseases	ILOPROST
MWUXSHHQAYIFBG-UHFFFAOYSA-N	4	30.01	-0.45	1.0	0.0	39.37	0.0	Y	0.0			-0.35	-0.35	NEUTRAL	30.01	0.0	2.0	0.36	29.998	2.0	0.0	0.0	-0.58	1344028	674640	D006976	Hypertension, Pulmonary	MONDO:0005149	pulmonary hypertension	Cardiovascular diseases
OUJTZYPIHDYQMC-LJQANCHMSA-N	4	378.43	3.52	5.0	1.0	81.54	7.0	N	0.0	3.08	4.0	2.97	0.4	ACID	378.43	3.0	28.0	0.68	378.158	6.0	1.0	0.0	-0.17	1344320	154051	D006976	Hypertension, Pulmonary	MONDO:0005149	pulmonary hypertension	Cardiovascular diseases	AMBRISENTAN
PAJMKGZZBBTTOY-ZFORQUDYSA-N	4	390.52	3.58	4.0	3.0	86.99	10.0	N	0.0	3.76		4.0	0.72	ACID	390.52	1.0	28.0	0.53	390.2406	5.0	3.0	0.0	1.34	1706227	699470	D006976	Hypertension, Pulmonary	MONDO:0005149	pulmonary hypertension	Cardiovascular diseases	TREPROSTINIL
WOXKDUGGOYFFRN-IIBYNOLFSA-N	4	389.41	2.21	4.0	1.0	74.87	1.0	N	0.0			1.64	1.64	NEUTRAL	389.41	3.0	29.0	0.69	389.1376	7.0	1.0	0.0	-0.17	1344493	44920	D006976	Hypertension, Pulmonary	MONDO:0005149	pulmonary hypertension	Cardiovascular diseases	TADALAFIL
WXXSNCNJFUAIDG-UHFFFAOYSA-N	4	422.42	2.44	9.0	2.0	138.07	4.0	N	0.0		3.5	2.69	2.69	NEUTRAL	422.42	4.0	31.0	0.51	422.1615	10.0	4.0	0.0	-1.62	1706467	1380104	D006976	Hypertension, Pulmonary	MONDO:0005149	pulmonary hypertension	Cardiovascular diseases
LNBCGLZYLJMGKP-JZGIKJSDSA-N	4	169.18	0.09	4.0	4.0	86.71	2.0	N	0.0	9.5	8.85	-0.68	-1.82	BASE	337.28	1.0	12.0	0.47	169.0739	4.0	5.0	0.0	1.19	1344763	858397	D007022	Hypotension	EFO:0002497	acute hypotension	Cardiovascular diseases	NOREPINEPHRINE BITARTRATE
BALXUFOVQVENIU-GNAZCLTHSA-N	4	165.24	1.33	2.0	2.0	32.26	3.0	Y	0.0	13.89	9.52	1.32	-0.78	BASE	201.7	1.0	12.0	0.71	165.1154	2.0	2.0	0.0	0.43	1704291	1418053	D007022	Hypotension	EFO:0005251	hypotension	Cardiovascular diseases
CAVQBDOACNULDN-KHFUBBAMSA-N	4	165.24	1.33	2.0	2.0	32.26	3.0	Y	0.0	13.89	9.52	1.32	-0.78	BASE	428.55	1.0	12.0	0.71	165.1154	2.0	2.0	0.0	0.43	1702954	947848	D007022	Hypotension	EFO:0005251	hypotension	Cardiovascular diseases	EPHEDRINE SULFATE
LNBCGLZYLJMGKP-JZGIKJSDSA-N	4	169.18	0.09	4.0	4.0	86.71	2.0	N	0.0	9.5	8.85	-0.68	-1.82	BASE	337.28	1.0	12.0	0.47	169.0739	4.0	5.0	0.0	1.19	1344763	858397	D007022	Hypotension	EFO:0005251	hypotension	Cardiovascular diseases	NOREPINEPHRINE BITARTRATE
OCYSGIYOVXAGKQ-FVGYRXGTSA-N	4	167.21	0.65	3.0	3.0	52.49	3.0	Y	0.0	9.07	9.69	-0.07	-1.35	BASE	203.67	1.0	12.0	0.62	167.0946	3.0	3.0	0.0	0.74	1344906	674290	D007022	Hypotension	EFO:0005251	hypotension	Cardiovascular diseases	PHENYLEPHRINE HYDROCHLORIDE
QXWYKJLNLSIPIN-JGVFFNPUSA-N	4	213.19	-0.46	5.0	5.0	124.01	3.0	N	0.0	1.46	8.72	-2.71	-2.73	ZWITTERION	213.19	1.0	15.0	0.43	213.0637	6.0	6.0	1.0	1.15	1699803	1376097	D007024	Hypotension, Orthostatic	EFO:0005252	orthostatic hypotension	Cardiovascular diseases	DROXIDOPA
WOLHOYHSEKDWQH-UHFFFAOYSA-N	4	151.25	1.91	1.0	1.0	26.02	0.0	Y	0.0		10.71	1.47	-1.38	BASE	187.71	0.0	11.0	0.56	151.1361	1.0	2.0	0.0	0.55	1344319	452635	D002537	Intracranial Arteriosclerosis	EFO:1000860	cerebral atherosclerosis	Cardiovascular diseases	AMANTADINE HYDROCHLORIDE
FDEODCTUSIWGLK-RSAXXLAASA-N	4	321.83	3.67	4.0	0.0	29.54	3.0	N	0.0		4.77	4.03	4.03	NEUTRAL	419.91	2.0	21.0	0.81	321.059	3.0	0.0	0.0	-1.58	1344704	630396	D007511	Ischemia	EFO:0000556	ischemia	Cardiovascular diseases	CLOPIDOGREL BISULFATE
ACWBQPMHZXGDFX-QFIPXVFZSA-N	4	435.53	4.16	5.0	2.0	112.07	10.0	N	0.0	4.0		4.59	0.08	ACID	435.53	3.0	32.0	0.49	435.227	8.0	2.0	0.0	-0.98	1344355	139045	D009203	Myocardial Infarction	EFO:0008583	acute myocardial infarction	Cardiovascular diseases	VALSARTAN
BSYNRYMUTXBXSQ-UHFFFAOYSA-N	4	180.16	1.31	3.0	1.0	63.6	2.0	N	0.0	3.41		1.24	-2.16	ACID	180.16	1.0	13.0	0.55	180.0423	4.0	1.0	0.0	0.12	1343081	1280	D009203	Myocardial Infarction	EFO:0008583	acute myocardial infarction	Cardiovascular diseases	ASPIRIN
FQCKMBLVYCEXJB-MNSAWQCASA-L	4	558.65	6.31	5.0	4.0	111.79	12.0	N	2.0	4.31		5.39	2.43	ACID	1155.36	4.0	41.0	0.16	558.253	7.0	4.0	2.0	-0.41	1344888	407354	D009203	Myocardial Infarction	EFO:0008583	acute myocardial infarction	Cardiovascular diseases	ATORVASTATIN CALCIUM
HDACQVRGBOVJII-JBDAPHQKSA-N	4	416.52	2.38	5.0	2.0	95.94	9.0	N	0.0	3.75	5.2	1.47	-0.18	ACID	416.52	1.0	30.0	0.6	416.2311	7.0	2.0	0.0	0.12	1343174	189203	D009203	Myocardial Infarction	EFO:0008583	acute myocardial infarction	Cardiovascular diseases	RAMIPRIL
OEKWJQXRCDYSHL-FNOIDJSQSA-N	4	522.58	2.01	11.0	4.0	138.44	10.0	N	2.0	12.94	1.06	2.28	2.28	NEUTRAL	522.58	3.0	36.0	0.23	522.1861	10.0	4.0	1.0	-0.87	1392859	416772	D009203	Myocardial Infarction	EFO:0008583	acute myocardial infarction	Cardiovascular diseases	TICAGRELOR
RYMZZMVNJRMUDD-HGQWONQESA-N	4	418.57	4.59	5.0	1.0	72.83	6.0	N	0.0			4.46	4.46	NEUTRAL	418.57	0.0	30.0	0.64	418.2719	5.0	1.0	0.0	2.12	1343830	138562	D009203	Myocardial Infarction	EFO:0008583	acute myocardial infarction	Cardiovascular diseases	SIMVASTATIN
ACWBQPMHZXGDFX-QFIPXVFZSA-N	4	435.53	4.16	5.0	2.0	112.07	10.0	N	0.0	4.0		4.59	0.08	ACID	435.53	3.0	32.0	0.49	435.227	8.0	2.0	0.0	-0.98	1344355	139045	D009203	Myocardial Infarction	EFO:0000612	myocardial infarction	Cardiovascular diseases	VALSARTAN
BSYNRYMUTXBXSQ-UHFFFAOYSA-N	4	180.16	1.31	3.0	1.0	63.6	2.0	N	0.0	3.41		1.24	-2.16	ACID	180.16	1.0	13.0	0.55	180.0423	4.0	1.0	0.0	0.12	1343081	1280	D009203	Myocardial Infarction	EFO:0000612	myocardial infarction	Cardiovascular diseases	ASPIRIN
COWWROCHWNGJHQ-OPKBHZIBSA-J	4	776.37	2.85	15.0	7.0	255.91	15.0	N	3.0	0.79	4.94	-0.6	-5.25	ACID	864.29	2.0	44.0	0.05	774.9483	17.0	7.0	3.0	0.06	1705052	626138	D009203	Myocardial Infarction	EFO:0000612	myocardial infarction	Cardiovascular diseases	CANGRELOR TETRASODIUM
CTENFNNZBMHDDG-UHFFFAOYSA-N	4	153.18	0.6	3.0	3.0	66.48	2.0	N	0.0	10.01	9.27	0.03	-1.45	BASE	189.64	1.0	11.0	0.54	153.079	3.0	4.0	0.0	1.15	1344209	444077	D009203	Myocardial Infarction	EFO:0000612	myocardial infarction	Cardiovascular diseases	DOPAMINE HYDROCHLORIDE
CZRQXSDBMCMPNJ-ZUIPZQNBSA-N	4	405.5	1.24	5.0	4.0	132.96	12.0	N	0.0	3.17	10.21	-3.1	-3.18	ZWITTERION	441.53	1.0	29.0	0.38	405.2264	8.0	5.0	0.0	0.2	1343074	189204	D009203	Myocardial Infarction	EFO:0000612	myocardial infarction	Cardiovascular diseases	LISINOPRIL
FAKRSMQSSFJEIM-RQJHMYQMSA-N	4	217.29	0.63	3.0	2.0	57.61	3.0	Y	0.0	4.02		0.73	-2.42	ACID	217.29	0.0	14.0	0.68	217.0773	4.0	1.0	0.0	0.11	1344353	444750	D009203	Myocardial Infarction	EFO:0000612	myocardial infarction	Cardiovascular diseases	CAPTOPRIL
FDEODCTUSIWGLK-RSAXXLAASA-N	4	321.83	3.67	4.0	0.0	29.54	3.0	N	0.0		4.77	4.03	4.03	NEUTRAL	419.91	2.0	21.0	0.81	321.059	3.0	0.0	0.0	-1.58	1344704	630396	D009203	Myocardial Infarction	EFO:0000612	myocardial infarction	Cardiovascular diseases	CLOPIDOGREL BISULFATE
FQCKMBLVYCEXJB-MNSAWQCASA-L	4	558.65	6.31	5.0	4.0	111.79	12.0	N	2.0	4.31		5.39	2.43	ACID	1155.36	4.0	41.0	0.16	558.253	7.0	4.0	2.0	-0.41	1344888	407354	D009203	Myocardial Infarction	EFO:0000612	myocardial infarction	Cardiovascular diseases	ATORVASTATIN CALCIUM
GHOSNRCGJFBJIB-UHFFFAOYSA-N	4	610.67	6.32	11.0	1.0	143.34	10.0	N	3.0	5.85	1.45	8.17	6.9	ACID	610.67	5.0	45.0	0.14	610.254	12.0	1.0	3.0	-0.61	1344584	116349	D009203	Myocardial Infarction	EFO:0000612	myocardial infarction	Cardiovascular diseases	CANDESARTAN CILEXETIL
GQPYTJVDPQTBQC-KLQYNRQASA-N	4	407.32	2.02	5.0	1.0	77.04	4.0	N	0.0		8.78	1.26	-0.14	BASE	523.33	2.0	28.0	0.62	407.1181	6.0	2.0	0.0	-1.4	1343735	675125	D009203	Myocardial Infarction	EFO:0000612	myocardial infarction	Cardiovascular diseases
HDACQVRGBOVJII-JBDAPHQKSA-N	4	416.52	2.38	5.0	2.0	95.94	9.0	N	0.0	3.75	5.2	1.47	-0.18	ACID	416.52	1.0	30.0	0.6	416.2311	7.0	2.0	0.0	0.12	1343174	189203	D009203	Myocardial Infarction	EFO:0000612	myocardial infarction	Cardiovascular diseases	RAMIPRIL
HWAAPJPFZPHHBC-FGJQBABTSA-N	4	440.61	2.95	5.0	3.0	104.73	14.0	N	0.0	3.17	10.21	0.6	0.6	ZWITTERION	495.08	1.0	30.0	0.38	440.2345	7.0	3.0	0.0	-0.39	1343798	1678363	D009203	Myocardial Infarction	EFO:0000612	myocardial infarction	Cardiovascular diseases
JALHGCPDPSNJNY-UHFFFAOYSA-N	4	373.45	3.89	5.0	0.0	46.61	5.0	N	0.0		5.12	4.31	4.3	NEUTRAL	409.91	2.0	26.0	0.75	373.1148	4.0	0.0	0.0	-0.92	1344889	675724	D009203	Myocardial Infarction	EFO:0000612	myocardial infarction	Cardiovascular diseases
JUKPWJGBANNWMW-VWBFHTRKSA-N	4	414.5	3.12	6.0	0.0	82.2	1.0	N	0.0			2.33	2.33	NEUTRAL	414.5	0.0	30.0	0.48	414.2042	6.0	0.0	0.0	2.3	1344463	626453	D009203	Myocardial Infarction	EFO:0000612	myocardial infarction	Cardiovascular diseases	EPLERENONE
JZUFKLXOESDKRF-UHFFFAOYSA-N	4	297.75	-0.35	5.0	3.0	118.36	1.0	N	0.0	9.09		-0.58	-0.58	NEUTRAL	297.75	1.0	17.0	0.65	296.9645	7.0	4.0	0.0	-1.23	1344063	2045	D009203	Myocardial Infarction	EFO:0000612	myocardial infarction	Cardiovascular diseases	HYDROCHLOROTHIAZIDE
KYITYFHKDODNCQ-UHFFFAOYSA-M	4	308.33	3.61	4.0	1.0	67.51	4.0	N	0.0	5.56		2.74	0.94	ACID	330.31	3.0	23.0	0.75	308.1049	4.0	1.0	0.0	0.39	1344654	674830	D009203	Myocardial Infarction	EFO:0000612	myocardial infarction	Cardiovascular diseases
LXMSZDCAJNLERA-ZHYRCANASA-N	4	416.58	4.85	5.0	0.0	60.44	1.0	N	0.0			3.64	3.64	NEUTRAL	416.58	0.0	29.0	0.57	416.2021	4.0	0.0	0.0	2.25	1343822	328201	D009203	Myocardial Infarction	EFO:0000612	myocardial infarction	Cardiovascular diseases	SPIRONOLACTONE
METKIMKYRPQLGS-UHFFFAOYSA-N	4	266.34	0.45	4.0	3.0	84.58	8.0	N	0.0		9.67	0.43	-1.8	BASE	266.34	1.0	19.0	0.64	266.163	5.0	4.0	0.0	-0.62	1344114	1279	D009203	Myocardial Infarction	EFO:0000612	myocardial infarction	Cardiovascular diseases	ATENOLOL
NGBFQHCMQULJNZ-UHFFFAOYSA-N	4	348.43	2.53	5.0	3.0	100.19	5.0	N	0.0	5.92	4.2	1.86	1.12	ACID	348.43	2.0	24.0	0.77	348.1256	7.0	3.0	0.0	-1.58	1344609	180329	D009203	Myocardial Infarction	EFO:0000612	myocardial infarction	Cardiovascular diseases	TORSEMIDE
NQRYCIGCIAWEIC-CKLVGUEFSA-N	4	492.59	5.63	5.0	1.0	77.52	5.0	N	1.0		4.32	5.04	5.04	NEUTRAL	590.67	2.0	36.0	0.55	492.2424	6.0	1.0	1.0	-0.08	1705140	1379656	D009203	Myocardial Infarction	EFO:0000612	myocardial infarction	Cardiovascular diseases
OEKWJQXRCDYSHL-FNOIDJSQSA-N	4	522.58	2.01	11.0	4.0	138.44	10.0	N	2.0	12.94	1.06	2.28	2.28	NEUTRAL	522.58	3.0	36.0	0.23	522.1861	10.0	4.0	1.0	-0.87	1392859	416772	D009203	Myocardial Infarction	EFO:0000612	myocardial infarction	Cardiovascular diseases	TICAGRELOR
OGHNVEJMJSYVRP-UHFFFAOYSA-N	4	406.48	3.74	5.0	3.0	75.74	10.0	N	0.0		8.74	3.42	2.07	BASE	406.48	4.0	30.0	0.35	406.1893	6.0	3.0	0.0	-0.12	1344102	36662	D009203	Myocardial Infarction	EFO:0000612	myocardial infarction	Cardiovascular diseases	CARVEDILOL
PVNIIMVLHYAWGP-UHFFFAOYSA-N	4	123.11	0.78	2.0	1.0	50.19	1.0	Y	0.0	2.79	4.19	-0.17	-2.86	ACID	123.11	1.0	9.0	0.6	123.032	3.0	1.0	0.0	-0.71	1343570	16656	D009203	Myocardial Infarction	EFO:0000612	myocardial infarction	Cardiovascular diseases	NIACIN
RMMXLENWKUUMAY-UHFFFAOYSA-N	4	514.63	7.26	5.0	1.0	72.94	7.0	N	2.0	3.62	5.86	6.13	4.86	ACID	514.63	6.0	39.0	0.24	514.2369	6.0	1.0	2.0	-0.99	1344883	116949	D009203	Myocardial Infarction	EFO:0000612	myocardial infarction	Cardiovascular diseases	TELMISARTAN
RVPCEXXEUXIPEO-UHFFFAOYSA-N	4	408.88	2.27	7.0	2.0	99.88	8.0	N	0.0		9.45	1.64	-0.37	BASE	531.01	1.0	28.0	0.5	408.1452	7.0	3.0	0.0	-0.78	3460901	2464693	D009203	Myocardial Infarction	EFO:0000612	myocardial infarction	Cardiovascular diseases
RYCSJJXKEWBUTI-YDYAIEMNSA-N	4	368.47	1.94	5.0	2.0	95.94	8.0	N	0.0	3.79	5.48	0.63	-0.85	ACID	542.68	0.0	26.0	0.64	368.2311	7.0	2.0	0.0	0.08	2472829	1926835	D009203	Myocardial Infarction	EFO:0000612	myocardial infarction	Cardiovascular diseases
RYMZZMVNJRMUDD-HGQWONQESA-N	4	418.57	4.59	5.0	1.0	72.83	6.0	N	0.0			4.46	4.46	NEUTRAL	418.57	0.0	30.0	0.64	418.2719	5.0	1.0	0.0	2.12	1343830	138562	D009203	Myocardial Infarction	EFO:0000612	myocardial infarction	Cardiovascular diseases	SIMVASTATIN
SNIOPGDIGTZGOP-UHFFFAOYSA-N	4	227.08	-1.02	9.0	0.0	157.11	8.0	N	0.0			0.26	0.26	NEUTRAL	227.08	0.0	15.0	0.37	227.0026	12.0	0.0	1.0	-0.04	1344306	37493	D009203	Myocardial Infarction	EFO:0000612	myocardial infarction	Cardiovascular diseases
UQGKUQLKSCSZGY-UHFFFAOYSA-N	4	558.6	4.17	11.0	2.0	162.16	10.0	N	2.0	4.25	3.63	4.54	3.24	ACID	558.6	5.0	41.0	0.24	558.2227	12.0	2.0	2.0	-0.85	1343299	674643	D009203	Myocardial Infarction	EFO:0000612	myocardial infarction	Cardiovascular diseases	OLMESARTAN MEDOXOMIL
VJECBOKJABCYMF-UHFFFAOYSA-N	4	451.48	1.72	9.0	1.0	112.27	4.0	N	0.0	12.67	7.24	2.14	1.91	NEUTRAL	547.59	3.0	33.0	0.63	451.1856	10.0	2.0	0.0	-0.79	1343095	674512	D009203	Myocardial Infarction	EFO:0000612	myocardial infarction	Cardiovascular diseases	DOXAZOSIN MESYLATE
VWBQYTRBTXKKOG-IYNICTALSA-M	4	424.53	2.44	6.0	4.0	124.29	10.0	N	0.0	4.21		1.65	-1.38	ACID	446.52	0.0	30.0	0.4	424.2461	7.0	4.0	0.0	2.18	1343150	30602	D009203	Myocardial Infarction	EFO:0000612	myocardial infarction	Cardiovascular diseases	PRAVASTATIN SODIUM
VWPOSFSPZNDTMJ-UCWKZMIHSA-N	4	309.41	0.63	5.0	4.0	81.95	5.0	N	0.0	13.59	9.76	0.87	-1.44	BASE	309.41	1.0	22.0	0.64	309.194	5.0	4.0	0.0	0.26	1343142	27570	D009203	Myocardial Infarction	EFO:0000612	myocardial infarction	Cardiovascular diseases	NADOLOL
VXFJYXUZANRPDJ-WTNASJBWSA-N	4	430.55	2.77	5.0	2.0	95.94	9.0	N	0.0	3.8	5.21	1.95	0.29	ACID	430.55	1.0	31.0	0.59	430.2468	7.0	2.0	0.0	0.1	1344427	421317	D009203	Myocardial Infarction	EFO:0000612	myocardial infarction	Cardiovascular diseases	TRANDOLAPRIL
XCPXNPBILMXKNX-UHFFFAOYSA-N	4	406.48	3.74	5.0	3.0	75.74	10.0	N	0.0		8.74	3.42	2.07	BASE	504.48	4.0	30.0	0.35	406.1893	6.0	3.0	0.0	-0.12	1344235	675118	D009203	Myocardial Infarction	EFO:0000612	myocardial infarction	Cardiovascular diseases
YGULWPYYGQCFMP-UHFFFAOYSA-N	4	267.37	1.61	4.0	2.0	50.72	9.0	N	0.0		9.67	1.76	-0.47	BASE	684.82	1.0	19.0	0.71	267.1834	4.0	2.0	0.0	-0.38	1343068	1355926	D009203	Myocardial Infarction	EFO:0000612	myocardial infarction	Cardiovascular diseases	METOPROLOL TARTRATE
ZPBWCRDSRKPIDG-UHFFFAOYSA-N	4	408.88	2.27	7.0	2.0	99.88	8.0	N	0.0		9.45	1.64	-0.37	BASE	567.06	1.0	28.0	0.5	408.1452	7.0	3.0	0.0	-0.78	1343826	674353	D009203	Myocardial Infarction	EFO:0000612	myocardial infarction	Cardiovascular diseases	AMLODIPINE BESYLATE
OIGNJSKKLXVSLS-VWUMJDOOSA-N	4	360.45	1.56	5.0	3.0	94.83	2.0	N	0.0	12.59		1.27	1.27	NEUTRAL	360.45	0.0	26.0	0.69	360.1937	5.0	3.0	0.0	2.57	1344057	27370	D009205	Myocarditis	EFO:0009609	myocarditis	Cardiovascular diseases	PREDNISOLONE
PLCQGRYPOISRTQ-FCJDYXGNSA-L	4	472.45	2.01	6.0	4.0	141.36	4.0	N	0.0	1.18		1.56	-2.01	ACID	516.41	0.0	32.0	0.46	472.1662	8.0	4.0	0.0	2.02	1344178	1337005	D009205	Myocarditis	EFO:0009609	myocarditis	Cardiovascular diseases
UREBDLICKHMUKA-CXSFZGCWSA-N	4	392.47	1.9	5.0	3.0	94.83	2.0	N	0.0	12.42		1.68	1.68	NEUTRAL	392.47	0.0	28.0	0.67	392.1999	5.0	3.0	0.0	2.21	1344337	365281	D009205	Myocarditis	EFO:0009609	myocarditis	Cardiovascular diseases	DEXAMETHASONE
XOFYZVNMUHMLCC-ZPOLXVRWSA-N	4	358.43	1.77	5.0	2.0	91.67	2.0	N	0.0	12.58		1.66	1.66	NEUTRAL	358.43	0.0	26.0	0.78	358.178	5.0	2.0	0.0	2.27	1344798	27229	D009205	Myocarditis	EFO:0009609	myocarditis	Cardiovascular diseases	PREDNISONE
FDEODCTUSIWGLK-RSAXXLAASA-N	4	321.83	3.67	4.0	0.0	29.54	3.0	N	0.0		4.77	4.03	4.03	NEUTRAL	419.91	2.0	21.0	0.81	321.059	3.0	0.0	0.0	-1.58	1344704	630396	D058729	Peripheral Arterial Disease	EFO:0004265	peripheral arterial disease	Cardiovascular diseases	CLOPIDOGREL BISULFATE
NQRYCIGCIAWEIC-CKLVGUEFSA-N	4	492.59	5.63	5.0	1.0	77.52	5.0	N	1.0		4.32	5.04	5.04	NEUTRAL	590.67	2.0	36.0	0.55	492.2424	6.0	1.0	1.0	-0.08	1705140	1379656	D058729	Peripheral Arterial Disease	EFO:0004265	peripheral arterial disease	Cardiovascular diseases
DEIYFTQMQPDXOT-UHFFFAOYSA-N	4	474.59	1.61	8.0	1.0	113.42	7.0	N	0.0	7.63	5.98	1.23	1.16	NEUTRAL	666.71	3.0	33.0	0.55	474.2049	10.0	1.0	0.0	-1.51	1343766	564291	D000081029	Pulmonary Arterial Hypertension	EFO:0001361	pulmonary arterial hypertension	Cardiovascular diseases	SILDENAFIL CITRATE
GJPICJJJRGTNOD-UHFFFAOYSA-N	4	551.63	4.2	10.0	2.0	145.65	10.0	N	1.0	5.8	0.57	4.94	3.98	ACID	551.63	4.0	39.0	0.29	551.1839	11.0	2.0	2.0	-1.01	1343869	93617	D000081029	Pulmonary Arterial Hypertension	EFO:0001361	pulmonary arterial hypertension	Cardiovascular diseases	BOSENTAN
HIFJCPQKFCZDDL-ACWOEMLNSA-N	4	360.49	3.54	3.0	3.0	77.76	8.0	N	0.0	4.66		3.56	0.89	ACID	360.49	0.0	26.0	0.35	360.2301	4.0	3.0	0.0	1.99	1344968	7494	D000081029	Pulmonary Arterial Hypertension	EFO:0001361	pulmonary arterial hypertension	Cardiovascular diseases	ILOPROST
LMHIPJMTZHDKEW-XQYLJSSYSA-M	4	352.47	3.41	4.0	3.0	86.99	10.0	N	0.0	4.43		2.42	-0.45	ACID	374.45	0.0	25.0	0.41	352.225	5.0	3.0	0.0	1.91	1343476	94408	D000081029	Pulmonary Arterial Hypertension	EFO:0001361	pulmonary arterial hypertension	Cardiovascular diseases
OUJTZYPIHDYQMC-LJQANCHMSA-N	4	378.43	3.52	5.0	1.0	81.54	7.0	N	0.0	3.08	4.0	2.97	0.4	ACID	378.43	3.0	28.0	0.68	378.158	6.0	1.0	0.0	-0.17	1344320	154051	D000081029	Pulmonary Arterial Hypertension	EFO:0001361	pulmonary arterial hypertension	Cardiovascular diseases	AMBRISENTAN
PAJMKGZZBBTTOY-ZFORQUDYSA-N	4	390.52	3.58	4.0	3.0	86.99	10.0	N	0.0	3.76		4.0	0.72	ACID	390.52	1.0	28.0	0.53	390.2406	5.0	3.0	0.0	1.34	1706227	699470	D000081029	Pulmonary Arterial Hypertension	EFO:0001361	pulmonary arterial hypertension	Cardiovascular diseases	TREPROSTINIL
QXWZQTURMXZVHJ-UHFFFAOYSA-N	4	496.63	3.9	7.0	1.0	101.49	12.0	N	0.0	3.77	1.41	3.76	2.82	ACID	496.63	3.0	35.0	0.38	496.2144	8.0	1.0	0.0	-0.88	1699893	406189	D000081029	Pulmonary Arterial Hypertension	EFO:0001361	pulmonary arterial hypertension	Cardiovascular diseases	SELEXIPAG
WOXKDUGGOYFFRN-IIBYNOLFSA-N	4	389.41	2.21	4.0	1.0	74.87	1.0	N	0.0			1.64	1.64	NEUTRAL	389.41	3.0	29.0	0.69	389.1376	7.0	1.0	0.0	-0.17	1344493	44920	D000081029	Pulmonary Arterial Hypertension	EFO:0001361	pulmonary arterial hypertension	Cardiovascular diseases	TADALAFIL
BNPSSFBOAGDEEL-UHFFFAOYSA-N	4	239.31	1.31	4.0	4.0	72.72	4.0	N	0.0	10.12	9.4	0.34	-1.32	BASE	576.71	1.0	17.0	0.64	239.1521	4.0	4.0	0.0	0.56	1343607	864943	D029424	Pulmonary Disease, Chronic Obstructive	EFO:0000341	chronic obstructive pulmonary disease	Cardiovascular diseases	ALBUTEROL SULFATE
FCSXYHUNDAXDRH-QVRIGTRMSA-N	4	344.41	2.22	5.0	4.0	90.82	9.0	N	0.0	8.61	9.81	1.06	0.04	BASE	494.5	2.0	25.0	0.41	344.1736	6.0	4.0	0.0	-0.07	1343282	1280054	D029424	Pulmonary Disease, Chronic Obstructive	EFO:0000341	chronic obstructive pulmonary disease	Cardiovascular diseases	ARFORMOTEROL TARTRATE
FYDWDCIFZSGNBU-UHFFFAOYSA-N	4	597.76	4.84	6.0	2.0	108.21	10.0	N	1.0	12.74	8.65	3.81	1.98	BASE	597.76	3.0	44.0	0.35	597.3315	9.0	3.0	1.0	-1.3	2791711	2096370	D029424	Pulmonary Disease, Chronic Obstructive	EFO:0000341	chronic obstructive pulmonary disease	Cardiovascular diseases
IREJFXIHXRZFER-PCBAQXHCSA-N	4	392.5	3.15	4.0	4.0	85.35	6.0	N	0.0	8.51	9.71	3.26	2.32	BASE	508.57	3.0	29.0	0.52	392.21	5.0	4.0	0.0	0.35	1392857	1153493	D029424	Pulmonary Disease, Chronic Obstructive	EFO:0000341	chronic obstructive pulmonary disease	Cardiovascular diseases
KCEHVJZZIGJAAW-FERBBOLQSA-N	4	386.45	2.38	6.0	4.0	100.05	7.0	N	0.0	9.22	9.84	1.19	-0.18	BASE	422.91	2.0	28.0	0.58	386.1842	7.0	4.0	0.0	0.15	1702654	1378013	D029424	Pulmonary Disease, Chronic Obstructive	EFO:0000341	chronic obstructive pulmonary disease	Cardiovascular diseases	OLODATEROL HYDROCHLORIDE
KEWHKYJURDBRMN-XSAPEOHZSA-M	4	332.46	2.85	3.0	1.0	46.53	5.0	N	0.0			-1.82	-1.82	NEUTRAL	430.38	1.0	24.0	0.67	332.222	4.0	1.0	0.0	0.73	1344831	1406675	D029424	Pulmonary Disease, Chronic Obstructive	EFO:0000341	chronic obstructive pulmonary disease	Cardiovascular diseases
KLOLZALDXGTNQE-JIDHJSLPSA-N	4	486.44	4.61	6.0	4.0	91.18	16.0	N	0.0	10.12	9.4	3.6	1.93	BASE	774.78	2.0	32.0	0.26	485.1736	6.0	4.0	0.0	-0.17	1702558	631810	D029424	Pulmonary Disease, Chronic Obstructive	EFO:0000341	chronic obstructive pulmonary disease	Cardiovascular diseases
MNDBXUUTURYVHR-UHFFFAOYSA-N	4	403.21	5.03	4.0	1.0	60.45	7.0	N	1.0	13.3	2.4	4.45	4.45	NEUTRAL	403.21	2.0	26.0	0.7	402.035	5.0	1.0	1.0	-1.56	1343275	321696	D029424	Pulmonary Disease, Chronic Obstructive	EFO:0000341	chronic obstructive pulmonary disease	Cardiovascular diseases	ROFLUMILAST
MQLXPRBEAHBZTK-SEINRUQRSA-M	4	392.52	2.35	6.0	1.0	59.06	4.0	N	0.0	10.35		-1.76	-1.75	NEUTRAL	490.44	2.0	26.0	0.49	392.0985	5.0	1.0	0.0	0.51	1343247	1927030	D029424	Pulmonary Disease, Chronic Obstructive	EFO:0000341	chronic obstructive pulmonary disease	Cardiovascular diseases	TIOTROPIUM BROMIDE
MQTOSJVFKKJCRP-BICOPXKESA-N	4	749.0	1.9	14.0	5.0	180.08	7.0	N	2.0	12.43	9.57	2.44	-1.23	BASE	749.0	0.0	52.0	0.24	748.5085	14.0	5.0	2.0	1.85	1343176	12428	D029424	Pulmonary Disease, Chronic Obstructive	EFO:0000341	chronic obstructive pulmonary disease	Cardiovascular diseases	AZITHROMYCIN
NDAUXUAQIAJITI-UHFFFAOYSA-N	4	239.31	1.31	4.0	4.0	72.72	4.0	N	0.0	10.12	9.4	0.34	-1.32	BASE	239.31	1.0	17.0	0.64	239.1521	4.0	4.0	0.0	0.56	1343195	34094	D029424	Pulmonary Disease, Chronic Obstructive	EFO:0000341	chronic obstructive pulmonary disease	Cardiovascular diseases	ALBUTEROL
PEJHHXHHNGORMP-UHFFFAOYSA-M	4	428.6	5.14	2.0	1.0	29.46	8.0	N	1.0	13.04		0.68	0.68	NEUTRAL	508.5	3.0	32.0	0.4	428.2584	3.0	1.0	1.0	-0.04	1702662	499120	D029424	Pulmonary Disease, Chronic Obstructive	EFO:0000341	chronic obstructive pulmonary disease	Cardiovascular diseases	UMECLIDINIUM BROMIDE
RATSWNOMCHFQGJ-XODSYJLDSA-N	4	344.41	2.22	5.0	4.0	90.82	9.0	N	0.0	8.61	9.81	1.06	0.04	BASE	840.92	2.0	25.0	0.41	344.1736	6.0	4.0	0.0	-0.07	1343139	2197669	D029424	Pulmonary Disease, Chronic Obstructive	EFO:0000341	chronic obstructive pulmonary disease	Cardiovascular diseases
UOWOLENSDISMPG-UHFFFAOYSA-M	4	318.44	2.46	3.0	1.0	46.53	4.0	N	0.0	11.53		-1.41	-1.41	NEUTRAL	507.65	1.0	23.0	0.69	318.2064	4.0	1.0	0.0	0.36	2583085	2039214	D029424	Pulmonary Disease, Chronic Obstructive	EFO:0000341	chronic obstructive pulmonary disease	Cardiovascular diseases
VJZLQIPZNBPASX-OJJGEMKLSA-L	4	440.43	1.67	6.0	4.0	141.36	4.0	N	0.0	1.18		1.15	-2.42	ACID	484.39	0.0	30.0	0.48	440.16	8.0	4.0	0.0	2.33	1343304	674965	D029424	Pulmonary Disease, Chronic Obstructive	EFO:0000341	chronic obstructive pulmonary disease	Cardiovascular diseases
VOVIALXJUBGFJZ-KWVAZRHASA-N	4	430.54	2.72	6.0	2.0	93.06	4.0	N	0.0	13.75		2.73	2.73	NEUTRAL	430.54	0.0	31.0	0.71	430.2355	6.0	2.0	0.0	2.47	1343876	313314	D029424	Pulmonary Disease, Chronic Obstructive	EFO:0000341	chronic obstructive pulmonary disease	Cardiovascular diseases	BUDESONIDE
WMWTYOKRWGGJOA-CENSZEJFSA-N	4	500.58	4.43	6.0	1.0	80.67	4.0	N	1.0	13.61		3.72	3.72	NEUTRAL	500.58	0.0	34.0	0.58	500.1844	5.0	1.0	1.0	1.62	1344541	401141	D029424	Pulmonary Disease, Chronic Obstructive	EFO:0000341	chronic obstructive pulmonary disease	Cardiovascular diseases	FLUTICASONE PROPIONATE
XLAKJQPTOJHYDR-QTQXQZBYSA-M	4	484.66	4.67	6.0	1.0	55.76	9.0	N	0.0	10.35		0.45	0.46	NEUTRAL	564.57	3.0	33.0	0.27	484.1611	5.0	1.0	0.0	-0.04	1679369	562404	D029424	Pulmonary Disease, Chronic Obstructive	EFO:0000341	chronic obstructive pulmonary disease	Cardiovascular diseases	ACLIDINIUM BROMIDE
XTULMSXFIHGYFS-VLSRWLAYSA-N	4	538.58	4.93	7.0	1.0	93.81	4.0	N	1.0	13.61		4.13	4.13	NEUTRAL	538.58	1.0	37.0	0.54	538.1637	6.0	1.0	1.0	1.2	1344879	508532	D029424	Pulmonary Disease, Chronic Obstructive	EFO:0000341	chronic obstructive pulmonary disease	Cardiovascular diseases	FLUTICASONE FUROATE
XTZNCVSCVHTPAI-UHFFFAOYSA-N	4	415.57	4.11	5.0	4.0	81.95	16.0	N	0.0	10.12	9.4	3.61	1.95	BASE	603.76	2.0	30.0	0.31	415.2723	5.0	4.0	0.0	0.2	1344101	631502	D029424	Pulmonary Disease, Chronic Obstructive	EFO:0000341	chronic obstructive pulmonary disease	Cardiovascular diseases	SALMETEROL XINAFOATE
AVOLMBLBETYQHX-UHFFFAOYSA-N	4	303.14	3.61	3.0	1.0	63.6	6.0	N	0.0	2.8		3.66	0.16	ACID	303.14	1.0	19.0	0.64	302.0113	4.0	1.0	0.0	0.11	1343758	2654	D011654	Pulmonary Edema	EFO:1001134	pulmonary edema	Cardiovascular diseases	ETHACRYNIC ACID
ZZUFCTLCJUWOSV-UHFFFAOYSA-N	4	330.75	1.89	5.0	3.0	122.63	5.0	N	0.0	4.25		1.75	-1.25	ACID	330.75	2.0	21.0	0.77	330.0077	7.0	4.0	0.0	-1.77	1343559	2046	D011654	Pulmonary Edema	EFO:1001134	pulmonary edema	Cardiovascular diseases	FUROSEMIDE
AYFCVLSUPGCQKD-UHFFFAOYSA-I	4	393.35	-2.68	8.0	5.0	196.22	16.0	N	0.0	0.54	10.62	-6.27	-17.92	ZWITTERION	497.36	0.0	27.0	0.18	393.1383	13.0	5.0	1.0	-0.31	1344364	674896	D011655	Pulmonary Embolism	EFO:0003827	pulmonary embolism	Cardiovascular diseases
KGFYHTZWPPHNLQ-AWEZNQCLSA-N	4	435.89	2.52	6.0	1.0	88.18	5.0	N	0.0	13.6		1.9	1.9	NEUTRAL	435.89	2.0	29.0	0.78	435.0656	8.0	1.0	0.0	-1.79	1392858	328601	D011655	Pulmonary Embolism	EFO:0003827	pulmonary embolism	Cardiovascular diseases	RIVAROXABAN
KYITYFHKDODNCQ-UHFFFAOYSA-M	4	308.33	3.61	4.0	1.0	67.51	4.0	N	0.0	5.56		2.74	0.94	ACID	330.31	3.0	23.0	0.75	308.1049	4.0	1.0	0.0	0.39	1344654	674830	D011655	Pulmonary Embolism	EFO:0003827	pulmonary embolism	Cardiovascular diseases
QNZCBYKSOIHPEH-UHFFFAOYSA-N	4	459.51	2.7	6.0	1.0	110.76	5.0	N	0.0	13.07		1.83	1.83	NEUTRAL	459.51	3.0	34.0	0.63	459.1907	9.0	2.0	0.0	-1.04	1706042	397524	D011655	Pulmonary Embolism	EFO:0003827	pulmonary embolism	Cardiovascular diseases	APIXABAN
XEKSTYNIJLDDAZ-JASSWCPGSA-D	4	1508.27													1728.09				1506.9513					1343511	674595	D011655	Pulmonary Embolism	EFO:0003827	pulmonary embolism	Cardiovascular diseases	FONDAPARINUX SODIUM
ZLFZITWZOYXXAW-QXXZOGQOSA-N	4	548.07	1.29	8.0	3.0	136.63	5.0	N	1.0	10.74	6.33	0.9	0.87	NEUTRAL	720.27	2.0	37.0	0.48	547.1769	11.0	3.0	2.0	-1.66	1702572	1377952	D011655	Pulmonary Embolism	EFO:0003827	pulmonary embolism	Cardiovascular diseases
ACWBQPMHZXGDFX-QFIPXVFZSA-N	4	435.53	4.16	5.0	2.0	112.07	10.0	N	0.0	4.0		4.59	0.08	ACID	435.53	3.0	32.0	0.49	435.227	8.0	2.0	0.0	-0.98	1344355	139045	D018487	Ventricular Dysfunction, Left			Cardiovascular diseases	VALSARTAN
FAKRSMQSSFJEIM-RQJHMYQMSA-N	4	217.29	0.63	3.0	2.0	57.61	3.0	Y	0.0	4.02		0.73	-2.42	ACID	217.29	0.0	14.0	0.68	217.0773	4.0	1.0	0.0	0.11	1344353	444750	D018487	Ventricular Dysfunction, Left			Cardiovascular diseases	CAPTOPRIL
OGHNVEJMJSYVRP-UHFFFAOYSA-N	4	406.48	3.74	5.0	3.0	75.74	10.0	N	0.0		8.74	3.42	2.07	BASE	406.48	4.0	30.0	0.35	406.1893	6.0	3.0	0.0	-0.12	1344102	36662	D018487	Ventricular Dysfunction, Left			Cardiovascular diseases	CARVEDILOL
OYFJQPXVCSSHAI-QFPUQLAESA-N	4	376.45	1.6	5.0	2.0	95.94	9.0	N	0.0	3.67	5.2	0.59	-1.06	ACID	492.53	1.0	27.0	0.64	376.1998	7.0	2.0	0.0	-0.29	1344813	674610	D018487	Ventricular Dysfunction, Left			Cardiovascular diseases	ENALAPRIL MALEATE
VXFJYXUZANRPDJ-WTNASJBWSA-N	4	430.55	2.77	5.0	2.0	95.94	9.0	N	0.0	3.8	5.21	1.95	0.29	ACID	430.55	1.0	31.0	0.59	430.2468	7.0	2.0	0.0	0.1	1344427	421317	D018487	Ventricular Dysfunction, Left			Cardiovascular diseases	TRANDOLAPRIL
XCPXNPBILMXKNX-UHFFFAOYSA-N	4	406.48	3.74	5.0	3.0	75.74	10.0	N	0.0		8.74	3.42	2.07	BASE	504.48	4.0	30.0	0.35	406.1893	6.0	3.0	0.0	-0.12	1344235	675118	D018487	Ventricular Dysfunction, Left			Cardiovascular diseases
ITPDYQOUSLNIHG-UHFFFAOYSA-N	4	645.32	6.94	4.0	0.0	42.68	11.0	N	2.0		8.47	7.64	6.53	NEUTRAL	681.78	3.0	31.0	0.17	645.0237	4.0	0.0	2.0	-0.38	1344376	630439	D014693	Ventricular Fibrillation	EFO:0004287	ventricular fibrillation	Cardiovascular diseases	AMIODARONE HYDROCHLORIDE
KVWNWTZZBKCOPM-UHFFFAOYSA-M	4	243.17	3.05	0.0	0.0	0.0	3.0	N	0.0			-1.12	-1.12	NEUTRAL	414.37	1.0	13.0	0.72	242.0539	1.0	0.0	0.0	-0.45	1344347	624251	D014693	Ventricular Fibrillation	EFO:0004287	ventricular fibrillation	Cardiovascular diseases	BRETYLIUM TOSYLATE
KDLHYOMCWBWLMM-UHFFFAOYSA-N	4	390.96	5.56	2.0	0.0	6.48	5.0	N	1.0		7.71	6.39	5.91	NEUTRAL	481.9	3.0	28.0	0.56	390.1863	2.0	0.0	1.0	-1.46	1343357	2197426	D014839	Vomiting	HP:0002013	Vomiting	Cardiovascular diseases
KJBLQGHJOCAOJP-UHFFFAOYSA-N	4	299.8	2.0	4.0	2.0	67.59	7.0	N	0.0		9.04	1.4	-0.25	BASE	354.28	1.0	20.0	0.76	299.1401	5.0	3.0	0.0	-1.54	1344810	674891	D014839	Vomiting	HP:0002013	Vomiting	Cardiovascular diseases
LBTQUZNIWCWBNN-UHFFFAOYSA-N	4	688.61	5.74	6.0	1.0	106.03	8.0	N	2.0	0.89	5.48	0.8	2.94	ACID	761.53	3.0	47.0	0.18	688.2249	9.0	1.0	2.0	-0.73	2973275	2197790	D014839	Vomiting	HP:0002013	Vomiting	Cardiovascular diseases
NFLLKCVHYJRNRH-UHFFFAOYSA-N	4	469.97													469.97				469.1881					1344489	674357	D014839	Vomiting	HP:0002013	Vomiting	Cardiovascular diseases	DIMENHYDRINATE
NIJJYAXOARWZEE-UHFFFAOYSA-N	4	144.21	2.29	1.0	1.0	37.3	5.0	N	0.0	5.14		2.8	0.56	ACID	144.21	0.0	10.0	0.64	144.115	2.0	1.0	0.0	0.38	1344130	15217	D014839	Vomiting	HP:0002013	Vomiting	Cardiovascular diseases	VALPROIC ACID
OLDRWYVIKMSFFB-SSPJITILSA-N	4	296.41	2.66	2.0	0.0	23.55	1.0	Y	0.0		7.97	2.55	1.87	NEUTRAL	332.88	1.0	22.0	0.8	296.1889	3.0	0.0	0.0	0.12	1344040	551486	D014839	Vomiting	HP:0002013	Vomiting	Cardiovascular diseases
SPCKHVPPRJWQRZ-UHFFFAOYSA-N	4	255.36	3.35	2.0	0.0	12.47	6.0	N	0.0		8.87	3.65	2.17	BASE	447.48	2.0	19.0	0.78	255.1623	2.0	0.0	0.0	-0.52	1344509	675040	D014839	Vomiting	HP:0002013	Vomiting	Cardiovascular diseases
VLARUOGDXDTHEH-UHFFFAOYSA-L	4	468.37	2.11	9.0	3.0	173.71	8.0	N	0.0	1.55		1.48	-5.57	ACID	512.33	4.0	34.0	0.35	468.0693	11.0	3.0	1.0	0.22	1344901	6480	D014839	Vomiting	HP:0002013	Vomiting	Cardiovascular diseases	CROMOLYN SODIUM
VRSLTNZJOUZKLX-UHFFFAOYSA-N	4	293.37	3.13	4.0	0.0	39.82	2.0	N	0.0		7.34	2.35	2.11	NEUTRAL	365.86	3.0	22.0	0.73	293.1528	4.0	0.0	0.0	-0.54	1343173	1675783	D014839	Vomiting	HP:0002013	Vomiting	Cardiovascular diseases
OIRDTQYFTABQOQ-KQYNXXCUSA-N	4	267.25	-1.98	9.0	4.0	139.54	2.0	N	0.0	12.45	3.94	-2.09	-2.09	NEUTRAL	267.25	2.0	19.0	0.49	267.0968	9.0	5.0	0.0	1.31	1343155	5797	D014927	Wolff-Parkinson-White Syndrome	EFO:1001450	Wolff-Parkinson-White Syndrome	Cardiovascular diseases	ADENOSINE
ZMRUPTIKESYGQW-UHFFFAOYSA-N	4	259.35	2.58	3.0	2.0	41.49	6.0	N	0.0		9.67	2.58	0.36	BASE	295.81	2.0	19.0	0.84	259.1572	3.0	2.0	0.0	-0.47	1343430	505776	D014927	Wolff-Parkinson-White Syndrome	EFO:1001450	Wolff-Parkinson-White Syndrome	Cardiovascular diseases	PROPRANOLOL HYDROCHLORIDE
FNPXMHRZILFCKX-KAJVQRHHSA-N	4	488.58	3.7	8.0	1.0	116.2	6.0	N	0.0			3.83	3.83	NEUTRAL	488.58	0.0	35.0	0.56	488.241	8.0	1.0	0.0	1.75	1344502	674337	D000312	Adrenal Hyperplasia, Congenital	EFO:0005539	adrenal gland disease	Genetic and congenital disorders	PREDNICARBATE
FOGXJPFPZOHSQS-AYVLZSQQSA-N	4	488.62	4.09	7.0	1.0	106.97	7.0	N	0.0			4.0	4.0	NEUTRAL	488.62	0.0	35.0	0.54	488.2774	7.0	1.0	0.0	1.76	1343676	674904	D000312	Adrenal Hyperplasia, Congenital	EFO:0005539	adrenal gland disease	Genetic and congenital disorders
PLCQGRYPOISRTQ-FCJDYXGNSA-L	4	472.45	2.01	6.0	4.0	141.36	4.0	N	0.0	1.18		1.56	-2.01	ACID	516.41	0.0	32.0	0.46	472.1662	8.0	4.0	0.0	2.02	1344178	1337005	D000312	Adrenal Hyperplasia, Congenital	EFO:0005539	adrenal gland disease	Genetic and congenital disorders
ITRJWOMZKQRYTA-RFZYENFJSA-N	4	402.49	2.56	6.0	1.0	97.74	3.0	N	0.0	12.6		2.1	2.1	NEUTRAL	402.49	0.0	29.0	0.73	402.2042	6.0	1.0	0.0	1.96	1344638	487711	D000312	Adrenal Hyperplasia, Congenital	MONDO:0008728	classic congenital adrenal hyperplasia due to 21-hydroxylase deficiency	Genetic and congenital disorders	CORTISONE ACETATE
OIGNJSKKLXVSLS-VWUMJDOOSA-N	4	360.45	1.56	5.0	3.0	94.83	2.0	N	0.0	12.59		1.27	1.27	NEUTRAL	360.45	0.0	26.0	0.69	360.1937	5.0	3.0	0.0	2.57	1344057	27370	D000312	Adrenal Hyperplasia, Congenital	MONDO:0008728	classic congenital adrenal hyperplasia due to 21-hydroxylase deficiency	Genetic and congenital disorders	PREDNISOLONE
PLCQGRYPOISRTQ-FCJDYXGNSA-L	4	472.45	2.01	6.0	4.0	141.36	4.0	N	0.0	1.18		1.56	-2.01	ACID	516.41	0.0	32.0	0.46	472.1662	8.0	4.0	0.0	2.02	1344178	1337005	D000312	Adrenal Hyperplasia, Congenital	MONDO:0008728	classic congenital adrenal hyperplasia due to 21-hydroxylase deficiency	Genetic and congenital disorders
UREBDLICKHMUKA-CXSFZGCWSA-N	4	392.47	1.9	5.0	3.0	94.83	2.0	N	0.0	12.42		1.68	1.68	NEUTRAL	392.47	0.0	28.0	0.67	392.1999	5.0	3.0	0.0	2.21	1344337	365281	D000312	Adrenal Hyperplasia, Congenital	MONDO:0008728	classic congenital adrenal hyperplasia due to 21-hydroxylase deficiency	Genetic and congenital disorders	DEXAMETHASONE
XOFYZVNMUHMLCC-ZPOLXVRWSA-N	4	358.43	1.77	5.0	2.0	91.67	2.0	N	0.0	12.58		1.66	1.66	NEUTRAL	358.43	0.0	26.0	0.78	358.178	5.0	2.0	0.0	2.27	1344798	27229	D000312	Adrenal Hyperplasia, Congenital	MONDO:0008728	classic congenital adrenal hyperplasia due to 21-hydroxylase deficiency	Genetic and congenital disorders	PREDNISONE
ITRJWOMZKQRYTA-RFZYENFJSA-N	4	402.49	2.56	6.0	1.0	97.74	3.0	N	0.0	12.6		2.1	2.1	NEUTRAL	402.49	0.0	29.0	0.73	402.2042	6.0	1.0	0.0	1.96	1344638	487711	D000312	Adrenal Hyperplasia, Congenital	MONDO:0018479	congenital adrenal hyperplasia	Genetic and congenital disorders	CORTISONE ACETATE
UREBDLICKHMUKA-CXSFZGCWSA-N	4	392.47	1.9	5.0	3.0	94.83	2.0	N	0.0	12.42		1.68	1.68	NEUTRAL	392.47	0.0	28.0	0.67	392.1999	5.0	3.0	0.0	2.21	1344337	365281	D000312	Adrenal Hyperplasia, Congenital	MONDO:0018479	congenital adrenal hyperplasia	Genetic and congenital disorders	DEXAMETHASONE
HKMZRZUEADSZDQ-DZJWSCHMSA-N	4	1304.55													1364.6				1303.6608					1392863	1341084	D054179	Angioedemas, Hereditary	EFO:0005532	angioedema	Genetic and congenital disorders
HKMZRZUEADSZDQ-DZJWSCHMSA-N	4	1304.55													1364.6				1303.6608					1392863	1341084	D054179	Angioedemas, Hereditary	MONDO:0019623	hereditary angioedema	Genetic and congenital disorders
QURWXBZNHXJZBE-SKXRKSCCSA-N	4	1304.55													1304.55				1303.6608					2791450	1341082	D054179	Angioedemas, Hereditary	MONDO:0019623	hereditary angioedema	Genetic and congenital disorders	ICATIBANT
UXNXMBYCBRBRFD-UHFFFAOYSA-N	4	562.57	5.7	6.0	3.0	108.76	9.0	N	2.0	13.35	9.29	5.58	2.83	BASE	562.57	4.0	41.0	0.23	562.2104	7.0	4.0	2.0	-1.71	3460911	2464702	D054179	Angioedemas, Hereditary	MONDO:0019623	hereditary angioedema	Genetic and congenital disorders	BEROTRALSTAT
XFZLBLTUANGZBD-UHFFFAOYSA-N	4	562.57	5.7	6.0	3.0	108.76	9.0	N	2.0	13.35	9.29	5.58	2.83	BASE	635.49	4.0	41.0	0.23	562.2104	7.0	4.0	2.0	-1.71	3460913	2464703	D054179	Angioedemas, Hereditary	MONDO:0019623	hereditary angioedema	Genetic and congenital disorders
BFDWBSRJQZPEEB-UHFFFAOYSA-L	4	143.95													143.95				143.9364					1343244	1248730	D010518	Periodontitis	EFO:0000649	periodontitis	Dental diseases
GLMUAFMGXXHGLU-VQAITOIOSA-N	4	457.48	0.19	9.0	5.0	164.63	3.0	N	0.0	2.9	7.9	-2.54	-2.61	ACID	493.94	1.0	33.0	0.4	457.1849	10.0	6.0	1.0	1.3	1343874	674832	D010518	Periodontitis	EFO:0000649	periodontitis	Dental diseases
XQTWDDCIUJNLTR-CVHRZJFOSA-N	4	444.44	-0.35	9.0	6.0	181.62	2.0	N	1.0	2.92	7.46	-3.29	-3.57	ACID	462.46	1.0	32.0	0.33	444.1533	10.0	7.0	1.0	1.81	1344207	674650	D010518	Periodontitis	EFO:0000649	periodontitis	Dental diseases
YZIYKJHYYHPJIB-UUPCJSQJSA-N	4	505.46	4.18	4.0	10.0	167.58	9.0	N	2.0		10.45	4.51	-1.3	BASE	897.77	2.0	34.0	0.14	504.2032	10.0	10.0	2.0	-0.36	1343105	2335059	D010518	Periodontitis	EFO:0000649	periodontitis	Dental diseases
UREBDLICKHMUKA-CXSFZGCWSA-N	4	392.47	1.9	5.0	3.0	94.83	2.0	N	0.0	12.42		1.68	1.68	NEUTRAL	392.47	0.0	28.0	0.67	392.1999	5.0	3.0	0.0	2.21	1344337	365281	D010392	Pemphigus	EFO:1000749	pemphigus	Dermatologic diseases	DEXAMETHASONE
XOFYZVNMUHMLCC-ZPOLXVRWSA-N	4	358.43	1.77	5.0	2.0	91.67	2.0	N	0.0	12.58		1.66	1.66	NEUTRAL	358.43	0.0	26.0	0.78	358.178	5.0	2.0	0.0	2.27	1344798	27229	D010392	Pemphigus	EFO:1000749	pemphigus	Dermatologic diseases	PREDNISONE
PLCQGRYPOISRTQ-FCJDYXGNSA-L	4	472.45	2.01	6.0	4.0	141.36	4.0	N	0.0	1.18		1.56	-2.01	ACID	516.41	0.0	32.0	0.46	472.1662	8.0	4.0	0.0	2.02	1344178	1337005	D010392	Pemphigus	EFO:0004719	pemphigus vulgaris	Dermatologic diseases
UREBDLICKHMUKA-CXSFZGCWSA-N	4	392.47	1.9	5.0	3.0	94.83	2.0	N	0.0	12.42		1.68	1.68	NEUTRAL	392.47	0.0	28.0	0.67	392.1999	5.0	3.0	0.0	2.21	1344337	365281	D010392	Pemphigus	EFO:0004719	pemphigus vulgaris	Dermatologic diseases	DEXAMETHASONE
XOFYZVNMUHMLCC-ZPOLXVRWSA-N	4	358.43	1.77	5.0	2.0	91.67	2.0	N	0.0	12.58		1.66	1.66	NEUTRAL	358.43	0.0	26.0	0.78	358.178	5.0	2.0	0.0	2.27	1344798	27229	D010392	Pemphigus	EFO:0004719	pemphigus vulgaris	Dermatologic diseases	PREDNISONE
ALEXXDVDDISNDU-JZYPGELDSA-N	4	404.5	2.35	6.0	2.0	100.9	3.0	N	0.0	12.61		1.72	1.72	NEUTRAL	404.5	0.0	29.0	0.7	404.2199	6.0	2.0	0.0	2.17	1343865	150313	D011537	Pruritus	HP:0000989	Pruritus	Dermatologic diseases	HYDROCORTISONE ACETATE
ASDOKGIIKXGMNB-UHFFFAOYSA-N	4	374.91	3.06	4.0	1.0	35.94	8.0	N	0.0		7.45	3.41	3.09	NEUTRAL	763.29	2.0	26.0	0.72	374.1761	4.0	1.0	0.0	-1.17	1344310	674418	D011537	Pruritus	HP:0000989	Pruritus	Dermatologic diseases	HYDROXYZINE PAMOATE
BLFLLBZGZJTVJG-UHFFFAOYSA-N	4	165.19	1.45	3.0	1.0	52.32	2.0	Y	0.0		2.78	1.5	1.5	NEUTRAL	165.19	1.0	12.0	0.53	165.079	3.0	2.0	0.0	-0.42	1700668	16735	D011537	Pruritus	HP:0000989	Pruritus	Dermatologic diseases	BENZOCAINE
BYBLEWFAAKGYCD-UHFFFAOYSA-N	4	416.13	6.45	3.0	0.0	27.05	6.0	N	1.0		6.48	5.96	5.92	NEUTRAL	416.13	3.0	25.0	0.46	413.986	3.0	0.0	1.0	-0.92	1343669	8917	D011537	Pruritus	HP:0000989	Pruritus	Dermatologic diseases	MICONAZOLE
CMHHMUWAYWTMGS-UHFFFAOYSA-N	4	308.42	2.95	5.0	1.0	64.79	10.0	N	0.0		8.96	3.05	1.48	BASE	308.42	1.0	22.0	0.41	308.21	5.0	2.0	0.0	-0.84	2793973	209594	D011537	Pruritus	HP:0000989	Pruritus	Dermatologic diseases	BENOXINATE
DQKXQSGTHWVTAD-UHFFFAOYSA-N	4	293.41	2.97	4.0	0.0	30.93	9.0	N	0.0		7.06	2.84	2.68	NEUTRAL	293.41	1.0	21.0	0.66	293.1991	4.0	0.0	0.0	-1.11	2793995	209224	D011537	Pruritus	HP:0000989	Pruritus	Dermatologic diseases	PRAMOXINE
DSSYKIVIOFKYAU-XCBNKYQSSA-N	4	152.24	2.4	1.0	0.0	17.07	0.0	Y	0.0			2.55	2.55	NEUTRAL	152.24	0.0	11.0	0.52	152.1201	1.0	0.0	0.0	2.07	1699709	445067	D011537	Pruritus	HP:0000989	Pruritus	Dermatologic diseases	CAMPHOR
FOGXJPFPZOHSQS-AYVLZSQQSA-N	4	488.62	4.09	7.0	1.0	106.97	7.0	N	0.0			4.0	4.0	NEUTRAL	488.62	0.0	35.0	0.54	488.2774	7.0	1.0	0.0	1.76	1343676	674904	D011537	Pruritus	HP:0000989	Pruritus	Dermatologic diseases
FUSNMLFNXJSCDI-UHFFFAOYSA-N	4	307.42	4.95	2.0	0.0	12.47	2.0	N	0.0		0.08	5.75	5.75	NEUTRAL	307.42	3.0	22.0	0.62	307.1031	2.0	0.0	0.0	-1.14	1699346	134040	D011537	Pruritus	HP:0000989	Pruritus	Dermatologic diseases	TOLNAFTATE
FWMNVWWHGCHHJJ-SKKKGAJSSA-N	4	679.86	0.83	8.0	7.0	222.97	18.0	N	2.0	1.92	10.2	-1.69	-3.81	ZWITTERION	679.86	2.0	49.0	0.11	679.4057	13.0	10.0	3.0	0.09	2973271	2197786	D011537	Pruritus	HP:0000989	Pruritus	Dermatologic diseases	DIFELIKEFALIN
GKCBAIGFKIBETG-UHFFFAOYSA-N	4	264.37	2.62	4.0	1.0	41.57	8.0	N	0.0		8.42	2.79	1.74	NEUTRAL	264.37	1.0	19.0	0.58	264.1838	4.0	1.0	0.0	-0.97	1343441	32027	D011537	Pruritus	HP:0000989	Pruritus	Dermatologic diseases	TETRACAINE
HVRLZEKDTUEKQH-NOILCQHBSA-N	4	337.42	3.59	3.0	1.0	49.77	5.0	N	0.0	3.78	9.76	0.75	0.75	ZWITTERION	373.88	2.0	25.0	0.91	337.1678	4.0	1.0	0.0	0.05	1344362	551224	D011537	Pruritus	HP:0000989	Pruritus	Dermatologic diseases	OLOPATADINE HYDROCHLORIDE
IJHNSHDBIRRJRN-UHFFFAOYSA-N	4	240.35	3.17	2.0	0.0	16.13	5.0	N	0.0		9.48	2.98	0.91	BASE	240.35	2.0	18.0	0.8	240.1626	2.0	0.0	0.0	-1.11	2792099	208661	D011537	Pruritus	HP:0000989	Pruritus	Dermatologic diseases
ISWSIDIOOBJBQZ-UHFFFAOYSA-N	4	94.11	1.39	1.0	1.0	20.23	0.0	Y	0.0	10.02		1.67	1.67	NEUTRAL	94.11	1.0	7.0	0.51	94.0419	1.0	1.0	0.0	0.42	1702422	13456	D011537	Pruritus	HP:0000989	Pruritus	Dermatologic diseases	PHENOL
JCCNYMKQOSZNPW-UHFFFAOYSA-N	4	382.89	4.89	3.0	0.0	42.43	1.0	N	0.0		4.33	4.55	4.55	NEUTRAL	382.89	2.0	27.0	0.7	382.1448	4.0	0.0	0.0	-0.74	1344113	110803	D011537	Pruritus	HP:0000989	Pruritus	Dermatologic diseases	LORATADINE
JNMWHTHYDQTDQZ-UHFFFAOYSA-N	4	143.09													143.09				143.8607					1344195	674631	D011537	Pruritus	HP:0000989	Pruritus	Dermatologic diseases
KKHPNPMTPORSQE-UHFFFAOYSA-N	4	303.83	4.18	2.0	0.0	12.47	6.0	N	0.0		8.87	4.4	2.92	BASE	303.83	2.0	21.0	0.79	303.139	2.0	0.0	0.0	-0.71	2793346	1383214	D011537	Pruritus	HP:0000989	Pruritus	Dermatologic diseases
KLOHYVOVXOUKQI-UHFFFAOYSA-N	4	286.44	3.85	3.0	0.0	6.48	4.0	N	0.0		8.69	3.75	2.44	BASE	286.44	2.0	20.0	0.84	286.1504	2.0	0.0	0.0	-1.76	1701956	1377728	D011537	Pruritus	HP:0000989	Pruritus	Dermatologic diseases
MVMQESMQSYOVGV-UHFFFAOYSA-N	4	292.43	4.15	2.0	0.0	16.13	5.0	N	0.0		9.7	3.74	1.46	BASE	292.43	2.0	22.0	0.82	292.1939	2.0	0.0	0.0	-0.3	2791438	26443	D011537	Pruritus	HP:0000989	Pruritus	Dermatologic diseases	DIMETHINDENE
NINIDFKCEFEMDL-UHFFFAOYSA-N	4	32.07	0.65	0.0	0.0	0.0	0.0	Y	0.0			0.61	0.61		32.07	0.0	1.0	0.37	31.9721	0.0	0.0	0.0	0.0	1343399	1377757	D011537	Pruritus	HP:0000989	Pruritus	Dermatologic diseases	SULFUR, PRECIPITATED
NNJVILVZKWQKPM-UHFFFAOYSA-N	4	234.34	2.58	2.0	1.0	32.34	5.0	N	0.0	13.78	7.75	2.84	2.33	NEUTRAL	234.34	1.0	17.0	0.85	234.1732	3.0	1.0	0.0	-1.69	1344559	6723	D011537	Pruritus	HP:0000989	Pruritus	Dermatologic diseases	LIDOCAINE
NOOLISFMXDJSKH-UHFFFAOYSA-N	4	156.27	2.44	1.0	1.0	20.23	1.0	Y	0.0			2.66	2.66	NEUTRAL	156.27	0.0	11.0	0.62	156.1514	1.0	1.0	0.0	1.86	1344549	425650	D011537	Pruritus	HP:0000989	Pruritus	Dermatologic diseases	MENTHOL
OCYSGIYOVXAGKQ-FVGYRXGTSA-N	4	167.21	0.65	3.0	3.0	52.49	3.0	Y	0.0	9.07	9.69	-0.07	-1.35	BASE	203.67	1.0	12.0	0.62	167.0946	3.0	3.0	0.0	0.74	1344906	674290	D011537	Pruritus	HP:0000989	Pruritus	Dermatologic diseases	PHENYLEPHRINE HYDROCHLORIDE
ODQWQRRAPPTVAG-UHFFFAOYSA-N	4	279.38	3.96	2.0	0.0	12.47	3.0	N	0.0		9.76	3.84	1.51	BASE	279.38	2.0	21.0	0.84	279.1623	2.0	0.0	0.0	-0.05	2792705	1051118	D011537	Pruritus	HP:0000989	Pruritus	Dermatologic diseases	DOXEPIN
PGLIUCLTXOYQMV-GHVWMZMZSA-N	4	388.9	3.15	4.0	1.0	53.01	8.0	N	0.0	3.59	7.42	0.87	0.65	ACID	461.82	2.0	27.0	0.7	388.1554	5.0	1.0	0.0	-1.21	1344728	675141	D011537	Pruritus	HP:0000989	Pruritus	Dermatologic diseases	LEVOCETIRIZINE DIHYDROCHLORIDE
POMVPJBWDDJCMP-RUKDTIIFSA-M	4	674.97	6.62	6.0	1.0	70.08	13.0	N	2.0		5.68	2.7	2.69	NEUTRAL	710.42	3.0	48.0	0.21	674.3986	7.0	1.0	2.0	-0.25	2583697	20100	D011537	Pruritus	HP:0000989	Pruritus	Dermatologic diseases	MARALIXIBAT CHLORIDE
PUFQVTATUTYEAL-UHFFFAOYSA-N	4	343.47	3.49	4.0	1.0	54.46	10.0	N	0.0		9.04	3.7	2.05	BASE	343.47	2.0	25.0	0.67	343.226	5.0	1.0	0.0	-1.53	1703000	147956	D011537	Pruritus	HP:0000989	Pruritus	Dermatologic diseases	DIBUCAINE
PWWVAXIEGOYWEE-UHFFFAOYSA-N	4	284.43	4.24	3.0	0.0	6.48	3.0	N	0.0		9.05	4.29	2.64	BASE	284.43	2.0	20.0	0.83	284.1347	2.0	0.0	0.0	-0.97	2795257	27368	D011537	Pruritus	HP:0000989	Pruritus	Dermatologic diseases	PROMETHAZINE
RNWHGQJWIACOKP-UHFFFAOYSA-N	4	81.39													81.39				79.9241					1344244	2196851	D011537	Pruritus	HP:0000989	Pruritus	Dermatologic diseases
SPCKHVPPRJWQRZ-UHFFFAOYSA-N	4	255.36	3.35	2.0	0.0	12.47	6.0	N	0.0		8.87	3.65	2.17	BASE	447.48	2.0	19.0	0.78	255.1623	2.0	0.0	0.0	-0.52	1344509	675040	D011537	Pruritus	HP:0000989	Pruritus	Dermatologic diseases
SYCBXBCPLUFJID-UHFFFAOYSA-N	4	293.41	2.97	4.0	0.0	30.93	9.0	N	0.0		7.06	2.84	2.68	NEUTRAL	329.87	1.0	21.0	0.66	293.1991	4.0	0.0	0.0	-1.11	1343666	675122	D011537	Pruritus	HP:0000989	Pruritus	Dermatologic diseases	PRAMOXINE HYDROCHLORIDE
UDGHXQPQKQPSBB-BOXHHOBZSA-N	4	388.9	4.17	4.0	1.0	62.66	8.0	N	0.0	4.1	9.39	0.55	0.55	ZWITTERION	547.07	2.0	27.0	0.73	388.1554	5.0	1.0	0.0	-0.97	1344930	675710	D011537	Pruritus	HP:0000989	Pruritus	Dermatologic diseases
UFLGIAIHIAPJJC-UHFFFAOYSA-N	4	255.37	2.65	3.0	0.0	19.37	6.0	N	0.0		8.76	3.2	1.82	BASE	255.37	2.0	19.0	0.79	255.1735	3.0	0.0	0.0	-1.23	2795294	231013	D011537	Pruritus	HP:0000989	Pruritus	Dermatologic diseases	TRIPELENNAMINE
VNFPBHJOKIVQEB-UHFFFAOYSA-N	4	344.85	5.38	2.0	0.0	17.82	4.0	N	1.0		6.26	5.84	5.82	NEUTRAL	344.85	4.0	25.0	0.45	344.108	2.0	0.0	1.0	-0.58	1343301	13494	D011537	Pruritus	HP:0000989	Pruritus	Dermatologic diseases	CLOTRIMAZOLE
WVDDGKGOMKODPV-UHFFFAOYSA-N	4	108.14	1.18	1.0	1.0	20.23	1.0	Y	0.0			1.21	1.21	NEUTRAL	108.14	1.0	8.0	0.57	108.0575	1.0	1.0	0.0	0.29	1344200	35486	D011537	Pruritus	HP:0000989	Pruritus	Dermatologic diseases	BENZYL ALCOHOL
XULSCZPZVQIMFM-IPZQJPLYSA-N	4	740.94	5.88	9.0	5.0	174.37	17.0	N	2.0	3.4		6.28	2.87	ACID	740.94	3.0	51.0	0.11	740.2914	12.0	5.0	3.0	-0.59	3133181	2335559	D011537	Pruritus	HP:0000989	Pruritus	Dermatologic diseases
YECBIJXISLIIDS-UHFFFAOYSA-N	4	285.39	2.66	4.0	0.0	28.6	7.0	N	0.0		8.76	3.04	1.66	BASE	285.39	2.0	21.0	0.78	285.1841	4.0	0.0	0.0	-1.16	2795530	10661	D011537	Pruritus	HP:0000989	Pruritus	Dermatologic diseases	PYRILAMINE
YGSDEFSMJLZEOE-UHFFFAOYSA-N	4	138.12	1.09	2.0	2.0	57.53	1.0	Y	0.0	2.79		1.98	-1.52	ACID	138.12	1.0	10.0	0.61	138.0317	3.0	2.0	0.0	0.14	1702120	1362	D011537	Pruritus	HP:0000989	Pruritus	Dermatologic diseases	SALICYLIC ACID
YNNUSGIPVFPVBX-NHCUHLMSSA-N	4	343.9	5.1	2.0	0.0	12.47	6.0	N	1.0		9.55	4.92	2.79	BASE	343.9	2.0	24.0	0.72	343.1703	2.0	0.0	1.0	-0.4	1702334	469763	D011537	Pruritus	HP:0000989	Pruritus	Dermatologic diseases	CLEMASTINE
ZZVUWRFHKOJYTH-UHFFFAOYSA-N	4	255.36	3.35	2.0	0.0	12.47	6.0	N	0.0		8.87	3.65	2.17	BASE	255.36	2.0	19.0	0.78	255.1623	2.0	0.0	0.0	-0.52	2790827	27629	D011537	Pruritus	HP:0000989	Pruritus	Dermatologic diseases	DIPHENHYDRAMINE
GLMUAFMGXXHGLU-VQAITOIOSA-N	4	457.48	0.19	9.0	5.0	164.63	3.0	N	0.0	2.9	7.9	-2.54	-2.61	ACID	493.94	1.0	33.0	0.4	457.1849	10.0	6.0	1.0	1.3	1343874	674832	D009956	Psittacosis	EFO:0007410	ornithosis	Dermatologic diseases
BDSYKGHYMJNPAB-LICBFIPMSA-N	4	484.97	4.05	5.0	1.0	80.67	4.0	N	0.0	13.56		3.84	3.84	NEUTRAL	484.97	0.0	33.0	0.48	484.1828	5.0	1.0	0.0	1.74	1343706	674859	D011565	Psoriasis	EFO:0000676	psoriasis	Dermatologic diseases
BGEBZHIAGXMEMV-UHFFFAOYSA-N	4	216.19	2.55	4.0	0.0	52.58	1.0	N	0.0			1.78	1.78	NEUTRAL	216.19	3.0	16.0	0.59	216.0423	4.0	0.0	0.0	1.04	2795478	31196	D011565	Psoriasis	EFO:0000676	psoriasis	Dermatologic diseases	BERGAPTEN
BJYLYJCXYAMOFT-RSFVBTMBSA-N	4	416.65	5.56	3.0	3.0	60.69	6.0	N	1.0			4.51	4.51	NEUTRAL	416.65	0.0	30.0	0.53	416.329	3.0	3.0	1.0	2.85	1702303	1377881	D011565	Psoriasis	EFO:0000676	psoriasis	Dermatologic diseases	TACALCITOL
BZZKEPGENYLQSC-FIBGUPNXSA-N	4	422.45	1.73	9.0	3.0	135.95	7.0	N	0.0	11.09	3.35	2.1	2.1	NEUTRAL	425.47	3.0	31.0	0.52	422.1815	11.0	3.0	1.0	-1.33	3460698	2342179	D011565	Psoriasis	EFO:0000676	psoriasis	Dermatologic diseases	DEUCRAVACITINIB
CBGUOGMQLZIXBE-XGQKBEPLSA-N	4	466.98	4.1	5.0	1.0	80.67	4.0	N	0.0	13.59		4.18	4.18	NEUTRAL	466.98	0.0	32.0	0.5	466.1922	5.0	1.0	0.0	1.95	1344368	641189	D011565	Psoriasis	EFO:0000676	psoriasis	Dermatologic diseases	CLOBETASOL PROPIONATE
CIWBQSYVNNPZIQ-XYWKZLDCSA-N	4	504.6	3.82	7.0	1.0	106.97	6.0	N	1.0	13.61		3.96	3.96	NEUTRAL	504.6	0.0	36.0	0.55	504.2523	7.0	1.0	1.0	1.75	1343300	674335	D011565	Psoriasis	EFO:0000676	psoriasis	Dermatologic diseases	BETAMETHASONE DIPROPIONATE
FBOZXECLQNJBKD-ZDUSSCGKSA-N	4	454.45	0.27	10.0	5.0	210.54	9.0	N	0.0	3.25	2.8	-0.24	-6.56	ACID	454.45	3.0	33.0	0.29	454.1713	13.0	7.0	2.0	-0.53	1705350	49931	D011565	Psoriasis	EFO:0000676	psoriasis	Dermatologic diseases	METHOTREXATE
FEBLZLNTKCEFIT-VSXGLTOVSA-N	4	452.49	2.37	6.0	2.0	93.06	2.0	N	0.0	13.38		1.6	1.6	NEUTRAL	452.49	0.0	32.0	0.67	452.201	6.0	2.0	0.0	2.05	1343120	105252	D011565	Psoriasis	EFO:0000676	psoriasis	Dermatologic diseases	FLUOCINOLONE ACETONIDE
FMHHVULEAZTJMA-UHFFFAOYSA-N	4	228.25	3.46	3.0	0.0	43.35	0.0	N	0.0			2.95	2.95	NEUTRAL	228.25	3.0	17.0	0.55	228.0786	3.0	0.0	0.0	0.28	1344170	402531	D011565	Psoriasis	EFO:0000676	psoriasis	Dermatologic diseases	TRIOXSALEN
FOGXJPFPZOHSQS-AYVLZSQQSA-N	4	488.62	4.09	7.0	1.0	106.97	7.0	N	0.0			4.0	4.0	NEUTRAL	488.62	0.0	35.0	0.54	488.2774	7.0	1.0	0.0	1.76	1343676	674904	D011565	Psoriasis	EFO:0000676	psoriasis	Dermatologic diseases
GMRQFYUYWCNGIN-NKMMMXOESA-N	4	416.65	5.7	3.0	3.0	60.69	6.0	N	1.0			4.35	4.35	NEUTRAL	416.65	0.0	30.0	0.52	416.329	3.0	3.0	1.0	2.65	1344395	63252	D011565	Psoriasis	EFO:0000676	psoriasis	Dermatologic diseases	CALCITRIOL
HQMNCQVAMBCHCO-DJRRULDNSA-N	4	354.49	5.65	3.0	0.0	35.53	7.0	N	1.0			6.32	6.32	NEUTRAL	354.49	1.0	26.0	0.36	354.2195	3.0	0.0	1.0	1.1	1344296	4193	D011565	Psoriasis	EFO:0000676	psoriasis	Dermatologic diseases
IHUNBGSDBOWDMA-AQFIFDHZSA-N	4	326.44	5.17	2.0	1.0	46.53	6.0	N	1.0	4.77		5.59	3.01	ACID	326.44	1.0	24.0	0.58	326.1882	3.0	1.0	1.0	1.38	1344915	169652	D011565	Psoriasis	EFO:0000676	psoriasis	Dermatologic diseases	ACITRETIN
IMOZEMNVLZVGJZ-QGZVFWFLSA-N	4	460.51	2.43	7.0	1.0	119.08	8.0	N	0.0	12.98		1.31	1.31	NEUTRAL	460.51	2.0	32.0	0.6	460.1304	9.0	1.0	0.0	-1.1	1705039	458773	D011565	Psoriasis	EFO:0000676	psoriasis	Dermatologic diseases	APREMILAST
KFZMGEQAYNKOFK-UHFFFAOYSA-N	4	60.1	0.39	1.0	1.0	20.23	0.0	Y	0.0			0.25	0.25	NEUTRAL	60.1	0.0	4.0	0.43	60.0575	1.0	1.0	0.0	0.52	1344866	17025	D011565	Psoriasis	EFO:0000676	psoriasis	Dermatologic diseases	ISOPROPYL ALCOHOL
LWQQLNNNIPYSNX-UROSTWAQSA-N	4	412.61	5.09	3.0	3.0	60.69	5.0	N	1.0			3.84	3.84	NEUTRAL	412.61	0.0	30.0	0.55	412.2977	3.0	3.0	1.0	2.68	1343920	674617	D011565	Psoriasis	EFO:0000676	psoriasis	Dermatologic diseases	CALCIPOTRIENE
NUZWLKWWNNJHPT-UHFFFAOYSA-N	4	226.23	2.23	3.0	2.0	57.53	0.0	Y	0.0	8.47		4.24	4.21	NEUTRAL	226.23	2.0	17.0	0.62	226.063	3.0	2.0	0.0	0.83	1706327	66687	D011565	Psoriasis	EFO:0000676	psoriasis	Dermatologic diseases	ANTHRALIN
OGQICQVSFDPSEI-UHFFFAOYSA-N	4	351.47	4.43	4.0	0.0	39.19	2.0	N	0.0		1.23	5.22	5.22	NEUTRAL	351.47	2.0	25.0	0.59	351.1293	3.0	0.0	0.0	-0.65	1344996	495572	D011565	Psoriasis	EFO:0000676	psoriasis	Dermatologic diseases	TAZAROTENE
OIGNJSKKLXVSLS-VWUMJDOOSA-N	4	360.45	1.56	5.0	3.0	94.83	2.0	N	0.0	12.59		1.27	1.27	NEUTRAL	360.45	0.0	26.0	0.69	360.1937	5.0	3.0	0.0	2.57	1344057	27370	D011565	Psoriasis	EFO:0000676	psoriasis	Dermatologic diseases	PREDNISOLONE
PLCQGRYPOISRTQ-FCJDYXGNSA-L	4	472.45	2.01	6.0	4.0	141.36	4.0	N	0.0	1.18		1.56	-2.01	ACID	516.41	0.0	32.0	0.46	472.1662	8.0	4.0	0.0	2.02	1344178	1337005	D011565	Psoriasis	EFO:0000676	psoriasis	Dermatologic diseases
PMATZTZNYRCHOR-CGLBZJNRSA-N	4	1202.63													1202.63				1201.8414					1344970	72873	D011565	Psoriasis	EFO:0000676	psoriasis	Dermatologic diseases	CYCLOSPORINE
QXKHYNVANLEOEG-UHFFFAOYSA-N	4	216.19	2.55	4.0	0.0	52.58	1.0	N	0.0			1.78	1.78	NEUTRAL	216.19	3.0	16.0	0.59	216.0423	4.0	0.0	0.0	1.26	1344530	1063	D011565	Psoriasis	EFO:0000676	psoriasis	Dermatologic diseases	METHOXSALEN
RNWHGQJWIACOKP-UHFFFAOYSA-N	4	81.39													81.39				79.9241					1344244	2196851	D011565	Psoriasis	EFO:0000676	psoriasis	Dermatologic diseases
UREBDLICKHMUKA-CXSFZGCWSA-N	4	392.47	1.9	5.0	3.0	94.83	2.0	N	0.0	12.42		1.68	1.68	NEUTRAL	392.47	0.0	28.0	0.67	392.1999	5.0	3.0	0.0	2.21	1344337	365281	D011565	Psoriasis	EFO:0000676	psoriasis	Dermatologic diseases	DEXAMETHASONE
VWVSBHGCDBMOOT-IIEHVVJPSA-N	4	376.47	2.78	4.0	2.0	74.6	2.0	N	0.0	13.44		2.35	2.35	NEUTRAL	376.47	0.0	27.0	0.78	376.205	4.0	2.0	0.0	2.23	1344891	591037	D011565	Psoriasis	EFO:0000676	psoriasis	Dermatologic diseases	DESOXIMETASONE
VZCYOOQTPOCHFL-OWOJBTEDSA-N	4	116.07	-0.29	2.0	2.0	74.6	2.0	N	0.0	3.35		-0.04	-6.51	ACID	116.07	0.0	8.0	0.49	116.011	4.0	2.0	0.0	0.54	1703304	516838	D011565	Psoriasis	EFO:0000676	psoriasis	Dermatologic diseases	FUMARIC ACID
XOFYZVNMUHMLCC-ZPOLXVRWSA-N	4	358.43	1.77	5.0	2.0	91.67	2.0	N	0.0	12.58		1.66	1.66	NEUTRAL	358.43	0.0	26.0	0.78	358.178	5.0	2.0	0.0	2.27	1344798	27229	D011565	Psoriasis	EFO:0000676	psoriasis	Dermatologic diseases	PREDNISONE
YGSDEFSMJLZEOE-UHFFFAOYSA-N	4	138.12	1.09	2.0	2.0	57.53	1.0	Y	0.0	2.79		1.98	-1.52	ACID	138.12	1.0	10.0	0.61	138.0317	3.0	2.0	0.0	0.14	1702120	1362	D011565	Psoriasis	EFO:0000676	psoriasis	Dermatologic diseases	SALICYLIC ACID
ZISJNXNHJRQYJO-CMDGGOBGSA-N	4	254.33	4.39	2.0	2.0	40.46	3.0	N	0.0	9.19		4.95	4.94	NEUTRAL	254.33	2.0	19.0	0.8	254.1307	2.0	2.0	0.0	0.47	2973252	427670	D011565	Psoriasis	EFO:0000676	psoriasis	Dermatologic diseases	TAPINAROF
BDSYKGHYMJNPAB-LICBFIPMSA-N	4	484.97	4.05	5.0	1.0	80.67	4.0	N	0.0	13.56		3.84	3.84	NEUTRAL	484.97	0.0	33.0	0.48	484.1828	5.0	1.0	0.0	1.74	1343706	674859	D011565	Psoriasis	EFO:1001494	psoriasis vulgaris	Dermatologic diseases
BJYLYJCXYAMOFT-RSFVBTMBSA-N	4	416.65	5.56	3.0	3.0	60.69	6.0	N	1.0			4.51	4.51	NEUTRAL	416.65	0.0	30.0	0.53	416.329	3.0	3.0	1.0	2.85	1702303	1377881	D011565	Psoriasis	EFO:1001494	psoriasis vulgaris	Dermatologic diseases	TACALCITOL
CBGUOGMQLZIXBE-XGQKBEPLSA-N	4	466.98	4.1	5.0	1.0	80.67	4.0	N	0.0	13.59		4.18	4.18	NEUTRAL	466.98	0.0	32.0	0.5	466.1922	5.0	1.0	0.0	1.95	1344368	641189	D011565	Psoriasis	EFO:1001494	psoriasis vulgaris	Dermatologic diseases	CLOBETASOL PROPIONATE
CIWBQSYVNNPZIQ-XYWKZLDCSA-N	4	504.6	3.82	7.0	1.0	106.97	6.0	N	1.0	13.61		3.96	3.96	NEUTRAL	504.6	0.0	36.0	0.55	504.2523	7.0	1.0	1.0	1.75	1343300	674335	D011565	Psoriasis	EFO:1001494	psoriasis vulgaris	Dermatologic diseases	BETAMETHASONE DIPROPIONATE
FBOZXECLQNJBKD-ZDUSSCGKSA-N	4	454.45	0.27	10.0	5.0	210.54	9.0	N	0.0	3.25	2.8	-0.24	-6.56	ACID	454.45	3.0	33.0	0.29	454.1713	13.0	7.0	2.0	-0.53	1705350	49931	D011565	Psoriasis	EFO:1001494	psoriasis vulgaris	Dermatologic diseases	METHOTREXATE
GMRQFYUYWCNGIN-NKMMMXOESA-N	4	416.65	5.7	3.0	3.0	60.69	6.0	N	1.0			4.35	4.35	NEUTRAL	416.65	0.0	30.0	0.52	416.329	3.0	3.0	1.0	2.65	1344395	63252	D011565	Psoriasis	EFO:1001494	psoriasis vulgaris	Dermatologic diseases	CALCITRIOL
IHUNBGSDBOWDMA-AQFIFDHZSA-N	4	326.44	5.17	2.0	1.0	46.53	6.0	N	1.0	4.77		5.59	3.01	ACID	326.44	1.0	24.0	0.58	326.1882	3.0	1.0	1.0	1.38	1344915	169652	D011565	Psoriasis	EFO:1001494	psoriasis vulgaris	Dermatologic diseases	ACITRETIN
LWQQLNNNIPYSNX-UROSTWAQSA-N	4	412.61	5.09	3.0	3.0	60.69	5.0	N	1.0			3.84	3.84	NEUTRAL	412.61	0.0	30.0	0.55	412.2977	3.0	3.0	1.0	2.68	1343920	674617	D011565	Psoriasis	EFO:1001494	psoriasis vulgaris	Dermatologic diseases	CALCIPOTRIENE
OGQICQVSFDPSEI-UHFFFAOYSA-N	4	351.47	4.43	4.0	0.0	39.19	2.0	N	0.0		1.23	5.22	5.22	NEUTRAL	351.47	2.0	25.0	0.59	351.1293	3.0	0.0	0.0	-0.65	1344996	495572	D011565	Psoriasis	EFO:1001494	psoriasis vulgaris	Dermatologic diseases	TAZAROTENE
UREBDLICKHMUKA-CXSFZGCWSA-N	4	392.47	1.9	5.0	3.0	94.83	2.0	N	0.0	12.42		1.68	1.68	NEUTRAL	392.47	0.0	28.0	0.67	392.1999	5.0	3.0	0.0	2.21	1344337	365281	D011565	Psoriasis	EFO:1001494	psoriasis vulgaris	Dermatologic diseases	DEXAMETHASONE
VWVSBHGCDBMOOT-IIEHVVJPSA-N	4	376.47	2.78	4.0	2.0	74.6	2.0	N	0.0	13.44		2.35	2.35	NEUTRAL	376.47	0.0	27.0	0.78	376.205	4.0	2.0	0.0	2.23	1344891	591037	D011565	Psoriasis	EFO:1001494	psoriasis vulgaris	Dermatologic diseases	DESOXIMETASONE
IMOZEMNVLZVGJZ-QGZVFWFLSA-N	4	460.51	2.43	7.0	1.0	119.08	8.0	N	0.0	12.98		1.31	1.31	NEUTRAL	460.51	2.0	32.0	0.6	460.1304	9.0	1.0	0.0	-1.1	1705039	458773	D011565	Psoriasis	MONDO:0015597	pustulosis palmaris et plantaris	Dermatologic diseases	APREMILAST
BDJRBEYXGGNYIS-UHFFFAOYSA-N	4	188.22	1.89	2.0	2.0	74.6	8.0	N	0.0	4.15		1.82	-3.65	ACID	188.22	0.0	13.0	0.57	188.1049	4.0	2.0	0.0	0.43	1344164	230691	D012393	Rosacea	EFO:1000760	rosacea	Dermatologic diseases	AZELAIC ACID
BEEDODBODQVSIM-UHFFFAOYSA-N	4	260.38	2.85	3.0	2.0	44.62	2.0	Y	0.0	10.91	10.15	3.03	1.2	BASE	296.84	1.0	19.0	0.86	260.1889	3.0	2.0	0.0	0.26	1344011	674742	D012393	Rosacea	EFO:1000760	rosacea	Dermatologic diseases	OXYMETAZOLINE HYDROCHLORIDE
GLMUAFMGXXHGLU-VQAITOIOSA-N	4	457.48	0.19	9.0	5.0	164.63	3.0	N	0.0	2.9	7.9	-2.54	-2.61	ACID	493.94	1.0	33.0	0.4	457.1849	10.0	6.0	1.0	1.3	1343874	674832	D012393	Rosacea	EFO:1000760	rosacea	Dermatologic diseases
QZHBYNSSDLTCRG-UHFFFAOYSA-N	4	292.14	1.76	5.0	2.0	62.2	1.0	N	0.0		8.32	1.37	0.42	NEUTRAL	442.23	2.0	17.0	0.84	291.012	5.0	2.0	0.0	-0.67	1344582	1355848	D012393	Rosacea	EFO:1000760	rosacea	Dermatologic diseases
SPBDXSGPUHCETR-JFUDTMANSA-N	4	1736.18													1736.18				1735.0001					1344730	674584	D012393	Rosacea	EFO:1000760	rosacea	Dermatologic diseases	IVERMECTIN
VAOCPAMSLUNLGC-UHFFFAOYSA-N	4	171.16	0.09	5.0	1.0	81.19	3.0	N	0.0		3.03	-0.46	-0.46	NEUTRAL	171.16	1.0	12.0	0.52	171.0644	6.0	1.0	0.0	-1.67	1344055	27912	D012393	Rosacea	EFO:1000760	rosacea	Dermatologic diseases	METRONIDAZOLE
XQTWDDCIUJNLTR-CVHRZJFOSA-N	4	444.44	-0.35	9.0	6.0	181.62	2.0	N	1.0	2.92	7.46	-3.29	-3.57	ACID	462.46	1.0	32.0	0.33	444.1533	10.0	7.0	1.0	1.81	1344207	674650	D012393	Rosacea	EFO:1000760	rosacea	Dermatologic diseases
RFMIKMMOLPNEDG-QVUDESDKSA-M	4	300.3	-1.52	7.0	1.0	122.46	3.0	N	0.0	2.86	0.75	-1.4	-4.89	ACID	322.28	1.0	20.0	0.67	300.0528	9.0	1.0	0.0	-0.31	1344822	373856	D001064	Appendicitis	EFO:0007149	appendicitis	Digestive system diseases	TAZOBACTAM SODIUM
WCMIIGXFCMNQDS-IDYPWDAWSA-M	4	517.56	-0.24	7.0	3.0	156.43	6.0	N	1.0	3.49		-0.26	-3.64	ACID	539.55	1.0	36.0	0.34	517.1631	12.0	3.0	2.0	0.03	1344307	674771	D001064	Appendicitis	EFO:0007149	appendicitis	Digestive system diseases	PIPERACILLIN SODIUM
MBWXNTAXLNYFJB-NKFFZRIASA-N	4	450.71	9.16	2.0	0.0	34.14	14.0	N	1.0			9.7	9.7	NEUTRAL	450.71	1.0	33.0	0.26	450.3498	2.0	0.0	1.0	1.27	1344132	441571	D002446	Celiac Disease	EFO:0001060	celiac disease	Digestive system diseases	PHYTONADIONE
XQTWDDCIUJNLTR-CVHRZJFOSA-N	4	444.44	-0.35	9.0	6.0	181.62	2.0	N	1.0	2.92	7.46	-3.29	-3.57	ACID	462.46	1.0	32.0	0.33	444.1533	10.0	7.0	1.0	1.81	1344207	674650	D002771	Cholera	EFO:1001235	Vibrio infectious disease	Digestive system diseases
MKJIEFSOBYUXJB-LIJFRPJRSA-N	4	317.43	3.24	4.0	0.0	38.77	4.0	N	0.0		7.33	3.4	3.14	NEUTRAL	323.47	1.0	23.0	0.85	317.1991	4.0	0.0	0.0	0.84	1976760	1626757	D002819	Chorea	EFO:0004152	chorea	Digestive system diseases
JYGXADMDTFJGBT-VWUMJDOOSA-N	4	362.47	1.78	5.0	3.0	94.83	2.0	N	0.0	12.59		1.28	1.28	NEUTRAL	362.47	0.0	26.0	0.7	362.2093	5.0	3.0	0.0	2.41	1343850	374052	D003424	Crohn Disease	EFO:0000384	Crohn's disease	Digestive system diseases	HYDROCORTISONE
OIGNJSKKLXVSLS-VWUMJDOOSA-N	4	360.45	1.56	5.0	3.0	94.83	2.0	N	0.0	12.59		1.27	1.27	NEUTRAL	360.45	0.0	26.0	0.69	360.1937	5.0	3.0	0.0	2.57	1344057	27370	D003424	Crohn Disease	EFO:0000384	Crohn's disease	Digestive system diseases	PREDNISOLONE
PLCQGRYPOISRTQ-FCJDYXGNSA-L	4	472.45	2.01	6.0	4.0	141.36	4.0	N	0.0	1.18		1.56	-2.01	ACID	516.41	0.0	32.0	0.46	472.1662	8.0	4.0	0.0	2.02	1344178	1337005	D003424	Crohn Disease	EFO:0000384	Crohn's disease	Digestive system diseases
UREBDLICKHMUKA-CXSFZGCWSA-N	4	392.47	1.9	5.0	3.0	94.83	2.0	N	0.0	12.42		1.68	1.68	NEUTRAL	392.47	0.0	28.0	0.67	392.1999	5.0	3.0	0.0	2.21	1344337	365281	D003424	Crohn Disease	EFO:0000384	Crohn's disease	Digestive system diseases	DEXAMETHASONE
VHRSUDSXCMQTMA-PJHHCJLFSA-N	4	374.48	1.8	5.0	3.0	94.83	2.0	N	0.0	12.59		1.56	1.56	NEUTRAL	374.48	0.0	27.0	0.69	374.2093	5.0	3.0	0.0	2.58	1344148	27575	D003424	Crohn Disease	EFO:0000384	Crohn's disease	Digestive system diseases	METHYLPREDNISOLONE
VOVIALXJUBGFJZ-KWVAZRHASA-N	4	430.54	2.72	6.0	2.0	93.06	4.0	N	0.0	13.75		2.73	2.73	NEUTRAL	430.54	0.0	31.0	0.71	430.2355	6.0	2.0	0.0	2.47	1343876	313314	D003424	Crohn Disease	EFO:0000384	Crohn's disease	Digestive system diseases	BUDESONIDE
XOFYZVNMUHMLCC-ZPOLXVRWSA-N	4	358.43	1.77	5.0	2.0	91.67	2.0	N	0.0	12.58		1.66	1.66	NEUTRAL	358.43	0.0	26.0	0.78	358.178	5.0	2.0	0.0	2.27	1344798	27229	D003424	Crohn Disease	EFO:0000384	Crohn's disease	Digestive system diseases	PREDNISONE
MYPYJXKWCTUITO-LYRMYLQWSA-N	4	1449.27													1449.27				1447.4302					1702319	70140	D003967	Diarrhea	HP:0002014	Diarrhea	Digestive system diseases	VANCOMYCIN
NZCRJKRKKOLAOJ-XRCRFVBUSA-N	4	785.89	6.16	13.0	5.0	198.38	2.0	N	3.0	6.42	5.88	4.59	3.93	ACID	785.89	4.0	57.0	0.11	785.3524	14.0	5.0	3.0	1.64	1343675	466768	D003967	Diarrhea	HP:0002014	Diarrhea	Digestive system diseases	RIFAXIMIN
PGYPOBZJRVSMDS-UHFFFAOYSA-N	4	477.05	5.09	3.0	1.0	43.78	7.0	N	1.0	13.96	9.41	4.77	2.77	BASE	513.51	3.0	34.0	0.52	476.2231	4.0	1.0	1.0	-0.36	1343465	548913	D003967	Diarrhea	HP:0002014	Diarrhea	Digestive system diseases	LOPERAMIDE HYDROCHLORIDE
XSFPZBUIBYMVEA-CELUQASASA-N	4	574.99	4.99	9.0	2.0	131.17	9.0	N	1.0		6.94	5.54	5.41	NEUTRAL	754.17	4.0	40.0	0.27	574.1707	9.0	4.0	1.0	-1.11	2973122	1797574	D003967	Diarrhea	HP:0002014	Diarrhea	Digestive system diseases
YQNQNVDNTFHQSW-UHFFFAOYSA-N	4	307.29	2.23	7.0	1.0	111.43	4.0	N	0.0	10.62		2.12	2.12	NEUTRAL	307.29	2.0	21.0	0.4	307.0263	8.0	1.0	0.0	-1.77	1344762	338934	D003967	Diarrhea	HP:0002014	Diarrhea	Digestive system diseases	NITAZOXANIDE
YVOFSHPIJOYKSH-NLYBMVFSSA-M	4	697.78	4.75	12.0	6.0	201.31	2.0	N	3.0	7.09		4.17	3.68	NEUTRAL	719.76	2.0	50.0	0.14	697.3098	13.0	6.0	3.0	2.39	1702570	1377950	D003967	Diarrhea	HP:0002014	Diarrhea	Digestive system diseases
ZVGNESXIJDCBKN-UUEYKCAUSA-N	4	1058.05													1058.05				1056.4252					1343278	704780	D003967	Diarrhea	HP:0002014	Diarrhea	Digestive system diseases
BVPWJMCABCPUQY-UHFFFAOYSA-N	4	373.88	3.33	4.0	2.0	67.59	5.0	N	0.0		8.52	2.42	1.26	BASE	373.88	2.0	26.0	0.79	373.1557	5.0	3.0	0.0	-1.39	1702161	182814	D004066	Digestive system diseases	EFO:0010282	gastrointestinal disease	Digestive system diseases	CLEBOPRIDE
CQRKVVAGMJJJSR-UHFFFAOYSA-N	4	340.44	2.7	3.0	1.0	46.53	5.0	N	0.0	11.05		-0.97	-0.97	NEUTRAL	340.44	2.0	25.0	0.67	340.1907	4.0	1.0	0.0	0.5	2791417	1383388	D004066	Digestive system diseases	EFO:0010282	gastrointestinal disease	Digestive system diseases
CURUTKGFNZGFSE-UHFFFAOYSA-N	4	309.49	4.4	3.0	0.0	29.54	7.0	N	0.0		8.96	4.93	3.36	BASE	309.49	0.0	22.0	0.65	309.2668	3.0	0.0	0.0	0.23	2792713	165774	D004066	Digestive system diseases	EFO:0010282	gastrointestinal disease	Digestive system diseases	DICYCLOMINE
DCSUBABJRXZOMT-UHFFFAOYSA-N	4	465.95	3.36	6.0	2.0	86.05	9.0	N	0.0		8.24	2.49	1.59	NEUTRAL	465.95	2.0	32.0	0.44	465.1831	7.0	3.0	0.0	-1.13	1344637	557741	D004066	Digestive system diseases	EFO:0010282	gastrointestinal disease	Digestive system diseases	CISAPRIDE
DDHUTBKXLWCZCO-UHFFFAOYSA-N	4	511.52	5.29	4.0	0.0	36.92	10.0	N	2.0			0.67	0.67	NEUTRAL	511.52	1.0	32.0	0.32	510.2213	5.0	0.0	2.0	0.72	2792090	1249092	D004066	Digestive system diseases	EFO:0010282	gastrointestinal disease	Digestive system diseases	PINAVERIUM
DUDKAZCAISNGQN-UHFFFAOYSA-N	4	344.46	2.73	5.0	1.0	62.13	5.0	N	0.0	11.54	9.27	2.62	0.86	BASE	344.46	1.0	25.0	0.83	344.21	5.0	1.0	0.0	-0.2	2791622	418489	D004066	Digestive system diseases	EFO:0010282	gastrointestinal disease	Digestive system diseases
FGXWKSZFVQUSTL-UHFFFAOYSA-N	4	425.92	3.35	5.0	2.0	78.82	5.0	N	0.0	12.52	7.03	2.9	2.75	NEUTRAL	425.92	4.0	30.0	0.51	425.1619	7.0	2.0	0.0	-1.54	1699725	364745	D004066	Digestive system diseases	EFO:0010282	gastrointestinal disease	Digestive system diseases	DOMPERIDONE
FUFVKLQESJNNAN-RIMUKSHESA-M	4	290.38	2.03	3.0	1.0	46.53	3.0	Y	0.0	11.99		-2.57	-2.57	NEUTRAL	370.29	1.0	21.0	0.68	290.1751	4.0	1.0	0.0	0.68	1343288	674802	D004066	Digestive system diseases	EFO:0010282	gastrointestinal disease	Digestive system diseases
GFRUPHOKLBPHTQ-UHFFFAOYSA-N	4	348.51	3.48	3.0	1.0	46.53	8.0	N	0.0	11.53		-0.2	-0.2	NEUTRAL	348.51	1.0	25.0	0.58	348.2533	4.0	1.0	0.0	0.09	2794629	675237	D004066	Digestive system diseases	EFO:0010282	gastrointestinal disease	Digestive system diseases
GKEGFOKQMZHVOW-UHFFFAOYSA-M	4	352.45	2.7	3.0	1.0	46.53	4.0	N	0.0	11.05		-1.08	-1.08	NEUTRAL	432.36	2.0	26.0	0.68	352.1907	4.0	1.0	0.0	0.4	1343921	674901	D004066	Digestive system diseases	EFO:0010282	gastrointestinal disease	Digestive system diseases	CLIDINIUM BROMIDE
GKNPSSNBBWDAGH-UHFFFAOYSA-N	4	340.44	2.7	3.0	1.0	46.53	4.0	N	0.0	11.05		-0.97	-0.97	NEUTRAL	340.44	2.0	25.0	0.69	340.1907	4.0	1.0	0.0	0.3	2792063	469580	D004066	Digestive system diseases	EFO:0010282	gastrointestinal disease	Digestive system diseases
GZHFODJQISUKAY-UHFFFAOYSA-N	4	340.44	3.95	3.0	0.0	35.53	6.0	N	0.0			-0.47	-0.47	NEUTRAL	340.44	2.0	25.0	0.59	340.1907	4.0	0.0	0.0	-0.03	2793398	675215	D004066	Digestive system diseases	EFO:0010282	gastrointestinal disease	Digestive system diseases	METHANTHELINE
JSWZEAMFRNKZNL-UHFFFAOYSA-N	4	294.36	2.41	3.0	1.0	53.92	2.0	Y	0.0	13.32	6.81	1.21	1.12	NEUTRAL	294.36	3.0	22.0	0.79	294.1481	5.0	1.0	0.0	-0.77	2792080	153342	D004066	Digestive system diseases	EFO:0010282	gastrointestinal disease	Digestive system diseases	ALOSETRON
JTPUMZTWMWIVPA-UHFFFAOYSA-O	4	353.53	4.11	1.0	1.0	43.09	8.0	N	0.0			0.14	0.14	NEUTRAL	353.53	2.0	26.0	0.71	353.2587	3.0	2.0	0.0	0.14	2791440	675183	D004066	Digestive system diseases	EFO:0010282	gastrointestinal disease	Digestive system diseases	ISOPROPAMIDE
KTHVBAZBLKXIHZ-UHFFFAOYSA-N	4	323.44	3.85	3.0	0.0	29.54	5.0	N	0.0		8.31	4.27	3.32	NEUTRAL	323.44	2.0	24.0	0.78	323.1885	3.0	0.0	0.0	-0.56	2795261	1046943	D004066	Digestive system diseases	EFO:0010282	gastrointestinal disease	Digestive system diseases
LCTZPQRFOZKZNK-UHFFFAOYSA-N	4	278.42	4.36	0.0	0.0	0.0	2.0	N	0.0			-0.15	-0.15		278.42	2.0	21.0	0.72	278.1903	1.0	0.0	0.0	0.18	2791544	675291	D004066	Digestive system diseases	EFO:0010282	gastrointestinal disease	Digestive system diseases	DIPHEMANIL
LZCOQTDXKCNBEE-IKIFYQGPSA-N	4	318.39	1.06	4.0	1.0	59.06	4.0	N	0.0			-3.27	-3.27	NEUTRAL	318.39	1.0	23.0	0.51	318.17	5.0	1.0	0.0	1.14	2794007	370289	D004066	Digestive system diseases	EFO:0010282	gastrointestinal disease	Digestive system diseases	METHSCOPOLAMINE
NPRHVSBSZMAEIN-UHFFFAOYSA-N	4	318.53	4.72	1.0	1.0	20.23	8.0	N	0.0	13.69		0.29	0.29	NEUTRAL	318.53	1.0	23.0	0.69	318.2791	2.0	1.0	0.0	0.06	2793518	675305	D004066	Digestive system diseases	EFO:0010282	gastrointestinal disease	Digestive system diseases
PIPAJLPNWZMYQA-KNCRFDSUSA-N	4	304.41	2.08	3.0	1.0	46.53	4.0	N	0.0			-2.59	-2.59	NEUTRAL	304.41	1.0	22.0	0.68	304.1907	4.0	1.0	0.0	0.87	2790830	661674	D004066	Digestive system diseases	EFO:0010282	gastrointestinal disease	Digestive system diseases
QCDYQQDYXPDABM-UHFFFAOYSA-N	4	126.11	0.8	3.0	3.0	60.69	0.0	N	0.0	9.13		1.06	1.05	NEUTRAL	126.11	1.0	9.0	0.48	126.0317	3.0	3.0	0.0	0.77	2791658	459125	D004066	Digestive system diseases	EFO:0010282	gastrointestinal disease	Digestive system diseases	PHLOROGLUCINOL
RKUNBYITZUJHSG-FXUDXRNXSA-N	4	289.37	1.93	4.0	1.0	49.77	4.0	N	0.0		9.39	1.57	-0.41	BASE	289.37	1.0	21.0	0.86	289.1678	4.0	1.0	0.0	0.79	1705267	755100	D004066	Digestive system diseases	EFO:0010282	gastrointestinal disease	Digestive system diseases	HYOSCYAMINE
RKUNBYITZUJHSG-SPUOUPEWSA-N	4	289.38	1.93	4.0	1.0	49.77	4.0	N	0.0		9.39	1.57	-0.41	BASE	289.38	1.0	21.0	0.86	289.1678	4.0	1.0	0.0	0.79	1344620	445395	D004066	Digestive system diseases	EFO:0010282	gastrointestinal disease	Digestive system diseases	ATROPINE
TTWJBBZEZQICBI-UHFFFAOYSA-N	4	299.8	2.0	4.0	2.0	67.59	7.0	N	0.0		9.04	1.4	-0.25	BASE	299.8	1.0	20.0	0.76	299.1401	5.0	3.0	0.0	-1.54	2791419	7736	D004066	Digestive system diseases	EFO:0010282	gastrointestinal disease	Digestive system diseases	METOCLOPRAMIDE
VPNYRYCIDCJBOM-UHFFFAOYSA-M	4	318.44	2.46	3.0	1.0	46.53	4.0	N	0.0	11.53		-1.41	-1.41	NEUTRAL	398.34	1.0	23.0	0.69	318.2064	4.0	1.0	0.0	0.36	1343958	674978	D004066	Digestive system diseases	EFO:0010282	gastrointestinal disease	Digestive system diseases	GLYCOPYRROLATE
VVWYOYDLCMFIEM-UHFFFAOYSA-N	4	368.5	4.73	3.0	0.0	35.53	6.0	N	0.0			0.36	0.36	NEUTRAL	368.5	2.0	27.0	0.55	368.222	4.0	0.0	0.0	0.1	2794161	654675	D004066	Digestive system diseases	EFO:0010282	gastrointestinal disease	Digestive system diseases	PROPANTHELINE
VYVKHNNGDFVQGA-UHFFFAOYSA-N	4	429.56	4.6	6.0	0.0	57.23	13.0	N	0.0		10.31	4.89	2.08	BASE	429.56	2.0	31.0	0.34	429.2515	6.0	0.0	0.0	-0.6	2793343	38293	D004066	Digestive system diseases	EFO:0010282	gastrointestinal disease	Digestive system diseases
WJIZVQNUJVMJAZ-UHFFFAOYSA-N	4	327.42	2.81	4.0	1.0	49.77	6.0	N	0.0	11.05	8.9	3.42	1.91	BASE	327.42	2.0	24.0	0.83	327.1834	4.0	1.0	0.0	-0.37	2794178	1766457	D004066	Digestive system diseases	EFO:0010282	gastrointestinal disease	Digestive system diseases
WPUKUEMZZRVAKZ-UHFFFAOYSA-N	4	354.47	3.09	3.0	1.0	46.53	5.0	N	0.0	11.05		-0.62	-0.62	NEUTRAL	354.47	2.0	26.0	0.66	354.2064	4.0	1.0	0.0	0.24	2794653	1042479	D004066	Digestive system diseases	EFO:0010282	gastrointestinal disease	Digestive system diseases
XQYZDYMELSJDRZ-UHFFFAOYSA-N	4	339.39	3.86	5.0	0.0	49.81	6.0	N	0.0		6.03	3.08	3.06	NEUTRAL	339.39	3.0	25.0	0.68	339.1471	5.0	0.0	0.0	0.12	2791453	21716	D004066	Digestive system diseases	EFO:0010282	gastrointestinal disease	Digestive system diseases	PAPAVERINE
XVQUOJBERHHONY-UHFFFAOYSA-N	4	141.26	2.34	1.0	1.0	12.03	4.0	N	0.0		10.67	2.32	-0.63	BASE	141.26	0.0	10.0	0.59	141.1517	1.0	1.0	0.0	1.66	2793997	1078590	D004066	Digestive system diseases	EFO:0010282	gastrointestinal disease	Digestive system diseases
YBCNXCRZPWQOBR-WVHCHWADSA-N	4	360.47	2.23	4.0	1.0	59.06	7.0	N	0.0			-1.94	-1.94	NEUTRAL	360.47	1.0	26.0	0.46	360.2169	5.0	1.0	0.0	1.0	2792670	1041053	D004066	Digestive system diseases	EFO:0010282	gastrointestinal disease	Digestive system diseases
ZPFXAOWNKLFJDN-UHFFFAOYSA-N	4	281.44	4.57	1.0	0.0	3.24	9.0	N	0.0		10.44	5.46	2.55	BASE	281.44	2.0	21.0	0.65	281.2143	1.0	0.0	0.0	-0.63	2792306	418413	D004066	Digestive system diseases	EFO:0010282	gastrointestinal disease	Digestive system diseases
ZRYHPQCHHOKSMD-UHFFFAOYSA-N	4	317.5	2.85	2.0	1.0	23.47	4.0	N	0.0	13.51	4.95	-0.99	-0.99	NEUTRAL	317.5	1.0	23.0	0.86	317.2587	3.0	1.0	0.0	-0.09	2794655	675276	D004066	Digestive system diseases	EFO:0010282	gastrointestinal disease	Digestive system diseases
AGOYDEPGAOXOCK-KCBOHYOISA-N	4	747.96	2.44	14.0	4.0	182.91	8.0	N	2.0	12.46	8.38	3.24	2.22	NEUTRAL	747.96	0.0	52.0	0.27	747.4769	14.0	4.0	2.0	1.77	1343640	570147	D004381	Duodenal Ulcer	EFO:0004607	duodenal ulcer	Digestive system diseases	CLARITHROMYCIN
AQIXAKUUQRKLND-UHFFFAOYSA-N	4	252.35	0.6	4.0	3.0	88.89	5.0	N	0.0	13.38	6.91	-0.11	-0.22	NEUTRAL	252.35	1.0	17.0	0.23	252.1157	6.0	3.0	0.0	-1.18	1343959	1620	D004381	Duodenal Ulcer	EFO:0004607	duodenal ulcer	Digestive system diseases	CIMETIDINE
GGWBHVILAJZWKJ-UHFFFAOYSA-N	4	314.41	1.46	7.0	2.0	83.58	10.0	N	0.0		7.8	0.99	0.45	NEUTRAL	350.87	1.0	21.0	0.38	314.1413	7.0	2.0	0.0	-1.29	1343933	1382812	D004381	Duodenal Ulcer	EFO:0004607	duodenal ulcer	Digestive system diseases
KRCQSTCYZUOBHN-UHFFFAOYSA-N	4	359.45	2.99	5.0	1.0	83.09	8.0	N	0.0	9.35	4.24	2.09	2.09	NEUTRAL	381.43	3.0	25.0	0.49	359.1304	6.0	1.0	0.0	-0.57	1343953	674881	D004381	Duodenal Ulcer	EFO:0004607	duodenal ulcer	Digestive system diseases	RABEPRAZOLE SODIUM
KWORUUGOSLYAGD-YPPDDXJESA-N	4	345.42	2.9	5.0	1.0	83.09	5.0	N	0.0	9.68	4.77	2.43	2.43	NEUTRAL	713.14	3.0	24.0	0.72	345.1147	6.0	1.0	0.0	-0.69	1343932	1418084	D004381	Duodenal Ulcer	EFO:0004607	duodenal ulcer	Digestive system diseases
LSQZJLSUYDQPKJ-NJBDSQKTSA-N	4	365.41	0.02	6.0	4.0	132.96	4.0	N	0.0	3.23	7.22	-2.31	-2.67	ACID	365.41	1.0	25.0	0.55	365.1045	8.0	5.0	0.0	0.94	1343581	143284	D004381	Duodenal Ulcer	EFO:0004607	duodenal ulcer	Digestive system diseases	AMOXICILLIN
MJIHNNLFOKEZEW-RUZDIDTESA-N	4	369.37	3.52	4.0	1.0	73.86	5.0	N	0.0	9.35	4.16	3.03	3.03	NEUTRAL	369.37	3.0	25.0	0.7	369.0759	5.0	1.0	0.0	-0.96	1344922	675812	D004381	Duodenal Ulcer	EFO:0004607	duodenal ulcer	Digestive system diseases	DEXLANSOPRAZOLE
NCGHIAKEJNQSMS-QLGOZJDFSA-N	4	345.42	2.9	5.0	1.0	83.09	5.0	N	0.0	9.68	4.77	2.43	2.43	NEUTRAL	848.51	3.0	24.0	0.72	345.1147	6.0	1.0	0.0	-0.69	1702655	1418091	D004381	Duodenal Ulcer	EFO:0004607	duodenal ulcer	Digestive system diseases
OJLOPKGSLYJEMD-URPKTTJQSA-N	4	382.54	3.95	5.0	2.0	83.83	13.0	N	0.0			3.86	3.86	NEUTRAL	382.54	0.0	27.0	0.29	382.2719	5.0	2.0	0.0	1.41	1344795	22391	D004381	Duodenal Ulcer	EFO:0004607	duodenal ulcer	Digestive system diseases	MISOPROSTOL
RYXPMWYHEBGTRV-JIDHJSLPSA-N	4	345.42	2.9	5.0	1.0	83.09	5.0	N	0.0	9.68	4.77	2.43	2.43	NEUTRAL	367.41	3.0	24.0	0.72	345.1147	6.0	1.0	0.0	-0.69	1344719	674421	D004381	Duodenal Ulcer	EFO:0004607	duodenal ulcer	Digestive system diseases
SGXXNSQHWDMGGP-UHFFFAOYSA-N	4	331.47	1.32	8.0	2.0	83.33	10.0	N	0.0		6.54	0.77	0.72	NEUTRAL	331.47	1.0	21.0	0.38	331.1137	7.0	2.0	0.0	-2.04	1343355	1672366	D004381	Duodenal Ulcer	EFO:0004607	duodenal ulcer	Digestive system diseases	NIZATIDINE
SUBDBMMJDZJVOS-UHFFFAOYSA-N	4	345.42	2.9	5.0	1.0	83.09	5.0	N	0.0	9.68	4.77	2.43	2.43	NEUTRAL	345.42	3.0	24.0	0.72	345.1147	6.0	1.0	0.0	-0.69	1344014	419601	D004381	Duodenal Ulcer	EFO:0004607	duodenal ulcer	Digestive system diseases	OMEPRAZOLE
VAOCPAMSLUNLGC-UHFFFAOYSA-N	4	171.16	0.09	5.0	1.0	81.19	3.0	N	0.0		3.03	-0.46	-0.46	NEUTRAL	171.16	1.0	12.0	0.52	171.0644	6.0	1.0	0.0	-1.67	1344055	27912	D004381	Duodenal Ulcer	EFO:0004607	duodenal ulcer	Digestive system diseases	METRONIDAZOLE
WXOMTJVVIMOXJL-BOBFKVMVSA-A	4	2072.71													2469.04				2071.5067					1343954	2197651	D004381	Duodenal Ulcer	EFO:0004607	duodenal ulcer	Digestive system diseases
XMEVHPAGJVLHIG-FMZCEJRJSA-N	4	444.44	-0.21	9.0	6.0	181.62	2.0	N	1.0	2.91	8.81	-3.47	-3.7	ZWITTERION	480.9	1.0	32.0	0.34	444.1533	10.0	7.0	1.0	1.7	1343857	455284	D004381	Duodenal Ulcer	EFO:0004607	duodenal ulcer	Digestive system diseases
XUFQPHANEAPEMJ-UHFFFAOYSA-N	4	337.46	-0.77	6.0	4.0	175.83	7.0	N	0.0	9.29	8.38	-1.95	-2.67	NEUTRAL	337.46	1.0	20.0	0.29	337.0449	9.0	8.0	1.0	-1.83	1344075	78303	D004381	Duodenal Ulcer	EFO:0004607	duodenal ulcer	Digestive system diseases	FAMOTIDINE
ITRJWOMZKQRYTA-RFZYENFJSA-N	4	402.49	2.56	6.0	1.0	97.74	3.0	N	0.0	12.6		2.1	2.1	NEUTRAL	402.49	0.0	29.0	0.73	402.2042	6.0	1.0	0.0	1.96	1344638	487711	D004751	Enteritis	MONDO:0043579	enteritis	Digestive system diseases	CORTISONE ACETATE
AUODDLQVRAJAJM-XJQDNNTCSA-N	4	424.99	0.39	7.0	4.0	102.26	7.0	N	0.0	12.41	7.55	1.04	0.65	NEUTRAL	461.45	0.0	27.0	0.44	424.1799	7.0	4.0	0.0	0.6	1344388	674539	D004761	Digestive system diseases, Pseudomembranous	EFO:1001314	pseudomembranous enterocolitis	Digestive system diseases
LFZGYTBWUHCAKF-DCNJEFSFSA-N	4	406.55	-0.86	8.0	5.0	122.49	7.0	N	0.0	12.37	7.97	-0.32	-0.99	NEUTRAL	461.02	0.0	27.0	0.37	406.2138	8.0	5.0	0.0	0.64	1344167	2197422	D004761	Digestive system diseases, Pseudomembranous	EFO:1001314	pseudomembranous enterocolitis	Digestive system diseases
UFUVLHLTWXBHGZ-MGZQPHGTSA-N	4	504.97	0.51	8.0	5.0	148.79	9.0	N	1.0	0.71	7.55	-0.57	-2.35	ACID	504.97	0.0	31.0	0.22	504.1462	10.0	5.0	1.0	0.83	1343138	1673803	D004761	Digestive system diseases, Pseudomembranous	EFO:1001314	pseudomembranous enterocolitis	Digestive system diseases
KGWDUNBJIMUFAP-KVVVOXFISA-N	4	343.55													343.55				343.3086					1344611	2197400	D004932	Esophageal and Gastric Varices	EFO:0009545	esophageal varices	Digestive system diseases
CGJRLPRCWSHOFU-UHFFFAOYSA-N	4	383.38	2.88	6.0	1.0	92.32	7.0	N	0.0	9.54	3.55	2.18	2.17	NEUTRAL	423.37	3.0	26.0	0.63	383.0751	7.0	1.0	0.0	-0.88	1344215	2197430	D004941	Esophagitis	HP:0100633	Esophagitis	Digestive system diseases
KWORUUGOSLYAGD-YPPDDXJESA-N	4	345.42	2.9	5.0	1.0	83.09	5.0	N	0.0	9.68	4.77	2.43	2.43	NEUTRAL	713.14	3.0	24.0	0.72	345.1147	6.0	1.0	0.0	-0.69	1343932	1418084	D004941	Esophagitis	HP:0100633	Esophagitis	Digestive system diseases
MJIHNNLFOKEZEW-RUZDIDTESA-N	4	369.37	3.52	4.0	1.0	73.86	5.0	N	0.0	9.35	4.16	3.03	3.03	NEUTRAL	369.37	3.0	25.0	0.7	369.0759	5.0	1.0	0.0	-0.96	1344922	675812	D004941	Esophagitis	HP:0100633	Esophagitis	Digestive system diseases	DEXLANSOPRAZOLE
SGXXNSQHWDMGGP-UHFFFAOYSA-N	4	331.47	1.32	8.0	2.0	83.33	10.0	N	0.0		6.54	0.77	0.72	NEUTRAL	331.47	1.0	21.0	0.38	331.1137	7.0	2.0	0.0	-2.04	1343355	1672366	D004941	Esophagitis	HP:0100633	Esophagitis	Digestive system diseases	NIZATIDINE
SUBDBMMJDZJVOS-UHFFFAOYSA-N	4	345.42	2.9	5.0	1.0	83.09	5.0	N	0.0	9.68	4.77	2.43	2.43	NEUTRAL	345.42	3.0	24.0	0.72	345.1147	6.0	1.0	0.0	-0.69	1344014	419601	D004941	Esophagitis	HP:0100633	Esophagitis	Digestive system diseases	OMEPRAZOLE
XUFQPHANEAPEMJ-UHFFFAOYSA-N	4	337.46	-0.77	6.0	4.0	175.83	7.0	N	0.0	9.29	8.38	-1.95	-2.67	NEUTRAL	337.46	1.0	20.0	0.29	337.0449	9.0	8.0	1.0	-1.83	1344075	78303	D004941	Esophagitis	HP:0100633	Esophagitis	Digestive system diseases	FAMOTIDINE
AQIXAKUUQRKLND-UHFFFAOYSA-N	4	252.35	0.6	4.0	3.0	88.89	5.0	N	0.0	13.38	6.91	-0.11	-0.22	NEUTRAL	252.35	1.0	17.0	0.23	252.1157	6.0	3.0	0.0	-1.18	1343959	1620	D005764	Gastroesophageal Reflux	EFO:0003948	gastroesophageal reflux disease	Digestive system diseases	CIMETIDINE
BFDBKMOZYNOTPK-UHFFFAOYSA-N	4	345.4	2.65	5.0	1.0	63.99	5.0	N	0.0		8.94	2.03	0.49	BASE	345.4	3.0	24.0	0.77	345.0947	5.0	1.0	0.0	-1.34	3132667	1363360	D005764	Gastroesophageal Reflux	EFO:0003948	gastroesophageal reflux disease	Digestive system diseases
CGJRLPRCWSHOFU-UHFFFAOYSA-N	4	383.38	2.88	6.0	1.0	92.32	7.0	N	0.0	9.54	3.55	2.18	2.17	NEUTRAL	423.37	3.0	26.0	0.63	383.0751	7.0	1.0	0.0	-0.88	1344215	2197430	D005764	Gastroesophageal Reflux	EFO:0003948	gastroesophageal reflux disease	Digestive system diseases
DGMKFQYCZXERLX-UHFFFAOYSA-N	4	334.42	2.3	3.0	2.0	86.71	10.0	N	0.0	4.42		2.14	-0.73	ACID	334.42	1.0	24.0	0.69	334.1893	6.0	2.0	0.0	-0.65	1699201	153476	D005764	Gastroesophageal Reflux	EFO:0003948	gastroesophageal reflux disease	Digestive system diseases	PROGLUMIDE
IQPSEEYGBUAQFF-UHFFFAOYSA-N	4	383.38	2.88	6.0	1.0	92.32	7.0	N	0.0	9.54	3.55	2.18	2.17	NEUTRAL	383.38	3.0	26.0	0.63	383.0751	7.0	1.0	0.0	-0.88	1700739	419598	D005764	Gastroesophageal Reflux	EFO:0003948	gastroesophageal reflux disease	Digestive system diseases	PANTOPRAZOLE
KRCQSTCYZUOBHN-UHFFFAOYSA-N	4	359.45	2.99	5.0	1.0	83.09	8.0	N	0.0	9.35	4.24	2.09	2.09	NEUTRAL	381.43	3.0	25.0	0.49	359.1304	6.0	1.0	0.0	-0.57	1343953	674881	D005764	Gastroesophageal Reflux	EFO:0003948	gastroesophageal reflux disease	Digestive system diseases	RABEPRAZOLE SODIUM
KWORUUGOSLYAGD-YPPDDXJESA-N	4	345.42	2.9	5.0	1.0	83.09	5.0	N	0.0	9.68	4.77	2.43	2.43	NEUTRAL	713.14	3.0	24.0	0.72	345.1147	6.0	1.0	0.0	-0.69	1343932	1418084	D005764	Gastroesophageal Reflux	EFO:0003948	gastroesophageal reflux disease	Digestive system diseases
MJIHNNLFOKEZEW-RUZDIDTESA-N	4	369.37	3.52	4.0	1.0	73.86	5.0	N	0.0	9.35	4.16	3.03	3.03	NEUTRAL	369.37	3.0	25.0	0.7	369.0759	5.0	1.0	0.0	-0.96	1344922	675812	D005764	Gastroesophageal Reflux	EFO:0003948	gastroesophageal reflux disease	Digestive system diseases	DEXLANSOPRAZOLE
MJIHNNLFOKEZEW-UHFFFAOYSA-N	4	369.37	3.52	4.0	1.0	73.86	5.0	N	0.0	9.35	4.16	3.03	3.03	NEUTRAL	369.37	3.0	25.0	0.7	369.0759	5.0	1.0	0.0	-0.96	1343641	5975	D005764	Gastroesophageal Reflux	EFO:0003948	gastroesophageal reflux disease	Digestive system diseases	LANSOPRAZOLE
NCGHIAKEJNQSMS-QLGOZJDFSA-N	4	345.42	2.9	5.0	1.0	83.09	5.0	N	0.0	9.68	4.77	2.43	2.43	NEUTRAL	848.51	3.0	24.0	0.72	345.1147	6.0	1.0	0.0	-0.69	1702655	1418091	D005764	Gastroesophageal Reflux	EFO:0003948	gastroesophageal reflux disease	Digestive system diseases
OBZHEBDUNPOCJG-WBXJDKIVSA-N	4	570.77	6.83	5.0	2.0	117.97	5.0	N	2.0	4.04		6.3	0.45	ACID	570.77	0.0	41.0	0.35	570.3557	7.0	2.0	2.0	2.77	2793379	454298	D005764	Gastroesophageal Reflux	EFO:0003948	gastroesophageal reflux disease	Digestive system diseases	CARBENOXOLONE
OJLOPKGSLYJEMD-URPKTTJQSA-N	4	382.54	3.95	5.0	2.0	83.83	13.0	N	0.0			3.86	3.86	NEUTRAL	382.54	0.0	27.0	0.29	382.2719	5.0	2.0	0.0	1.41	1344795	22391	D005764	Gastroesophageal Reflux	EFO:0003948	gastroesophageal reflux disease	Digestive system diseases	MISOPROSTOL
RMHMFHUVIITRHF-UHFFFAOYSA-N	4	351.41	1.56	5.0	1.0	68.78	2.0	N	0.0		7.2	0.97	0.76	NEUTRAL	351.41	2.0	26.0	0.89	351.1695	7.0	1.0	0.0	-1.04	2793962	6772	D005764	Gastroesophageal Reflux	EFO:0003948	gastroesophageal reflux disease	Digestive system diseases	PIRENZEPINE
RYXPMWYHEBGTRV-JIDHJSLPSA-N	4	345.42	2.9	5.0	1.0	83.09	5.0	N	0.0	9.68	4.77	2.43	2.43	NEUTRAL	367.41	3.0	24.0	0.72	345.1147	6.0	1.0	0.0	-0.69	1344719	674421	D005764	Gastroesophageal Reflux	EFO:0003948	gastroesophageal reflux disease	Digestive system diseases
SGXXNSQHWDMGGP-UHFFFAOYSA-N	4	331.47	1.32	8.0	2.0	83.33	10.0	N	0.0		6.54	0.77	0.72	NEUTRAL	331.47	1.0	21.0	0.38	331.1137	7.0	2.0	0.0	-2.04	1343355	1672366	D005764	Gastroesophageal Reflux	EFO:0003948	gastroesophageal reflux disease	Digestive system diseases	NIZATIDINE
SUBDBMMJDZJVOS-DEOSSOPVSA-N	4	345.42	2.9	5.0	1.0	83.09	5.0	N	0.0	9.68	4.77	2.43	2.43	NEUTRAL	345.42	3.0	24.0	0.72	345.1147	6.0	1.0	0.0	-0.69	1706400	675271	D005764	Gastroesophageal Reflux	EFO:0003948	gastroesophageal reflux disease	Digestive system diseases
SUBDBMMJDZJVOS-UHFFFAOYSA-N	4	345.42	2.9	5.0	1.0	83.09	5.0	N	0.0	9.68	4.77	2.43	2.43	NEUTRAL	345.42	3.0	24.0	0.72	345.1147	6.0	1.0	0.0	-0.69	1344014	419601	D005764	Gastroesophageal Reflux	EFO:0003948	gastroesophageal reflux disease	Digestive system diseases	OMEPRAZOLE
UIIMBOGNXHQVGW-UHFFFAOYSA-M	4	84.01													84.01				83.9823					1343295	304381	D005764	Gastroesophageal Reflux	EFO:0003948	gastroesophageal reflux disease	Digestive system diseases	SODIUM BICARBONATE
VMXUWOKSQNHOCA-UHFFFAOYSA-N	4	314.41	1.46	7.0	2.0	83.58	10.0	N	0.0		7.8	0.99	0.45	NEUTRAL	314.41	1.0	21.0	0.38	314.1413	7.0	2.0	0.0	-1.29	1703605	1153672	D005764	Gastroesophageal Reflux	EFO:0003948	gastroesophageal reflux disease	Digestive system diseases	RANITIDINE
WXOMTJVVIMOXJL-BOBFKVMVSA-A	4	2072.71													2469.04				2071.5067					1343954	2197651	D005764	Gastroesophageal Reflux	EFO:0003948	gastroesophageal reflux disease	Digestive system diseases
XAUTYMZTJWXZHZ-UHFFFAOYSA-K	4	314.41	1.46	7.0	2.0	83.58	10.0	N	0.0		7.8	0.99	0.45	NEUTRAL	712.49	1.0	21.0	0.38	314.1413	7.0	2.0	0.0	-1.29	1343151	1383722	D005764	Gastroesophageal Reflux	EFO:0003948	gastroesophageal reflux disease	Digestive system diseases
XUFQPHANEAPEMJ-UHFFFAOYSA-N	4	337.46	-0.77	6.0	4.0	175.83	7.0	N	0.0	9.29	8.38	-1.95	-2.67	NEUTRAL	337.46	1.0	20.0	0.29	337.0449	9.0	8.0	1.0	-1.83	1344075	78303	D005764	Gastroesophageal Reflux	EFO:0003948	gastroesophageal reflux disease	Digestive system diseases	FAMOTIDINE
YREYEVIYCVEVJK-UHFFFAOYSA-N	4	359.45	2.99	5.0	1.0	83.09	8.0	N	0.0	9.35	4.24	2.09	2.09	NEUTRAL	359.45	3.0	25.0	0.49	359.1304	6.0	1.0	0.0	-0.57	2793354	222203	D005764	Gastroesophageal Reflux	EFO:0003948	gastroesophageal reflux disease	Digestive system diseases	RABEPRAZOLE
CEFJVGZHQAGLHS-UHFFFAOYSA-N	4	510.37	5.67	5.0	3.0	88.05	5.0	N	2.0	10.34	5.85	4.39	4.38	NEUTRAL	510.37	4.0	33.0	0.32	509.0863	7.0	3.0	2.0	-1.53	3132686	2294618	D046152	Gastrointestinal Stromal Tumors	MONDO:0011719	gastrointestinal stromal tumor	Digestive system diseases
DWYRIWUZIJHQKQ-SANMLTNESA-N	4	498.57	2.61	10.0	1.0	106.29	5.0	N	0.0		8.52	3.26	2.12	BASE	498.57	5.0	37.0	0.39	498.2404	10.0	2.0	0.0	-1.68	3132601	2282945	D046152	Gastrointestinal Stromal Tumors	MONDO:0011719	gastrointestinal stromal tumor	Digestive system diseases	AVAPRITINIB
LBWFXVZLPYTWQI-IPOVEDGCSA-N	4	398.48	3.33	3.0	3.0	77.23	7.0	N	0.0	11.46	9.04	2.93	1.28	BASE	532.57	2.0	29.0	0.63	398.2118	6.0	3.0	0.0	-1.21	1343773	450864	D046152	Gastrointestinal Stromal Tumors	MONDO:0011719	gastrointestinal stromal tumor	Digestive system diseases	SUNITINIB MALATE
KJBLQGHJOCAOJP-UHFFFAOYSA-N	4	299.8	2.0	4.0	2.0	67.59	7.0	N	0.0		9.04	1.4	-0.25	BASE	354.28	1.0	20.0	0.76	299.1401	5.0	3.0	0.0	-1.54	1344810	674891	D018589	Gastroparesis	EFO:1000948	gastroparesis	Digestive system diseases
AKUJBENLRBOFTD-QZIXMDIESA-N	4	434.5	2.47	6.0	2.0	100.9	3.0	N	0.0	12.44		2.12	2.12	NEUTRAL	434.5	0.0	31.0	0.66	434.2105	6.0	2.0	0.0	2.0	1344293	674489	D006484	Hemorrhoids	EFO:0009552	hemorrhoid	Digestive system diseases
AKUJBENLRBOFTD-RPRRAYFGSA-N	4	434.5	2.47	6.0	2.0	100.9	3.0	N	0.0	12.44		2.12	2.12	NEUTRAL	434.5	0.0	31.0	0.66	434.2105	6.0	2.0	0.0	2.0	1344659	954312	D006484	Hemorrhoids	EFO:0009552	hemorrhoid	Digestive system diseases	DEXAMETHASONE ACETATE
ALEXXDVDDISNDU-JZYPGELDSA-N	4	404.5	2.35	6.0	2.0	100.9	3.0	N	0.0	12.61		1.72	1.72	NEUTRAL	404.5	0.0	29.0	0.7	404.2199	6.0	2.0	0.0	2.17	1343865	150313	D006484	Hemorrhoids	EFO:0009552	hemorrhoid	Digestive system diseases	HYDROCORTISONE ACETATE
BLFLLBZGZJTVJG-UHFFFAOYSA-N	4	165.19	1.45	3.0	1.0	52.32	2.0	Y	0.0		2.78	1.5	1.5	NEUTRAL	165.19	1.0	12.0	0.53	165.079	3.0	2.0	0.0	-0.42	1700668	16735	D006484	Hemorrhoids	EFO:0009552	hemorrhoid	Digestive system diseases	BENZOCAINE
CIWBQSYVNNPZIQ-XYWKZLDCSA-N	4	504.6	3.82	7.0	1.0	106.97	6.0	N	1.0	13.61		3.96	3.96	NEUTRAL	504.6	0.0	36.0	0.55	504.2523	7.0	1.0	1.0	1.75	1343300	674335	D006484	Hemorrhoids	EFO:0009552	hemorrhoid	Digestive system diseases	BETAMETHASONE DIPROPIONATE
DLVOSEUFIRPIRM-KAQKJVHQSA-N	4	486.65	4.3	6.0	2.0	100.9	6.0	N	0.0	12.61		4.02	4.02	NEUTRAL	486.65	0.0	35.0	0.54	486.2981	6.0	2.0	0.0	1.62	1344409	439720	D006484	Hemorrhoids	EFO:0009552	hemorrhoid	Digestive system diseases
DQKXQSGTHWVTAD-UHFFFAOYSA-N	4	293.41	2.97	4.0	0.0	30.93	9.0	N	0.0		7.06	2.84	2.68	NEUTRAL	293.41	1.0	21.0	0.66	293.1991	4.0	0.0	0.0	-1.11	2793995	209224	D006484	Hemorrhoids	EFO:0009552	hemorrhoid	Digestive system diseases	PRAMOXINE
FAOZLTXFLGPHNG-KNAQIMQKSA-N	4	376.47	2.92	4.0	2.0	74.6	1.0	N	0.0	12.65		2.42	2.42	NEUTRAL	376.47	0.0	27.0	0.74	376.205	4.0	2.0	0.0	2.12	1343503	674551	D006484	Hemorrhoids	EFO:0009552	hemorrhoid	Digestive system diseases	FLUOROMETHOLONE
FEBLZLNTKCEFIT-VSXGLTOVSA-N	4	452.49	2.37	6.0	2.0	93.06	2.0	N	0.0	13.38		1.6	1.6	NEUTRAL	452.49	0.0	32.0	0.67	452.201	6.0	2.0	0.0	2.05	1343120	105252	D006484	Hemorrhoids	EFO:0009552	hemorrhoid	Digestive system diseases	FLUOCINOLONE ACETONIDE
FZCHYNWYXKICIO-FZNHGJLXSA-N	4	446.58	3.52	6.0	2.0	100.9	6.0	N	0.0	13.75		3.31	3.31	NEUTRAL	446.58	0.0	32.0	0.61	446.2668	6.0	2.0	0.0	2.05	1344677	674513	D006484	Hemorrhoids	EFO:0009552	hemorrhoid	Digestive system diseases	HYDROCORTISONE VALERATE
GAKMQHDJQHZUTJ-ULHLPKEOSA-N	4	376.47	2.64	4.0	2.0	74.6	2.0	N	0.0	13.84		1.97	1.97	NEUTRAL	376.47	0.0	27.0	0.78	376.205	4.0	2.0	0.0	2.26	1700742	421059	D006484	Hemorrhoids	EFO:0009552	hemorrhoid	Digestive system diseases
GFNANZIMVAIWHM-OBYCQNJPSA-N	4	394.44	0.62	6.0	4.0	115.06	2.0	N	0.0	11.75		0.24	0.24	NEUTRAL	394.44	0.0	28.0	0.55	394.1792	6.0	4.0	0.0	2.1	1344367	381691	D006484	Hemorrhoids	EFO:0009552	hemorrhoid	Digestive system diseases	TRIAMCINOLONE
GKCBAIGFKIBETG-UHFFFAOYSA-N	4	264.37	2.62	4.0	1.0	41.57	8.0	N	0.0		8.42	2.79	1.74	NEUTRAL	264.37	1.0	19.0	0.58	264.1838	4.0	1.0	0.0	-0.97	1343441	32027	D006484	Hemorrhoids	EFO:0009552	hemorrhoid	Digestive system diseases	TETRACAINE
HHZQLQREDATOBM-CODXZCKSSA-M	4	462.54	2.2	7.0	3.0	138.2	6.0	N	0.0	3.66		1.54	-1.78	ACID	484.52	0.0	33.0	0.51	462.2254	8.0	3.0	0.0	1.79	1344612	674446	D006484	Hemorrhoids	EFO:0009552	hemorrhoid	Digestive system diseases	HYDROCORTISONE SODIUM SUCCINATE
HSUGRBWQSSZJOP-RTWAWAEBSA-N	4	414.53	3.37	6.0	0.0	59.08	6.0	N	0.0	12.86	8.18	2.73	1.89	NEUTRAL	414.53	2.0	29.0	0.68	414.1613	6.0	0.0	0.0	-0.13	2791410	1278	D006484	Hemorrhoids	EFO:0009552	hemorrhoid	Digestive system diseases	DILTIAZEM
HUMXXHTVHHLNRO-KAJVQRHHSA-N	4	458.6	3.54	6.0	2.0	100.9	4.0	N	0.0	12.61		3.45	3.45	NEUTRAL	458.6	0.0	33.0	0.63	458.2668	6.0	2.0	0.0	1.81	1343996	674860	D006484	Hemorrhoids	EFO:0009552	hemorrhoid	Digestive system diseases
IVHBBMHQKZBJEU-UHFFFAOYSA-N	4	343.47	3.49	4.0	1.0	54.46	10.0	N	0.0		9.04	3.7	2.05	BASE	379.93	2.0	25.0	0.67	343.226	5.0	1.0	0.0	-1.53	1344018	674563	D006484	Hemorrhoids	EFO:0009552	hemorrhoid	Digestive system diseases	DIBUCAINE HYDROCHLORIDE
JYGXADMDTFJGBT-VWUMJDOOSA-N	4	362.47	1.78	5.0	3.0	94.83	2.0	N	0.0	12.59		1.28	1.28	NEUTRAL	362.47	0.0	26.0	0.7	362.2093	5.0	3.0	0.0	2.41	1343850	374052	D006484	Hemorrhoids	EFO:0009552	hemorrhoid	Digestive system diseases	HYDROCORTISONE
LRJOMUJRLNCICJ-JZYPGELDSA-N	4	402.49	2.13	6.0	2.0	100.9	3.0	N	0.0	12.61		1.71	1.71	NEUTRAL	402.49	0.0	29.0	0.7	402.2042	6.0	2.0	0.0	2.32	1343831	182546	D006484	Hemorrhoids	EFO:0009552	hemorrhoid	Digestive system diseases	PREDNISOLONE ACETATE
MFDFERRIHVXMIY-UHFFFAOYSA-N	4	236.31	1.77	4.0	1.0	55.56	6.0	N	0.0		8.96	1.88	0.31	BASE	236.31	1.0	17.0	0.6	236.1525	4.0	2.0	0.0	-0.84	2793964	16581	D006484	Hemorrhoids	EFO:0009552	hemorrhoid	Digestive system diseases	PROCAINE
MOYKHGMNXAOIAT-JGWLITMVSA-N	4	236.14	-1.06	8.0	0.0	123.2	4.0	N	0.0			-0.01	-0.01	NEUTRAL	236.14	0.0	16.0	0.45	236.0281	10.0	0.0	0.0	-0.02	1343864	556	D006484	Hemorrhoids	EFO:0009552	hemorrhoid	Digestive system diseases	ISOSORBIDE DINITRATE
NNJVILVZKWQKPM-UHFFFAOYSA-N	4	234.34	2.58	2.0	1.0	32.34	5.0	N	0.0	13.78	7.75	2.84	2.33	NEUTRAL	234.34	1.0	17.0	0.85	234.1732	3.0	1.0	0.0	-1.69	1344559	6723	D006484	Hemorrhoids	EFO:0009552	hemorrhoid	Digestive system diseases	LIDOCAINE
NOOLISFMXDJSKH-UHFFFAOYSA-N	4	156.27	2.44	1.0	1.0	20.23	1.0	Y	0.0			2.66	2.66	NEUTRAL	156.27	0.0	11.0	0.62	156.1514	1.0	1.0	0.0	1.86	1344549	425650	D006484	Hemorrhoids	EFO:0009552	hemorrhoid	Digestive system diseases	MENTHOL
OCYSGIYOVXAGKQ-FVGYRXGTSA-N	4	167.21	0.65	3.0	3.0	52.49	3.0	Y	0.0	9.07	9.69	-0.07	-1.35	BASE	203.67	1.0	12.0	0.62	167.0946	3.0	3.0	0.0	0.74	1344906	674290	D006484	Hemorrhoids	EFO:0009552	hemorrhoid	Digestive system diseases	PHENYLEPHRINE HYDROCHLORIDE
OIGNJSKKLXVSLS-VWUMJDOOSA-N	4	360.45	1.56	5.0	3.0	94.83	2.0	N	0.0	12.59		1.27	1.27	NEUTRAL	360.45	0.0	26.0	0.69	360.1937	5.0	3.0	0.0	2.57	1344057	27370	D006484	Hemorrhoids	EFO:0009552	hemorrhoid	Digestive system diseases	PREDNISOLONE
PEDCQBHIVMGVHV-UHFFFAOYSA-N	4	92.09	-1.67	3.0	3.0	60.69	2.0	N	0.0	13.61		-1.84	-1.84	NEUTRAL	92.09	0.0	6.0	0.38	92.0473	3.0	3.0	0.0	1.06	1343870	31422	D006484	Hemorrhoids	EFO:0009552	hemorrhoid	Digestive system diseases	GLYCERIN
PLCQGRYPOISRTQ-FCJDYXGNSA-L	4	472.45	2.01	6.0	4.0	141.36	4.0	N	0.0	1.18		1.56	-2.01	ACID	516.41	0.0	32.0	0.46	472.1662	8.0	4.0	0.0	2.02	1344178	1337005	D006484	Hemorrhoids	EFO:0009552	hemorrhoid	Digestive system diseases
PLCQGRYPOISRTQ-LWCNAHDDSA-L	4	472.45	2.01	6.0	4.0	141.36	4.0	N	0.0	1.18		1.56	-2.01	ACID	516.41	0.0	32.0	0.46	472.1662	8.0	4.0	0.0	2.02	1344294	674713	D006484	Hemorrhoids	EFO:0009552	hemorrhoid	Digestive system diseases
PUFQVTATUTYEAL-UHFFFAOYSA-N	4	343.47	3.49	4.0	1.0	54.46	10.0	N	0.0		9.04	3.7	2.05	BASE	343.47	2.0	25.0	0.67	343.226	5.0	1.0	0.0	-1.53	1703000	147956	D006484	Hemorrhoids	EFO:0009552	hemorrhoid	Digestive system diseases	DIBUCAINE
RNWHGQJWIACOKP-UHFFFAOYSA-N	4	81.39													81.39				79.9241					1344244	2196851	D006484	Hemorrhoids	EFO:0009552	hemorrhoid	Digestive system diseases
RYJIRNNXCHOUTQ-OJJGEMKLSA-L	4	442.45	1.9	6.0	4.0	141.36	4.0	N	0.0	1.18		1.15	-2.42	ACID	486.41	0.0	30.0	0.48	442.1757	8.0	4.0	0.0	2.19	1343405	674919	D006484	Hemorrhoids	EFO:0009552	hemorrhoid	Digestive system diseases
SNHRLVCMMWUAJD-SUYDQAKGSA-N	4	476.59	3.64	6.0	2.0	100.9	6.0	N	0.0	13.41		3.71	3.71	NEUTRAL	476.59	0.0	34.0	0.57	476.2574	6.0	2.0	0.0	2.01	1344538	419410	D006484	Hemorrhoids	EFO:0009552	hemorrhoid	Digestive system diseases
SNIOPGDIGTZGOP-UHFFFAOYSA-N	4	227.08	-1.02	9.0	0.0	157.11	8.0	N	0.0			0.26	0.26	NEUTRAL	227.08	0.0	15.0	0.37	227.0026	12.0	0.0	1.0	-0.04	1344306	37493	D006484	Hemorrhoids	EFO:0009552	hemorrhoid	Digestive system diseases
SOQJPQZCPBDOMF-YCUXZELOSA-N	4	496.58	3.76	6.0	2.0	100.9	4.0	N	0.0	13.41		4.18	4.18	NEUTRAL	496.58	1.0	36.0	0.62	496.2261	6.0	2.0	0.0	1.74	1344911	674327	D006484	Hemorrhoids	EFO:0009552	hemorrhoid	Digestive system diseases
SYCBXBCPLUFJID-UHFFFAOYSA-N	4	293.41	2.97	4.0	0.0	30.93	9.0	N	0.0		7.06	2.84	2.68	NEUTRAL	329.87	1.0	21.0	0.66	293.1991	4.0	0.0	0.0	-1.11	1343666	675122	D006484	Hemorrhoids	EFO:0009552	hemorrhoid	Digestive system diseases	PRAMOXINE HYDROCHLORIDE
TZIZWYVVGLXXFV-FLRHRWPCSA-N	4	532.65	4.41	7.0	1.0	99.13	4.0	N	1.0	13.61		4.12	4.12	NEUTRAL	532.65	0.0	38.0	0.54	532.2836	7.0	1.0	1.0	1.69	1343507	674829	D006484	Hemorrhoids	EFO:0009552	hemorrhoid	Digestive system diseases
UREBDLICKHMUKA-CXSFZGCWSA-N	4	392.47	1.9	5.0	3.0	94.83	2.0	N	0.0	12.42		1.68	1.68	NEUTRAL	392.47	0.0	28.0	0.67	392.1999	5.0	3.0	0.0	2.21	1344337	365281	D006484	Hemorrhoids	EFO:0009552	hemorrhoid	Digestive system diseases	DEXAMETHASONE
UREBDLICKHMUKA-DVTGEIKXSA-N	4	392.47	1.9	5.0	3.0	94.83	2.0	N	0.0	12.42		1.68	1.68	NEUTRAL	392.47	0.0	28.0	0.67	392.1999	5.0	3.0	0.0	2.21	1343565	27152	D006484	Hemorrhoids	EFO:0009552	hemorrhoid	Digestive system diseases	BETAMETHASONE
WJOHZNCJWYWUJD-IUGZLZTKSA-N	4	494.53	2.94	7.0	1.0	99.13	3.0	N	0.0	13.58		2.05	2.05	NEUTRAL	494.53	0.0	35.0	0.6	494.2116	7.0	1.0	0.0	1.9	1344076	419542	D006484	Hemorrhoids	EFO:0009552	hemorrhoid	Digestive system diseases	FLUOCINONIDE
XGMPVBXKDAHORN-RBWIMXSLSA-N	4	478.51	1.76	8.0	2.0	127.2	4.0	N	0.0	11.73		1.12	1.12	NEUTRAL	478.51	0.0	34.0	0.59	478.2003	8.0	2.0	0.0	2.05	1344251	674400	D006484	Hemorrhoids	EFO:0009552	hemorrhoid	Digestive system diseases
YRFXGQHBPBMFHW-SBTZIJSASA-N	4	418.51	3.49	5.0	1.0	80.67	2.0	N	0.0	13.64		2.86	2.86	NEUTRAL	418.51	0.0	30.0	0.69	418.2156	5.0	1.0	0.0	2.05	1343771	675015	D006484	Hemorrhoids	EFO:0009552	hemorrhoid	Digestive system diseases
NZCRJKRKKOLAOJ-XRCRFVBUSA-N	4	785.89	6.16	13.0	5.0	198.38	2.0	N	3.0	6.42	5.88	4.59	3.93	ACID	785.89	4.0	57.0	0.11	785.3524	14.0	5.0	3.0	1.64	1343675	466768	D006501	Hepatic Encephalopathy	HP:0001399	Hepatic failure	Digestive system diseases	RIFAXIMIN
JTEGQNOMFQHVDC-NKWVEPMBSA-N	4	229.26	-0.59	7.0	2.0	90.37	2.0	N	0.0			-1.1	-1.1	NEUTRAL	229.26	1.0	15.0	0.7	229.0521	6.0	3.0	0.0	1.46	1344547	33986	D006505	Hepatitis	HP:0012115	Hepatitis	Digestive system diseases	LAMIVUDINE
BENFXAYNYRLAIU-QSVFAHTRSA-N	4	1227.4													1227.4				1226.4961					1706074	1407411	D006530	Hepatorenal Syndrome			Digestive system diseases
CPDDZSSEAVLMRY-FEQFWAPWSA-N	4	301.39	2.81	3.0	4.0	85.29	7.0	N	0.0		8.5	2.95	1.84	BASE	417.47	2.0	22.0	0.27	301.1903	6.0	4.0	0.0	-0.54	1344245	940358	D043183	Irritable Bowel Syndrome	EFO:0000555	irritable bowel syndrome	Digestive system diseases	TEGASEROD MALEATE
FNYQZOVOVDSGJH-UHFFFAOYSA-N	4	294.36	2.41	3.0	1.0	53.92	2.0	Y	0.0	13.32	6.81	1.21	1.12	NEUTRAL	330.82	3.0	22.0	0.79	294.1481	5.0	1.0	0.0	-0.77	1344799	674836	D043183	Irritable Bowel Syndrome	EFO:0000555	irritable bowel syndrome	Digestive system diseases	ALOSETRON HYDROCHLORIDE
GUBNMFJOJGDCEL-UHFFFAOYSA-N	4	309.49	4.4	3.0	0.0	29.54	7.0	N	0.0		8.96	4.93	3.36	BASE	345.96	0.0	22.0	0.65	309.2668	3.0	0.0	0.0	0.23	1343131	674430	D043183	Irritable Bowel Syndrome	EFO:0000555	irritable bowel syndrome	Digestive system diseases	DICYCLOMINE HYDROCHLORIDE
KXGCNMMJRFDFNR-WDRJZQOASA-N	4	1526.77													1526.77				1525.3899					1679376	1763646	D043183	Irritable Bowel Syndrome	EFO:0000555	irritable bowel syndrome	Digestive system diseases
QFNHIDANIVGXPE-FNZWTVRRSA-N	4	569.66	4.16	6.0	4.0	164.63	11.0	N	1.0	3.67	7.99	1.34	1.3	ACID	569.66	4.0	42.0	0.21	569.2638	10.0	6.0	2.0	-0.69	1879127	1425665	D043183	Irritable Bowel Syndrome	EFO:0000555	irritable bowel syndrome	Digestive system diseases	ELUXADOLINE
UFUVLHLTWXBHGZ-MGZQPHGTSA-N	4	504.97	0.51	8.0	5.0	148.79	9.0	N	1.0	0.71	7.55	-0.57	-2.35	ACID	504.97	0.0	31.0	0.22	504.1462	10.0	5.0	1.0	0.83	1343138	1673803	D043183	Irritable Bowel Syndrome	EFO:0000555	irritable bowel syndrome	Digestive system diseases
VFRAXTZDILCRKY-OWRGXFNZSA-N	4	1145.07													1217.99				1142.3097					2139044	1763589	D043183	Irritable Bowel Syndrome	EFO:0000555	irritable bowel syndrome	Digestive system diseases	TENAPANOR HYDROCHLORIDE
WGFOBBZOWHGYQH-MXHNKVEKSA-N	4	390.47	4.31	4.0	2.0	83.83	11.0	N	0.0	4.3		4.56	1.6	ACID	390.47	0.0	27.0	0.51	390.2218	5.0	2.0	0.0	1.08	1343679	675085	D043183	Irritable Bowel Syndrome	EFO:0000555	irritable bowel syndrome	Digestive system diseases
FNYLWPVRPXGIIP-UHFFFAOYSA-N	4	253.27	0.83	7.0	3.0	129.62	1.0	N	0.0		1.86	1.11	1.11	NEUTRAL	253.27	3.0	19.0	0.59	253.1076	7.0	6.0	1.0	-0.43	1344621	17411	D008103	Liver Cirrhosis	EFO:0001422	cirrhosis of liver	Digestive system diseases	TRIAMTERENE
IWUCXVSUMQZMFG-AFCXAGJDSA-N	4	244.21	-3.01	8.0	4.0	143.72	3.0	N	0.0	11.88		-2.77	-2.77	NEUTRAL	244.21	1.0	17.0	0.44	244.0808	9.0	5.0	0.0	0.69	1344162	485738	D008103	Liver Cirrhosis	EFO:0001422	cirrhosis of liver	Digestive system diseases	RIBAVIRIN
JZUFKLXOESDKRF-UHFFFAOYSA-N	4	297.75	-0.35	5.0	3.0	118.36	1.0	N	0.0	9.09		-0.58	-0.58	NEUTRAL	297.75	1.0	17.0	0.65	296.9645	7.0	4.0	0.0	-1.23	1344063	2045	D008103	Liver Cirrhosis	EFO:0001422	cirrhosis of liver	Digestive system diseases	HYDROCHLOROTHIAZIDE
ZZUFCTLCJUWOSV-UHFFFAOYSA-N	4	330.75	1.89	5.0	3.0	122.63	5.0	N	0.0	4.25		1.75	-1.25	ACID	330.75	2.0	21.0	0.77	330.0077	7.0	4.0	0.0	-1.77	1343559	2046	D008103	Liver Cirrhosis	EFO:0001422	cirrhosis of liver	Digestive system diseases	FUROSEMIDE
RUDATBOHQWOJDD-UZVSRGJWSA-N	4	392.58	4.48	3.0	3.0	77.76	4.0	N	0.0	4.6		3.71	0.98	ACID	392.58	0.0	28.0	0.66	392.2927	4.0	3.0	0.0	2.43	1344669	442013	D008105	Liver Cirrhosis, Biliary	EFO:0004267	biliary liver cirrhosis	Digestive system diseases	URSODIOL
WYHIICXRPHEJKI-UHFFFAOYSA-N	4	146.24	-1.92	4.0	4.0	76.1	7.0	N	0.0		9.77	-2.15	-6.3	BASE	219.16	0.0	10.0	0.32	146.1531	4.0	6.0	1.0	-0.09	1344710	2197648	D008105	Liver Cirrhosis, Biliary	EFO:0004267	biliary liver cirrhosis	Digestive system diseases
ZXERDUOLZKYMJM-ZWECCWDJSA-N	4	420.63	5.11	3.0	3.0	77.76	5.0	N	1.0	4.6		4.52	1.79	ACID	420.63	0.0	30.0	0.58	420.324	4.0	3.0	1.0	2.32	1702508	574221	D008105	Liver Cirrhosis, Biliary	EFO:0004267	biliary liver cirrhosis	Digestive system diseases	OBETICHOLIC ACID
RUDATBOHQWOJDD-UZVSRGJWSA-N	4	392.58	4.48	3.0	3.0	77.76	4.0	N	0.0	4.6		3.71	0.98	ACID	392.58	0.0	28.0	0.66	392.2927	4.0	3.0	0.0	2.43	1344669	442013	D008105	Liver Cirrhosis, Biliary	EFO:1001486	primary biliary cirrhosis	Digestive system diseases	URSODIOL
ZXERDUOLZKYMJM-ZWECCWDJSA-N	4	420.63	5.11	3.0	3.0	77.76	5.0	N	1.0	4.6		4.52	1.79	ACID	420.63	0.0	30.0	0.58	420.324	4.0	3.0	1.0	2.32	1702508	574221	D008105	Liver Cirrhosis, Biliary	EFO:1001486	primary biliary cirrhosis	Digestive system diseases	OBETICHOLIC ACID
BHQCQFFYRZLCQQ-OELDTZBJSA-N	4	408.58	3.45	4.0	4.0	97.99	4.0	N	0.0	4.48		2.48	-0.35	ACID	408.58	0.0	29.0	0.57	408.2876	5.0	4.0	0.0	2.78	2138999	343964	D008107	Liver Diseases	EFO:0001421	liver disease	Digestive system diseases	CHOLIC ACID
GHUUBYQTCDQWRA-UHFFFAOYSA-N	4	356.45	3.16	5.0	1.0	68.29	7.0	N	0.0	6.66	5.6	3.33	2.74	NEUTRAL	392.91	2.0	25.0	0.83	356.1195	5.0	1.0	0.0	-0.47	1343224	550857	D008107	Liver Diseases	EFO:0001421	liver disease	Digestive system diseases	PIOGLITAZONE HYDROCHLORIDE
IFQSXNOEEPCSLW-DKWTVANSSA-N	4	121.16	-0.67	3.0	3.0	63.32	2.0	N	0.0	2.35	9.05	-2.79	-2.8	ZWITTERION	157.62	0.0	7.0	0.42	121.0197	3.0	3.0	0.0	1.14	1344471	674581	D008107	Liver Diseases	EFO:0001421	liver disease	Digestive system diseases
MISPBGHDNZYFNM-BTJKTKAUSA-N	4	649.67	6.58	9.0	2.0	101.9	7.0	N	2.0	3.5	8.4	4.17	4.14	ACID	765.74	3.0	42.0	0.3	648.1511	9.0	2.0	2.0	-1.55	1702680	1378028	D008107	Liver Diseases	EFO:0001421	liver disease	Digestive system diseases
QDGZDCVAUDNJFG-FXQIFTODSA-N	4	277.28	-0.83	7.0	4.0	130.05	2.0	N	0.0	10.17	0.74	-1.96	-1.96	NEUTRAL	277.28	2.0	20.0	0.53	277.1175	8.0	5.0	0.0	1.03	1343838	33889	D008107	Liver Diseases	EFO:0001421	liver disease	Digestive system diseases	ENTECAVIR
VCMJCVGFSROFHV-WZGZYPNHSA-N	4	519.45	3.04	15.0	1.0	185.44	13.0	N	2.0		3.74	2.65	2.65	NEUTRAL	635.52	2.0	35.0	0.23	519.173	15.0	2.0	2.0	-0.16	1343916	417163	D008107	Liver Diseases	EFO:0001421	liver disease	Digestive system diseases
MIQPIUSUKVNLNT-UHFFFAOYSA-N	4	273.24	2.55	5.0	2.0	100.67	3.0	N	0.0	5.59		3.28	1.69	ACID	273.24	2.0	20.0	0.39	273.0637	6.0	2.0	0.0	-0.51	1345001	267825	D017093	Liver Failure	HP:0001399	Hepatic failure	Digestive system diseases	TOLCAPONE
ATALOFNDEOCMKK-OITMNORJSA-N	4	534.43	4.95	5.0	2.0	83.24	6.0	N	1.0	6.59	3.63	5.22	4.51	NEUTRAL	534.43	3.0	37.0	0.44	534.1502	7.0	2.0	1.0	-0.94	1344597	399361	D009325	Nausea	EFO:0006911	Chemotherapy-induced nausea and vomiting	Digestive system diseases	APREPITANT
CPZBLNMUGSZIPR-NVXWUHKLSA-N	4	296.41	2.66	2.0	0.0	23.55	1.0	Y	0.0		7.97	2.55	1.87	NEUTRAL	296.41	1.0	22.0	0.8	296.1889	3.0	0.0	0.0	0.12	2791436	663629	D009325	Nausea	EFO:0006911	Chemotherapy-induced nausea and vomiting	Digestive system diseases	PALONOSETRON
CYQFCXCEBYINGO-IAGOWNOFSA-N	4	314.47	5.74	2.0	1.0	29.46	4.0	N	1.0	9.34		5.94	5.94	NEUTRAL	314.47	1.0	23.0	0.57	314.2246	2.0	1.0	1.0	2.31	1343972	4496	D009325	Nausea	EFO:0006911	Chemotherapy-induced nausea and vomiting	Digestive system diseases	DRONABINOL
FELGMEQIXOGIFQ-UHFFFAOYSA-N	4	293.37	3.13	4.0	0.0	39.82	2.0	N	0.0		7.34	2.35	2.11	NEUTRAL	293.37	3.0	22.0	0.73	293.1528	4.0	0.0	0.0	-0.54	1343394	3183	D009325	Nausea	EFO:0006911	Chemotherapy-induced nausea and vomiting	Digestive system diseases	ONDANSETRON
FIVSJYGQAIEMOC-ZGNKEGEESA-N	4	500.48	5.73	3.0	2.0	50.36	5.0	N	2.0		8.3	5.0	4.05	NEUTRAL	500.48	2.0	35.0	0.52	500.1898	4.0	2.0	2.0	-0.1	2794663	2039302	D009325	Nausea	EFO:0006911	Chemotherapy-induced nausea and vomiting	Digestive system diseases	ROLAPITANT
GZQWMYVDLCUBQX-WVZIYJGPSA-N	4	500.48	5.73	3.0	2.0	50.36	5.0	N	2.0		8.3	5.0	4.05	NEUTRAL	554.96	2.0	35.0	0.52	500.1898	4.0	2.0	2.0	-0.1	1705111	2039301	D009325	Nausea	EFO:0006911	Chemotherapy-induced nausea and vomiting	Digestive system diseases
LBTQUZNIWCWBNN-UHFFFAOYSA-N	4	688.61	5.74	6.0	1.0	106.03	8.0	N	2.0	0.89	5.48	0.8	2.94	ACID	761.53	3.0	47.0	0.18	688.2249	9.0	1.0	2.0	-0.73	2973275	2197790	D009325	Nausea	EFO:0006911	Chemotherapy-induced nausea and vomiting	Digestive system diseases
MFWNKCLOYSRHCJ-UHFFFAOYSA-N	4	312.42	2.32	4.0	1.0	50.16	2.0	N	0.0		9.0	1.88	0.27	BASE	312.42	2.0	23.0	0.93	312.195	5.0	1.0	0.0	-1.06	1343612	54547	D009325	Nausea	EFO:0006911	Chemotherapy-induced nausea and vomiting	Digestive system diseases	GRANISETRON
OLDRWYVIKMSFFB-SSPJITILSA-N	4	296.41	2.66	2.0	0.0	23.55	1.0	Y	0.0		7.97	2.55	1.87	NEUTRAL	332.88	1.0	22.0	0.8	296.1889	3.0	0.0	0.0	0.12	1344040	551486	D009325	Nausea	EFO:0006911	Chemotherapy-induced nausea and vomiting	Digestive system diseases
QYZRTBKYBJRGJB-UHFFFAOYSA-N	4	312.42	2.32	4.0	1.0	50.16	2.0	N	0.0		9.0	1.88	0.27	BASE	348.88	2.0	23.0	0.93	312.195	5.0	1.0	0.0	-1.06	1344077	699431	D009325	Nausea	EFO:0006911	Chemotherapy-induced nausea and vomiting	Digestive system diseases
UKTAZPQNNNJVKR-KJGYPYNMSA-N	4	324.38	2.52	4.0	1.0	62.4	2.0	N	0.0	12.18	5.68	2.33	2.32	NEUTRAL	324.38	2.0	24.0	0.86	324.1474	5.0	1.0	0.0	0.43	2793345	1543376	D009325	Nausea	EFO:0006911	Chemotherapy-induced nausea and vomiting	Digestive system diseases	DOLASETRON
VRSLTNZJOUZKLX-UHFFFAOYSA-N	4	293.37	3.13	4.0	0.0	39.82	2.0	N	0.0		7.34	2.35	2.11	NEUTRAL	365.86	3.0	22.0	0.73	293.1528	4.0	0.0	0.0	-0.54	1343173	1675783	D009325	Nausea	EFO:0006911	Chemotherapy-induced nausea and vomiting	Digestive system diseases
ZNRGQMMCGHDTEI-ITGUQSILSA-N	4	284.36	2.95	3.0	1.0	45.33	2.0	Y	0.0	12.18	9.34	2.63	0.7	BASE	284.36	2.0	21.0	0.86	284.1525	4.0	1.0	0.0	0.37	1700756	88800	D009325	Nausea	EFO:0006911	Chemotherapy-induced nausea and vomiting	Digestive system diseases	TROPISETRON
ATALOFNDEOCMKK-OITMNORJSA-N	4	534.43	4.95	5.0	2.0	83.24	6.0	N	1.0	6.59	3.63	5.22	4.51	NEUTRAL	534.43	3.0	37.0	0.44	534.1502	7.0	2.0	1.0	-0.94	1344597	399361	D009325	Nausea	HP:0002018	Nausea	Digestive system diseases	APREPITANT
CPZBLNMUGSZIPR-NVXWUHKLSA-N	4	296.41	2.66	2.0	0.0	23.55	1.0	Y	0.0		7.97	2.55	1.87	NEUTRAL	296.41	1.0	22.0	0.8	296.1889	3.0	0.0	0.0	0.12	2791436	663629	D009325	Nausea	HP:0002018	Nausea	Digestive system diseases	PALONOSETRON
CYQFCXCEBYINGO-IAGOWNOFSA-N	4	314.47	5.74	2.0	1.0	29.46	4.0	N	1.0	9.34		5.94	5.94	NEUTRAL	314.47	1.0	23.0	0.57	314.2246	2.0	1.0	1.0	2.31	1343972	4496	D009325	Nausea	HP:0002018	Nausea	Digestive system diseases	DRONABINOL
FELGMEQIXOGIFQ-UHFFFAOYSA-N	4	293.37	3.13	4.0	0.0	39.82	2.0	N	0.0		7.34	2.35	2.11	NEUTRAL	293.37	3.0	22.0	0.73	293.1528	4.0	0.0	0.0	-0.54	1343394	3183	D009325	Nausea	HP:0002018	Nausea	Digestive system diseases	ONDANSETRON
FIVSJYGQAIEMOC-ZGNKEGEESA-N	4	500.48	5.73	3.0	2.0	50.36	5.0	N	2.0		8.3	5.0	4.05	NEUTRAL	500.48	2.0	35.0	0.52	500.1898	4.0	2.0	2.0	-0.1	2794663	2039302	D009325	Nausea	HP:0002018	Nausea	Digestive system diseases	ROLAPITANT
GECBBEABIDMGGL-UHFFFAOYSA-N	4	372.55	6.26	3.0	1.0	46.53	6.0	N	1.0	9.33		6.36	6.35	NEUTRAL	372.55	1.0	27.0	0.6	372.2664	3.0	1.0	1.0	1.72	1343529	1449169	D009325	Nausea	HP:0002018	Nausea	Digestive system diseases	NABILONE
KDLHYOMCWBWLMM-UHFFFAOYSA-N	4	390.96	5.56	2.0	0.0	6.48	5.0	N	1.0		7.71	6.39	5.91	NEUTRAL	481.9	3.0	28.0	0.56	390.1863	2.0	0.0	1.0	-1.46	1343357	2197426	D009325	Nausea	HP:0002018	Nausea	Digestive system diseases
MFWNKCLOYSRHCJ-UHFFFAOYSA-N	4	312.42	2.32	4.0	1.0	50.16	2.0	N	0.0		9.0	1.88	0.27	BASE	312.42	2.0	23.0	0.93	312.195	5.0	1.0	0.0	-1.06	1343612	54547	D009325	Nausea	HP:0002018	Nausea	Digestive system diseases	GRANISETRON
OLDRWYVIKMSFFB-SSPJITILSA-N	4	296.41	2.66	2.0	0.0	23.55	1.0	Y	0.0		7.97	2.55	1.87	NEUTRAL	332.88	1.0	22.0	0.8	296.1889	3.0	0.0	0.0	0.12	1344040	551486	D009325	Nausea	HP:0002018	Nausea	Digestive system diseases
OSASVXMJTNOKOY-UHFFFAOYSA-N	4	177.46	2.13	1.0	1.0	20.23	0.0	Y	0.0	12.59		1.75	1.75	NEUTRAL	177.46	0.0	8.0	0.56	175.9562	1.0	1.0	0.0	0.48	1699504	863857	D009325	Nausea	HP:0002018	Nausea	Digestive system diseases	CHLOROBUTANOL
QYZRTBKYBJRGJB-UHFFFAOYSA-N	4	312.42	2.32	4.0	1.0	50.16	2.0	N	0.0		9.0	1.88	0.27	BASE	348.88	2.0	23.0	0.93	312.195	5.0	1.0	0.0	-1.06	1344077	699431	D009325	Nausea	HP:0002018	Nausea	Digestive system diseases
SPCKHVPPRJWQRZ-UHFFFAOYSA-N	4	255.36	3.35	2.0	0.0	12.47	6.0	N	0.0		8.87	3.65	2.17	BASE	447.48	2.0	19.0	0.78	255.1623	2.0	0.0	0.0	-0.52	1344509	675040	D009325	Nausea	HP:0002018	Nausea	Digestive system diseases
STECJAGHUSJQJN-FWXGHANASA-N	4	303.36	0.92	5.0	1.0	62.3	4.0	N	0.0		6.95	0.89	0.76	NEUTRAL	303.36	1.0	22.0	0.66	303.1471	5.0	1.0	0.0	1.36	1344194	579689	D009325	Nausea	HP:0002018	Nausea	Digestive system diseases
UKTAZPQNNNJVKR-KJGYPYNMSA-N	4	324.38	2.52	4.0	1.0	62.4	2.0	N	0.0	12.18	5.68	2.33	2.32	NEUTRAL	324.38	2.0	24.0	0.86	324.1474	5.0	1.0	0.0	0.43	2793345	1543376	D009325	Nausea	HP:0002018	Nausea	Digestive system diseases	DOLASETRON
VRSLTNZJOUZKLX-UHFFFAOYSA-N	4	293.37	3.13	4.0	0.0	39.82	2.0	N	0.0		7.34	2.35	2.11	NEUTRAL	365.86	3.0	22.0	0.73	293.1528	4.0	0.0	0.0	-0.54	1343173	1675783	D009325	Nausea	HP:0002018	Nausea	Digestive system diseases
ZNRGQMMCGHDTEI-ITGUQSILSA-N	4	284.36	2.95	3.0	1.0	45.33	2.0	Y	0.0	12.18	9.34	2.63	0.7	BASE	284.36	2.0	21.0	0.86	284.1525	4.0	1.0	0.0	0.37	1700756	88800	D009325	Nausea	HP:0002018	Nausea	Digestive system diseases	TROPISETRON
FELGMEQIXOGIFQ-UHFFFAOYSA-N	4	293.37	3.13	4.0	0.0	39.82	2.0	N	0.0		7.34	2.35	2.11	NEUTRAL	293.37	3.0	22.0	0.73	293.1528	4.0	0.0	0.0	-0.54	1343394	3183	D009325	Nausea	EFO:0006912	Radiation-induced nausea and vomiting	Digestive system diseases	ONDANSETRON
SSQPWTVBQMWLSZ-AAQCHOMXSA-N	4	330.51	6.47	2.0	0.0	26.3	14.0	N	1.0			6.73	6.73		330.51	0.0	24.0	0.21	330.2559	2.0	0.0	1.0	0.84	1679372	1369605	D010195	Pancreatitis	EFO:0000278	pancreatitis	Digestive system diseases
ANIAZGVDEUQPRI-ZJQCGQFWSA-N	4	1048.27													1048.27				1047.5291					1879168	1927033	D010279	Parathyroid Diseases	EFO:0005754	parathyroid disease	Digestive system diseases
BPKAHTKRCLCHEA-UBFJEZKGSA-N	4	416.65	5.56	3.0	3.0	60.69	5.0	N	1.0			4.26	4.26	NEUTRAL	416.65	0.0	30.0	0.51	416.329	3.0	3.0	1.0	2.17	1344453	674573	D010279	Parathyroid Diseases	EFO:0005754	parathyroid disease	Digestive system diseases
HKXBNHCUPKIYDM-CGMHZMFXSA-N	4	412.66	6.61	2.0	2.0	40.46	5.0	N	1.0			5.75	5.75	NEUTRAL	412.66	0.0	30.0	0.5	412.3341	2.0	2.0	1.0	2.83	1343707	674761	D010279	Parathyroid Diseases	EFO:0005754	parathyroid disease	Digestive system diseases
LDVRMNJZLWXJPL-JKQNMTHDSA-N	4	3417.9													3417.9				3415.5788					1344172	2464679	D010279	Parathyroid Diseases	EFO:0005754	parathyroid disease	Digestive system diseases
VDHAWDNDOKGFTD-MRXNPFEDSA-N	4	357.42	6.14	1.0	1.0	12.03	6.0	N	1.0		10.01	6.27	3.75	BASE	357.42	3.0	26.0	0.52	357.1704	1.0	1.0	1.0	-1.05	1706067	675235	D010279	Parathyroid Diseases	EFO:0005754	parathyroid disease	Digestive system diseases	CINACALCET
WRLFSJXJGJBFJQ-WPUCQFJDSA-N	4	400.65	6.73	2.0	2.0	40.46	6.0	N	1.0			5.65	5.65	NEUTRAL	418.66	0.0	29.0	0.52	400.3341	2.0	2.0	1.0	2.63	1344912	1926758	D010279	Parathyroid Diseases	EFO:0005754	parathyroid disease	Digestive system diseases
AQIXAKUUQRKLND-UHFFFAOYSA-N	4	252.35	0.6	4.0	3.0	88.89	5.0	N	0.0	13.38	6.91	-0.11	-0.22	NEUTRAL	252.35	1.0	17.0	0.23	252.1157	6.0	3.0	0.0	-1.18	1343959	1620	D010437	Peptic Ulcer	HP:0004398	Peptic ulcer	Digestive system diseases	CIMETIDINE
BFDBKMOZYNOTPK-UHFFFAOYSA-N	4	345.4	2.65	5.0	1.0	63.99	5.0	N	0.0		8.94	2.03	0.49	BASE	345.4	3.0	24.0	0.77	345.0947	5.0	1.0	0.0	-1.34	3132667	1363360	D010437	Peptic Ulcer	HP:0004398	Peptic ulcer	Digestive system diseases
DGMKFQYCZXERLX-UHFFFAOYSA-N	4	334.42	2.3	3.0	2.0	86.71	10.0	N	0.0	4.42		2.14	-0.73	ACID	334.42	1.0	24.0	0.69	334.1893	6.0	2.0	0.0	-0.65	1699201	153476	D010437	Peptic Ulcer	HP:0004398	Peptic ulcer	Digestive system diseases	PROGLUMIDE
FNPXMHRZILFCKX-KAJVQRHHSA-N	4	488.58	3.7	8.0	1.0	116.2	6.0	N	0.0			3.83	3.83	NEUTRAL	488.58	0.0	35.0	0.56	488.241	8.0	1.0	0.0	1.75	1344502	674337	D010437	Peptic Ulcer	HP:0004398	Peptic ulcer	Digestive system diseases	PREDNICARBATE
IQPSEEYGBUAQFF-UHFFFAOYSA-N	4	383.38	2.88	6.0	1.0	92.32	7.0	N	0.0	9.54	3.55	2.18	2.17	NEUTRAL	383.38	3.0	26.0	0.63	383.0751	7.0	1.0	0.0	-0.88	1700739	419598	D010437	Peptic Ulcer	HP:0004398	Peptic ulcer	Digestive system diseases	PANTOPRAZOLE
ITRJWOMZKQRYTA-RFZYENFJSA-N	4	402.49	2.56	6.0	1.0	97.74	3.0	N	0.0	12.6		2.1	2.1	NEUTRAL	402.49	0.0	29.0	0.73	402.2042	6.0	1.0	0.0	1.96	1344638	487711	D010437	Peptic Ulcer	HP:0004398	Peptic ulcer	Digestive system diseases	CORTISONE ACETATE
MJIHNNLFOKEZEW-RUZDIDTESA-N	4	369.37	3.52	4.0	1.0	73.86	5.0	N	0.0	9.35	4.16	3.03	3.03	NEUTRAL	369.37	3.0	25.0	0.7	369.0759	5.0	1.0	0.0	-0.96	1344922	675812	D010437	Peptic Ulcer	HP:0004398	Peptic ulcer	Digestive system diseases	DEXLANSOPRAZOLE
MJIHNNLFOKEZEW-UHFFFAOYSA-N	4	369.37	3.52	4.0	1.0	73.86	5.0	N	0.0	9.35	4.16	3.03	3.03	NEUTRAL	369.37	3.0	25.0	0.7	369.0759	5.0	1.0	0.0	-0.96	1343641	5975	D010437	Peptic Ulcer	HP:0004398	Peptic ulcer	Digestive system diseases	LANSOPRAZOLE
OBZHEBDUNPOCJG-WBXJDKIVSA-N	4	570.77	6.83	5.0	2.0	117.97	5.0	N	2.0	4.04		6.3	0.45	ACID	570.77	0.0	41.0	0.35	570.3557	7.0	2.0	2.0	2.77	2793379	454298	D010437	Peptic Ulcer	HP:0004398	Peptic ulcer	Digestive system diseases	CARBENOXOLONE
OIGNJSKKLXVSLS-VWUMJDOOSA-N	4	360.45	1.56	5.0	3.0	94.83	2.0	N	0.0	12.59		1.27	1.27	NEUTRAL	360.45	0.0	26.0	0.69	360.1937	5.0	3.0	0.0	2.57	1344057	27370	D010437	Peptic Ulcer	HP:0004398	Peptic ulcer	Digestive system diseases	PREDNISOLONE
OJLOPKGSLYJEMD-URPKTTJQSA-N	4	382.54	3.95	5.0	2.0	83.83	13.0	N	0.0			3.86	3.86	NEUTRAL	382.54	0.0	27.0	0.29	382.2719	5.0	2.0	0.0	1.41	1344795	22391	D010437	Peptic Ulcer	HP:0004398	Peptic ulcer	Digestive system diseases	MISOPROSTOL
PLCQGRYPOISRTQ-FCJDYXGNSA-L	4	472.45	2.01	6.0	4.0	141.36	4.0	N	0.0	1.18		1.56	-2.01	ACID	516.41	0.0	32.0	0.46	472.1662	8.0	4.0	0.0	2.02	1344178	1337005	D010437	Peptic Ulcer	HP:0004398	Peptic ulcer	Digestive system diseases
RMHMFHUVIITRHF-UHFFFAOYSA-N	4	351.41	1.56	5.0	1.0	68.78	2.0	N	0.0		7.2	0.97	0.76	NEUTRAL	351.41	2.0	26.0	0.89	351.1695	7.0	1.0	0.0	-1.04	2793962	6772	D010437	Peptic Ulcer	HP:0004398	Peptic ulcer	Digestive system diseases	PIRENZEPINE
RZEKVGVHFLEQIL-UHFFFAOYSA-N	4	381.38	3.51	4.0	1.0	77.98	3.0	N	0.0	10.6		4.01	4.01	NEUTRAL	381.38	3.0	26.0	0.75	381.0759	5.0	2.0	0.0	-1.57	1344122	18694	D010437	Peptic Ulcer	HP:0004398	Peptic ulcer	Digestive system diseases	CELECOXIB
SGXXNSQHWDMGGP-UHFFFAOYSA-N	4	331.47	1.32	8.0	2.0	83.33	10.0	N	0.0		6.54	0.77	0.72	NEUTRAL	331.47	1.0	21.0	0.38	331.1137	7.0	2.0	0.0	-2.04	1343355	1672366	D010437	Peptic Ulcer	HP:0004398	Peptic ulcer	Digestive system diseases	NIZATIDINE
SUBDBMMJDZJVOS-DEOSSOPVSA-N	4	345.42	2.9	5.0	1.0	83.09	5.0	N	0.0	9.68	4.77	2.43	2.43	NEUTRAL	345.42	3.0	24.0	0.72	345.1147	6.0	1.0	0.0	-0.69	1706400	675271	D010437	Peptic Ulcer	HP:0004398	Peptic ulcer	Digestive system diseases
SUBDBMMJDZJVOS-UHFFFAOYSA-N	4	345.42	2.9	5.0	1.0	83.09	5.0	N	0.0	9.68	4.77	2.43	2.43	NEUTRAL	345.42	3.0	24.0	0.72	345.1147	6.0	1.0	0.0	-0.69	1344014	419601	D010437	Peptic Ulcer	HP:0004398	Peptic ulcer	Digestive system diseases	OMEPRAZOLE
UREBDLICKHMUKA-CXSFZGCWSA-N	4	392.47	1.9	5.0	3.0	94.83	2.0	N	0.0	12.42		1.68	1.68	NEUTRAL	392.47	0.0	28.0	0.67	392.1999	5.0	3.0	0.0	2.21	1344337	365281	D010437	Peptic Ulcer	HP:0004398	Peptic ulcer	Digestive system diseases	DEXAMETHASONE
VJFQPODMEGSXHC-RIMUKSHESA-N	4	289.38	1.93	4.0	1.0	49.77	4.0	N	0.0		9.39	1.57	-0.41	BASE	387.45	1.0	21.0	0.86	289.1678	4.0	1.0	0.0	0.79	1343115	1418097	D010437	Peptic Ulcer	HP:0004398	Peptic ulcer	Digestive system diseases	ATROPINE SULFATE
VMXUWOKSQNHOCA-UHFFFAOYSA-N	4	314.41	1.46	7.0	2.0	83.58	10.0	N	0.0		7.8	0.99	0.45	NEUTRAL	314.41	1.0	21.0	0.38	314.1413	7.0	2.0	0.0	-1.29	1703605	1153672	D010437	Peptic Ulcer	HP:0004398	Peptic ulcer	Digestive system diseases	RANITIDINE
WXOMTJVVIMOXJL-BOBFKVMVSA-A	4	2072.71													2469.04				2071.5067					1343954	2197651	D010437	Peptic Ulcer	HP:0004398	Peptic ulcer	Digestive system diseases
XAUTYMZTJWXZHZ-UHFFFAOYSA-K	4	314.41	1.46	7.0	2.0	83.58	10.0	N	0.0		7.8	0.99	0.45	NEUTRAL	712.49	1.0	21.0	0.38	314.1413	7.0	2.0	0.0	-1.29	1343151	1383722	D010437	Peptic Ulcer	HP:0004398	Peptic ulcer	Digestive system diseases
XUFQPHANEAPEMJ-UHFFFAOYSA-N	4	337.46	-0.77	6.0	4.0	175.83	7.0	N	0.0	9.29	8.38	-1.95	-2.67	NEUTRAL	337.46	1.0	20.0	0.29	337.0449	9.0	8.0	1.0	-1.83	1344075	78303	D010437	Peptic Ulcer	HP:0004398	Peptic ulcer	Digestive system diseases	FAMOTIDINE
YREYEVIYCVEVJK-UHFFFAOYSA-N	4	359.45	2.99	5.0	1.0	83.09	8.0	N	0.0	9.35	4.24	2.09	2.09	NEUTRAL	359.45	3.0	25.0	0.49	359.1304	6.0	1.0	0.0	-0.57	2793354	222203	D010437	Peptic Ulcer	HP:0004398	Peptic ulcer	Digestive system diseases	RABEPRAZOLE
OJLOPKGSLYJEMD-URPKTTJQSA-N	4	382.54	3.95	5.0	2.0	83.83	13.0	N	0.0			3.86	3.86	NEUTRAL	382.54	0.0	27.0	0.29	382.2719	5.0	2.0	0.0	1.41	1344795	22391	D010437	Peptic Ulcer	MONDO:0004247	peptic ulcer disease	Digestive system diseases	MISOPROSTOL
RZEKVGVHFLEQIL-UHFFFAOYSA-N	4	381.38	3.51	4.0	1.0	77.98	3.0	N	0.0	10.6		4.01	4.01	NEUTRAL	381.38	3.0	26.0	0.75	381.0759	5.0	2.0	0.0	-1.57	1344122	18694	D010437	Peptic Ulcer	MONDO:0004247	peptic ulcer disease	Digestive system diseases	CELECOXIB
SUBDBMMJDZJVOS-DEOSSOPVSA-N	4	345.42	2.9	5.0	1.0	83.09	5.0	N	0.0	9.68	4.77	2.43	2.43	NEUTRAL	345.42	3.0	24.0	0.72	345.1147	6.0	1.0	0.0	-0.69	1706400	675271	D010437	Peptic Ulcer	MONDO:0004247	peptic ulcer disease	Digestive system diseases
UOWOLENSDISMPG-UHFFFAOYSA-M	4	318.44	2.46	3.0	1.0	46.53	4.0	N	0.0	11.53		-1.41	-1.41	NEUTRAL	507.65	1.0	23.0	0.69	318.2064	4.0	1.0	0.0	0.36	2583085	2039214	D010437	Peptic Ulcer	MONDO:0004247	peptic ulcer disease	Digestive system diseases
XLBIBBZXLMYSFF-UHFFFAOYSA-M	4	368.5	4.73	3.0	0.0	35.53	6.0	N	0.0			0.36	0.36	NEUTRAL	448.4	2.0	27.0	0.55	368.222	4.0	0.0	0.0	0.1	1343367	230999	D010437	Peptic Ulcer	MONDO:0004247	peptic ulcer disease	Digestive system diseases	PROPANTHELINE BROMIDE
FXKSEJFHKVNEFI-GCZBSULCSA-N	4	585.61	-8.42	17.0	13.0	331.94	10.0	N	3.0	12.16	9.61	-8.58	-15.1	BASE	781.77	0.0	40.0	0.11	585.2857	18.0	17.0	3.0	1.58	1343608	2287105	D010538	Peritonitis	EFO:0008588	peritonitis	Digestive system diseases
JHVAMHSQVVQIOT-MFAJLEFUSA-N	4	1140.25													1140.25				1139.5063					1343129	84251	D010538	Peritonitis	EFO:0008588	peritonitis	Digestive system diseases	ANIDULAFUNGIN
ORFOPKXBNMVMKC-DWVKKRMSSA-N	4	546.59	-1.3	11.0	3.0	191.22	9.0	N	2.0	2.51	3.94	-4.16	-6.94	ACID	546.59	2.0	37.0	0.15	546.0991	13.0	4.0	2.0	0.12	1344452	61682	D010538	Peritonitis	EFO:0008588	peritonitis	Digestive system diseases
RFMIKMMOLPNEDG-QVUDESDKSA-M	4	300.3	-1.52	7.0	1.0	122.46	3.0	N	0.0	2.86	0.75	-1.4	-4.89	ACID	322.28	1.0	20.0	0.67	300.0528	9.0	1.0	0.0	-0.31	1344822	373856	D010538	Peritonitis	EFO:0008588	peritonitis	Digestive system diseases	TAZOBACTAM SODIUM
UFUVLHLTWXBHGZ-MGZQPHGTSA-N	4	504.97	0.51	8.0	5.0	148.79	9.0	N	1.0	0.71	7.55	-0.57	-2.35	ACID	504.97	0.0	31.0	0.22	504.1462	10.0	5.0	1.0	0.83	1343138	1673803	D010538	Peritonitis	EFO:0008588	peritonitis	Digestive system diseases
WCMIIGXFCMNQDS-IDYPWDAWSA-M	4	517.56	-0.24	7.0	3.0	156.43	6.0	N	1.0	3.49		-0.26	-3.64	ACID	539.55	1.0	36.0	0.34	517.1631	12.0	3.0	2.0	0.03	1344307	674771	D010538	Peritonitis	EFO:0008588	peritonitis	Digestive system diseases	PIPERACILLIN SODIUM
FMCPYRDGUZBOJZ-BTQNPOSSSA-N	4	227.24	2.43	3.0	0.0	41.61	1.0	Y	0.0		6.85	2.11	2.03	NEUTRAL	325.24	2.0	17.0	0.75	227.0859	3.0	0.0	0.0	-1.1	2583698	2039364	D047748	Pituitary ACTH Hypersecretion	EFO:1001110	pituitary-dependent Cushing's disease	Digestive system diseases
KORNTPPJEAJQIU-KJXAQDMKSA-N	4	451.62	3.19	4.0	2.0	71.68	8.0	N	0.0		9.32	2.58	-0.05	BASE	451.62	2.0	33.0	0.6	451.2947	7.0	2.0	0.0	0.03	1344159	675038	D010911	Pituitary Neoplasms	EFO:1000979	hypothalamic neoplasm	Digestive system diseases	CABERGOLINE
XQZXYNRDCRIARQ-LURJTMIESA-N	4	777.09	-1.01	8.0	8.0	188.45	10.0	N	2.0	11.0		-0.74	-0.74	NEUTRAL	777.09	1.0	31.0	0.14	776.8541	11.0	8.0	3.0	-0.25	1344078	674883	D010911	Pituitary Neoplasms	EFO:1000979	hypothalamic neoplasm	Digestive system diseases	IOPAMIDOL
PYTMYKVIJXPNBD-UHFFFAOYSA-N	4	405.97	6.56	2.0	0.0	12.47	9.0	N	1.0		9.31	6.47	4.57	BASE	598.09	3.0	29.0	0.37	405.1859	2.0	0.0	1.0	-0.67	1344554	1675249	D011085	Polycystic Ovary Syndrome	EFO:0000660	polycystic ovary syndrome	Digestive system diseases
DCCSDBARQIPTGU-HSZRJFAPSA-N	4	411.59	5.38	4.0	1.0	49.77	10.0	N	1.0		10.64	5.7	2.65	BASE	411.59	2.0	30.0	0.42	411.2773	4.0	1.0	1.0	-0.01	1699975	675715	D011141	Polyuria	HP:0000103	Polyuria	Digestive system diseases
FBOUYBDGKBSUES-VXKWHMMOSA-N	4	362.47	3.86	3.0	0.0	32.78	2.0	N	0.0		8.88	3.96	2.47	BASE	362.47	2.0	27.0	0.81	362.1994	4.0	0.0	0.0	-0.06	2794005	561914	D011141	Polyuria	HP:0000103	Polyuria	Digestive system diseases	SOLIFENACIN
HXGBXQDTNZMWGS-RUZDIDTESA-N	4	426.56	3.96	3.0	1.0	55.56	7.0	N	0.0		10.11	4.54	1.9	BASE	426.56	3.0	32.0	0.62	426.2307	4.0	2.0	0.0	-0.56	1702899	291960	D011141	Polyuria	HP:0000103	Polyuria	Digestive system diseases	DARIFENACIN
JEJBJBKVPOWOQK-UHFFFAOYSA-N	4	282.45	4.69	0.0	0.0	0.0	6.0	N	0.0			0.68	0.68		282.45	2.0	21.0	0.67	282.2216	1.0	0.0	0.0	0.16	2795259	1383245	D011141	Polyuria	HP:0000103	Polyuria	Digestive system diseases
OOGJQPCLVADCPB-HXUWFJFHSA-N	4	325.5	5.34	2.0	1.0	23.47	7.0	N	1.0	10.28	11.01	5.12	2.76	BASE	325.5	2.0	24.0	0.74	325.2406	2.0	1.0	1.0	-0.36	1702252	321964	D011141	Polyuria	HP:0000103	Polyuria	Digestive system diseases	TOLTERODINE
OYYDSUSKLWTMMQ-JKHIJQBDSA-N	4	392.52	3.77	3.0	1.0	46.53	4.0	N	0.0	11.05		-0.5	-0.5	NEUTRAL	392.52	2.0	29.0	0.64	392.222	4.0	1.0	0.0	0.25	2791538	1228747	D011141	Polyuria	HP:0000103	Polyuria	Digestive system diseases
PBAPPPCECJKMCM-IBGZPJMESA-N	4	396.52	2.77	6.0	4.0	100.27	9.0	N	0.0	13.84	9.62	2.89	0.7	BASE	396.52	3.0	28.0	0.42	396.162	6.0	5.0	0.0	-1.43	1679368	1369608	D011141	Polyuria	HP:0000103	Polyuria	Digestive system diseases
QPCVHQBVMYCJOM-UHFFFAOYSA-N	4	367.49	3.99	4.0	0.0	38.77	7.0	N	0.0		8.72	4.25	2.92	BASE	367.49	2.0	27.0	0.69	367.2147	4.0	0.0	0.0	-0.2	1705399	618127	D011141	Polyuria	HP:0000103	Polyuria	Digestive system diseases	PROPIVERINE
SPIUTQOUKAMGCX-UHFFFAOYSA-N	4	391.47	4.41	5.0	0.0	59.75	5.0	N	0.0		7.29	4.24	3.98	NEUTRAL	391.47	3.0	29.0	0.6	391.1784	5.0	0.0	0.0	-0.38	2790775	418484	D011141	Polyuria	HP:0000103	Polyuria	Digestive system diseases	FLAVOXATE
UISARWKNNNHPGI-UHFFFAOYSA-N	4	281.44	4.99	1.0	1.0	12.03	5.0	N	0.0		10.62	5.16	2.23	BASE	281.44	2.0	21.0	0.81	281.2143	1.0	1.0	0.0	-0.22	2791409	308699	D011141	Polyuria	HP:0000103	Polyuria	Digestive system diseases	TERODILINE
XIQVNETUBQGFHX-UHFFFAOYSA-N	4	357.49	3.34	4.0	1.0	49.77	7.0	N	0.0	11.53	8.77	4.44	3.06	BASE	357.49	1.0	26.0	0.6	357.2304	4.0	1.0	0.0	-0.42	1344417	229058	D011141	Polyuria	HP:0000103	Polyuria	Digestive system diseases	OXYBUTYNIN
IMONTRJLAWHYGT-ZCPXKWAGSA-N	4	340.46	4.06	3.0	0.0	43.37	1.0	N	0.0			3.66	3.66	NEUTRAL	340.46	0.0	25.0	0.53	340.2038	3.0	0.0	0.0	1.97	1343302	675097	D016649	Primary Ovarian Insufficiency	HP:0008209	Premature ovarian insufficiency	Digestive system diseases	NORETHINDRONE ACETATE
RSEPBGGWRJCQGY-RBRWEJTLSA-N	4	356.51	5.35	3.0	1.0	46.53	4.0	N	1.0	10.33		5.78	5.78	NEUTRAL	356.51	1.0	26.0	0.74	356.2351	3.0	1.0	1.0	1.8	1344629	421038	D016649	Primary Ovarian Insufficiency	HP:0008209	Premature ovarian insufficiency	Digestive system diseases	ESTRADIOL VALERATE
VOXZDWNPVJITMN-ZBRFXRBCSA-N	4	272.39	3.61	2.0	2.0	40.46	0.0	N	0.0	10.33		3.75	3.74	NEUTRAL	272.39	1.0	20.0	0.76	272.1776	2.0	2.0	0.0	2.24	1344327	27626	D016649	Primary Ovarian Insufficiency	HP:0008209	Premature ovarian insufficiency	Digestive system diseases	ESTRADIOL
HZEQBCVBILBTEP-ZFINNJDLSA-N	4	350.44	3.29	4.0	1.0	80.67	2.0	N	0.0	-1.75		3.83	1.46	ACID	436.57	1.0	24.0	0.83	350.1188	5.0	1.0	0.0	1.7	1344694	674931	D016649	Primary Ovarian Insufficiency	EFO:0004266	primary ovarian insufficiency	Digestive system diseases	ESTROPIPATE
RSEPBGGWRJCQGY-RBRWEJTLSA-N	4	356.51	5.35	3.0	1.0	46.53	4.0	N	1.0	10.33		5.78	5.78	NEUTRAL	356.51	1.0	26.0	0.74	356.2351	3.0	1.0	1.0	1.8	1344629	421038	D016649	Primary Ovarian Insufficiency	EFO:0004266	primary ovarian insufficiency	Digestive system diseases	ESTRADIOL VALERATE
UOACKFBJUYNSLK-XRKIENNPSA-N	4	396.57	6.13	3.0	1.0	46.53	4.0	N	1.0	10.33		6.49	6.49	NEUTRAL	396.57	1.0	29.0	0.62	396.2664	3.0	1.0	1.0	1.59	1343232	674924	D016649	Primary Ovarian Insufficiency	EFO:0004266	primary ovarian insufficiency	Digestive system diseases
KBOPZPXVLCULAV-UHFFFAOYSA-N	4	153.14	0.67	3.0	3.0	83.55	1.0	N	0.0	2.02	5.87	-0.29	-1.72	ACID	153.14	1.0	11.0	0.41	153.0426	4.0	4.0	0.0	0.23	1344958	33202	D011349	Proctitis	EFO:0005628	proctitis	Digestive system diseases	MESALAMINE
DSSYKIVIOFKYAU-XCBNKYQSSA-N	4	152.24	2.4	1.0	0.0	17.07	0.0	Y	0.0			2.55	2.55	NEUTRAL	152.24	0.0	11.0	0.52	152.1201	1.0	0.0	0.0	2.07	1699709	445067	D012002	Rectal Diseases	EFO:0000405	digestive system disease	Digestive system diseases	CAMPHOR
NNJVILVZKWQKPM-UHFFFAOYSA-N	4	234.34	2.58	2.0	1.0	32.34	5.0	N	0.0	13.78	7.75	2.84	2.33	NEUTRAL	234.34	1.0	17.0	0.85	234.1732	3.0	1.0	0.0	-1.69	1344559	6723	D012002	Rectal Diseases	EFO:0000405	digestive system disease	Digestive system diseases	LIDOCAINE
CILIXQOJUNDIDU-ASQIGDHWSA-N	4	3752.14													3752.14				3749.7995					1701433	1377257	D012778	Short Bowel Syndrome	MONDO:0018241	primary short bowel syndrome	Digestive system diseases	TEDUGLUTIDE
XLYOFNOQVPJJNP-UHFFFAOYSA-N	4	18.02	-0.82	0.0	0.0	31.5	0.0	Y	0.0			-0.65	-0.65	NEUTRAL	18.02	0.0	1.0	0.33	18.0106	1.0	2.0	0.0	0.0	1343108	627419	D012778	Short Bowel Syndrome	MONDO:0018241	primary short bowel syndrome	Digestive system diseases
ZDXPYRJPNDTMRX-VKHMYHEASA-N	4	146.15	-1.34	3.0	3.0	106.41	4.0	N	0.0	2.15	9.31	-4.0	-4.01	ZWITTERION	146.15	0.0	10.0	0.46	146.0691	5.0	5.0	0.0	0.89	1343279	85305	D012778	Short Bowel Syndrome	MONDO:0018241	primary short bowel syndrome	Digestive system diseases	GLUTAMINE
CILIXQOJUNDIDU-ASQIGDHWSA-N	4	3752.14													3752.14				3749.7995					1701433	1377257	D012778	Short Bowel Syndrome	MONDO:0015183	short bowel syndrome	Digestive system diseases	TEDUGLUTIDE
CMWTZPSULFXXJA-VIFPVBQESA-N	4	230.26	3.04	2.0	1.0	46.53	3.0	N	0.0	4.19		2.99	-0.05	ACID	230.26	2.0	17.0	0.88	230.0943	3.0	1.0	0.0	0.05	1343332	51056	D013276	Stomach Ulcer	EFO:0009454	gastric ulcer	Digestive system diseases	NAPROXEN
GGWBHVILAJZWKJ-UHFFFAOYSA-N	4	314.41	1.46	7.0	2.0	83.58	10.0	N	0.0		7.8	0.99	0.45	NEUTRAL	350.87	1.0	21.0	0.38	314.1413	7.0	2.0	0.0	-1.29	1343933	1382812	D013276	Stomach Ulcer	EFO:0009454	gastric ulcer	Digestive system diseases
KWORUUGOSLYAGD-YPPDDXJESA-N	4	345.42	2.9	5.0	1.0	83.09	5.0	N	0.0	9.68	4.77	2.43	2.43	NEUTRAL	713.14	3.0	24.0	0.72	345.1147	6.0	1.0	0.0	-0.69	1343932	1418084	D013276	Stomach Ulcer	EFO:0009454	gastric ulcer	Digestive system diseases
MJIHNNLFOKEZEW-RUZDIDTESA-N	4	369.37	3.52	4.0	1.0	73.86	5.0	N	0.0	9.35	4.16	3.03	3.03	NEUTRAL	369.37	3.0	25.0	0.7	369.0759	5.0	1.0	0.0	-0.96	1344922	675812	D013276	Stomach Ulcer	EFO:0009454	gastric ulcer	Digestive system diseases	DEXLANSOPRAZOLE
MJIHNNLFOKEZEW-UHFFFAOYSA-N	4	369.37	3.52	4.0	1.0	73.86	5.0	N	0.0	9.35	4.16	3.03	3.03	NEUTRAL	369.37	3.0	25.0	0.7	369.0759	5.0	1.0	0.0	-0.96	1343641	5975	D013276	Stomach Ulcer	EFO:0009454	gastric ulcer	Digestive system diseases	LANSOPRAZOLE
NCGHIAKEJNQSMS-QLGOZJDFSA-N	4	345.42	2.9	5.0	1.0	83.09	5.0	N	0.0	9.68	4.77	2.43	2.43	NEUTRAL	848.51	3.0	24.0	0.72	345.1147	6.0	1.0	0.0	-0.69	1702655	1418091	D013276	Stomach Ulcer	EFO:0009454	gastric ulcer	Digestive system diseases
OJLOPKGSLYJEMD-URPKTTJQSA-N	4	382.54	3.95	5.0	2.0	83.83	13.0	N	0.0			3.86	3.86	NEUTRAL	382.54	0.0	27.0	0.29	382.2719	5.0	2.0	0.0	1.41	1344795	22391	D013276	Stomach Ulcer	EFO:0009454	gastric ulcer	Digestive system diseases	MISOPROSTOL
SUBDBMMJDZJVOS-UHFFFAOYSA-N	4	345.42	2.9	5.0	1.0	83.09	5.0	N	0.0	9.68	4.77	2.43	2.43	NEUTRAL	345.42	3.0	24.0	0.72	345.1147	6.0	1.0	0.0	-0.69	1344014	419601	D013276	Stomach Ulcer	EFO:0009454	gastric ulcer	Digestive system diseases	OMEPRAZOLE
XUFQPHANEAPEMJ-UHFFFAOYSA-N	4	337.46	-0.77	6.0	4.0	175.83	7.0	N	0.0	9.29	8.38	-1.95	-2.67	NEUTRAL	337.46	1.0	20.0	0.29	337.0449	9.0	8.0	1.0	-1.83	1344075	78303	D013276	Stomach Ulcer	EFO:0009454	gastric ulcer	Digestive system diseases	FAMOTIDINE
OJLOPKGSLYJEMD-URPKTTJQSA-N	4	382.54	3.95	5.0	2.0	83.83	13.0	N	0.0			3.86	3.86	NEUTRAL	382.54	0.0	27.0	0.29	382.2719	5.0	2.0	0.0	1.41	1344795	22391	D013276	Stomach Ulcer	MONDO:0004247	peptic ulcer disease	Digestive system diseases	MISOPROSTOL
SUBDBMMJDZJVOS-UHFFFAOYSA-N	4	345.42	2.9	5.0	1.0	83.09	5.0	N	0.0	9.68	4.77	2.43	2.43	NEUTRAL	345.42	3.0	24.0	0.72	345.1147	6.0	1.0	0.0	-0.69	1344014	419601	D013276	Stomach Ulcer	MONDO:0004247	peptic ulcer disease	Digestive system diseases	OMEPRAZOLE
GGWBHVILAJZWKJ-UHFFFAOYSA-N	4	314.41	1.46	7.0	2.0	83.58	10.0	N	0.0		7.8	0.99	0.45	NEUTRAL	350.87	1.0	21.0	0.38	314.1413	7.0	2.0	0.0	-1.29	1343933	1382812	D014456	Ulcer	MONDO:0043839	ulcer disease	Digestive system diseases
MQTOSJVFKKJCRP-BICOPXKESA-N	4	749.0	1.9	14.0	5.0	180.08	7.0	N	2.0	12.43	9.57	2.44	-1.23	BASE	749.0	0.0	52.0	0.24	748.5085	14.0	5.0	2.0	1.85	1343176	12428	D014456	Ulcer	MONDO:0043839	ulcer disease	Digestive system diseases	AZITHROMYCIN
XUFQPHANEAPEMJ-UHFFFAOYSA-N	4	337.46	-0.77	6.0	4.0	175.83	7.0	N	0.0	9.29	8.38	-1.95	-2.67	NEUTRAL	337.46	1.0	20.0	0.29	337.0449	9.0	8.0	1.0	-1.83	1344075	78303	D014456	Ulcer	MONDO:0043839	ulcer disease	Digestive system diseases	FAMOTIDINE
JKJRNPOQQPBPOV-UHFFFAOYSA-N	4	199.32	1.56	3.0	0.0	12.47	0.0	Y	0.0		8.59	1.0	-0.22	BASE	253.79	0.0	13.0	0.59	199.1031	2.0	0.0	0.0	1.15	1343806	1449190	D014987	Xerostomia	EFO:0009869	xerostomia	Digestive system diseases
JKOQGQFVAUAYPM-UHFFFAOYSA-N	4	214.23	-0.25	4.0	4.0	95.58	7.0	N	0.0	2.06	10.71	-3.75	-3.76	ZWITTERION	214.23	0.0	12.0	0.34	214.0541	5.0	5.0	0.0	0.29	1344322	112480	D014987	Xerostomia	EFO:0009869	xerostomia	Digestive system diseases	AMIFOSTINE
QCHFTSOMWOSFHM-WPRPVWTQSA-N	4	208.26	1.16	4.0	0.0	44.12	3.0	N	0.0		6.37	0.95	0.92	NEUTRAL	208.26	1.0	15.0	0.7	208.1212	4.0	0.0	0.0	1.25	1343853	14406	D014987	Xerostomia	EFO:0009869	xerostomia	Digestive system diseases	PILOCARPINE
CGJRLPRCWSHOFU-UHFFFAOYSA-N	4	383.38	2.88	6.0	1.0	92.32	7.0	N	0.0	9.54	3.55	2.18	2.17	NEUTRAL	423.37	3.0	26.0	0.63	383.0751	7.0	1.0	0.0	-0.88	1344215	2197430	D015043	Zollinger-Ellison Syndrome	EFO:0007549	Zollinger-Ellison Syndrome	Digestive system diseases
KRCQSTCYZUOBHN-UHFFFAOYSA-N	4	359.45	2.99	5.0	1.0	83.09	8.0	N	0.0	9.35	4.24	2.09	2.09	NEUTRAL	381.43	3.0	25.0	0.49	359.1304	6.0	1.0	0.0	-0.57	1343953	674881	D015043	Zollinger-Ellison Syndrome	EFO:0007549	Zollinger-Ellison Syndrome	Digestive system diseases	RABEPRAZOLE SODIUM
KWORUUGOSLYAGD-YPPDDXJESA-N	4	345.42	2.9	5.0	1.0	83.09	5.0	N	0.0	9.68	4.77	2.43	2.43	NEUTRAL	713.14	3.0	24.0	0.72	345.1147	6.0	1.0	0.0	-0.69	1343932	1418084	D015043	Zollinger-Ellison Syndrome	EFO:0007549	Zollinger-Ellison Syndrome	Digestive system diseases
NCGHIAKEJNQSMS-QLGOZJDFSA-N	4	345.42	2.9	5.0	1.0	83.09	5.0	N	0.0	9.68	4.77	2.43	2.43	NEUTRAL	848.51	3.0	24.0	0.72	345.1147	6.0	1.0	0.0	-0.69	1702655	1418091	D015043	Zollinger-Ellison Syndrome	EFO:0007549	Zollinger-Ellison Syndrome	Digestive system diseases
DIOIOSKKIYDRIQ-UHFFFAOYSA-N	4	331.35	1.58	5.0	2.0	74.57	3.0	N	0.0	5.56	8.68	-0.85	-0.85	ZWITTERION	367.81	2.0	24.0	0.89	331.1332	6.0	2.0	0.0	-0.72	1344441	210388	D010032	Otitis Externa	EFO:0009560	otitis externa	Ear diseases
GSDSWSVVBLHKDQ-JTQLQIEISA-N	4	361.37	1.54	6.0	1.0	75.01	2.0	N	0.0	5.29	6.16	0.51	-0.47	ACID	361.37	2.0	26.0	0.87	361.1438	7.0	1.0	0.0	-0.21	1343340	1795	D010032	Otitis Externa	EFO:0009560	otitis externa	Ear diseases	LEVOFLOXACIN
JYGXADMDTFJGBT-VWUMJDOOSA-N	4	362.47	1.78	5.0	3.0	94.83	2.0	N	0.0	12.59		1.28	1.28	NEUTRAL	362.47	0.0	26.0	0.7	362.2093	5.0	3.0	0.0	2.41	1343850	374052	D010032	Otitis Externa	EFO:0009560	otitis externa	Ear diseases	HYDROCORTISONE
MYSWGUAQZAJSOK-UHFFFAOYSA-N	4	331.35	1.58	5.0	2.0	74.57	3.0	N	0.0	5.56	8.68	-0.85	-0.85	ZWITTERION	331.35	2.0	24.0	0.89	331.1332	6.0	2.0	0.0	-0.72	1343960	241	D010032	Otitis Externa	EFO:0009560	otitis externa	Ear diseases	CIPROFLOXACIN
WVDDGKGOMKODPV-UHFFFAOYSA-N	4	108.14	1.18	1.0	1.0	20.23	1.0	Y	0.0			1.21	1.21	NEUTRAL	108.14	1.0	8.0	0.57	108.0575	1.0	1.0	0.0	0.29	1344200	35486	D010032	Otitis Externa	EFO:0009560	otitis externa	Ear diseases	BENZYL ALCOHOL
ABVRVIZBZKUTMK-JSYANWSFSA-M	4	199.16	-1.1	4.0	2.0	87.07	2.0	N	0.0	3.32		-1.52	-4.94	ACID	237.25	0.0	14.0	0.55	199.0481	6.0	2.0	0.0	2.19	1344082	111491	D010033	Otitis Media	EFO:0004992	Otitis media	Ear diseases
AGOYDEPGAOXOCK-KCBOHYOISA-N	4	747.96	2.44	14.0	4.0	182.91	8.0	N	2.0	12.46	8.38	3.24	2.22	NEUTRAL	747.96	0.0	52.0	0.27	747.4769	14.0	4.0	2.0	1.77	1343640	570147	D010033	Otitis Media	EFO:0004992	Otitis media	Ear diseases	CLARITHROMYCIN
ALYUMNAHLSSTOU-PFBPGKLMSA-N	4	389.43	0.71	6.0	4.0	132.96	5.0	N	0.0	3.3	7.22	-1.92	-2.28	ACID	407.45	1.0	27.0	0.55	389.1045	8.0	5.0	0.0	0.67	1344625	1674197	D010033	Otitis Media	EFO:0004992	Otitis media	Ear diseases
AVGYWQBCYZHHPN-CYJZLJNKSA-N	4	347.4	0.44	5.0	3.0	112.73	4.0	N	0.0	3.26	7.23	-2.14	-2.5	ACID	365.41	1.0	24.0	0.68	347.094	7.0	4.0	0.0	0.27	1344845	674495	D010033	Otitis Media	EFO:0004992	Otitis media	Ear diseases
IEDVJHCEMCRBQM-UHFFFAOYSA-N	4	290.32	1.26	7.0	2.0	105.51	5.0	N	0.0		7.16	1.28	1.1	NEUTRAL	290.32	2.0	21.0	0.85	290.1379	7.0	4.0	0.0	0.07	1344289	1216	D010033	Otitis Media	EFO:0004992	Otitis media	Ear diseases	TRIMETHOPRIM
KEJCWVGMRLCZQQ-YJBYXUATSA-N	4	510.48	-0.17	12.0	2.0	189.06	9.0	N	2.0	10.92		-0.43	-0.43	NEUTRAL	510.48	1.0	35.0	0.15	510.1057	14.0	3.0	2.0	0.22	1343867	624296	D010033	Otitis Media	EFO:0004992	Otitis media	Ear diseases	CEFUROXIME AXETIL
LSQZJLSUYDQPKJ-NJBDSQKTSA-N	4	365.41	0.02	6.0	4.0	132.96	4.0	N	0.0	3.23	7.22	-2.31	-2.67	ACID	365.41	1.0	25.0	0.55	365.1045	8.0	5.0	0.0	0.94	1343581	143284	D010033	Otitis Media	EFO:0004992	Otitis media	Ear diseases	AMOXICILLIN
LTINZAODLRIQIX-FBXRGJNPSA-N	4	557.61	0.83	14.0	2.0	180.97	10.0	N	2.0	10.99	3.28	1.33	1.33	NEUTRAL	557.61	1.0	37.0	0.14	557.125	14.0	3.0	2.0	-0.14	1343495	674967	D010033	Otitis Media	EFO:0004992	Otitis media	Ear diseases	CEFPODOXIME PROXETIL
MQTOSJVFKKJCRP-BICOPXKESA-N	4	749.0	1.9	14.0	5.0	180.08	7.0	N	2.0	12.43	9.57	2.44	-1.23	BASE	749.0	0.0	52.0	0.24	748.5085	14.0	5.0	2.0	1.85	1343176	12428	D010033	Otitis Media	EFO:0004992	Otitis media	Ear diseases	AZITHROMYCIN
OKBVVJOGVLARMR-QSWIMTSFSA-N	4	453.46	-0.54	10.0	4.0	184.51	8.0	N	0.0	2.62	3.95	-1.28	-7.13	ACID	453.46	1.0	30.0	0.23	453.0413	12.0	5.0	1.0	-0.05	1344240	430642	D010033	Otitis Media	EFO:0004992	Otitis media	Ear diseases	CEFIXIME
RTXOFQZKPXMALH-GHXIOONMSA-N	4	395.42	-0.17	9.0	4.0	158.21	5.0	N	0.0	2.73	3.61	-0.89	-3.7	ACID	395.42	1.0	26.0	0.23	395.0358	10.0	5.0	0.0	0.05	1344089	84624	D010033	Otitis Media	EFO:0004992	Otitis media	Ear diseases	CEFDINIR
UNJFKXSSGBWRBZ-BJCIPQKHSA-N	4	410.43	-0.05	8.0	4.0	162.92	6.0	N	0.0	2.85	4.68	-1.48	-6.83	ACID	410.43	1.0	27.0	0.37	410.0355	10.0	5.0	0.0	0.09	1343391	454578	D010033	Otitis Media	EFO:0004992	Otitis media	Ear diseases	CEFTIBUTEN
WKJGTOYAEQDNIA-IOOZKYRYSA-N	4	367.81	0.62	5.0	3.0	112.73	4.0	N	0.0	2.83	7.23	-2.31	-2.66	ACID	385.83	1.0	24.0	0.67	367.0394	7.0	4.0	0.0	0.09	1344574	674969	D010033	Otitis Media	EFO:0004992	Otitis media	Ear diseases
XMCDZRXQAGFWAK-PMCOHIMVSA-L	4	554.59	-1.2	15.0	4.0	215.22	8.0	N	2.0	2.72	3.54	-1.0	-5.53	ACID	652.6	2.0	36.0	0.13	554.0461	15.0	5.0	2.0	-0.64	1343124	1673259	D010033	Otitis Media	EFO:0004992	Otitis media	Ear diseases
CFOYWRHIYXMDOT-UHFFFAOYSA-N	4	186.24	1.56	5.0	0.0	36.16	1.0	N	0.0			1.35	1.35		186.24	1.0	12.0	0.62	186.0463	4.0	0.0	0.0	-1.02	1699629	517099	D013959	Thyroid Diseases	HP:0000820	Abnormality of the thyroid gland	Endocrine system diseases	CARBIMAZOLE
KNAHARQHSZJURB-UHFFFAOYSA-N	4	170.24	1.38	2.0	2.0	48.65	2.0	Y	0.0	8.09		1.2	1.12	NEUTRAL	170.24	1.0	11.0	0.66	170.0514	3.0	2.0	0.0	-0.95	1344674	421208	D013959	Thyroid Diseases	HP:0000820	Abnormality of the thyroid gland	Endocrine system diseases	PROPYLTHIOURACIL
PMRYVIKBURPHAH-UHFFFAOYSA-N	4	114.17	0.71	3.0	1.0	17.82	0.0	Y	0.0	7.87	5.21	0.86	0.73	NEUTRAL	114.17	1.0	7.0	0.49	114.0252	2.0	0.0	0.0	-1.71	1344793	421089	D013959	Thyroid Diseases	HP:0000820	Abnormality of the thyroid gland	Endocrine system diseases	METHIMAZOLE
PNXBXCRWXNESOV-UHFFFAOYSA-N	4	218.28	2.06	4.0	2.0	46.01	2.0	N	0.0	9.31		3.08	3.07	NEUTRAL	218.28	2.0	15.0	0.6	218.0514	3.0	1.0	0.0	-0.85	2795485	915190	D013959	Thyroid Diseases	HP:0000820	Abnormality of the thyroid gland	Endocrine system diseases	BENZYLTHIOURACIL
YLMGFJXSLBMXHK-UHFFFAOYSA-M	4	138.55													138.55				137.9122					1343410	674647	D013959	Thyroid Diseases	HP:0000820	Abnormality of the thyroid gland	Endocrine system diseases
ITRJWOMZKQRYTA-RFZYENFJSA-N	4	402.49	2.56	6.0	1.0	97.74	3.0	N	0.0	12.6		2.1	2.1	NEUTRAL	402.49	0.0	29.0	0.73	402.2042	6.0	1.0	0.0	1.96	1344638	487711	D013968	Thyroiditis, Subacute	EFO:1001194	subacute thyroiditis	Endocrine system diseases	CORTISONE ACETATE
OIGNJSKKLXVSLS-VWUMJDOOSA-N	4	360.45	1.56	5.0	3.0	94.83	2.0	N	0.0	12.59		1.27	1.27	NEUTRAL	360.45	0.0	26.0	0.69	360.1937	5.0	3.0	0.0	2.57	1344057	27370	D013968	Thyroiditis, Subacute	EFO:1001194	subacute thyroiditis	Endocrine system diseases	PREDNISOLONE
PLCQGRYPOISRTQ-FCJDYXGNSA-L	4	472.45	2.01	6.0	4.0	141.36	4.0	N	0.0	1.18		1.56	-2.01	ACID	516.41	0.0	32.0	0.46	472.1662	8.0	4.0	0.0	2.02	1344178	1337005	D013968	Thyroiditis, Subacute	EFO:1001194	subacute thyroiditis	Endocrine system diseases
UREBDLICKHMUKA-CXSFZGCWSA-N	4	392.47	1.9	5.0	3.0	94.83	2.0	N	0.0	12.42		1.68	1.68	NEUTRAL	392.47	0.0	28.0	0.67	392.1999	5.0	3.0	0.0	2.21	1344337	365281	D013968	Thyroiditis, Subacute	EFO:1001194	subacute thyroiditis	Endocrine system diseases	DEXAMETHASONE
XOFYZVNMUHMLCC-ZPOLXVRWSA-N	4	358.43	1.77	5.0	2.0	91.67	2.0	N	0.0	12.58		1.66	1.66	NEUTRAL	358.43	0.0	26.0	0.78	358.178	5.0	2.0	0.0	2.27	1344798	27229	D013968	Thyroiditis, Subacute	EFO:1001194	subacute thyroiditis	Endocrine system diseases	PREDNISONE
KVJXBPDAXMEYOA-CXANFOAXSA-N	4	329.44	3.47	4.0	2.0	76.78	0.0	N	0.0	5.23		2.3	0.15	ACID	329.44	0.0	24.0	0.67	329.1991	4.0	2.0	0.0	2.0	1344679	674858	D000307	Adrenal Gland Diseases	EFO:0005539	adrenal gland disease	Endocrine system diseases
USUZGMWDZDXMDG-CYBMUJFWSA-N	4	227.24	2.43	3.0	0.0	41.61	1.0	Y	0.0		6.85	2.11	2.03	NEUTRAL	227.24	2.0	17.0	0.75	227.0859	3.0	0.0	0.0	-1.1	2792278	1610476	D000307	Adrenal Gland Diseases	EFO:0005539	adrenal gland disease	Endocrine system diseases	OSILODROSTAT
XMAYWYJOQHXEEK-UHFFFAOYSA-N	4	531.44	4.21	7.0	0.0	69.06	7.0	N	1.0		6.42	4.19	4.16	NEUTRAL	531.44	3.0	36.0	0.46	530.1488	8.0	0.0	1.0	-0.77	1344111	255904	D000307	Adrenal Gland Diseases	EFO:0005539	adrenal gland disease	Endocrine system diseases	KETOCONAZOLE
MYPYJXKWCTUITO-LYRMYLQWSA-N	4	1449.27													1449.27				1447.4302					1702319	70140	D004760	Digestive system diseases	EFO:1001481	Digestive system diseases	Digestive system diseases	VANCOMYCIN
RDEIXVOBVLKYNT-VQBXQJRRSA-N	4	1390.73													1488.81				1389.9018					1344060	1592405	D001762	Blepharitis	EFO:0009536	blepharitis	Eye diseases
BEEDODBODQVSIM-UHFFFAOYSA-N	4	260.38	2.85	3.0	2.0	44.62	2.0	Y	0.0	10.91	10.15	3.03	1.2	BASE	296.84	1.0	19.0	0.86	260.1889	3.0	2.0	0.0	0.26	1344011	674742	D001763	Blepharoptosis	MONDO:0000728	ptosis	Eye diseases	OXYMETAZOLINE HYDROCHLORIDE
AIXAANGOTKPUOY-UHFFFAOYSA-N	4	147.2	-0.21	2.0	1.0	52.32	3.0	Y	0.0			-4.55	-4.55	NEUTRAL	182.65	0.0	10.0	0.56	147.1128	4.0	2.0	0.0	1.0	1343881	892	D002386	Cataract	MONDO:0005129	cataract	Eye diseases	CARBACHOL
BWHLPLXXIDYSNW-UHFFFAOYSA-N	4	255.27	2.29	3.0	1.0	59.3	3.0	Y	0.0	3.84		2.28	-0.96	ACID	376.41	2.0	19.0	0.86	255.0895	4.0	1.0	0.0	-0.45	1344870	675075	D002386	Cataract	MONDO:0005129	cataract	Eye diseases	KETOROLAC TROMETHAMINE
DCOPUUMXTXDBNB-UHFFFAOYSA-N	4	296.15	4.36	2.0	2.0	49.33	4.0	N	0.0	4.0		4.26	1.1	ACID	296.15	2.0	19.0	0.88	295.0167	3.0	2.0	0.0	-0.87	1937947	29890	D002386	Cataract	MONDO:0005129	cataract	Eye diseases	DICLOFENAC
HZFGMQJYAFHESD-UHFFFAOYSA-M	4	334.17	2.89	3.0	2.0	80.39	4.0	N	0.0	3.81	1.59	3.66	0.4	ACID	356.15	2.0	20.0	0.67	333.0001	4.0	3.0	0.0	-0.41	1344779	40536	D002386	Cataract	MONDO:0005129	cataract	Eye diseases
JUGOREOARAHOCO-UHFFFAOYSA-M	4	146.21	0.26	2.0	0.0	26.3	3.0	Y	0.0			-4.22	-4.22	NEUTRAL	181.66	0.0	10.0	0.42	146.1176	3.0	0.0	0.0	1.19	1343937	195974	D002386	Cataract	MONDO:0005129	cataract	Eye diseases	ACETYLCHOLINE CHLORIDE
QEFAQIPZVLVERP-UHFFFAOYSA-N	4	254.29	1.53	3.0	2.0	86.18	4.0	N	0.0		1.83	2.08	2.08	NEUTRAL	254.29	2.0	19.0	0.64	254.1055	4.0	4.0	0.0	-0.54	1344568	119162	D002386	Cataract	MONDO:0005129	cataract	Eye diseases
OIGNJSKKLXVSLS-VWUMJDOOSA-N	4	360.45	1.56	5.0	3.0	94.83	2.0	N	0.0	12.59		1.27	1.27	NEUTRAL	360.45	0.0	26.0	0.69	360.1937	5.0	3.0	0.0	2.57	1344057	27370	D002825	Chorioretinitis	HP:0012424	Chorioretinitis	Eye diseases	PREDNISOLONE
PLCQGRYPOISRTQ-FCJDYXGNSA-L	4	472.45	2.01	6.0	4.0	141.36	4.0	N	0.0	1.18		1.56	-2.01	ACID	516.41	0.0	32.0	0.46	472.1662	8.0	4.0	0.0	2.02	1344178	1337005	D002825	Chorioretinitis	HP:0012424	Chorioretinitis	Eye diseases
UREBDLICKHMUKA-CXSFZGCWSA-N	4	392.47	1.9	5.0	3.0	94.83	2.0	N	0.0	12.42		1.68	1.68	NEUTRAL	392.47	0.0	28.0	0.67	392.1999	5.0	3.0	0.0	2.21	1344337	365281	D002825	Chorioretinitis	HP:0012424	Chorioretinitis	Eye diseases	DEXAMETHASONE
XOFYZVNMUHMLCC-ZPOLXVRWSA-N	4	358.43	1.77	5.0	2.0	91.67	2.0	N	0.0	12.58		1.66	1.66	NEUTRAL	358.43	0.0	26.0	0.78	358.178	5.0	2.0	0.0	2.27	1344798	27229	D002825	Chorioretinitis	HP:0012424	Chorioretinitis	Eye diseases	PREDNISONE
OIGNJSKKLXVSLS-VWUMJDOOSA-N	4	360.45	1.56	5.0	3.0	94.83	2.0	N	0.0	12.59		1.27	1.27	NEUTRAL	360.45	0.0	26.0	0.69	360.1937	5.0	3.0	0.0	2.57	1344057	27370	D002833	Choroiditis	MONDO:0001280	choroiditis	Eye diseases	PREDNISOLONE
PLCQGRYPOISRTQ-FCJDYXGNSA-L	4	472.45	2.01	6.0	4.0	141.36	4.0	N	0.0	1.18		1.56	-2.01	ACID	516.41	0.0	32.0	0.46	472.1662	8.0	4.0	0.0	2.02	1344178	1337005	D002833	Choroiditis	MONDO:0001280	choroiditis	Eye diseases
UREBDLICKHMUKA-CXSFZGCWSA-N	4	392.47	1.9	5.0	3.0	94.83	2.0	N	0.0	12.42		1.68	1.68	NEUTRAL	392.47	0.0	28.0	0.67	392.1999	5.0	3.0	0.0	2.21	1344337	365281	D002833	Choroiditis	MONDO:0001280	choroiditis	Eye diseases	DEXAMETHASONE
XOFYZVNMUHMLCC-ZPOLXVRWSA-N	4	358.43	1.77	5.0	2.0	91.67	2.0	N	0.0	12.58		1.66	1.66	NEUTRAL	358.43	0.0	26.0	0.78	358.178	5.0	2.0	0.0	2.27	1344798	27229	D002833	Choroiditis	MONDO:0001280	choroiditis	Eye diseases	PREDNISONE
GLMUAFMGXXHGLU-VQAITOIOSA-N	4	457.48	0.19	9.0	5.0	164.63	3.0	N	0.0	2.9	7.9	-2.54	-2.61	ACID	493.94	1.0	33.0	0.4	457.1849	10.0	6.0	1.0	1.3	1343874	674832	D003231	Conjunctivitis	EFO:0009450	conjunctivitis	Eye diseases
RDEIXVOBVLKYNT-VQBXQJRRSA-N	4	1390.73													1488.81				1389.9018					1344060	1592405	D003231	Conjunctivitis	EFO:0009450	conjunctivitis	Eye diseases
SKIVFJLNDNKQPD-UHFFFAOYSA-N	4	214.25	0.09	4.0	2.0	89.26	2.0	N	0.0	4.3	2.14	-0.26	-1.2	ACID	214.25	1.0	14.0	0.68	214.0412	5.0	3.0	0.0	-1.06	1343939	2525	D003231	Conjunctivitis	EFO:0009450	conjunctivitis	Eye diseases	SULFACETAMIDE
DBAKFASWICGISY-DASCVMRKSA-N	4	274.8	3.82	2.0	0.0	16.13	5.0	N	0.0		9.47	3.58	1.52	BASE	390.87	2.0	19.0	0.82	274.1237	2.0	0.0	0.0	-1.38	1344419	674878	D003233	Conjunctivitis, Allergic	EFO:0007141	allergic conjunctivitis	Eye diseases	DEXCHLORPHENIRAMINE MALEATE
DMKSVUSAATWOCU-HROMYWEYSA-N	4	466.96	3.92	7.0	1.0	99.13	4.0	N	0.0			3.94	3.94	NEUTRAL	466.96	0.0	32.0	0.49	466.1758	7.0	1.0	0.0	1.86	1343629	674816	D003233	Conjunctivitis, Allergic	EFO:0007141	allergic conjunctivitis	Eye diseases	LOTEPREDNOL ETABONATE
FNPXMHRZILFCKX-KAJVQRHHSA-N	4	488.58	3.7	8.0	1.0	116.2	6.0	N	0.0			3.83	3.83	NEUTRAL	488.58	0.0	35.0	0.56	488.241	8.0	1.0	0.0	1.75	1344502	674337	D003233	Conjunctivitis, Allergic	EFO:0007141	allergic conjunctivitis	Eye diseases	PREDNICARBATE
FOGXJPFPZOHSQS-AYVLZSQQSA-N	4	488.62	4.09	7.0	1.0	106.97	7.0	N	0.0			4.0	4.0	NEUTRAL	488.62	0.0	35.0	0.54	488.2774	7.0	1.0	0.0	1.76	1343676	674904	D003233	Conjunctivitis, Allergic	EFO:0007141	allergic conjunctivitis	Eye diseases
GVNWHCVWDRNXAZ-BTJKTKAUSA-N	4	290.79	3.4	3.0	0.0	25.36	6.0	N	0.0		8.87	3.27	1.79	BASE	406.87	2.0	20.0	0.82	290.1186	3.0	0.0	0.0	-1.33	1344832	674925	D003233	Conjunctivitis, Allergic	EFO:0007141	allergic conjunctivitis	Eye diseases
HVRLZEKDTUEKQH-NOILCQHBSA-N	4	337.42	3.59	3.0	1.0	49.77	5.0	N	0.0	3.78	9.76	0.75	0.75	ZWITTERION	373.88	2.0	25.0	0.91	337.1678	4.0	1.0	0.0	0.05	1344362	551224	D003233	Conjunctivitis, Allergic	EFO:0007141	allergic conjunctivitis	Eye diseases	OLOPATADINE HYDROCHLORIDE
JQEKDNLKIVGXAU-UHFFFAOYSA-L	4	371.35	2.48	6.0	2.0	126.81	5.0	N	0.0	2.06		2.5	-4.52	ACID	415.31	3.0	27.0	0.66	371.1005	8.0	2.0	0.0	-0.05	1343670	82047	D003233	Conjunctivitis, Allergic	EFO:0007141	allergic conjunctivitis	Eye diseases
LRJOMUJRLNCICJ-JZYPGELDSA-N	4	402.49	2.13	6.0	2.0	100.9	3.0	N	0.0	12.61		1.71	1.71	NEUTRAL	402.49	0.0	29.0	0.7	402.2042	6.0	2.0	0.0	2.32	1343831	182546	D003233	Conjunctivitis, Allergic	EFO:0007141	allergic conjunctivitis	Eye diseases	PREDNISOLONE ACETATE
MWTBKTRZPHJQLH-UHFFFAOYSA-N	4	307.4	2.78	4.0	0.0	38.13	1.0	N	0.0		7.15	2.17	1.98	NEUTRAL	307.4	2.0	23.0	0.76	307.1685	4.0	0.0	0.0	-0.15	1344408	675698	D003233	Conjunctivitis, Allergic	EFO:0007141	allergic conjunctivitis	Eye diseases
NLVFBUXFDBBNBW-PBSUHMDJSA-N	4	467.52	-6.3	14.0	10.0	268.17	6.0	N	2.0	12.53	9.54	-6.48	-13.16	BASE	467.52	0.0	32.0	0.17	467.2591	14.0	15.0	2.0	1.43	1344064	577488	D003233	Conjunctivitis, Allergic	EFO:0007141	allergic conjunctivitis	Eye diseases	TOBRAMYCIN
OIGNJSKKLXVSLS-VWUMJDOOSA-N	4	360.45	1.56	5.0	3.0	94.83	2.0	N	0.0	12.59		1.27	1.27	NEUTRAL	360.45	0.0	26.0	0.69	360.1937	5.0	3.0	0.0	2.57	1344057	27370	D003233	Conjunctivitis, Allergic	EFO:0007141	allergic conjunctivitis	Eye diseases	PREDNISOLONE
PGLIUCLTXOYQMV-GHVWMZMZSA-N	4	388.9	3.15	4.0	1.0	53.01	8.0	N	0.0	3.59	7.42	0.87	0.65	ACID	461.82	2.0	27.0	0.7	388.1554	5.0	1.0	0.0	-1.21	1344728	675141	D003233	Conjunctivitis, Allergic	EFO:0007141	allergic conjunctivitis	Eye diseases	LEVOCETIRIZINE DIHYDROCHLORIDE
PLCQGRYPOISRTQ-FCJDYXGNSA-L	4	472.45	2.01	6.0	4.0	141.36	4.0	N	0.0	1.18		1.56	-2.01	ACID	516.41	0.0	32.0	0.46	472.1662	8.0	4.0	0.0	2.02	1344178	1337005	D003233	Conjunctivitis, Allergic	EFO:0007141	allergic conjunctivitis	Eye diseases
UDGHXQPQKQPSBB-BOXHHOBZSA-N	4	388.9	4.17	4.0	1.0	62.66	8.0	N	0.0	4.1	9.39	0.55	0.55	ZWITTERION	547.07	2.0	27.0	0.73	388.1554	5.0	1.0	0.0	-0.97	1344930	675710	D003233	Conjunctivitis, Allergic	EFO:0007141	allergic conjunctivitis	Eye diseases
UREBDLICKHMUKA-CXSFZGCWSA-N	4	392.47	1.9	5.0	3.0	94.83	2.0	N	0.0	12.42		1.68	1.68	NEUTRAL	392.47	0.0	28.0	0.67	392.1999	5.0	3.0	0.0	2.21	1344337	365281	D003233	Conjunctivitis, Allergic	EFO:0007141	allergic conjunctivitis	Eye diseases	DEXAMETHASONE
VJZLQIPZNBPASX-OJJGEMKLSA-L	4	440.43	1.67	6.0	4.0	141.36	4.0	N	0.0	1.18		1.15	-2.42	ACID	484.39	0.0	30.0	0.48	440.16	8.0	4.0	0.0	2.33	1343304	674965	D003233	Conjunctivitis, Allergic	EFO:0007141	allergic conjunctivitis	Eye diseases
VKXSGUIOOQPGAF-UHFFFAOYSA-N	4	249.32	2.47	3.0	1.0	41.62	0.0	Y	0.0		8.77	3.07	1.73	BASE	285.78	2.0	19.0	0.78	249.1266	3.0	2.0	0.0	-0.08	1344514	674442	D003233	Conjunctivitis, Allergic	EFO:0007141	allergic conjunctivitis	Eye diseases
VLARUOGDXDTHEH-UHFFFAOYSA-L	4	468.37	2.11	9.0	3.0	173.71	8.0	N	0.0	1.55		1.48	-5.57	ACID	512.33	4.0	34.0	0.35	468.0693	11.0	3.0	1.0	0.22	1344901	6480	D003233	Conjunctivitis, Allergic	EFO:0007141	allergic conjunctivitis	Eye diseases	CROMOLYN SODIUM
XOFYZVNMUHMLCC-ZPOLXVRWSA-N	4	358.43	1.77	5.0	2.0	91.67	2.0	N	0.0	12.58		1.66	1.66	NEUTRAL	358.43	0.0	26.0	0.78	358.178	5.0	2.0	0.0	2.27	1344798	27229	D003233	Conjunctivitis, Allergic	EFO:0007141	allergic conjunctivitis	Eye diseases	PREDNISONE
XXPDBLUZJRXNNZ-UHFFFAOYSA-N	4	284.43	4.24	3.0	0.0	6.48	3.0	N	0.0		9.05	4.29	2.64	BASE	320.89	2.0	20.0	0.83	284.1347	2.0	0.0	0.0	-0.97	1344806	674701	D003233	Conjunctivitis, Allergic	EFO:0007141	allergic conjunctivitis	Eye diseases	PROMETHAZINE HYDROCHLORIDE
YEJAJYAHJQIWNU-UHFFFAOYSA-N	4	381.91	4.3	4.0	0.0	38.13	3.0	N	0.0		8.88	4.04	2.55	BASE	418.37	3.0	27.0	0.68	381.1608	4.0	0.0	0.0	-1.06	1344644	674760	D003233	Conjunctivitis, Allergic	EFO:0007141	allergic conjunctivitis	Eye diseases	AZELASTINE HYDROCHLORIDE
ZPMVNZLARAEGHB-UHFFFAOYSA-N	4	287.41	4.7	1.0	0.0	3.24	0.0	N	0.0		8.05	4.38	3.65	NEUTRAL	323.87	2.0	22.0	0.58	287.1674	1.0	0.0	0.0	0.26	1343997	550917	D003233	Conjunctivitis, Allergic	EFO:0007141	allergic conjunctivitis	Eye diseases	CYPROHEPTADINE HYDROCHLORIDE
GSDSWSVVBLHKDQ-JTQLQIEISA-N	4	361.37	1.54	6.0	1.0	75.01	2.0	N	0.0	5.29	6.16	0.51	-0.47	ACID	361.37	2.0	26.0	0.87	361.1438	7.0	1.0	0.0	-0.21	1343340	1795	D003234	Conjunctivitis, Bacterial	EFO:1000829	bacterial conjunctivitis	Eye diseases	LEVOFLOXACIN
IDIIJJHBXUESQI-DFIJPDEKSA-N	4	401.44	2.37	6.0	2.0	83.8	4.0	N	0.0	5.49	9.42	-0.5	-0.5	ZWITTERION	437.9	2.0	29.0	0.82	401.1751	7.0	2.0	0.0	0.08	1344908	674686	D003234	Conjunctivitis, Bacterial	EFO:1000829	bacterial conjunctivitis	Eye diseases	MOXIFLOXACIN HYDROCHLORIDE
MQTOSJVFKKJCRP-BICOPXKESA-N	4	749.0	1.9	14.0	5.0	180.08	7.0	N	2.0	12.43	9.57	2.44	-1.23	BASE	749.0	0.0	52.0	0.24	748.5085	14.0	5.0	2.0	1.85	1343176	12428	D003234	Conjunctivitis, Bacterial	EFO:1000829	bacterial conjunctivitis	Eye diseases	AZITHROMYCIN
PMQBICKXAAKXAY-HNCPQSOCSA-N	4	393.85	3.14	5.0	2.0	88.56	3.0	N	0.0	5.45	9.67	0.54	0.54	ZWITTERION	430.31	2.0	27.0	0.84	393.1255	6.0	3.0	0.0	-0.57	1343564	675712	D003234	Conjunctivitis, Bacterial	EFO:1000829	bacterial conjunctivitis	Eye diseases
XUBOMFCQGDBHNK-UHFFFAOYSA-N	4	375.4	1.98	6.0	2.0	83.8	4.0	N	0.0	5.49	8.73	-0.61	-0.61	ZWITTERION	375.4	2.0	27.0	0.85	375.1594	7.0	2.0	0.0	-0.22	1343077	1712	D003234	Conjunctivitis, Bacterial	EFO:1000829	bacterial conjunctivitis	Eye diseases	GATIFLOXACIN
FAPWRFPIFSIZLT-UHFFFAOYSA-M	4	58.44													58.44				57.9586					1344787	674525	D015715	Corneal Edema	EFO:1000879	corneal edema	Eye diseases	SODIUM CHLORIDE
LRJOMUJRLNCICJ-JZYPGELDSA-N	4	402.49	2.13	6.0	2.0	100.9	3.0	N	0.0	12.61		1.71	1.71	NEUTRAL	402.49	0.0	29.0	0.7	402.2042	6.0	2.0	0.0	2.32	1343831	182546	D065306	Corneal Injuries	HP:0000559	Corneal scarring	Eye diseases	PREDNISOLONE ACETATE
PLCQGRYPOISRTQ-FCJDYXGNSA-L	4	472.45	2.01	6.0	4.0	141.36	4.0	N	0.0	1.18		1.56	-2.01	ACID	516.41	0.0	32.0	0.46	472.1662	8.0	4.0	0.0	2.02	1344178	1337005	D065306	Corneal Injuries	HP:0000559	Corneal scarring	Eye diseases
VJZLQIPZNBPASX-OJJGEMKLSA-L	4	440.43	1.67	6.0	4.0	141.36	4.0	N	0.0	1.18		1.15	-2.42	ACID	484.39	0.0	30.0	0.48	440.16	8.0	4.0	0.0	2.33	1343304	674965	D065306	Corneal Injuries	HP:0000559	Corneal scarring	Eye diseases
GSDSWSVVBLHKDQ-JTQLQIEISA-N	4	361.37	1.54	6.0	1.0	75.01	2.0	N	0.0	5.29	6.16	0.51	-0.47	ACID	361.37	2.0	26.0	0.87	361.1438	7.0	1.0	0.0	-0.21	1343340	1795	D003320	Corneal Ulcer	EFO:0009449	keratitis	Eye diseases	LEVOFLOXACIN
RDEIXVOBVLKYNT-VQBXQJRRSA-N	4	1390.73													1488.81				1389.9018					1344060	1592405	D003320	Corneal Ulcer	EFO:0009449	keratitis	Eye diseases
DFHAXXVZCFXGOQ-UHFFFAOYSA-K	4	126.0	-0.16	2.0	3.0	94.83	1.0	N	0.0	-0.1		-0.83	-7.58	ACID	191.95	0.0	7.0	0.42	125.9718	5.0	3.0	0.0	0.92	1344019	41644	D017726	Cytomegalovirus Retinitis	EFO:1001302	Cytomegalovirus Retinitis	Eye diseases	FOSCARNET SODIUM
IRSCQMHQWWYFCW-UHFFFAOYSA-N	4	255.23	-1.97	8.0	4.0	139.28	5.0	N	0.0	10.16	0.58	-2.18	-2.18	NEUTRAL	255.23	2.0	18.0	0.49	255.0968	9.0	5.0	0.0	0.38	1344059	365284	D017726	Cytomegalovirus Retinitis	EFO:1001302	Cytomegalovirus Retinitis	Eye diseases	GANCICLOVIR
VWFCHDSQECPREK-LURJTMIESA-N	4	279.19	-1.66	7.0	4.0	147.9	6.0	N	0.0	1.35		-2.28	-4.7	ACID	279.19	1.0	18.0	0.45	279.062	9.0	5.0	0.0	0.33	1343977	48701	D017726	Cytomegalovirus Retinitis	EFO:1001302	Cytomegalovirus Retinitis	Eye diseases	CIDOFOVIR
ZORWARFPXPVJLW-MTFPJWTKSA-N	4	354.37	-1.44	10.0	4.0	171.37	8.0	N	0.0	10.16	7.48	-1.21	-1.55	NEUTRAL	390.83	2.0	25.0	0.41	354.1652	11.0	6.0	2.0	0.54	1344925	674405	D017726	Cytomegalovirus Retinitis	EFO:1001302	Cytomegalovirus Retinitis	Eye diseases
DMKSVUSAATWOCU-HROMYWEYSA-N	4	466.96	3.92	7.0	1.0	99.13	4.0	N	0.0			3.94	3.94	NEUTRAL	466.96	0.0	32.0	0.49	466.1758	7.0	1.0	0.0	1.86	1343629	674816	D015352	Dry Eye Syndromes	EFO:1000906	dry eye syndrome	Eye diseases	LOTEPREDNOL ETABONATE
JFOZKMSJYSPYLN-QHCPKHFHSA-N	4	615.49	4.77	6.0	2.0	133.99	7.0	N	1.0	3.27		4.02	0.59	ACID	615.49	4.0	41.0	0.31	614.0681	9.0	2.0	1.0	-0.74	1937940	1351456	D015352	Dry Eye Syndromes	EFO:1000906	dry eye syndrome	Eye diseases	LIFITEGRAST
AUNGANRZJHBGPY-SCRDCRAPSA-N	4	376.37	-1.72	9.0	5.0	161.56	5.0	N	0.0	5.97		-0.92	-2.25	ACID	376.37	1.0	27.0	0.33	376.1383	10.0	5.0	0.0	0.07	1344876	429204	D005128	Eye diseases	EFO:0003966	eye disease	Eye diseases	RIBOFLAVIN
CIWBSHSKHKDKBQ-JLAZNSOCSA-N	4	176.12	-1.41	6.0	4.0	107.22	2.0	N	0.0	4.36		-1.91	-4.83	ACID	176.12	0.0	12.0	0.39	176.0321	6.0	4.0	0.0	2.26	1343064	443348	D005128	Eye diseases	EFO:0003966	eye disease	Eye diseases	ASCORBIC ACID
FAPWRFPIFSIZLT-UHFFFAOYSA-M	4	58.44													58.44				57.9586					1344787	674525	D005128	Eye diseases	EFO:0003966	eye disease	Eye diseases	SODIUM CHLORIDE
FPIPGXGPPPQFEQ-OVSJKPMPSA-N	4	286.46	5.51	1.0	1.0	20.23	5.0	N	1.0			4.69	4.69	NEUTRAL	286.46	0.0	21.0	0.66	286.2297	1.0	1.0	1.0	2.61	1343894	104574	D005128	Eye diseases	EFO:0003966	eye disease	Eye diseases	RETINOL
JFOZKMSJYSPYLN-QHCPKHFHSA-N	4	615.49	4.77	6.0	2.0	133.99	7.0	N	1.0	3.27		4.02	0.59	ACID	615.49	4.0	41.0	0.31	614.0681	9.0	2.0	1.0	-0.74	1937940	1351456	D005128	Eye diseases	EFO:0003966	eye disease	Eye diseases	LIFITEGRAST
JKWKMORAXJQQSR-MOPIKTETSA-N	4	428.66	7.18	3.0	0.0	43.37	9.0	N	1.0			7.32	7.32	NEUTRAL	428.66	0.0	31.0	0.29	428.329	3.0	0.0	1.0	1.79	1343721	674897	D005128	Eye diseases	EFO:0003966	eye disease	Eye diseases	NANDROLONE DECANOATE
NLKNQRATVPKPDG-UHFFFAOYSA-M	4	166.0													166.0				165.8682					1344183	178545	D005128	Eye diseases	EFO:0003966	eye disease	Eye diseases	POTASSIUM IODIDE
OVBJJZOQPCKUOR-UHFFFAOYSA-L	4	336.21													372.24				336.0546					1344861	2197378	D005128	Eye diseases	EFO:0003966	eye disease	Eye diseases
PMATZTZNYRCHOR-CGLBZJNRSA-N	4	1202.63													1202.63				1201.8414					1344970	72873	D005128	Eye diseases	EFO:0003966	eye disease	Eye diseases	CYCLOSPORINE
PWKSKIMOESPYIA-BYPYZUCNSA-N	4	163.2	-0.49	3.0	3.0	66.4	3.0	N	0.0	3.82		-0.71	-3.97	ACID	163.2	0.0	10.0	0.49	163.0303	4.0	2.0	0.0	0.22	1343938	20881	D005128	Eye diseases	EFO:0003966	eye disease	Eye diseases	ACETYLCYSTEINE
QFJCIRLUMZQUOT-HPLJOQBZSA-N	4	914.19	6.18	13.0	3.0	195.43	6.0	N	3.0	9.96		7.45	7.45	NEUTRAL	914.19	0.0	65.0	0.16	913.5551	14.0	3.0	3.0	1.94	1344737	923	D005128	Eye diseases	EFO:0003966	eye disease	Eye diseases	SIROLIMUS
SNPLKNRPJHDVJA-ZETCQYMHSA-N	4	205.25	-1.14	4.0	4.0	89.79	6.0	N	0.0	12.69		-1.7	-1.7	NEUTRAL	205.25	0.0	14.0	0.41	205.1314	5.0	4.0	0.0	0.54	1343292	674930	D005128	Eye diseases	EFO:0003966	eye disease	Eye diseases
UBWXUGDQUBIEIZ-QNTYDACNSA-N	4	406.57	5.67	3.0	0.0	43.37	4.0	N	1.0			5.79	5.79	NEUTRAL	406.57	1.0	30.0	0.6	406.2508	3.0	0.0	1.0	1.68	1343978	674363	D005128	Eye diseases	EFO:0003966	eye disease	Eye diseases
UFULAYFCSOUIOV-UHFFFAOYSA-N	4	77.15	-0.13	2.0	2.0	26.02	1.0	Y	0.0	9.42	10.4	-0.42	-2.2	BASE	77.15	0.0	4.0	0.42	77.0299	1.0	2.0	0.0	0.18	1706247	21036	D005128	Eye diseases	EFO:0003966	eye disease	Eye diseases	CYSTEAMINE
UREBDLICKHMUKA-CXSFZGCWSA-N	4	392.47	1.9	5.0	3.0	94.83	2.0	N	0.0	12.42		1.68	1.68	NEUTRAL	392.47	0.0	28.0	0.67	392.1999	5.0	3.0	0.0	2.21	1344337	365281	D005128	Eye diseases	EFO:0003966	eye disease	Eye diseases	DEXAMETHASONE
AKUJBENLRBOFTD-QZIXMDIESA-N	4	434.5	2.47	6.0	2.0	100.9	3.0	N	0.0	12.44		2.12	2.12	NEUTRAL	434.5	0.0	31.0	0.66	434.2105	6.0	2.0	0.0	2.0	1344293	674489	D005128	Eye diseases	EFO:0005752	eye inflammation	Eye diseases
AKUJBENLRBOFTD-RPRRAYFGSA-N	4	434.5	2.47	6.0	2.0	100.9	3.0	N	0.0	12.44		2.12	2.12	NEUTRAL	434.5	0.0	31.0	0.66	434.2105	6.0	2.0	0.0	2.0	1344659	954312	D005128	Eye diseases	EFO:0005752	eye inflammation	Eye diseases	DEXAMETHASONE ACETATE
ALEXXDVDDISNDU-JZYPGELDSA-N	4	404.5	2.35	6.0	2.0	100.9	3.0	N	0.0	12.61		1.72	1.72	NEUTRAL	404.5	0.0	29.0	0.7	404.2199	6.0	2.0	0.0	2.17	1343865	150313	D005128	Eye diseases	EFO:0005752	eye inflammation	Eye diseases	HYDROCORTISONE ACETATE
BYFMCKSPFYVMOU-UHFFFAOYSA-N	4	282.3	2.55	4.0	1.0	64.35	5.0	N	0.0	3.66		3.06	-0.26	ACID	282.3	3.0	21.0	0.78	282.1004	5.0	1.0	0.0	-1.13	1700598	621308	D005128	Eye diseases	EFO:0005752	eye inflammation	Eye diseases
CGIGDMFJXJATDK-UHFFFAOYSA-N	4	357.79	3.93	4.0	1.0	68.53	4.0	N	0.0	3.79		3.53	0.26	ACID	357.79	3.0	25.0	0.77	357.0768	5.0	1.0	0.0	-0.72	1343317	173	D005128	Eye diseases	EFO:0005752	eye inflammation	Eye diseases	INDOMETHACIN
CIWBQSYVNNPZIQ-XYWKZLDCSA-N	4	504.6	3.82	7.0	1.0	106.97	6.0	N	1.0	13.61		3.96	3.96	NEUTRAL	504.6	0.0	36.0	0.55	504.2523	7.0	1.0	1.0	1.75	1343300	674335	D005128	Eye diseases	EFO:0005752	eye inflammation	Eye diseases	BETAMETHASONE DIPROPIONATE
CNDQSXOVEQXJOE-UHFFFAOYSA-N	4	324.38	3.49	3.0	1.0	60.85	5.0	N	0.0	4.73		3.83	1.83	ACID	342.4	2.0	24.0	0.86	324.1474	5.0	1.0	0.0	0.26	1345000	2197547	D005128	Eye diseases	EFO:0005752	eye inflammation	Eye diseases
DCOPUUMXTXDBNB-UHFFFAOYSA-N	4	296.15	4.36	2.0	2.0	49.33	4.0	N	0.0	4.0		4.26	1.1	ACID	296.15	2.0	19.0	0.88	295.0167	3.0	2.0	0.0	-0.87	1937947	29890	D005128	Eye diseases	EFO:0005752	eye inflammation	Eye diseases	DICLOFENAC
DJHCCTTVDRAMEH-DUUJBDRPSA-N	4	521.05	3.94	7.0	1.0	106.97	6.0	N	1.0			3.97	3.97	NEUTRAL	521.05	0.0	36.0	0.42	520.2228	7.0	1.0	1.0	1.82	1343698	674940	D005128	Eye diseases	EFO:0005752	eye inflammation	Eye diseases
DLVOSEUFIRPIRM-KAQKJVHQSA-N	4	486.65	4.3	6.0	2.0	100.9	6.0	N	0.0	12.61		4.02	4.02	NEUTRAL	486.65	0.0	35.0	0.54	486.2981	6.0	2.0	0.0	1.62	1344409	439720	D005128	Eye diseases	EFO:0005752	eye inflammation	Eye diseases
DMKSVUSAATWOCU-HROMYWEYSA-N	4	466.96	3.92	7.0	1.0	99.13	4.0	N	0.0			3.94	3.94	NEUTRAL	466.96	0.0	32.0	0.49	466.1758	7.0	1.0	0.0	1.86	1343629	674816	D005128	Eye diseases	EFO:0005752	eye inflammation	Eye diseases	LOTEPREDNOL ETABONATE
FAOZLTXFLGPHNG-KNAQIMQKSA-N	4	376.47	2.92	4.0	2.0	74.6	1.0	N	0.0	12.65		2.42	2.42	NEUTRAL	376.47	0.0	27.0	0.74	376.205	4.0	2.0	0.0	2.12	1343503	674551	D005128	Eye diseases	EFO:0005752	eye inflammation	Eye diseases	FLUOROMETHOLONE
FBRAWBYQGRLCEK-RJFLZJKCSA-N	4	478.99	4.7	5.0	0.0	77.51	5.0	N	0.0			5.19	5.19	NEUTRAL	478.99	0.0	33.0	0.42	478.1922	5.0	0.0	0.0	1.77	1704058	1508315	D005128	Eye diseases	EFO:0005752	eye inflammation	Eye diseases
FEBLZLNTKCEFIT-VSXGLTOVSA-N	4	452.49	2.37	6.0	2.0	93.06	2.0	N	0.0	13.38		1.6	1.6	NEUTRAL	452.49	0.0	32.0	0.67	452.201	6.0	2.0	0.0	2.05	1343120	105252	D005128	Eye diseases	EFO:0005752	eye inflammation	Eye diseases	FLUOCINOLONE ACETONIDE
FZCHYNWYXKICIO-FZNHGJLXSA-N	4	446.58	3.52	6.0	2.0	100.9	6.0	N	0.0	13.75		3.31	3.31	NEUTRAL	446.58	0.0	32.0	0.61	446.2668	6.0	2.0	0.0	2.05	1344677	674513	D005128	Eye diseases	EFO:0005752	eye inflammation	Eye diseases	HYDROCORTISONE VALERATE
GFNANZIMVAIWHM-OBYCQNJPSA-N	4	394.44	0.62	6.0	4.0	115.06	2.0	N	0.0	11.75		0.24	0.24	NEUTRAL	394.44	0.0	28.0	0.55	394.1792	6.0	4.0	0.0	2.1	1344367	381691	D005128	Eye diseases	EFO:0005752	eye inflammation	Eye diseases	TRIAMCINOLONE
GZENKSODFLBBHQ-ILSZZQPISA-N	4	344.5	3.94	3.0	1.0	54.37	1.0	N	0.0			3.13	3.13	NEUTRAL	344.5	0.0	25.0	0.78	344.2351	3.0	1.0	0.0	2.58	1344648	675124	D005128	Eye diseases	EFO:0005752	eye inflammation	Eye diseases	MEDRYSONE
HHZQLQREDATOBM-CODXZCKSSA-M	4	462.54	2.2	7.0	3.0	138.2	6.0	N	0.0	3.66		1.54	-1.78	ACID	484.52	0.0	33.0	0.51	462.2254	8.0	3.0	0.0	1.79	1344612	674446	D005128	Eye diseases	EFO:0005752	eye inflammation	Eye diseases	HYDROCORTISONE SODIUM SUCCINATE
HUMXXHTVHHLNRO-KAJVQRHHSA-N	4	458.6	3.54	6.0	2.0	100.9	4.0	N	0.0	12.61		3.45	3.45	NEUTRAL	458.6	0.0	33.0	0.63	458.2668	6.0	2.0	0.0	1.81	1343996	674860	D005128	Eye diseases	EFO:0005752	eye inflammation	Eye diseases
ITRJWOMZKQRYTA-RFZYENFJSA-N	4	402.49	2.56	6.0	1.0	97.74	3.0	N	0.0	12.6		2.1	2.1	NEUTRAL	402.49	0.0	29.0	0.73	402.2042	6.0	1.0	0.0	1.96	1344638	487711	D005128	Eye diseases	EFO:0005752	eye inflammation	Eye diseases	CORTISONE ACETATE
JYGXADMDTFJGBT-VWUMJDOOSA-N	4	362.47	1.78	5.0	3.0	94.83	2.0	N	0.0	12.59		1.28	1.28	NEUTRAL	362.47	0.0	26.0	0.7	362.2093	5.0	3.0	0.0	2.41	1343850	374052	D005128	Eye diseases	EFO:0005752	eye inflammation	Eye diseases	HYDROCORTISONE
LRJOMUJRLNCICJ-JZYPGELDSA-N	4	402.49	2.13	6.0	2.0	100.9	3.0	N	0.0	12.61		1.71	1.71	NEUTRAL	402.49	0.0	29.0	0.7	402.2042	6.0	2.0	0.0	2.32	1343831	182546	D005128	Eye diseases	EFO:0005752	eye inflammation	Eye diseases	PREDNISOLONE ACETATE
OIGNJSKKLXVSLS-VWUMJDOOSA-N	4	360.45	1.56	5.0	3.0	94.83	2.0	N	0.0	12.59		1.27	1.27	NEUTRAL	360.45	0.0	26.0	0.69	360.1937	5.0	3.0	0.0	2.57	1344057	27370	D005128	Eye diseases	EFO:0005752	eye inflammation	Eye diseases	PREDNISOLONE
OZWKMVRBQXNZKK-UHFFFAOYSA-N	4	255.27	2.29	3.0	1.0	59.3	3.0	Y	0.0	3.84		2.28	-0.96	ACID	255.27	2.0	19.0	0.86	255.0895	4.0	1.0	0.0	-0.45	2791695	5080	D005128	Eye diseases	EFO:0005752	eye inflammation	Eye diseases	KETOROLAC
PLCQGRYPOISRTQ-FCJDYXGNSA-L	4	472.45	2.01	6.0	4.0	141.36	4.0	N	0.0	1.18		1.56	-2.01	ACID	516.41	0.0	32.0	0.46	472.1662	8.0	4.0	0.0	2.02	1344178	1337005	D005128	Eye diseases	EFO:0005752	eye inflammation	Eye diseases
PLCQGRYPOISRTQ-LWCNAHDDSA-L	4	472.45	2.01	6.0	4.0	141.36	4.0	N	0.0	1.18		1.56	-2.01	ACID	516.41	0.0	32.0	0.46	472.1662	8.0	4.0	0.0	2.02	1344294	674713	D005128	Eye diseases	EFO:0005752	eye inflammation	Eye diseases
QEFAQIPZVLVERP-UHFFFAOYSA-N	4	254.29	1.53	3.0	2.0	86.18	4.0	N	0.0		1.83	2.08	2.08	NEUTRAL	254.29	2.0	19.0	0.64	254.1055	4.0	4.0	0.0	-0.54	1344568	119162	D005128	Eye diseases	EFO:0005752	eye inflammation	Eye diseases
QTTRZHGPGKRAFB-OOKHYKNYSA-N	4	370.53	4.5	3.0	1.0	54.37	2.0	N	0.0			4.38	4.38	NEUTRAL	370.53	0.0	27.0	0.78	370.2508	3.0	1.0	0.0	2.3	1344010	674568	D005128	Eye diseases	EFO:0005752	eye inflammation	Eye diseases	RIMEXOLONE
QYSPLQLAKJAUJT-UHFFFAOYSA-N	4	331.35	1.58	5.0	2.0	99.6	2.0	N	0.0	4.76	3.79	0.6	-1.52	ACID	331.35	2.0	23.0	0.87	331.0627	7.0	2.0	0.0	-1.18	1344127	11968	D005128	Eye diseases	EFO:0005752	eye inflammation	Eye diseases	PIROXICAM
RYJIRNNXCHOUTQ-OJJGEMKLSA-L	4	442.45	1.9	6.0	4.0	141.36	4.0	N	0.0	1.18		1.15	-2.42	ACID	486.41	0.0	30.0	0.48	442.1757	8.0	4.0	0.0	2.19	1343405	674919	D005128	Eye diseases	EFO:0005752	eye inflammation	Eye diseases
SNHRLVCMMWUAJD-SUYDQAKGSA-N	4	476.59	3.64	6.0	2.0	100.9	6.0	N	0.0	13.41		3.71	3.71	NEUTRAL	476.59	0.0	34.0	0.57	476.2574	6.0	2.0	0.0	2.01	1344538	419410	D005128	Eye diseases	EFO:0005752	eye inflammation	Eye diseases
SOQJPQZCPBDOMF-YCUXZELOSA-N	4	496.58	3.76	6.0	2.0	100.9	4.0	N	0.0	13.41		4.18	4.18	NEUTRAL	496.58	1.0	36.0	0.62	496.2261	6.0	2.0	0.0	1.74	1344911	674327	D005128	Eye diseases	EFO:0005752	eye inflammation	Eye diseases
SYTBZMRGLBWNTM-UHFFFAOYSA-N	4	244.26	3.68	1.0	1.0	37.3	3.0	N	0.0	4.42		3.94	1.07	ACID	244.26	2.0	18.0	0.89	244.09	2.0	1.0	0.0	-0.43	1344555	16308	D005128	Eye diseases	EFO:0005752	eye inflammation	Eye diseases	FLURBIPROFEN
TZIZWYVVGLXXFV-FLRHRWPCSA-N	4	532.65	4.41	7.0	1.0	99.13	4.0	N	1.0	13.61		4.12	4.12	NEUTRAL	532.65	0.0	38.0	0.54	532.2836	7.0	1.0	1.0	1.69	1343507	674829	D005128	Eye diseases	EFO:0005752	eye inflammation	Eye diseases
UREBDLICKHMUKA-CXSFZGCWSA-N	4	392.47	1.9	5.0	3.0	94.83	2.0	N	0.0	12.42		1.68	1.68	NEUTRAL	392.47	0.0	28.0	0.67	392.1999	5.0	3.0	0.0	2.21	1344337	365281	D005128	Eye diseases	EFO:0005752	eye inflammation	Eye diseases	DEXAMETHASONE
UREBDLICKHMUKA-DVTGEIKXSA-N	4	392.47	1.9	5.0	3.0	94.83	2.0	N	0.0	12.42		1.68	1.68	NEUTRAL	392.47	0.0	28.0	0.67	392.1999	5.0	3.0	0.0	2.21	1343565	27152	D005128	Eye diseases	EFO:0005752	eye inflammation	Eye diseases	BETAMETHASONE
WBGKWQHBNHJJPZ-LECWWXJVSA-N	4	416.51	2.33	6.0	2.0	93.06	2.0	N	0.0	13.75		1.9	1.9	NEUTRAL	416.51	0.0	30.0	0.72	416.2199	6.0	2.0	0.0	2.6	1344145	675060	D005128	Eye diseases	EFO:0005752	eye inflammation	Eye diseases
XGMPVBXKDAHORN-RBWIMXSLSA-N	4	478.51	1.76	8.0	2.0	127.2	4.0	N	0.0	11.73		1.12	1.12	NEUTRAL	478.51	0.0	34.0	0.59	478.2003	8.0	2.0	0.0	2.05	1344251	674400	D005128	Eye diseases	EFO:0005752	eye inflammation	Eye diseases
YGSDEFSMJLZEOE-UHFFFAOYSA-N	4	138.12	1.09	2.0	2.0	57.53	1.0	Y	0.0	2.79		1.98	-1.52	ACID	138.12	1.0	10.0	0.61	138.0317	3.0	2.0	0.0	0.14	1702120	1362	D005128	Eye diseases	EFO:0005752	eye inflammation	Eye diseases	SALICYLIC ACID
YRFXGQHBPBMFHW-SBTZIJSASA-N	4	418.51	3.49	5.0	1.0	80.67	2.0	N	0.0	13.64		2.86	2.86	NEUTRAL	418.51	0.0	30.0	0.69	418.2156	5.0	1.0	0.0	2.05	1343771	675015	D005128	Eye diseases	EFO:0005752	eye inflammation	Eye diseases
ZBPLOVFIXSTCRZ-UHFFFAOYSA-N	4	334.17	2.89	3.0	2.0	80.39	4.0	N	0.0	3.81	1.59	3.66	0.4	ACID	334.17	2.0	20.0	0.67	333.0001	4.0	3.0	0.0	-0.41	2792986	140107	D005128	Eye diseases	EFO:0005752	eye inflammation	Eye diseases	BROMFENAC
ASXBYYWOLISCLQ-HZYVHMACSA-N	4	583.6	-7.95	15.0	15.0	334.59	9.0	N	3.0	11.91	11.2	-7.35	-12.52	BASE	583.6	0.0	40.0	0.09	583.2813	19.0	17.0	3.0	1.67	2791645	1279554	D015817	Eye Infections	EFO:1001888	eye infection	Eye diseases
AVKUERGKIZMTKX-NJBDSQKTSA-N	4	349.41	0.32	5.0	3.0	112.73	4.0	N	0.0	3.24	7.23	-2.0	-2.36	ACID	349.41	1.0	24.0	0.67	349.1096	7.0	4.0	0.0	0.74	1343626	305519	D015817	Eye Infections	EFO:1001888	eye infection	Eye diseases	AMPICILLIN
CIDUJQMULVCIBT-MQDUPKMGSA-N	4	475.59	-3.2	12.0	8.0	199.73	8.0	N	2.0	12.55	9.8	-3.53	-10.64	BASE	475.59	0.0	33.0	0.18	475.3006	12.0	11.0	2.0	1.98	2795438	453520	D015817	Eye Infections	EFO:1001888	eye infection	Eye diseases
CYDMQBQPVICBEU-XRNKAMNCSA-N	4	478.89	0.44	9.0	6.0	181.62	2.0	N	1.0	2.64	8.55	-2.89	-3.33	ZWITTERION	478.89	1.0	33.0	0.33	478.1143	10.0	7.0	1.0	1.38	2793342	438486	D015817	Eye Infections	EFO:1001888	eye infection	Eye diseases	CHLORTETRACYCLINE
FABPRXSRWADJSP-MEDUHNTESA-N	4	401.44	2.37	6.0	2.0	83.8	4.0	N	0.0	5.49	9.42	-0.5	-0.5	ZWITTERION	401.44	2.0	29.0	0.82	401.1751	7.0	2.0	0.0	0.08	1703310	1788	D015817	Eye Infections	EFO:1001888	eye infection	Eye diseases	MOXIFLOXACIN
GGXKWVWZWMLJEH-UHFFFAOYSA-N	4	321.34	0.54	9.0	1.0	122.22	7.0	N	0.0		3.65	-0.48	-0.48	NEUTRAL	321.34	2.0	23.0	0.73	321.1437	9.0	2.0	0.0	-0.2	1344100	74284	D015817	Eye Infections	EFO:1001888	eye infection	Eye diseases	FAMCICLOVIR
GHMLBKRAJCXXBS-UHFFFAOYSA-N	4	110.11	1.1	2.0	2.0	40.46	0.0	Y	0.0	9.26		1.37	1.36	NEUTRAL	110.11	1.0	8.0	0.52	110.0368	2.0	2.0	0.0	0.66	1706108	32978	D015817	Eye Infections	EFO:1001888	eye infection	Eye diseases	RESORCINOL
GHXZTYHSJHQHIJ-UHFFFAOYSA-N	4	505.46	4.18	4.0	10.0	167.58	9.0	N	2.0		10.45	4.51	-1.3	BASE	505.46	2.0	34.0	0.14	504.2032	10.0	10.0	2.0	-0.36	2790818	48849	D015817	Eye Infections	EFO:1001888	eye infection	Eye diseases	CHLORHEXIDINE
GSDSWSVVBLHKDQ-JTQLQIEISA-N	4	361.37	1.54	6.0	1.0	75.01	2.0	N	0.0	5.29	6.16	0.51	-0.47	ACID	361.37	2.0	26.0	0.87	361.1438	7.0	1.0	0.0	-0.21	1343340	1795	D015817	Eye Infections	EFO:1001888	eye infection	Eye diseases	LEVOFLOXACIN
GSDSWSVVBLHKDQ-UHFFFAOYSA-N	4	361.37	1.54	6.0	1.0	75.01	2.0	N	0.0	5.29	6.16	0.51	-0.47	ACID	361.37	2.0	26.0	0.87	361.1438	7.0	1.0	0.0	-0.21	1343134	146	D015817	Eye Infections	EFO:1001888	eye infection	Eye diseases	OFLOXACIN
HJYYPODYNSCCOU-ODRIEIDWSA-N	4	697.78	4.75	12.0	6.0	201.31	2.0	N	3.0	7.09		4.17	3.68	NEUTRAL	697.78	2.0	50.0	0.14	697.3098	13.0	6.0	3.0	2.39	1705243	398458	D015817	Eye Infections	EFO:1001888	eye infection	Eye diseases	RIFAMYCIN
IAIWVQXQOWNYOU-FPYGCLRLSA-N	4	198.14	0.19	5.0	2.0	123.76	3.0	N	0.0	11.79		-0.14	-0.14	NEUTRAL	198.14	1.0	14.0	0.41	198.0389	8.0	3.0	0.0	-2.33	1343071	70239	D015817	Eye Infections	EFO:1001888	eye infection	Eye diseases	NITROFURAZONE
IECPWNUMDGFDKC-MZJAQBGESA-N	4	516.72	5.67	5.0	3.0	104.06	5.0	N	2.0	4.46		4.42	1.58	ACID	516.72	0.0	37.0	0.25	516.3451	6.0	3.0	2.0	3.08	1703318	372428	D015817	Eye Infections	EFO:1001888	eye infection	Eye diseases	FUSIDIC ACID
IRSCQMHQWWYFCW-UHFFFAOYSA-N	4	255.23	-1.97	8.0	4.0	139.28	5.0	N	0.0	10.16	0.58	-2.18	-2.18	NEUTRAL	255.23	2.0	18.0	0.49	255.0968	9.0	5.0	0.0	0.38	1344059	365284	D015817	Eye Infections	EFO:1001888	eye infection	Eye diseases	GANCICLOVIR
IWVCMVBTMGNXQD-PXOLEDIWSA-N	4	460.44	-1.24	10.0	7.0	201.85	2.0	N	1.0	2.84	7.38	-4.5	-4.82	ACID	460.44	1.0	33.0	0.26	460.1482	11.0	8.0	2.0	1.83	1343393	421157	D015817	Eye Infections	EFO:1001888	eye infection	Eye diseases	OXYTETRACYCLINE
JFPVXVDWJQMJEE-IZRZKJBUSA-N	4	424.39	-0.54	9.0	3.0	173.76	7.0	N	0.0	2.96		-0.9	-4.38	ACID	424.39	1.0	29.0	0.3	424.0689	12.0	4.0	1.0	0.09	1699410	371655	D015817	Eye Infections	EFO:1001888	eye infection	Eye diseases	CEFUROXIME
JGSARLDLIJGVTE-MBNYWOFBSA-N	4	334.4	0.86	4.0	2.0	86.71	4.0	N	0.0	3.53		1.08	-2.29	ACID	334.4	1.0	23.0	0.8	334.0987	6.0	2.0	0.0	0.34	1699706	1615	D015817	Eye Infections	EFO:1001888	eye infection	Eye diseases	BENZYLPENICILLIN
LKCWBDHBTVXHDL-RMDFUYIESA-N	4	585.61	-8.42	17.0	13.0	331.94	10.0	N	3.0	12.16	9.61	-8.58	-15.1	BASE	585.61	0.0	40.0	0.11	585.2857	18.0	17.0	3.0	1.58	1699612	333157	D015817	Eye Infections	EFO:1001888	eye infection	Eye diseases	AMIKACIN
MKUXAQIIEYXACX-UHFFFAOYSA-N	4	225.21	-1.33	7.0	3.0	119.05	4.0	N	0.0	10.16	0.6	-1.55	-1.55	NEUTRAL	225.21	2.0	16.0	0.55	225.0862	8.0	4.0	0.0	-0.1	1344412	365538	D015817	Eye Infections	EFO:1001888	eye infection	Eye diseases	ACYCLOVIR
MQTOSJVFKKJCRP-BICOPXKESA-N	4	749.0	1.9	14.0	5.0	180.08	7.0	N	2.0	12.43	9.57	2.44	-1.23	BASE	749.0	0.0	52.0	0.24	748.5085	14.0	5.0	2.0	1.85	1343176	12428	D015817	Eye Infections	EFO:1001888	eye infection	Eye diseases	AZITHROMYCIN
MYPYJXKWCTUITO-LYRMYLQWSA-N	4	1449.27													1449.27				1447.4302					1702319	70140	D015817	Eye Infections	EFO:1001888	eye infection	Eye diseases	VANCOMYCIN
MYSWGUAQZAJSOK-UHFFFAOYSA-N	4	331.35	1.58	5.0	2.0	74.57	3.0	N	0.0	5.56	8.68	-0.85	-0.85	ZWITTERION	331.35	2.0	24.0	0.89	331.1332	6.0	2.0	0.0	-0.72	1343960	241	D015817	Eye Infections	EFO:1001888	eye infection	Eye diseases	CIPROFLOXACIN
NCXMLFZGDNKEPB-FFPOYIOWSA-N	4	665.73	0.12	13.0	7.0	230.99	3.0	N	3.0	3.69	9.11	-1.69	-1.7	ZWITTERION	665.73	0.0	47.0	0.16	665.3047	14.0	8.0	3.0	2.38	1343172	674607	D015817	Eye Infections	EFO:1001888	eye infection	Eye diseases
NHUHCSRWZMLRLA-UHFFFAOYSA-N	4	267.31	1.67	5.0	2.0	98.22	3.0	N	0.0	5.8	2.17	0.73	-0.14	ACID	267.31	2.0	18.0	0.82	267.0678	6.0	3.0	0.0	-1.82	1343898	2484	D015817	Eye Infections	EFO:1001888	eye infection	Eye diseases	SULFISOXAZOLE
NLJVXZFCYKWXLH-DXTIXLATSA-N	4	1228.46													1228.46				1227.6328					1706085	577826	D015817	Eye Infections	EFO:1001888	eye infection	Eye diseases
NLVFBUXFDBBNBW-PBSUHMDJSA-N	4	467.52	-6.3	14.0	10.0	268.17	6.0	N	2.0	12.53	9.54	-6.48	-13.16	BASE	467.52	0.0	32.0	0.17	467.2591	14.0	15.0	2.0	1.43	1344064	577488	D015817	Eye Infections	EFO:1001888	eye infection	Eye diseases	TOBRAMYCIN
NPEFREDMMVQEPL-RWPARATISA-N	4	1390.73													1390.73				1389.9018					2792211	1592408	D015817	Eye Infections	EFO:1001888	eye infection	Eye diseases	GENTAMICIN
OFVLGDICTFRJMM-WESIUVDSSA-N	4	444.44	-0.21	9.0	6.0	181.62	2.0	N	1.0	2.91	8.81	-3.47	-3.7	ZWITTERION	444.44	1.0	32.0	0.34	444.1533	10.0	7.0	1.0	1.7	1698965	373985	D015817	Eye Infections	EFO:1001888	eye infection	Eye diseases	TETRACYCLINE
OGJPXUAPXNRGGI-UHFFFAOYSA-N	4	319.34	1.27	5.0	2.0	74.57	3.0	N	0.0	5.58	8.68	-0.96	-0.96	ZWITTERION	319.34	2.0	23.0	0.89	319.1332	6.0	2.0	0.0	-0.97	1343261	246	D015817	Eye Infections	EFO:1001888	eye infection	Eye diseases	NORFLOXACIN
OIRDTQYFTABQOQ-UHTZMRCNSA-N	4	267.25	-1.98	9.0	4.0	139.54	2.0	N	0.0	12.45	3.94	-2.09	-2.09	NEUTRAL	267.25	2.0	19.0	0.49	267.0968	9.0	5.0	0.0	1.31	1343220	149095	D015817	Eye Infections	EFO:1001888	eye infection	Eye diseases	VIDARABINE
OQLKNTOKMBVBKV-UHFFFAOYSA-N	4	354.45	3.27	4.0	4.0	118.2	11.0	N	0.0		12.13	2.77	-2.06	BASE	354.45	2.0	26.0	0.28	354.2056	6.0	6.0	1.0	-0.14	1700715	28516	D015817	Eye Infections	EFO:1001888	eye infection	Eye diseases	HEXAMIDINE
PXKHGMGELZGJQE-ILBGXUMGSA-N	4	561.55	6.94	6.0	2.0	118.77	21.0	N	2.0	9.07		7.8	7.79	NEUTRAL	561.55	1.0	37.0	0.06	560.242	8.0	2.0	2.0	0.02	1343615	420999	D015817	Eye Infections	EFO:1001888	eye infection	Eye diseases
QFFGVLORLPOAEC-SNVBAGLBSA-N	4	393.85	3.14	5.0	2.0	88.56	3.0	N	0.0	5.45	9.67	0.54	0.54	ZWITTERION	393.85	2.0	27.0	0.84	393.1255	6.0	3.0	0.0	-0.57	2793393	675711	D015817	Eye Infections	EFO:1001888	eye infection	Eye diseases
QWCJHSGMANYXCW-UHFFFAOYSA-N	4	314.37	2.26	5.0	2.0	90.01	4.0	N	0.0	6.82	2.44	1.81	1.28	NEUTRAL	314.37	3.0	22.0	0.72	314.0837	6.0	3.0	0.0	-1.89	1343907	153330	D015817	Eye Infections	EFO:1001888	eye infection	Eye diseases	SULFAPHENAZOLE
RPLOPBHEZLFENN-HTMVYDOJSA-M	4	423.2	1.32	7.0	3.0	156.07	10.0	N	0.0	3.65		1.14	-2.19	ACID	445.19	1.0	27.0	0.22	422.0284	10.0	3.0	0.0	-0.02	1343344	674680	D015817	Eye Infections	EFO:1001888	eye infection	Eye diseases
SBUJHOSQTJFQJX-NOAMYHISSA-N	4	484.5	-7.29	15.0	11.0	282.61	6.0	N	2.0	12.05	9.34	-7.06	-12.2	BASE	484.5	0.0	33.0	0.17	484.2381	15.0	15.0	2.0	1.56	2793563	325239	D015817	Eye Infections	EFO:1001888	eye infection	Eye diseases	KANAMYCIN
SKIVFJLNDNKQPD-UHFFFAOYSA-N	4	214.25	0.09	4.0	2.0	89.26	2.0	N	0.0	4.3	2.14	-0.26	-1.2	ACID	214.25	1.0	14.0	0.68	214.0412	5.0	3.0	0.0	-1.06	1343939	2525	D015817	Eye Infections	EFO:1001888	eye infection	Eye diseases	SULFACETAMIDE
ULGZDMOVFRHVEP-RWJQBGPGSA-N	4	733.94	1.79	14.0	5.0	193.91	7.0	N	2.0	12.45	8.38	2.6	1.57	NEUTRAL	733.94	0.0	51.0	0.24	733.4612	14.0	5.0	2.0	1.89	1343118	12506	D015817	Eye Infections	EFO:1001888	eye infection	Eye diseases	ERYTHROMYCIN
VACCAVUAMIDAGB-UHFFFAOYSA-N	4	270.34	1.23	6.0	2.0	97.97	3.0	N	0.0	6.71	1.95	0.21	-0.36	NEUTRAL	270.34	2.0	17.0	0.82	270.0245	6.0	3.0	0.0	-2.2	1343165	204115	D015817	Eye Infections	EFO:1001888	eye infection	Eye diseases	SULFAMETHIZOLE
VSQQQLOSPVPRAZ-RRKCRQDMSA-N	4	296.2	-0.8	6.0	3.0	104.55	2.0	N	0.0	8.5		-0.75	-0.79	NEUTRAL	296.2	1.0	20.0	0.66	296.062	7.0	3.0	0.0	0.5	1343825	169321	D015817	Eye Infections	EFO:1001888	eye infection	Eye diseases	TRIFLURIDINE
WIIZWVCIJKGZOK-RKDXNWHRSA-N	4	323.13	0.91	5.0	3.0	112.7	6.0	N	0.0	8.69		0.88	0.86	NEUTRAL	323.13	1.0	20.0	0.41	322.0123	7.0	3.0	0.0	-0.11	1344855	27340	D015817	Eye Infections	EFO:1001888	eye infection	Eye diseases	CHLORAMPHENICOL
XQFRJNBWHJMXHO-RRKCRQDMSA-N	4	354.1	-1.22	6.0	3.0	104.55	2.0	N	0.0	8.46		-0.53	-0.57	NEUTRAL	354.1	1.0	17.0	0.58	353.9713	7.0	3.0	0.0	0.91	1343613	47675	D015817	Eye Infections	EFO:1001888	eye infection	Eye diseases	IDOXURIDINE
XUBOMFCQGDBHNK-UHFFFAOYSA-N	4	375.4	1.98	6.0	2.0	83.8	4.0	N	0.0	5.49	8.73	-0.61	-0.61	ZWITTERION	375.4	2.0	27.0	0.85	375.1594	7.0	2.0	0.0	-0.22	1343077	1712	D015817	Eye Infections	EFO:1001888	eye infection	Eye diseases	GATIFLOXACIN
ZBJNZFQKYZCUJU-PAHFEQBRSA-N	4	2392.97													2392.97				2391.4842					2790784	2197609	D015817	Eye Infections	EFO:1001888	eye infection	Eye diseases	POLYMYXIN B
ZEKZLJVOYLTDKK-UHFFFAOYSA-N	4	351.35	1.8	5.0	2.0	74.57	3.0	N	0.0	5.45	8.7	-0.42	-0.42	ZWITTERION	351.35	2.0	25.0	0.88	351.1394	6.0	2.0	0.0	-0.53	1700682	16278	D015817	Eye Infections	EFO:1001888	eye infection	Eye diseases
ACCMWZWAEFYUGZ-UHFFFAOYSA-N	4	463.62	4.86	5.0	1.0	67.59	10.0	N	0.0	4.04	9.41	2.41	2.42	ZWITTERION	463.62	3.0	34.0	0.44	463.2835	6.0	1.0	0.0	-1.24	1699703	1121294	D005132	Eye Manifestations	EFO:0005751	eye allergy	Eye diseases
BYJAVTDNIXVSPW-UHFFFAOYSA-N	4	200.28	2.11	2.0	1.0	24.39	1.0	Y	0.0		10.17	2.24	-0.02	BASE	200.28	1.0	15.0	0.74	200.1313	2.0	1.0	0.0	-0.03	2793614	245084	D005132	Eye Manifestations	EFO:0005751	eye allergy	Eye diseases
CNIIGCLFLJGOGP-UHFFFAOYSA-N	4	210.28	2.38	2.0	1.0	24.39	2.0	Y	0.0		10.19	2.19	-0.07	BASE	210.28	2.0	16.0	0.81	210.1157	2.0	1.0	0.0	-0.35	2792673	42468	D005132	Eye Manifestations	EFO:0005751	eye allergy	Eye diseases	NAPHAZOLINE
HUCJFAOMUPXHDK-UHFFFAOYSA-N	4	244.38	3.15	2.0	1.0	24.39	2.0	N	0.0		10.29	3.78	1.49	BASE	244.38	1.0	18.0	0.85	244.1939	2.0	1.0	0.0	-0.34	2793394	114810	D005132	Eye Manifestations	EFO:0005751	eye allergy	Eye diseases	XYLOMETAZOLINE
IMZMKUWMOSJXDT-UHFFFAOYSA-N	4	468.37	2.11	9.0	3.0	173.71	8.0	N	0.0	1.55		1.48	-5.57	ACID	468.37	4.0	34.0	0.35	468.0693	11.0	3.0	1.0	0.22	2792086	7725	D005132	Eye Manifestations	EFO:0005751	eye allergy	Eye diseases	CROMOLYN
JBIMVDZLSHOPLA-LSCVHKIXSA-N	4	337.42	3.59	3.0	1.0	49.77	5.0	N	0.0	3.78	9.76	0.75	0.75	ZWITTERION	337.42	2.0	25.0	0.91	337.1678	4.0	1.0	0.0	0.05	2793385	663382	D005132	Eye Manifestations	EFO:0005751	eye allergy	Eye diseases
KBUZBQVCBVDWKX-UHFFFAOYSA-N	4	302.42	2.21	5.0	0.0	33.53	5.0	N	0.0		8.66	2.49	1.21	BASE	302.42	2.0	22.0	0.79	302.2107	5.0	0.0	0.0	-1.93	2795531	19712	D005132	Eye Manifestations	EFO:0005751	eye allergy	Eye diseases	EMEDASTINE
MBUVEWMHONZEQD-UHFFFAOYSA-N	4	381.91	4.3	4.0	0.0	38.13	3.0	N	0.0		8.88	4.04	2.55	BASE	381.91	3.0	27.0	0.68	381.1608	4.0	0.0	0.0	-1.06	2791404	27309	D005132	Eye Manifestations	EFO:0005751	eye allergy	Eye diseases	AZELASTINE
MWTBKTRZPHJQLH-UHFFFAOYSA-N	4	307.4	2.78	4.0	0.0	38.13	1.0	N	0.0		7.15	2.17	1.98	NEUTRAL	307.4	2.0	23.0	0.76	307.1685	4.0	0.0	0.0	-0.15	1344408	675698	D005132	Eye Manifestations	EFO:0005751	eye allergy	Eye diseases
RQTOOFIXOKYGAN-UHFFFAOYSA-N	4	371.35	2.48	6.0	2.0	126.81	5.0	N	0.0	2.06		2.5	-4.52	ACID	371.35	3.0	27.0	0.66	371.1005	8.0	2.0	0.0	-0.05	1705870	39540	D005132	Eye Manifestations	EFO:0005751	eye allergy	Eye diseases
RVGLGHVJXCETIO-UHFFFAOYSA-N	4	311.64	0.26	5.0	4.0	156.59	2.0	N	0.0	0.56		0.83	-6.23	ACID	311.64	1.0	21.0	0.57	310.9945	9.0	4.0	0.0	-0.88	2792836	675217	D005132	Eye Manifestations	EFO:0005751	eye allergy	Eye diseases	LODOXAMIDE
SONNWYBIRXJNDC-VIFPVBQESA-N	4	167.21	0.65	3.0	3.0	52.49	3.0	Y	0.0	9.07	9.69	-0.07	-1.35	BASE	167.21	1.0	12.0	0.62	167.0946	3.0	3.0	0.0	0.74	2795390	219334	D005132	Eye Manifestations	EFO:0005751	eye allergy	Eye diseases	PHENYLEPHRINE
WHWZLSFABNNENI-UHFFFAOYSA-N	4	249.32	2.47	3.0	1.0	41.62	0.0	Y	0.0		8.77	3.07	1.73	BASE	249.32	2.0	19.0	0.78	249.1266	3.0	2.0	0.0	-0.08	2793344	152610	D005132	Eye Manifestations	EFO:0005751	eye allergy	Eye diseases	EPINASTINE
WYWIFABBXFUGLM-UHFFFAOYSA-N	4	260.38	2.85	3.0	2.0	44.62	2.0	Y	0.0	10.91	10.15	3.03	1.2	BASE	260.38	1.0	19.0	0.86	260.1889	3.0	2.0	0.0	0.26	2795372	42520	D005132	Eye Manifestations	EFO:0005751	eye allergy	Eye diseases	OXYMETAZOLINE
XYLJNLCSTIOKRM-UHFFFAOYSA-N	4	292.14	1.76	5.0	2.0	62.2	1.0	N	0.0		8.32	1.37	0.42	NEUTRAL	292.14	2.0	17.0	0.84	291.012	5.0	2.0	0.0	-0.67	2791444	62817	D005132	Eye Manifestations	EFO:0005751	eye allergy	Eye diseases	BRIMONIDINE
ZCGOMHNNNFPNMX-KYTRFIICSA-N	4	420.53	4.89	3.0	1.0	64.33	4.0	N	0.0	3.71	10.32	2.5	2.5	ZWITTERION	420.53	2.0	31.0	0.76	420.2213	4.0	1.0	0.0	-0.12	2794805	1038389	D005132	Eye Manifestations	EFO:0005751	eye allergy	Eye diseases	LEVOCABASTINE
ZCVMWBYGMWKGHF-UHFFFAOYSA-N	4	309.43	4.01	3.0	0.0	20.31	0.0	N	0.0	12.67	7.15	3.35	3.16	NEUTRAL	309.43	2.0	22.0	0.73	309.1187	2.0	0.0	0.0	-0.01	2792667	12957	D005132	Eye Manifestations	EFO:0005751	eye allergy	Eye diseases	KETOTIFEN
ZKLPARSLTMPFCP-UHFFFAOYSA-N	4	388.9	3.15	4.0	1.0	53.01	8.0	N	0.0	3.59	7.42	0.87	0.65	ACID	388.9	2.0	27.0	0.7	388.1554	5.0	1.0	0.0	-1.21	2794628	111185	D005132	Eye Manifestations	EFO:0005751	eye allergy	Eye diseases	CETIRIZINE
BWHLPLXXIDYSNW-UHFFFAOYSA-N	4	255.27	2.29	3.0	1.0	59.3	3.0	Y	0.0	3.84		2.28	-0.96	ACID	376.41	2.0	19.0	0.86	255.0895	4.0	1.0	0.0	-0.45	1344870	675075	D058447	Eye Pain	HP:0200026	Ocular pain	Eye diseases	KETOROLAC TROMETHAMINE
HZFGMQJYAFHESD-UHFFFAOYSA-M	4	334.17	2.89	3.0	2.0	80.39	4.0	N	0.0	3.81	1.59	3.66	0.4	ACID	356.15	2.0	20.0	0.67	333.0001	4.0	3.0	0.0	-0.41	1344779	40536	D058447	Eye Pain	HP:0200026	Ocular pain	Eye diseases
ACGDKVXYNVEAGU-UHFFFAOYSA-N	4	198.31	0.74	2.0	3.0	65.14	3.0	N	0.0		12.23	0.8	-2.73	BASE	198.31	0.0	14.0	0.46	198.1844	4.0	4.0	0.0	-0.88	2795304	43086	D005901	Glaucoma	EFO:0000516	glaucoma	Eye diseases	GUANETHIDINE
AIXAANGOTKPUOY-UHFFFAOYSA-N	4	147.2	-0.21	2.0	1.0	52.32	3.0	Y	0.0			-4.55	-4.55	NEUTRAL	182.65	0.0	10.0	0.56	147.1128	4.0	2.0	0.0	1.0	1343881	892	D005901	Glaucoma	EFO:0000516	glaucoma	Eye diseases	CARBACHOL
ALWKGYPQUAPLQC-UHFFFAOYSA-N	4	223.3	1.94	2.0	0.0	29.54	2.0	Y	0.0			-2.25	-2.25		223.3	1.0	16.0	0.72	223.1441	4.0	0.0	0.0	-0.26	2792190	14126	D005901	Glaucoma	EFO:0000516	glaucoma	Eye diseases	NEOSTIGMINE
AQOKCDNYWBIDND-FTOWTWDKSA-N	4	415.57	3.15	4.0	4.0	89.79	12.0	N	0.0			2.63	2.63	NEUTRAL	415.57	1.0	30.0	0.31	415.2723	5.0	4.0	0.0	1.01	1343342	674914	D005901	Glaucoma	EFO:0000516	glaucoma	Eye diseases	BIMATOPROST
BJOLKYGKSZKIGU-UHFFFAOYSA-N	4	256.33	2.61	4.0	0.0	35.53	8.0	N	0.0			-3.05	-3.05		256.33	0.0	15.0	0.49	256.1131	4.0	0.0	0.0	0.29	2792167	675292	D005901	Glaucoma	EFO:0000516	glaucoma	Eye diseases
BLJRIMJGRPQVNF-JTQLQIEISA-N	4	316.43	0.5	8.0	2.0	79.74	6.0	N	0.0		9.76	1.34	-0.97	BASE	316.43	1.0	21.0	0.79	316.1569	7.0	2.0	0.0	-1.47	1343364	8531	D005901	Glaucoma	EFO:0000516	glaucoma	Eye diseases	TIMOLOL
BQIPXWYNLPYNHW-UHFFFAOYSA-N	4	309.41	2.27	5.0	2.0	67.79	7.0	N	0.0		9.67	2.74	0.52	BASE	309.41	1.0	22.0	0.6	309.194	5.0	2.0	0.0	0.01	1703428	255221	D005901	Glaucoma	EFO:0000516	glaucoma	Eye diseases
BZKPWHYZMXOIDC-UHFFFAOYSA-N	4	222.25	-0.86	6.0	2.0	115.04	2.0	N	0.0	6.55		-1.04	-2.08	NEUTRAL	222.25	1.0	13.0	0.63	221.9881	7.0	3.0	0.0	-2.49	1344903	1125	D005901	Glaucoma	EFO:0000516	glaucoma	Eye diseases	ACETAZOLAMIDE
CETWSOHVEGTIBR-FORAGAHYSA-N	4	263.38	1.19	3.0	3.0	81.14	8.0	N	0.0		10.21	1.14	-2.54	BASE	455.6	1.0	19.0	0.62	263.1998	4.0	5.0	0.0	-0.02	1344227	675129	D005901	Glaucoma	EFO:0000516	glaucoma	Eye diseases
DNTDOBSIBZKFCP-YDALLXLXSA-N	4	291.39	2.33	4.0	2.0	58.56	5.0	N	0.0		9.66	2.18	-0.04	BASE	327.85	1.0	21.0	0.87	291.1834	4.0	2.0	0.0	-0.32	1344396	675128	D005901	Glaucoma	EFO:0000516	glaucoma	Eye diseases
FLOSMHQXBMRNHR-QPJJXVBHSA-N	4	236.28	-1.42	6.0	1.0	107.41	1.0	N	0.0	7.21		-0.59	-0.93	NEUTRAL	236.28	1.0	14.0	0.64	236.0038	7.0	2.0	0.0	-1.87	1343810	1124	D005901	Glaucoma	EFO:0000516	glaucoma	Eye diseases	METHAZOLAMIDE
GGXICVAJURFBLW-CEYXHVGTSA-N	4	432.6	4.19	5.0	3.0	86.99	13.0	N	0.0			3.98	3.98	NEUTRAL	432.6	1.0	31.0	0.25	432.2876	5.0	3.0	0.0	1.18	1344780	132003	D005901	Glaucoma	EFO:0000516	glaucoma	Eye diseases	LATANOPROST
GJQPMPFPNINLKP-UHFFFAOYSA-N	4	305.16	0.29	4.0	2.0	120.32	2.0	N	0.0	7.94		0.39	0.29	NEUTRAL	305.16	1.0	16.0	0.82	303.9146	6.0	4.0	0.0	-1.56	1343255	1085	D005901	Glaucoma	EFO:0000516	glaucoma	Eye diseases	DICHLORPHENAMIDE
GJSURZIOUXUGAL-UHFFFAOYSA-N	4	230.1	2.36	3.0	2.0	36.42	1.0	Y	0.0		8.16	2.49	1.66	NEUTRAL	230.1	1.0	14.0	0.78	229.0174	3.0	2.0	0.0	-0.82	1344177	27609	D005901	Glaucoma	EFO:0000516	glaucoma	Eye diseases	CLONIDINE
HCRKCZRJWPKOAR-JTQLQIEISA-N	4	383.52	0.09	7.0	2.0	118.8	7.0	N	0.0	8.18	6.5	-0.58	-0.55	NEUTRAL	383.52	1.0	23.0	0.64	383.0643	8.0	3.0	0.0	-0.84	1343111	366278	D005901	Glaucoma	EFO:0000516	glaucoma	Eye diseases	BRINZOLAMIDE
IAVUPMFITXYVAF-XPUUQOCRSA-N	4	324.45	0.61	6.0	2.0	106.33	3.0	N	0.0	8.16	6.88	-0.12	-0.07	NEUTRAL	324.45	1.0	19.0	0.85	324.0272	6.0	3.0	0.0	-0.51	2793959	366274	D005901	Glaucoma	EFO:0000516	glaucoma	Eye diseases	DORZOLAMIDE
IEJXVRYNEISIKR-UHFFFAOYSA-N	4	245.11	1.76	2.0	3.0	62.44	1.0	N	0.0		9.71	1.21	-0.16	BASE	245.11	1.0	15.0	0.66	244.0283	4.0	4.0	0.0	-0.54	2790780	27495	D005901	Glaucoma	EFO:0000516	glaucoma	Eye diseases	APRACLONIDINE
IXHBTMCLRNMKHZ-LBPRGKRZSA-N	4	291.39	2.33	4.0	2.0	58.56	5.0	N	0.0		9.66	2.18	-0.04	BASE	291.39	1.0	21.0	0.87	291.1834	4.0	2.0	0.0	-0.32	2791593	675188	D005901	Glaucoma	EFO:0000516	glaucoma	Eye diseases	LEVOBUNOLOL
[truncated: 4,665 more rows]
