# Supplementary material for: Data-driven strategies for drug repurposing: insights, recommendations, and case studies
Source: Brief Bioinform. 2025 Nov 24;26(6):bbaf625. doi: 10.1093/bib/bbaf625 (PMC12641610; doi:10.1093/bib/bbaf625)
Supplement: Supplementary_File_5_bbaf625 [file supplementary_file_5_bbaf625.zip › Supplementary_File_5_bbaf625.csv]

	Biliary tract diseases	Cancer	Cardiovascular diseases	Dental diseases	Dermatologic diseases	Digestive system diseases	Ear diseases	Endocrine system diseases	Eye diseases	Genetic and congenital disorders	Head and neck diseases	Hematologic diseases	Immunological diseases	Infections	Mental disorders	Musculoskeletal diseases	Neoplasms	Nervous system diseases	Nutritional and metabolic diseases	Oral diseases	Parasitic diseases	Pathological conditions	Renal diseases	Reproductive system diseases	Respiratory diseases	Skin and connective tissue diseases	Sleep disorders	Urogenital diseases
Biliary tract diseases	4	0	0	0	0	1	0	0	0	0	0	0	0	0	0	0	2	0	0	0	0	0	0	0	0	0	0	0
Cancer	0	187	8	0	8	11	0	5	11	6	1	40	14	11	0	14	103	12	15	0	0	4	9	3	9	15	0	6
Cardiovascular diseases	0	8	406	0	11	36	1	4	22	4	1	27	9	27	40	17	8	20	48	0	0	18	24	10	39	23	0	11
Dental diseases	0	0	0	4	2	1	0	0	1	0	0	0	0	2	0	0	0	0	0	2	0	0	0	0	2	2	0	0
Dermatologic diseases	0	8	11	2	73	23	1	4	16	5	0	9	20	21	2	13	5	8	6	2	3	4	6	0	18	33	0	1
Digestive system diseases	1	11	36	1	23	219	4	5	34	7	1	14	11	36	1	25	15	22	24	1	1	19	15	14	45	38	0	19
Ear diseases	0	0	1	0	1	4	19	0	4	0	0	0	0	17	0	4	0	0	0	0	1	0	0	2	16	3	0	12
Endocrine system diseases	0	5	4	0	4	5	0	13	5	5	0	5	5	6	0	5	2	4	7	0	0	0	5	0	5	6	0	0
Eye diseases	0	11	22	1	16	34	4	5	196	7	0	16	23	55	2	20	8	15	10	0	1	5	10	2	57	48	0	3
Genetic and congenital disorders	0	6	4	0	5	7	0	5	7	12	0	7	6	5	0	7	4	5	7	0	0	0	5	0	7	7	0	0
Head and neck diseases	0	1	1	0	0	1	0	0	0	0	2	1	0	0	0	0	0	0	1	0	0	0	0	0	1	0	0	1
Hematologic diseases	0	40	27	0	9	14	0	5	16	7	1	131	13	11	8	19	36	16	16	0	0	7	16	3	17	19	0	1
Immunological diseases	0	14	9	0	20	11	0	5	23	6	0	13	112	27	0	16	8	14	8	1	0	2	7	0	23	19	0	0
Infections	0	11	27	2	21	36	17	6	55	5	0	11	27	439	3	22	7	19	11	2	11	10	6	11	67	47	0	31
Mental disorders	0	0	40	0	2	1	0	0	2	0	0	8	0	3	242	4	2	30	19	0	0	3	4	3	1	5	0	0
Musculoskeletal diseases	0	14	17	0	13	25	4	5	20	7	0	19	16	22	4	138	13	25	20	2	0	19	8	16	19	21	0	8
Neoplasms	2	103	8	0	5	15	0	2	8	4	0	36	8	7	2	13	252	11	13	0	0	7	6	5	6	12	0	6
Nervous system diseases	0	12	20	0	8	22	0	4	15	5	0	16	14	19	30	25	11	232	10	1	0	21	8	10	19	18	2	1
Nutritional and metabolic diseases	0	15	48	0	6	24	0	7	10	7	1	16	8	11	19	20	13	10	186	0	0	8	24	12	14	14	0	9
Oral diseases	0	0	0	2	2	1	0	0	0	0	0	0	1	2	0	2	0	1	0	6	0	1	0	0	1	2	0	0
Parasitic diseases	0	0	0	0	3	1	1	0	1	0	0	0	0	11	0	0	0	0	0	0	31	0	0	0	2	1	0	0
Pathological conditions	0	4	18	0	4	19	0	0	5	0	0	7	2	10	3	19	7	21	8	1	0	95	6	16	5	7	0	6
Renal diseases	0	9	24	0	6	15	0	5	10	5	0	16	7	6	4	8	6	8	24	0	0	6	49	0	11	13	0	3
Reproductive system diseases	0	3	10	0	0	14	2	0	2	0	0	3	0	11	3	16	5	10	12	0	0	16	0	50	6	6	0	7
Respiratory diseases	0	9	39	2	18	45	16	5	57	7	1	17	23	67	1	19	6	19	14	1	2	5	11	6	211	49	0	22
Skin and connective tissue diseases	0	15	23	2	33	38	3	6	48	7	0	19	19	47	5	21	12	18	14	2	1	7	13	6	49	161	0	3
Sleep disorders	0	0	0	0	0	0	0	0	0	0	0	0	0	0	0	0	0	2	0	0	0	0	0	0	0	0	2	0
Urogenital diseases	0	6	11	0	1	19	12	0	3	0	1	1	0	31	0	8	6	1	9	0	0	6	3	7	22	3	0	86
