# Supplementary material for: Data-driven strategies for drug repurposing: insights, recommendations, and case studies
Source: Brief Bioinform. 2025 Nov 24;26(6):bbaf625. doi: 10.1093/bib/bbaf625 (PMC12641610; doi:10.1093/bib/bbaf625)
Supplement: Supplementary_File_6_bbaf625 [file supplementary_file_6_bbaf625.xlsx]

## Sheet: Threshold values of properties 
	alogp	cx_logd	cx_logp	cx_most_apka	cx_most_bpka	full_mwt	hba	hba_lipinski	hbd	hbd_lipinski	mw_freebase	np_likeness_score	psa	qed_weighted	rtb
Infections	1.18, 1.31	-0.44, -0.48	0.70, 0.78	6.23, 6.88	6.87, 7.59	408.86, 451.90	6.65, 7.35	7.60, 8.40	2.85, 3.15	2.85, 3.15	395.54, 437.18	0.08, 0.09	107.10, 118.38	0.43, 0.47	4.75, 5.25
Cardiovascular diseases	2.35, 2.59	0.73, 0.80	1.97, 2.17	6.79, 7.51	7.90, 8.74	386.16, 426.80	4.75, 5.25	5.70, 6.30	1.90, 2.10	1.90, 2.10	352.82, 389.96	-0.36, -0.40	83.28, 92.04	0.55, 0.60	5.70, 6.30
Mental disorders	3.27, 3.61	2.21, 2.45	3.14, 3.48	10.08, 11.14	7.98, 8.82	317.19, 350.57	2.85, 3.15	3.80, 4.20	0.95, 1.05	0.95, 1.05	298.99, 330.47	-0.59, -0.65	38.51, 42.57	0.72, 0.80	3.80, 4.20
Neoplasms	3.16, 3.50	2.32, 2.56	2.79, 3.08	9.89, 10.93	6.21, 6.87	427.83, 472.87	5.70, 6.30	7.60, 8.40	1.90, 2.10	1.90, 2.10	419.41, 463.55	-0.56, -0.61	90.34, 99.84	0.44, 0.48	4.75, 5.25
Respiratory diseases	2.26, 2.50	1.03, 1.13	1.58, 1.74	9.61, 10.63	8.71, 9.62	408.86, 451.90	4.75, 5.25	4.75, 5.25	1.90, 2.10	1.90, 2.10	369.45, 408.34	0.48, 0.54	79.61, 87.99	0.55, 0.61	3.80, 4.20
Cancer	3.13, 3.46	2.39, 2.65	2.78, 3.08	9.80, 10.84	5.61, 6.20	453.57, 501.31	5.70, 6.30	7.60, 8.40	1.90, 2.10	2.85, 3.15	425.16, 469.92	-0.53, -0.58	94.74, 104.72	0.43, 0.47	4.75, 5.25
Nervous system diseases	2.07, 2.29	1.06, 1.18	1.94, 2.14	8.99, 9.93	8.43, 9.31	259.69, 287.03	2.85, 3.15	3.80, 4.20	0.95, 1.05	1.90, 2.10	247.31, 273.35	-0.23, -0.25	54.65, 60.41	0.65, 0.71	3.80, 4.20
Musculoskeletal diseases	2.45, 2.71	1.05, 1.16	2.59, 2.87	4.25, 4.69	6.35, 7.01	314.78, 347.92	3.80, 4.20	4.75, 5.25	0.95, 1.05	0.95, 1.05	298.65, 330.09	0.05, 0.05	65.10, 71.96	0.68, 0.76	3.80, 4.20
Digestive system diseases	2.71, 2.99	1.61, 1.77	2.07, 2.29	9.20, 10.16	6.97, 7.71	350.90, 387.84	4.75, 5.25	4.75, 5.25	0.95, 1.05	0.95, 1.05	340.06, 375.86	0.03, 0.03	78.94, 87.24	0.59, 0.65	4.75, 5.25
Eye diseases	1.88, 2.08	0.56, 0.62	1.52, 1.68	8.17, 9.02	8.25, 9.11	366.21, 404.76	4.75, 5.25	5.70, 6.30	1.90, 2.10	1.90, 2.10	343.30, 379.44	0.55, 0.61	90.09, 99.57	0.63, 0.69	3.80, 4.20
Nutritional and metabolic diseases	2.82, 3.12	1.21, 1.33	2.69, 2.97	4.10, 4.54	7.07, 7.81	382.37, 422.61	3.80, 4.20	4.75, 5.25	1.90, 2.10	1.90, 2.10	372.85, 412.09	0.06, 0.06	73.19, 80.89	0.51, 0.57	4.75, 5.25
Skin and connective tissue diseases	2.43, 2.69	1.70, 1.88	2.01, 2.23	10.94, 12.10	7.05, 7.79	371.33, 410.41	4.75, 5.25	4.75, 5.25	1.90, 2.10	1.90, 2.10	344.35, 380.59	0.79, 0.87	76.64, 84.70	0.58, 0.64	3.80, 4.20
Hematologic diseases	1.91, 2.11	1.03, 1.13	1.60, 1.76	9.15, 10.11	3.98, 4.40	372.85, 412.09	5.70, 6.30	6.65, 7.35	1.90, 2.10	2.85, 3.15	370.99, 410.05	-0.02, -0.02	92.85, 102.63	0.47, 0.53	3.80, 4.20
Immunological diseases	2.86, 3.16	1.62, 1.80	2.79, 3.09	11.02, 12.18	8.26, 9.12	341.47, 377.41	3.80, 4.20	4.75, 5.25	0.95, 1.05	0.95, 1.05	328.87, 363.48	-0.30, -0.33	63.68, 70.39	0.64, 0.71	4.28, 4.72
Urogenital diseases	1.79, 1.97	0.10, 0.11	1.12, 1.24	6.01, 6.64	8.33, 9.21	372.89, 412.15	4.75, 5.25	5.70, 6.30	0.95, 1.05	1.90, 2.10	349.42, 386.20	-0.24, -0.26	71.13, 78.61	0.57, 0.63	4.75, 5.25
Pathological conditions	2.32, 2.56	1.05, 1.16	2.31, 2.55	8.99, 9.93	8.11, 8.97	313.38, 346.36	3.80, 4.20	3.80, 4.20	0.95, 1.05	1.90, 2.10	286.27, 316.41	0.30, 0.34	57.42, 63.46	0.62, 0.68	2.85, 3.15
Dermatologic diseases	2.67, 2.96	1.71, 1.89	2.65, 2.93	10.34, 11.43	7.51, 8.29	340.51, 376.35	3.80, 4.20	3.80, 4.20	0.95, 1.05	0.95, 1.05	333.90, 369.04	0.34, 0.37	57.66, 63.72	0.56, 0.62	3.80, 4.20
Renal diseases	1.79, 1.98	-0.03, -0.03	1.50, 1.66	4.14, 4.58	3.98, 4.40	357.55, 395.19	4.75, 5.25	5.70, 6.30	1.90, 2.10	2.85, 3.15	346.20, 382.64	0.04, 0.05	90.62, 100.15	0.56, 0.62	4.75, 5.25
Reproductive system diseases	2.83, 3.13	1.39, 1.53	2.75, 3.03	6.17, 6.81	6.06, 6.69	337.73, 373.27	3.80, 4.20	4.75, 5.25	0.95, 1.05	0.95, 1.05	328.18, 362.72	0.03, 0.03	69.29, 76.59	0.60, 0.66	3.80, 4.20
Parasitic diseases	2.50, 2.76	2.20, 2.43	2.14, 2.36	8.71, 9.63	3.61, 3.99	269.15, 297.49	3.80, 4.20	4.75, 5.25	0.00, 0.00	0.00, 0.00	269.15, 297.49	-0.74, -0.81	55.66, 61.52	0.53, 0.58	2.85, 3.15
Ear diseases	0.67, 0.75	-1.17, -1.29	-0.81, -0.89	3.15, 3.49	6.86, 7.58	366.54, 405.12	5.70, 6.30	7.60, 8.40	2.85, 3.15	3.80, 4.20	349.42, 386.20	0.09, 0.09	126.31, 139.61	0.52, 0.58	4.75, 5.25
Genetic and congenital disorders	2.43, 2.69	2.00, 2.21	2.36, 2.60	11.80, 13.04	4.82, 5.32	490.59, 542.23	4.75, 5.25	5.70, 6.30	2.85, 3.15	2.85, 3.15	448.83, 496.07	1.66, 1.84	90.09, 99.57	0.53, 0.59	3.80, 4.20
Dental diseases	0.18, 0.20	-2.48, -2.74	-2.41, -2.67	2.76, 3.06	7.51, 8.29	454.29, 502.11	8.55, 9.45	9.50, 10.50	5.70, 6.30	6.65, 7.35	428.41, 473.51	1.24, 1.36	159.20, 175.96	0.31, 0.35	2.85, 3.15
Endocrine system diseases	1.91, 2.11	1.58, 1.74	1.60, 1.76	8.84, 9.78	6.10, 6.74	372.85, 412.09	4.75, 5.25	4.75, 5.25	1.90, 2.10	1.90, 2.10	372.85, 412.09	1.80, 1.99	72.94, 80.62	0.64, 0.70	1.90, 2.10
Head and neck diseases	0.63, 0.70	-1.20, -1.33	-0.42, -0.46	3.13, 3.46	6.86, 7.58	366.54, 405.12	5.22, 5.78	7.60, 8.40	3.80, 4.20	4.28, 4.72	349.42, 386.20	0.24, 0.27	126.31, 139.61	0.32, 0.36	4.75, 5.25
Oral diseases	2.31, 2.56	0.41, 0.45	1.89, 2.08	11.64, 12.86	9.93, 10.97	136.75, 151.15	2.85, 3.15	5.22, 5.78	1.43, 1.57	1.43, 1.57	136.75, 151.15	0.04, 0.05	75.78, 83.76	0.42, 0.47	4.28, 4.72
Biliary tract diseases	4.17, 4.60	1.71, 1.88	3.01, 3.33	9.48, 10.48	5.61, 6.20	431.37, 476.77	6.65, 7.35	8.55, 9.45	1.43, 1.57	1.90, 2.10	431.37, 476.77	-0.81, -0.89	84.67, 93.58	0.51, 0.57	5.22, 5.78
Sleep disorders	2.47, 2.74	1.97, 2.18	2.76, 3.05	8.40, 9.28	6.43, 7.10	295.06, 326.12	2.85, 3.15	3.80, 4.20	0.47, 0.53	0.47, 0.53	273.23, 302.00	-0.62, -0.68	56.55, 62.50	0.70, 0.78	3.80, 4.20
