# Supplementary material for: Data-driven strategies for drug repurposing: insights, recommendations, and case studies
Source: Brief Bioinform. 2025 Nov 24;26(6):bbaf625. doi: 10.1093/bib/bbaf625 (PMC12641610; doi:10.1093/bib/bbaf625)
Supplement: Supplementary_File_7_bbaf625 [file supplementary_file_7_bbaf625.xlsx]

## Sheet: Supplementary File 7
standard_inchi_key	Drug_pref_name	Indiction_mesh_id	ref_type	ref_url	Indiction_mesh_name	Indiction_efo_id	Indiction_efo_name	Indication_group
ITRJWOMZKQRYTA-RFZYENFJSA-N	CORTISONE ACETATE	D007938	DailyMed	https://dailymed.nlm.nih.gov/dailymed/drugInfo.cfm?setid=85cfed58-e5f1-4170-8d83-60e6bebd3610	Leukemia	EFO:0000565	leukemia	Cancer
ITRJWOMZKQRYTA-RFZYENFJSA-N	CORTISONE ACETATE	D007938	DailyMed	https://dailymed.nlm.nih.gov/dailymed/drugInfo.cfm?setid=f7548498-142c-4feb-83ed-4c20dcd6108b	Leukemia	EFO:0000565	leukemia	Cancer
ITRJWOMZKQRYTA-RFZYENFJSA-N	CORTISONE ACETATE	D000312	DailyMed	https://dailymed.nlm.nih.gov/dailymed/drugInfo.cfm?setid=f7548498-142c-4feb-83ed-4c20dcd6108b	Adrenal Hyperplasia, Congenital	MONDO:0008728	classic congenital adrenal hyperplasia due to 21-hydroxylase deficiency	Genetic and congenital disorders
ITRJWOMZKQRYTA-RFZYENFJSA-N	CORTISONE ACETATE	D000312	ClinicalTrials	https://clinicaltrials.gov/ct2/results?id=%22NCT01771328%22	Adrenal Hyperplasia, Congenital	MONDO:0008728	classic congenital adrenal hyperplasia due to 21-hydroxylase deficiency	Genetic and congenital disorders
ITRJWOMZKQRYTA-RFZYENFJSA-N	CORTISONE ACETATE	D000312	DailyMed	https://dailymed.nlm.nih.gov/dailymed/drugInfo.cfm?setid=85cfed58-e5f1-4170-8d83-60e6bebd3610	Adrenal Hyperplasia, Congenital	MONDO:0008728	classic congenital adrenal hyperplasia due to 21-hydroxylase deficiency	Genetic and congenital disorders
ITRJWOMZKQRYTA-RFZYENFJSA-N	CORTISONE ACETATE	D000312	DailyMed	https://dailymed.nlm.nih.gov/dailymed/drugInfo.cfm?setid=f7548498-142c-4feb-83ed-4c20dcd6108b	Adrenal Hyperplasia, Congenital	MONDO:0018479	congenital adrenal hyperplasia	Genetic and congenital disorders
ITRJWOMZKQRYTA-RFZYENFJSA-N	CORTISONE ACETATE	D000312	ClinicalTrials	https://clinicaltrials.gov/ct2/results?id=%22NCT01771328%22	Adrenal Hyperplasia, Congenital	MONDO:0018479	congenital adrenal hyperplasia	Genetic and congenital disorders
ITRJWOMZKQRYTA-RFZYENFJSA-N	CORTISONE ACETATE	D000312	DailyMed	https://dailymed.nlm.nih.gov/dailymed/drugInfo.cfm?setid=85cfed58-e5f1-4170-8d83-60e6bebd3610	Adrenal Hyperplasia, Congenital	MONDO:0018479	congenital adrenal hyperplasia	Genetic and congenital disorders
ITRJWOMZKQRYTA-RFZYENFJSA-N	CORTISONE ACETATE	D004751	DailyMed	https://dailymed.nlm.nih.gov/dailymed/drugInfo.cfm?setid=f7548498-142c-4feb-83ed-4c20dcd6108b	Enteritis	MONDO:0043579	enteritis	Digestive system diseases
ITRJWOMZKQRYTA-RFZYENFJSA-N	CORTISONE ACETATE	D004751	DailyMed	https://dailymed.nlm.nih.gov/dailymed/drugInfo.cfm?setid=85cfed58-e5f1-4170-8d83-60e6bebd3610	Enteritis	MONDO:0043579	enteritis	Digestive system diseases
ITRJWOMZKQRYTA-RFZYENFJSA-N	CORTISONE ACETATE	D010437	DailyMed	https://dailymed.nlm.nih.gov/dailymed/drugInfo.cfm?setid=f7548498-142c-4feb-83ed-4c20dcd6108b	Peptic Ulcer	HP:0004398	Peptic ulcer	Digestive system diseases
ITRJWOMZKQRYTA-RFZYENFJSA-N	CORTISONE ACETATE	D010437	DailyMed	https://dailymed.nlm.nih.gov/dailymed/drugInfo.cfm?setid=85cfed58-e5f1-4170-8d83-60e6bebd3610	Peptic Ulcer	HP:0004398	Peptic ulcer	Digestive system diseases
ITRJWOMZKQRYTA-RFZYENFJSA-N	CORTISONE ACETATE	D013968	DailyMed	https://dailymed.nlm.nih.gov/dailymed/drugInfo.cfm?setid=f7548498-142c-4feb-83ed-4c20dcd6108b	Thyroiditis, Subacute	EFO:1001194	subacute thyroiditis	Endocrine system diseases
ITRJWOMZKQRYTA-RFZYENFJSA-N	CORTISONE ACETATE	D013968	DailyMed	https://dailymed.nlm.nih.gov/dailymed/drugInfo.cfm?setid=85cfed58-e5f1-4170-8d83-60e6bebd3610	Thyroiditis, Subacute	EFO:1001194	subacute thyroiditis	Endocrine system diseases
ITRJWOMZKQRYTA-RFZYENFJSA-N	CORTISONE ACETATE	D005128	ATC	https://www.whocc.no/atc_ddd_index/?code=S01BA03	Eye diseases	EFO:0005752	eye inflammation	Eye diseases
ITRJWOMZKQRYTA-RFZYENFJSA-N	CORTISONE ACETATE	D015863	DailyMed	https://dailymed.nlm.nih.gov/dailymed/drugInfo.cfm?setid=85cfed58-e5f1-4170-8d83-60e6bebd3610	Iridocyclitis	HP:0001094	Iridocyclitis	Eye diseases
ITRJWOMZKQRYTA-RFZYENFJSA-N	CORTISONE ACETATE	D015863	DailyMed	https://dailymed.nlm.nih.gov/dailymed/drugInfo.cfm?setid=f7548498-142c-4feb-83ed-4c20dcd6108b	Iridocyclitis	HP:0001094	Iridocyclitis	Eye diseases
ITRJWOMZKQRYTA-RFZYENFJSA-N	CORTISONE ACETATE	D007500	DailyMed	https://dailymed.nlm.nih.gov/dailymed/drugInfo.cfm?setid=85cfed58-e5f1-4170-8d83-60e6bebd3610	Iritis	EFO:1000997	iritis	Eye diseases
ITRJWOMZKQRYTA-RFZYENFJSA-N	CORTISONE ACETATE	D007500	DailyMed	https://dailymed.nlm.nih.gov/dailymed/drugInfo.cfm?setid=f7548498-142c-4feb-83ed-4c20dcd6108b	Iritis	EFO:1000997	iritis	Eye diseases
ITRJWOMZKQRYTA-RFZYENFJSA-N	CORTISONE ACETATE	D009879	DailyMed	https://dailymed.nlm.nih.gov/dailymed/drugInfo.cfm?setid=f7548498-142c-4feb-83ed-4c20dcd6108b	Ophthalmia, Sympathetic	EFO:1001205	sympathetic ophthalmia	Eye diseases
ITRJWOMZKQRYTA-RFZYENFJSA-N	CORTISONE ACETATE	D009879	DailyMed	https://dailymed.nlm.nih.gov/dailymed/drugInfo.cfm?setid=85cfed58-e5f1-4170-8d83-60e6bebd3610	Ophthalmia, Sympathetic	EFO:1001205	sympathetic ophthalmia	Eye diseases
ITRJWOMZKQRYTA-RFZYENFJSA-N	CORTISONE ACETATE	D015866	DailyMed	https://dailymed.nlm.nih.gov/dailymed/drugInfo.cfm?setid=f7548498-142c-4feb-83ed-4c20dcd6108b	Uveitis, Posterior	EFO:1001119	posterior uveitis	Eye diseases
ITRJWOMZKQRYTA-RFZYENFJSA-N	CORTISONE ACETATE	D015866	DailyMed	https://dailymed.nlm.nih.gov/dailymed/drugInfo.cfm?setid=85cfed58-e5f1-4170-8d83-60e6bebd3610	Uveitis, Posterior	EFO:1001119	posterior uveitis	Eye diseases
ITRJWOMZKQRYTA-RFZYENFJSA-N	CORTISONE ACETATE	D008223	DailyMed	https://dailymed.nlm.nih.gov/dailymed/drugInfo.cfm?setid=85cfed58-e5f1-4170-8d83-60e6bebd3610	Lymphoma	EFO:0000574	lymphoma	Hematologic diseases
ITRJWOMZKQRYTA-RFZYENFJSA-N	CORTISONE ACETATE	D008223	DailyMed	https://dailymed.nlm.nih.gov/dailymed/drugInfo.cfm?setid=f7548498-142c-4feb-83ed-4c20dcd6108b	Lymphoma	EFO:0000574	lymphoma	Hematologic diseases
ITRJWOMZKQRYTA-RFZYENFJSA-N	CORTISONE ACETATE	D016553	DailyMed	https://dailymed.nlm.nih.gov/dailymed/drugInfo.cfm?setid=85cfed58-e5f1-4170-8d83-60e6bebd3610	Purpura, Thrombocytopenic, Idiopathic	EFO:0007160	autoimmune thrombocytopenic purpura	Hematologic diseases
ITRJWOMZKQRYTA-RFZYENFJSA-N	CORTISONE ACETATE	D016553	DailyMed	https://dailymed.nlm.nih.gov/dailymed/drugInfo.cfm?setid=f7548498-142c-4feb-83ed-4c20dcd6108b	Purpura, Thrombocytopenic, Idiopathic	EFO:0007160	autoimmune thrombocytopenic purpura	Hematologic diseases
ITRJWOMZKQRYTA-RFZYENFJSA-N	CORTISONE ACETATE	D013921	DailyMed	https://dailymed.nlm.nih.gov/dailymed/drugInfo.cfm?setid=f7548498-142c-4feb-83ed-4c20dcd6108b	Thrombocytopenia	HP:0001873	Thrombocytopenia	Hematologic diseases
ITRJWOMZKQRYTA-RFZYENFJSA-N	CORTISONE ACETATE	D013921	DailyMed	https://dailymed.nlm.nih.gov/dailymed/drugInfo.cfm?setid=85cfed58-e5f1-4170-8d83-60e6bebd3610	Thrombocytopenia	HP:0001873	Thrombocytopenia	Hematologic diseases
ITRJWOMZKQRYTA-RFZYENFJSA-N	CORTISONE ACETATE	D000741	DailyMed	https://dailymed.nlm.nih.gov/dailymed/drugInfo.cfm?setid=85cfed58-e5f1-4170-8d83-60e6bebd3610	Anemia, Aplastic	HP:0001915	Aplastic anemia	Hematologic diseases
ITRJWOMZKQRYTA-RFZYENFJSA-N	CORTISONE ACETATE	D000741	DailyMed	https://dailymed.nlm.nih.gov/dailymed/drugInfo.cfm?setid=f7548498-142c-4feb-83ed-4c20dcd6108b	Anemia, Aplastic	HP:0001915	Aplastic anemia	Hematologic diseases
ITRJWOMZKQRYTA-RFZYENFJSA-N	CORTISONE ACETATE	D000743	DailyMed	https://dailymed.nlm.nih.gov/dailymed/drugInfo.cfm?setid=85cfed58-e5f1-4170-8d83-60e6bebd3610	Anemia, Hemolytic	EFO:0005558	hemolytic anemia	Hematologic diseases
ITRJWOMZKQRYTA-RFZYENFJSA-N	CORTISONE ACETATE	D000743	DailyMed	https://dailymed.nlm.nih.gov/dailymed/drugInfo.cfm?setid=f7548498-142c-4feb-83ed-4c20dcd6108b	Anemia, Hemolytic	EFO:0005558	hemolytic anemia	Hematologic diseases
ITRJWOMZKQRYTA-RFZYENFJSA-N	CORTISONE ACETATE	D000224	DailyMed	https://dailymed.nlm.nih.gov/dailymed/drugInfo.cfm?setid=f7548498-142c-4feb-83ed-4c20dcd6108b	Addison Disease	MONDO:0015128	primary adrenal insufficiency	Immunological diseases
ITRJWOMZKQRYTA-RFZYENFJSA-N	CORTISONE ACETATE	D000224	ClinicalTrials	https://clinicaltrials.gov/ct2/results?id=%22NCT02277587%22	Addison Disease	MONDO:0015128	primary adrenal insufficiency	Immunological diseases
ITRJWOMZKQRYTA-RFZYENFJSA-N	CORTISONE ACETATE	D000224	DailyMed	https://dailymed.nlm.nih.gov/dailymed/drugInfo.cfm?setid=85cfed58-e5f1-4170-8d83-60e6bebd3610	Addison Disease	MONDO:0015128	primary adrenal insufficiency	Immunological diseases
ITRJWOMZKQRYTA-RFZYENFJSA-N	CORTISONE ACETATE	D006967	DailyMed	https://dailymed.nlm.nih.gov/dailymed/drugInfo.cfm?setid=f7548498-142c-4feb-83ed-4c20dcd6108b	Hypersensitivity	MONDO:0005271	allergic disease	Immunological diseases
ITRJWOMZKQRYTA-RFZYENFJSA-N	CORTISONE ACETATE	D006967	DailyMed	https://dailymed.nlm.nih.gov/dailymed/drugInfo.cfm?setid=85cfed58-e5f1-4170-8d83-60e6bebd3610	Hypersensitivity	MONDO:0005271	allergic disease	Immunological diseases
ITRJWOMZKQRYTA-RFZYENFJSA-N	CORTISONE ACETATE	D013262	DailyMed	https://dailymed.nlm.nih.gov/dailymed/drugInfo.cfm?setid=85cfed58-e5f1-4170-8d83-60e6bebd3610	Stevens-Johnson Syndrome	EFO:0004276	Stevens-Johnson syndrome	Immunological diseases
ITRJWOMZKQRYTA-RFZYENFJSA-N	CORTISONE ACETATE	D013262	DailyMed	https://dailymed.nlm.nih.gov/dailymed/drugInfo.cfm?setid=f7548498-142c-4feb-83ed-4c20dcd6108b	Stevens-Johnson Syndrome	EFO:0004276	Stevens-Johnson syndrome	Immunological diseases
ITRJWOMZKQRYTA-RFZYENFJSA-N	CORTISONE ACETATE	D006563	DailyMed	https://dailymed.nlm.nih.gov/dailymed/drugInfo.cfm?setid=85cfed58-e5f1-4170-8d83-60e6bebd3610	Herpes Zoster Ophthalmicus	EFO:0007403	ophthalmic herpes zoster	Infections
ITRJWOMZKQRYTA-RFZYENFJSA-N	CORTISONE ACETATE	D006563	DailyMed	https://dailymed.nlm.nih.gov/dailymed/drugInfo.cfm?setid=f7548498-142c-4feb-83ed-4c20dcd6108b	Herpes Zoster Ophthalmicus	EFO:0007403	ophthalmic herpes zoster	Infections
ITRJWOMZKQRYTA-RFZYENFJSA-N	CORTISONE ACETATE	D014390	DailyMed	https://dailymed.nlm.nih.gov/dailymed/drugInfo.cfm?setid=f7548498-142c-4feb-83ed-4c20dcd6108b	Tuberculosis, Meningeal	EFO:1000039	meningeal tuberculosis	Infections
ITRJWOMZKQRYTA-RFZYENFJSA-N	CORTISONE ACETATE	D014390	DailyMed	https://dailymed.nlm.nih.gov/dailymed/drugInfo.cfm?setid=85cfed58-e5f1-4170-8d83-60e6bebd3610	Tuberculosis, Meningeal	EFO:1000039	meningeal tuberculosis	Infections
ITRJWOMZKQRYTA-RFZYENFJSA-N	CORTISONE ACETATE	D014397	DailyMed	https://dailymed.nlm.nih.gov/dailymed/drugInfo.cfm?setid=85cfed58-e5f1-4170-8d83-60e6bebd3610	Tuberculosis, Pulmonary	EFO:1000049	pulmonary tuberculosis	Infections
ITRJWOMZKQRYTA-RFZYENFJSA-N	CORTISONE ACETATE	D014397	DailyMed	https://dailymed.nlm.nih.gov/dailymed/drugInfo.cfm?setid=f7548498-142c-4feb-83ed-4c20dcd6108b	Tuberculosis, Pulmonary	EFO:1000049	pulmonary tuberculosis	Infections
ITRJWOMZKQRYTA-RFZYENFJSA-N	CORTISONE ACETATE	D015210	DailyMed	https://dailymed.nlm.nih.gov/dailymed/drugInfo.cfm?setid=f7548498-142c-4feb-83ed-4c20dcd6108b	Arthritis, Gouty	EFO:0004274	gout	Musculoskeletal diseases
ITRJWOMZKQRYTA-RFZYENFJSA-N	CORTISONE ACETATE	D001171	DailyMed	https://dailymed.nlm.nih.gov/dailymed/drugInfo.cfm?setid=85cfed58-e5f1-4170-8d83-60e6bebd3610	Arthritis, Juvenile	EFO:0002609	juvenile idiopathic arthritis	Musculoskeletal diseases
ITRJWOMZKQRYTA-RFZYENFJSA-N	CORTISONE ACETATE	D001171	DailyMed	https://dailymed.nlm.nih.gov/dailymed/drugInfo.cfm?setid=f7548498-142c-4feb-83ed-4c20dcd6108b	Arthritis, Juvenile	EFO:0002609	juvenile idiopathic arthritis	Musculoskeletal diseases
ITRJWOMZKQRYTA-RFZYENFJSA-N	CORTISONE ACETATE	D015535	DailyMed	https://dailymed.nlm.nih.gov/dailymed/drugInfo.cfm?setid=f7548498-142c-4feb-83ed-4c20dcd6108b	Arthritis, Psoriatic	EFO:0003778	psoriatic arthritis	Musculoskeletal diseases
ITRJWOMZKQRYTA-RFZYENFJSA-N	CORTISONE ACETATE	D001172	DailyMed	https://dailymed.nlm.nih.gov/dailymed/drugInfo.cfm?setid=f7548498-142c-4feb-83ed-4c20dcd6108b	Arthritis, Rheumatoid	EFO:0000685	rheumatoid arthritis	Musculoskeletal diseases
ITRJWOMZKQRYTA-RFZYENFJSA-N	CORTISONE ACETATE	D002062	DailyMed	https://dailymed.nlm.nih.gov/dailymed/drugInfo.cfm?setid=85cfed58-e5f1-4170-8d83-60e6bebd3610	Bursitis	EFO:1000941	frozen shoulder	Musculoskeletal diseases
ITRJWOMZKQRYTA-RFZYENFJSA-N	CORTISONE ACETATE	D002062	DailyMed	https://dailymed.nlm.nih.gov/dailymed/drugInfo.cfm?setid=f7548498-142c-4feb-83ed-4c20dcd6108b	Bursitis	EFO:1000941	frozen shoulder	Musculoskeletal diseases
ITRJWOMZKQRYTA-RFZYENFJSA-N	CORTISONE ACETATE	D010003	DailyMed	https://dailymed.nlm.nih.gov/dailymed/drugInfo.cfm?setid=f7548498-142c-4feb-83ed-4c20dcd6108b	Osteoarthritis	MONDO:0005178	osteoarthritis	Musculoskeletal diseases
ITRJWOMZKQRYTA-RFZYENFJSA-N	CORTISONE ACETATE	D010003	DailyMed	https://dailymed.nlm.nih.gov/dailymed/drugInfo.cfm?setid=85cfed58-e5f1-4170-8d83-60e6bebd3610	Osteoarthritis	MONDO:0005178	osteoarthritis	Musculoskeletal diseases
ITRJWOMZKQRYTA-RFZYENFJSA-N	CORTISONE ACETATE	D017285	DailyMed	https://dailymed.nlm.nih.gov/dailymed/drugInfo.cfm?setid=f7548498-142c-4feb-83ed-4c20dcd6108b	Polymyositis	EFO:0003063	polymyositis	Musculoskeletal diseases
ITRJWOMZKQRYTA-RFZYENFJSA-N	CORTISONE ACETATE	D017285	DailyMed	https://dailymed.nlm.nih.gov/dailymed/drugInfo.cfm?setid=85cfed58-e5f1-4170-8d83-60e6bebd3610	Polymyositis	EFO:0003063	polymyositis	Musculoskeletal diseases
ITRJWOMZKQRYTA-RFZYENFJSA-N	CORTISONE ACETATE	D013716	DailyMed	https://dailymed.nlm.nih.gov/dailymed/drugInfo.cfm?setid=f7548498-142c-4feb-83ed-4c20dcd6108b	Tennis Elbow	EFO:1001896	lateral epicondylitis	Musculoskeletal diseases
ITRJWOMZKQRYTA-RFZYENFJSA-N	CORTISONE ACETATE	D013717	DailyMed	https://dailymed.nlm.nih.gov/dailymed/drugInfo.cfm?setid=f7548498-142c-4feb-83ed-4c20dcd6108b	Tenosynovitis	EFO:1001435	tenosynovitis	Musculoskeletal diseases
ITRJWOMZKQRYTA-RFZYENFJSA-N	CORTISONE ACETATE	D013717	DailyMed	https://dailymed.nlm.nih.gov/dailymed/drugInfo.cfm?setid=85cfed58-e5f1-4170-8d83-60e6bebd3610	Tenosynovitis	EFO:1001435	tenosynovitis	Musculoskeletal diseases
ITRJWOMZKQRYTA-RFZYENFJSA-N	CORTISONE ACETATE	D006934	DailyMed	https://dailymed.nlm.nih.gov/dailymed/drugInfo.cfm?setid=f7548498-142c-4feb-83ed-4c20dcd6108b	Hypercalcemia	HP:0003072	Hypercalcemia	Nutritional and metabolic diseases
ITRJWOMZKQRYTA-RFZYENFJSA-N	CORTISONE ACETATE	D006934	DailyMed	https://dailymed.nlm.nih.gov/dailymed/drugInfo.cfm?setid=85cfed58-e5f1-4170-8d83-60e6bebd3610	Hypercalcemia	HP:0003072	Hypercalcemia	Nutritional and metabolic diseases
ITRJWOMZKQRYTA-RFZYENFJSA-N	CORTISONE ACETATE	D009404	DailyMed	https://dailymed.nlm.nih.gov/dailymed/drugInfo.cfm?setid=f7548498-142c-4feb-83ed-4c20dcd6108b	Nephrotic Syndrome	EFO:0004255	nephrotic syndrome	Renal diseases
ITRJWOMZKQRYTA-RFZYENFJSA-N	CORTISONE ACETATE	D009404	DailyMed	https://dailymed.nlm.nih.gov/dailymed/drugInfo.cfm?setid=85cfed58-e5f1-4170-8d83-60e6bebd3610	Nephrotic Syndrome	EFO:0004255	nephrotic syndrome	Renal diseases
ITRJWOMZKQRYTA-RFZYENFJSA-N	CORTISONE ACETATE	D001249	DailyMed	https://dailymed.nlm.nih.gov/dailymed/drugInfo.cfm?setid=f7548498-142c-4feb-83ed-4c20dcd6108b	Asthma	MONDO:0004979	asthma	Respiratory diseases
ITRJWOMZKQRYTA-RFZYENFJSA-N	CORTISONE ACETATE	D001249	DailyMed	https://dailymed.nlm.nih.gov/dailymed/drugInfo.cfm?setid=85cfed58-e5f1-4170-8d83-60e6bebd3610	Asthma	MONDO:0004979	asthma	Respiratory diseases
ITRJWOMZKQRYTA-RFZYENFJSA-N	CORTISONE ACETATE	D011014	DailyMed	https://dailymed.nlm.nih.gov/dailymed/drugInfo.cfm?setid=f7548498-142c-4feb-83ed-4c20dcd6108b	Pneumonia	EFO:0003106	pneumonia	Respiratory diseases
ITRJWOMZKQRYTA-RFZYENFJSA-N	CORTISONE ACETATE	D003874	DailyMed	https://dailymed.nlm.nih.gov/dailymed/drugInfo.cfm?setid=85cfed58-e5f1-4170-8d83-60e6bebd3610	Dermatitis Herpetiformis	EFO:1000684	dermatitis herpetiformis	Skin and connective tissue diseases
ITRJWOMZKQRYTA-RFZYENFJSA-N	CORTISONE ACETATE	D003874	DailyMed	https://dailymed.nlm.nih.gov/dailymed/drugInfo.cfm?setid=f7548498-142c-4feb-83ed-4c20dcd6108b	Dermatitis Herpetiformis	EFO:1000684	dermatitis herpetiformis	Skin and connective tissue diseases
ITRJWOMZKQRYTA-RFZYENFJSA-N	CORTISONE ACETATE	D003876	DailyMed	https://dailymed.nlm.nih.gov/dailymed/drugInfo.cfm?setid=85cfed58-e5f1-4170-8d83-60e6bebd3610	Dermatitis, Atopic	EFO:0000274	atopic eczema	Skin and connective tissue diseases
ITRJWOMZKQRYTA-RFZYENFJSA-N	CORTISONE ACETATE	D003876	DailyMed	https://dailymed.nlm.nih.gov/dailymed/drugInfo.cfm?setid=f7548498-142c-4feb-83ed-4c20dcd6108b	Dermatitis, Atopic	EFO:0000274	atopic eczema	Skin and connective tissue diseases
ITRJWOMZKQRYTA-RFZYENFJSA-N	CORTISONE ACETATE	D003877	DailyMed	https://dailymed.nlm.nih.gov/dailymed/drugInfo.cfm?setid=85cfed58-e5f1-4170-8d83-60e6bebd3610	Dermatitis, Contact	EFO:0005319	contact dermatitis	Skin and connective tissue diseases
ITRJWOMZKQRYTA-RFZYENFJSA-N	CORTISONE ACETATE	D003877	DailyMed	https://dailymed.nlm.nih.gov/dailymed/drugInfo.cfm?setid=f7548498-142c-4feb-83ed-4c20dcd6108b	Dermatitis, Contact	EFO:0005319	contact dermatitis	Skin and connective tissue diseases
ITRJWOMZKQRYTA-RFZYENFJSA-N	CORTISONE ACETATE	D003873	DailyMed	https://dailymed.nlm.nih.gov/dailymed/drugInfo.cfm?setid=f7548498-142c-4feb-83ed-4c20dcd6108b	Dermatitis, Exfoliative	EFO:0009456	exfoliative dermatitis	Skin and connective tissue diseases
ITRJWOMZKQRYTA-RFZYENFJSA-N	CORTISONE ACETATE	D003873	DailyMed	https://dailymed.nlm.nih.gov/dailymed/drugInfo.cfm?setid=85cfed58-e5f1-4170-8d83-60e6bebd3610	Dermatitis, Exfoliative	EFO:0009456	exfoliative dermatitis	Skin and connective tissue diseases
ITRJWOMZKQRYTA-RFZYENFJSA-N	CORTISONE ACETATE	D012628	DailyMed	https://dailymed.nlm.nih.gov/dailymed/drugInfo.cfm?setid=f7548498-142c-4feb-83ed-4c20dcd6108b	Dermatitis, Seborrheic	EFO:1000764	seborrheic dermatitis	Skin and connective tissue diseases
ITRJWOMZKQRYTA-RFZYENFJSA-N	CORTISONE ACETATE	D012628	DailyMed	https://dailymed.nlm.nih.gov/dailymed/drugInfo.cfm?setid=85cfed58-e5f1-4170-8d83-60e6bebd3610	Dermatitis, Seborrheic	EFO:1000764	seborrheic dermatitis	Skin and connective tissue diseases
ITRJWOMZKQRYTA-RFZYENFJSA-N	CORTISONE ACETATE	D003882	DailyMed	https://dailymed.nlm.nih.gov/dailymed/drugInfo.cfm?setid=85cfed58-e5f1-4170-8d83-60e6bebd3610	Dermatomyositis	EFO:0000398	dermatomyositis	Skin and connective tissue diseases
ITRJWOMZKQRYTA-RFZYENFJSA-N	CORTISONE ACETATE	D003882	DailyMed	https://dailymed.nlm.nih.gov/dailymed/drugInfo.cfm?setid=f7548498-142c-4feb-83ed-4c20dcd6108b	Dermatomyositis	EFO:0000398	dermatomyositis	Skin and connective tissue diseases
ITRJWOMZKQRYTA-RFZYENFJSA-N	CORTISONE ACETATE	D004892	DailyMed	https://dailymed.nlm.nih.gov/dailymed/drugInfo.cfm?setid=f7548498-142c-4feb-83ed-4c20dcd6108b	Erythema Multiforme	EFO:1000694	erythema multiforme	Skin and connective tissue diseases
ITRJWOMZKQRYTA-RFZYENFJSA-N	CORTISONE ACETATE	D004892	DailyMed	https://dailymed.nlm.nih.gov/dailymed/drugInfo.cfm?setid=85cfed58-e5f1-4170-8d83-60e6bebd3610	Erythema Multiforme	EFO:1000694	erythema multiforme	Skin and connective tissue diseases
ITRJWOMZKQRYTA-RFZYENFJSA-N	CORTISONE ACETATE	D008180	DailyMed	https://dailymed.nlm.nih.gov/dailymed/drugInfo.cfm?setid=f7548498-142c-4feb-83ed-4c20dcd6108b	Lupus Erythematosus, Systemic	EFO:0002690	systemic lupus erythematosus	Skin and connective tissue diseases
ITRJWOMZKQRYTA-RFZYENFJSA-N	CORTISONE ACETATE	D008180	DailyMed	https://dailymed.nlm.nih.gov/dailymed/drugInfo.cfm?setid=85cfed58-e5f1-4170-8d83-60e6bebd3610	Lupus Erythematosus, Systemic	EFO:0002690	systemic lupus erythematosus	Skin and connective tissue diseases
ITRJWOMZKQRYTA-RFZYENFJSA-N	CORTISONE ACETATE	D013585	DailyMed	https://dailymed.nlm.nih.gov/dailymed/drugInfo.cfm?setid=f7548498-142c-4feb-83ed-4c20dcd6108b	Synovitis	EFO:0008997	synovitis	Other
ITRJWOMZKQRYTA-RFZYENFJSA-N	CORTISONE ACETATE	D013585	DailyMed	https://dailymed.nlm.nih.gov/dailymed/drugInfo.cfm?setid=85cfed58-e5f1-4170-8d83-60e6bebd3610	Synovitis	EFO:0008997	synovitis	Other
MWWSFMDVAYGXBV-RUELKSSGSA-N	DOXORUBICIN HYDROCHLORIDE	D001943	ClinicalTrials	https://clinicaltrials.gov/ct2/results?id=%22NCT01275677%22OR%22NCT01750073%22OR%22NCT02456857%22OR%22NCT02648477%22	Breast Neoplasms	MONDO:0007254	breast cancer	Cancer
MWWSFMDVAYGXBV-RUELKSSGSA-N	DOXORUBICIN HYDROCHLORIDE	D001943	DailyMed	https://dailymed.nlm.nih.gov/dailymed/drugInfo.cfm?setid=6bcde92b-e584-4919-866a-68847ea201ba	Breast Neoplasms	MONDO:0007254	breast cancer	Cancer
MWWSFMDVAYGXBV-RUELKSSGSA-N	DOXORUBICIN HYDROCHLORIDE	D001943	DailyMed	https://dailymed.nlm.nih.gov/dailymed/drugInfo.cfm?setid=e0349f98-42fa-4003-b6d8-a1db1401b0ef	Breast Neoplasms	MONDO:0007254	breast cancer	Cancer
MWWSFMDVAYGXBV-RUELKSSGSA-N	DOXORUBICIN HYDROCHLORIDE	D001943	ClinicalTrials	https://clinicaltrials.gov/ct2/results?id=%22NCT00002529%22OR%22NCT00002542%22OR%22NCT00002582%22OR%22NCT00002679%22OR%22NCT00002696%22OR%22NCT00002755%22OR%22NCT00002772%22OR%22NCT00002784%22OR%22NCT00002837%22OR%22NCT00002967%22OR%22NCT00003013%22OR%22NCT00003035%22OR%22NCT00003038%22OR%22NCT00003042%22OR%22NCT00003050%22OR%22NCT00003086%22OR%22NCT00003088%22OR%22NCT00003519%22OR%22NCT00003679%…	Breast Neoplasms	MONDO:0007254	breast cancer	Cancer
MWWSFMDVAYGXBV-RUELKSSGSA-N	DOXORUBICIN HYDROCHLORIDE	D001943	DailyMed	https://dailymed.nlm.nih.gov/dailymed/drugInfo.cfm?setid=00634b2b-4e48-4178-8877-28582af894ad	Breast Neoplasms	MONDO:0007254	breast cancer	Cancer
MWWSFMDVAYGXBV-RUELKSSGSA-N	DOXORUBICIN HYDROCHLORIDE	D001943	ClinicalTrials	https://clinicaltrials.gov/ct2/results?id=%22NCT00048893%22	Breast Neoplasms	MONDO:0007254	breast cancer	Cancer
MWWSFMDVAYGXBV-RUELKSSGSA-N	DOXORUBICIN HYDROCHLORIDE	D001943	ClinicalTrials	https://clinicaltrials.gov/ct2/results?id=%22NCT01275677%22OR%22NCT01750073%22OR%22NCT02456857%22OR%22NCT02648477%22	Breast Neoplasms	EFO:0000305	breast carcinoma	Cancer
MWWSFMDVAYGXBV-RUELKSSGSA-N	DOXORUBICIN HYDROCHLORIDE	D001943	DailyMed	https://dailymed.nlm.nih.gov/dailymed/drugInfo.cfm?setid=6bcde92b-e584-4919-866a-68847ea201ba	Breast Neoplasms	EFO:0000305	breast carcinoma	Cancer
MWWSFMDVAYGXBV-RUELKSSGSA-N	DOXORUBICIN HYDROCHLORIDE	D001943	DailyMed	https://dailymed.nlm.nih.gov/dailymed/drugInfo.cfm?setid=e0349f98-42fa-4003-b6d8-a1db1401b0ef	Breast Neoplasms	EFO:0000305	breast carcinoma	Cancer
MWWSFMDVAYGXBV-RUELKSSGSA-N	DOXORUBICIN HYDROCHLORIDE	D001943	ClinicalTrials	https://clinicaltrials.gov/ct2/results?id=%22NCT00002529%22OR%22NCT00002542%22OR%22NCT00002582%22OR%22NCT00002679%22OR%22NCT00002696%22OR%22NCT00002755%22OR%22NCT00002772%22OR%22NCT00002784%22OR%22NCT00002837%22OR%22NCT00002967%22OR%22NCT00003013%22OR%22NCT00003035%22OR%22NCT00003038%22OR%22NCT00003042%22OR%22NCT00003050%22OR%22NCT00003086%22OR%22NCT00003088%22OR%22NCT00003519%22OR%22NCT00003679%…	Breast Neoplasms	EFO:0000305	breast carcinoma	Cancer
MWWSFMDVAYGXBV-RUELKSSGSA-N	DOXORUBICIN HYDROCHLORIDE	D001943	DailyMed	https://dailymed.nlm.nih.gov/dailymed/drugInfo.cfm?setid=00634b2b-4e48-4178-8877-28582af894ad	Breast Neoplasms	EFO:0000305	breast carcinoma	Cancer
MWWSFMDVAYGXBV-RUELKSSGSA-N	DOXORUBICIN HYDROCHLORIDE	D001943	ClinicalTrials	https://clinicaltrials.gov/ct2/results?id=%22NCT00048893%22	Breast Neoplasms	EFO:0000305	breast carcinoma	Cancer
MWWSFMDVAYGXBV-RUELKSSGSA-N	DOXORUBICIN HYDROCHLORIDE	D000077216	ClinicalTrials	https://clinicaltrials.gov/ct2/results?id=%22NCT01281514%22OR%22NCT02260544%22	Carcinoma, Ovarian Epithelial	MONDO:0018364	malignant epithelial tumor of ovary	Cancer
MWWSFMDVAYGXBV-RUELKSSGSA-N	DOXORUBICIN HYDROCHLORIDE	D000077216	DailyMed	https://dailymed.nlm.nih.gov/dailymed/drugInfo.cfm?setid=e0349f98-42fa-4003-b6d8-a1db1401b0ef	Carcinoma, Ovarian Epithelial	MONDO:0018364	malignant epithelial tumor of ovary	Cancer
MWWSFMDVAYGXBV-RUELKSSGSA-N	DOXORUBICIN HYDROCHLORIDE	D000077216	ClinicalTrials	https://clinicaltrials.gov/ct2/results?id=%22NCT01281514%22OR%22NCT02260544%22	Carcinoma, Ovarian Epithelial	EFO:0001075	ovarian carcinoma	Cancer
MWWSFMDVAYGXBV-RUELKSSGSA-N	DOXORUBICIN HYDROCHLORIDE	D000077216	DailyMed	https://dailymed.nlm.nih.gov/dailymed/drugInfo.cfm?setid=e0349f98-42fa-4003-b6d8-a1db1401b0ef	Carcinoma, Ovarian Epithelial	EFO:0001075	ovarian carcinoma	Cancer
MWWSFMDVAYGXBV-RUELKSSGSA-N	DOXORUBICIN HYDROCHLORIDE	D015479	DailyMed	https://dailymed.nlm.nih.gov/dailymed/drugInfo.cfm?setid=6bcde92b-e584-4919-866a-68847ea201ba	Leukemia, Myelomonocytic, Acute	EFO:0000223	acute myelomonocytic leukemia	Cancer
MWWSFMDVAYGXBV-RUELKSSGSA-N	DOXORUBICIN HYDROCHLORIDE	D015479	DailyMed	https://dailymed.nlm.nih.gov/dailymed/drugInfo.cfm?setid=00634b2b-4e48-4178-8877-28582af894ad	Leukemia, Myelomonocytic, Acute	EFO:0000223	acute myelomonocytic leukemia	Cancer
MWWSFMDVAYGXBV-RUELKSSGSA-N	DOXORUBICIN HYDROCHLORIDE	D015479	DailyMed	https://dailymed.nlm.nih.gov/dailymed/drugInfo.cfm?setid=e0349f98-42fa-4003-b6d8-a1db1401b0ef	Leukemia, Myelomonocytic, Acute	EFO:0000223	acute myelomonocytic leukemia	Cancer
MWWSFMDVAYGXBV-RUELKSSGSA-N	DOXORUBICIN HYDROCHLORIDE	D009101	ClinicalTrials	https://clinicaltrials.gov/ct2/results?id=%22NCT00002548%22OR%22NCT00002599%22OR%22NCT00002653%22OR%22NCT00002657%22OR%22NCT00002878%22OR%22NCT00003493%22OR%22NCT00006184%22OR%22NCT00006232%22OR%22NCT00008242%22OR%22NCT00028886%22OR%22NCT00054158%22OR%22NCT00088855%22OR%22NCT00097981%22OR%22NCT00103506%22OR%22NCT00116961%22OR%22NCT00222105%22OR%22NCT00334932%22OR%22NCT00344422%22OR%22NCT00458705%…	Multiple Myeloma	EFO:0001378	multiple myeloma	Cancer
MWWSFMDVAYGXBV-RUELKSSGSA-N	DOXORUBICIN HYDROCHLORIDE	D009101	DailyMed	https://dailymed.nlm.nih.gov/dailymed/drugInfo.cfm?setid=fbc48fa5-0bfb-4957-b13c-a56bb7a13b56	Multiple Myeloma	EFO:0001378	multiple myeloma	Cancer
MWWSFMDVAYGXBV-RUELKSSGSA-N	DOXORUBICIN HYDROCHLORIDE	D009101	DailyMed	https://dailymed.nlm.nih.gov/dailymed/drugInfo.cfm?setid=21d9c619-7e94-49e2-ac41-31e9ea96554a	Multiple Myeloma	EFO:0001378	multiple myeloma	Cancer
MWWSFMDVAYGXBV-RUELKSSGSA-N	DOXORUBICIN HYDROCHLORIDE	D009101	DailyMed	https://dailymed.nlm.nih.gov/dailymed/drugInfo.cfm?setid=1c153e9e-4cf2-4ac7-9cf9-16f9b48d7dce	Multiple Myeloma	EFO:0001378	multiple myeloma	Cancer
MWWSFMDVAYGXBV-RUELKSSGSA-N	DOXORUBICIN HYDROCHLORIDE	D012516	ClinicalTrials	https://clinicaltrials.gov/ct2/results?id=%22NCT00001209%22OR%22NCT00023998%22OR%22NCT00134030%22	Osteosarcoma	MONDO:0021054	bone sarcoma	Cancer
MWWSFMDVAYGXBV-RUELKSSGSA-N	DOXORUBICIN HYDROCHLORIDE	D012516	DailyMed	https://dailymed.nlm.nih.gov/dailymed/drugInfo.cfm?setid=00634b2b-4e48-4178-8877-28582af894ad	Osteosarcoma	MONDO:0021054	bone sarcoma	Cancer
MWWSFMDVAYGXBV-RUELKSSGSA-N	DOXORUBICIN HYDROCHLORIDE	D012516	ClinicalTrials	https://clinicaltrials.gov/ct2/results?id=%22NCT00001209%22OR%22NCT00023998%22OR%22NCT00134030%22	Osteosarcoma	EFO:0000637	osteosarcoma	Cancer
MWWSFMDVAYGXBV-RUELKSSGSA-N	DOXORUBICIN HYDROCHLORIDE	D012516	DailyMed	https://dailymed.nlm.nih.gov/dailymed/drugInfo.cfm?setid=00634b2b-4e48-4178-8877-28582af894ad	Osteosarcoma	EFO:0000637	osteosarcoma	Cancer
MWWSFMDVAYGXBV-RUELKSSGSA-N	DOXORUBICIN HYDROCHLORIDE	D010051	ClinicalTrials	https://clinicaltrials.gov/ct2/results?id=%22NCT01715168%22OR%22NCT01970722%22	Ovarian Neoplasms	MONDO:0008170	ovarian cancer	Cancer
MWWSFMDVAYGXBV-RUELKSSGSA-N	DOXORUBICIN HYDROCHLORIDE	D010051	DailyMed	https://dailymed.nlm.nih.gov/dailymed/drugInfo.cfm?setid=1c153e9e-4cf2-4ac7-9cf9-16f9b48d7dce	Ovarian Neoplasms	MONDO:0008170	ovarian cancer	Cancer
MWWSFMDVAYGXBV-RUELKSSGSA-N	DOXORUBICIN HYDROCHLORIDE	D010051	ClinicalTrials	https://clinicaltrials.gov/ct2/results?id=%22NCT00057720%22OR%22NCT00102973%22OR%22NCT00216645%22OR%22NCT00653952%22	Ovarian Neoplasms	MONDO:0008170	ovarian cancer	Cancer
MWWSFMDVAYGXBV-RUELKSSGSA-N	DOXORUBICIN HYDROCHLORIDE	D010051	ClinicalTrials	https://clinicaltrials.gov/ct2/results?id=%22NCT00002477%22OR%22NCT00002764%22OR%22NCT00003214%22OR%22NCT00003380%22OR%22NCT00003385%22OR%22NCT00006235%22OR%22NCT00011986%22OR%22NCT00043082%22OR%22NCT00113607%22OR%22NCT00170573%22OR%22NCT00562185%22OR%22NCT00653328%22OR%22NCT00846612%22OR%22NCT00945139%22OR%22NCT01035658%22OR%22NCT01379989%22OR%22NCT01485874%22OR%22NCT01840943%22OR%22NCT02237690%…	Ovarian Neoplasms	MONDO:0008170	ovarian cancer	Cancer
MWWSFMDVAYGXBV-RUELKSSGSA-N	DOXORUBICIN HYDROCHLORIDE	D010051	ClinicalTrials	https://clinicaltrials.gov/ct2/results?id=%22NCT01715168%22OR%22NCT01970722%22	Ovarian Neoplasms	EFO:0001075	ovarian carcinoma	Cancer
MWWSFMDVAYGXBV-RUELKSSGSA-N	DOXORUBICIN HYDROCHLORIDE	D010051	DailyMed	https://dailymed.nlm.nih.gov/dailymed/drugInfo.cfm?setid=1c153e9e-4cf2-4ac7-9cf9-16f9b48d7dce	Ovarian Neoplasms	EFO:0001075	ovarian carcinoma	Cancer
MWWSFMDVAYGXBV-RUELKSSGSA-N	DOXORUBICIN HYDROCHLORIDE	D010051	ClinicalTrials	https://clinicaltrials.gov/ct2/results?id=%22NCT00057720%22OR%22NCT00102973%22OR%22NCT00216645%22OR%22NCT00653952%22	Ovarian Neoplasms	EFO:0001075	ovarian carcinoma	Cancer
MWWSFMDVAYGXBV-RUELKSSGSA-N	DOXORUBICIN HYDROCHLORIDE	D010051	ClinicalTrials	https://clinicaltrials.gov/ct2/results?id=%22NCT00002477%22OR%22NCT00002764%22OR%22NCT00003214%22OR%22NCT00003380%22OR%22NCT00003385%22OR%22NCT00006235%22OR%22NCT00011986%22OR%22NCT00043082%22OR%22NCT00113607%22OR%22NCT00170573%22OR%22NCT00562185%22OR%22NCT00653328%22OR%22NCT00846612%22OR%22NCT00945139%22OR%22NCT01035658%22OR%22NCT01379989%22OR%22NCT01485874%22OR%22NCT01840943%22OR%22NCT02237690%…	Ovarian Neoplasms	EFO:0001075	ovarian carcinoma	Cancer
MWWSFMDVAYGXBV-RUELKSSGSA-N	DOXORUBICIN HYDROCHLORIDE	D012509	ClinicalTrials	https://clinicaltrials.gov/ct2/results?id=%22NCT00002492%22OR%22NCT00002516%22OR%22NCT00002539%22OR%22NCT00002601%22OR%22NCT00002641%22OR%22NCT00002764%22OR%22NCT00002791%22OR%22NCT00002804%22OR%22NCT00002985%22OR%22NCT00002993%22OR%22NCT00003052%22OR%22NCT00003207%22OR%22NCT00003212%22OR%22NCT00003667%22OR%22NCT00003776%22OR%22NCT00003937%22OR%22NCT00004109%22OR%22NCT00004123%22OR%22NCT00006734%…	Sarcoma	MONDO:0017387	epithelioid sarcoma	Cancer
MWWSFMDVAYGXBV-RUELKSSGSA-N	DOXORUBICIN HYDROCHLORIDE	D012509	DailyMed	https://dailymed.nlm.nih.gov/dailymed/drugInfo.cfm?setid=1c153e9e-4cf2-4ac7-9cf9-16f9b48d7dce	Sarcoma	MONDO:0017387	epithelioid sarcoma	Cancer
MWWSFMDVAYGXBV-RUELKSSGSA-N	DOXORUBICIN HYDROCHLORIDE	D012509	ClinicalTrials	https://clinicaltrials.gov/ct2/results?id=%22NCT00089544%22	Sarcoma	MONDO:0017387	epithelioid sarcoma	Cancer
MWWSFMDVAYGXBV-RUELKSSGSA-N	DOXORUBICIN HYDROCHLORIDE	D012509	ClinicalTrials	https://clinicaltrials.gov/ct2/results?id=%22NCT00346164%22OR%22NCT04204941%22	Sarcoma	MONDO:0017387	epithelioid sarcoma	Cancer
MWWSFMDVAYGXBV-RUELKSSGSA-N	DOXORUBICIN HYDROCHLORIDE	D012509	DailyMed	https://dailymed.nlm.nih.gov/dailymed/drugInfo.cfm?setid=00634b2b-4e48-4178-8877-28582af894ad	Sarcoma	MONDO:0017387	epithelioid sarcoma	Cancer
MWWSFMDVAYGXBV-RUELKSSGSA-N	DOXORUBICIN HYDROCHLORIDE	D012509	ClinicalTrials	https://clinicaltrials.gov/ct2/results?id=%22NCT00002492%22OR%22NCT00002516%22OR%22NCT00002539%22OR%22NCT00002601%22OR%22NCT00002641%22OR%22NCT00002764%22OR%22NCT00002791%22OR%22NCT00002804%22OR%22NCT00002985%22OR%22NCT00002993%22OR%22NCT00003052%22OR%22NCT00003207%22OR%22NCT00003212%22OR%22NCT00003667%22OR%22NCT00003776%22OR%22NCT00003937%22OR%22NCT00004109%22OR%22NCT00004123%22OR%22NCT00006734%…	Sarcoma	EFO:0000691	sarcoma	Cancer
MWWSFMDVAYGXBV-RUELKSSGSA-N	DOXORUBICIN HYDROCHLORIDE	D012509	DailyMed	https://dailymed.nlm.nih.gov/dailymed/drugInfo.cfm?setid=1c153e9e-4cf2-4ac7-9cf9-16f9b48d7dce	Sarcoma	EFO:0000691	sarcoma	Cancer
MWWSFMDVAYGXBV-RUELKSSGSA-N	DOXORUBICIN HYDROCHLORIDE	D012509	ClinicalTrials	https://clinicaltrials.gov/ct2/results?id=%22NCT00089544%22	Sarcoma	EFO:0000691	sarcoma	Cancer
MWWSFMDVAYGXBV-RUELKSSGSA-N	DOXORUBICIN HYDROCHLORIDE	D012509	ClinicalTrials	https://clinicaltrials.gov/ct2/results?id=%22NCT00346164%22OR%22NCT04204941%22	Sarcoma	EFO:0000691	sarcoma	Cancer
MWWSFMDVAYGXBV-RUELKSSGSA-N	DOXORUBICIN HYDROCHLORIDE	D012509	DailyMed	https://dailymed.nlm.nih.gov/dailymed/drugInfo.cfm?setid=00634b2b-4e48-4178-8877-28582af894ad	Sarcoma	EFO:0000691	sarcoma	Cancer
MWWSFMDVAYGXBV-RUELKSSGSA-N	DOXORUBICIN HYDROCHLORIDE	D012509	ClinicalTrials	https://clinicaltrials.gov/ct2/results?id=%22NCT00002492%22OR%22NCT00002516%22OR%22NCT00002539%22OR%22NCT00002601%22OR%22NCT00002641%22OR%22NCT00002764%22OR%22NCT00002791%22OR%22NCT00002804%22OR%22NCT00002985%22OR%22NCT00002993%22OR%22NCT00003052%22OR%22NCT00003207%22OR%22NCT00003212%22OR%22NCT00003667%22OR%22NCT00003776%22OR%22NCT00003937%22OR%22NCT00004109%22OR%22NCT00004123%22OR%22NCT00006734%…	Sarcoma	EFO:1001968	soft tissue sarcoma	Cancer
MWWSFMDVAYGXBV-RUELKSSGSA-N	DOXORUBICIN HYDROCHLORIDE	D012509	DailyMed	https://dailymed.nlm.nih.gov/dailymed/drugInfo.cfm?setid=1c153e9e-4cf2-4ac7-9cf9-16f9b48d7dce	Sarcoma	EFO:1001968	soft tissue sarcoma	Cancer
MWWSFMDVAYGXBV-RUELKSSGSA-N	DOXORUBICIN HYDROCHLORIDE	D012509	ClinicalTrials	https://clinicaltrials.gov/ct2/results?id=%22NCT00089544%22	Sarcoma	EFO:1001968	soft tissue sarcoma	Cancer
MWWSFMDVAYGXBV-RUELKSSGSA-N	DOXORUBICIN HYDROCHLORIDE	D012509	ClinicalTrials	https://clinicaltrials.gov/ct2/results?id=%22NCT00346164%22OR%22NCT04204941%22	Sarcoma	EFO:1001968	soft tissue sarcoma	Cancer
MWWSFMDVAYGXBV-RUELKSSGSA-N	DOXORUBICIN HYDROCHLORIDE	D012509	DailyMed	https://dailymed.nlm.nih.gov/dailymed/drugInfo.cfm?setid=00634b2b-4e48-4178-8877-28582af894ad	Sarcoma	EFO:1001968	soft tissue sarcoma	Cancer
MWWSFMDVAYGXBV-RUELKSSGSA-N	DOXORUBICIN HYDROCHLORIDE	D012514	ClinicalTrials	https://clinicaltrials.gov/ct2/results?id=%22NCT00002093%22OR%22NCT00002318%22OR%22NCT00003350%22	Sarcoma, Kaposi	EFO:0000558	Kaposi's sarcoma	Cancer
MWWSFMDVAYGXBV-RUELKSSGSA-N	DOXORUBICIN HYDROCHLORIDE	D012514	DailyMed	https://dailymed.nlm.nih.gov/dailymed/drugInfo.cfm?setid=1c153e9e-4cf2-4ac7-9cf9-16f9b48d7dce	Sarcoma, Kaposi	EFO:0000558	Kaposi's sarcoma	Cancer
MWWSFMDVAYGXBV-RUELKSSGSA-N	DOXORUBICIN HYDROCHLORIDE	D006333	DailyMed	https://dailymed.nlm.nih.gov/dailymed/drugInfo.cfm?setid=b05d7515-2179-4f4b-b37e-dccc77127f8f	Heart Failure	EFO:0003144	heart failure	Cardiovascular diseases
MWWSFMDVAYGXBV-RUELKSSGSA-N	DOXORUBICIN HYDROCHLORIDE	D006689	DailyMed	https://dailymed.nlm.nih.gov/dailymed/drugInfo.cfm?setid=e0349f98-42fa-4003-b6d8-a1db1401b0ef	Hodgkin Disease	MONDO:0009348	classic Hodgkin lymphoma	Hematologic diseases
MWWSFMDVAYGXBV-RUELKSSGSA-N	DOXORUBICIN HYDROCHLORIDE	D006689	DailyMed	https://dailymed.nlm.nih.gov/dailymed/drugInfo.cfm?setid=6bcde92b-e584-4919-866a-68847ea201ba	Hodgkin Disease	MONDO:0009348	classic Hodgkin lymphoma	Hematologic diseases
MWWSFMDVAYGXBV-RUELKSSGSA-N	DOXORUBICIN HYDROCHLORIDE	D006689	ClinicalTrials	https://clinicaltrials.gov/ct2/results?id=%22NCT00025259%22OR%22NCT00654732%22OR%22NCT02166463%22OR%22NCT03226249%22OR%22NCT03331341%22OR%22NCT03907488%22	Hodgkin Disease	MONDO:0009348	classic Hodgkin lymphoma	Hematologic diseases
MWWSFMDVAYGXBV-RUELKSSGSA-N	DOXORUBICIN HYDROCHLORIDE	D006689	ClinicalTrials	https://clinicaltrials.gov/ct2/results?id=%22NCT00002561%22OR%22NCT00107198%22OR%22NCT00147875%22OR%22NCT01026220%22OR%22NCT01030900%22OR%22NCT01523847%22OR%22NCT02356159%22	Hodgkin Disease	MONDO:0009348	classic Hodgkin lymphoma	Hematologic diseases
MWWSFMDVAYGXBV-RUELKSSGSA-N	DOXORUBICIN HYDROCHLORIDE	D006689	DailyMed	https://dailymed.nlm.nih.gov/dailymed/drugInfo.cfm?setid=00634b2b-4e48-4178-8877-28582af894ad	Hodgkin Disease	MONDO:0009348	classic Hodgkin lymphoma	Hematologic diseases
MWWSFMDVAYGXBV-RUELKSSGSA-N	DOXORUBICIN HYDROCHLORIDE	D006689	DailyMed	https://dailymed.nlm.nih.gov/dailymed/drugInfo.cfm?setid=e0349f98-42fa-4003-b6d8-a1db1401b0ef	Hodgkin Disease	EFO:0000183	Hodgkins lymphoma	Hematologic diseases
MWWSFMDVAYGXBV-RUELKSSGSA-N	DOXORUBICIN HYDROCHLORIDE	D006689	DailyMed	https://dailymed.nlm.nih.gov/dailymed/drugInfo.cfm?setid=6bcde92b-e584-4919-866a-68847ea201ba	Hodgkin Disease	EFO:0000183	Hodgkins lymphoma	Hematologic diseases
MWWSFMDVAYGXBV-RUELKSSGSA-N	DOXORUBICIN HYDROCHLORIDE	D006689	ClinicalTrials	https://clinicaltrials.gov/ct2/results?id=%22NCT00025259%22OR%22NCT00654732%22OR%22NCT02166463%22OR%22NCT03226249%22OR%22NCT03331341%22OR%22NCT03907488%22	Hodgkin Disease	EFO:0000183	Hodgkins lymphoma	Hematologic diseases
MWWSFMDVAYGXBV-RUELKSSGSA-N	DOXORUBICIN HYDROCHLORIDE	D006689	ClinicalTrials	https://clinicaltrials.gov/ct2/results?id=%22NCT00002561%22OR%22NCT00107198%22OR%22NCT00147875%22OR%22NCT01026220%22OR%22NCT01030900%22OR%22NCT01523847%22OR%22NCT02356159%22	Hodgkin Disease	EFO:0000183	Hodgkins lymphoma	Hematologic diseases
MWWSFMDVAYGXBV-RUELKSSGSA-N	DOXORUBICIN HYDROCHLORIDE	D006689	DailyMed	https://dailymed.nlm.nih.gov/dailymed/drugInfo.cfm?setid=00634b2b-4e48-4178-8877-28582af894ad	Hodgkin Disease	EFO:0000183	Hodgkins lymphoma	Hematologic diseases
MWWSFMDVAYGXBV-RUELKSSGSA-N	DOXORUBICIN HYDROCHLORIDE	D008228	ClinicalTrials	https://clinicaltrials.gov/ct2/results?id=%22NCT00000658%22OR%22NCT00740805%22OR%22NCT00972478%22OR%22NCT02356159%22OR%22NCT05283720%22	Lymphoma, Non-Hodgkin	EFO:0005952	non-Hodgkins lymphoma	Hematologic diseases
MWWSFMDVAYGXBV-RUELKSSGSA-N	DOXORUBICIN HYDROCHLORIDE	D008228	DailyMed	https://dailymed.nlm.nih.gov/dailymed/drugInfo.cfm?setid=00634b2b-4e48-4178-8877-28582af894ad	Lymphoma, Non-Hodgkin	EFO:0005952	non-Hodgkins lymphoma	Hematologic diseases
MWWSFMDVAYGXBV-RUELKSSGSA-N	DOXORUBICIN HYDROCHLORIDE	D001943	ClinicalTrials	https://clinicaltrials.gov/ct2/results?id=%22NCT01275677%22OR%22NCT01750073%22OR%22NCT02456857%22OR%22NCT02648477%22	Breast Neoplasms	EFO:0003869	breast neoplasm	Neoplasms
MWWSFMDVAYGXBV-RUELKSSGSA-N	DOXORUBICIN HYDROCHLORIDE	D001943	DailyMed	https://dailymed.nlm.nih.gov/dailymed/drugInfo.cfm?setid=6bcde92b-e584-4919-866a-68847ea201ba	Breast Neoplasms	EFO:0003869	breast neoplasm	Neoplasms
MWWSFMDVAYGXBV-RUELKSSGSA-N	DOXORUBICIN HYDROCHLORIDE	D001943	DailyMed	https://dailymed.nlm.nih.gov/dailymed/drugInfo.cfm?setid=e0349f98-42fa-4003-b6d8-a1db1401b0ef	Breast Neoplasms	EFO:0003869	breast neoplasm	Neoplasms
MWWSFMDVAYGXBV-RUELKSSGSA-N	DOXORUBICIN HYDROCHLORIDE	D001943	ClinicalTrials	https://clinicaltrials.gov/ct2/results?id=%22NCT00002529%22OR%22NCT00002542%22OR%22NCT00002582%22OR%22NCT00002679%22OR%22NCT00002696%22OR%22NCT00002755%22OR%22NCT00002772%22OR%22NCT00002784%22OR%22NCT00002837%22OR%22NCT00002967%22OR%22NCT00003013%22OR%22NCT00003035%22OR%22NCT00003038%22OR%22NCT00003042%22OR%22NCT00003050%22OR%22NCT00003086%22OR%22NCT00003088%22OR%22NCT00003519%22OR%22NCT00003679%…	Breast Neoplasms	EFO:0003869	breast neoplasm	Neoplasms
MWWSFMDVAYGXBV-RUELKSSGSA-N	DOXORUBICIN HYDROCHLORIDE	D001943	DailyMed	https://dailymed.nlm.nih.gov/dailymed/drugInfo.cfm?setid=00634b2b-4e48-4178-8877-28582af894ad	Breast Neoplasms	EFO:0003869	breast neoplasm	Neoplasms
MWWSFMDVAYGXBV-RUELKSSGSA-N	DOXORUBICIN HYDROCHLORIDE	D001943	ClinicalTrials	https://clinicaltrials.gov/ct2/results?id=%22NCT00048893%22	Breast Neoplasms	EFO:0003869	breast neoplasm	Neoplasms
MWWSFMDVAYGXBV-RUELKSSGSA-N	DOXORUBICIN HYDROCHLORIDE	D002277	DailyMed	https://dailymed.nlm.nih.gov/dailymed/drugInfo.cfm?setid=00634b2b-4e48-4178-8877-28582af894ad	Carcinoma	EFO:0000313	carcinoma	Neoplasms
MWWSFMDVAYGXBV-RUELKSSGSA-N	DOXORUBICIN HYDROCHLORIDE	D002277	DailyMed	https://dailymed.nlm.nih.gov/dailymed/drugInfo.cfm?setid=6bcde92b-e584-4919-866a-68847ea201ba	Carcinoma	EFO:0000313	carcinoma	Neoplasms
MWWSFMDVAYGXBV-RUELKSSGSA-N	DOXORUBICIN HYDROCHLORIDE	D002277	ClinicalTrials	https://clinicaltrials.gov/ct2/results?id=%22NCT00022178%22	Carcinoma	EFO:0000313	carcinoma	Neoplasms
MWWSFMDVAYGXBV-RUELKSSGSA-N	DOXORUBICIN HYDROCHLORIDE	D002277	DailyMed	https://dailymed.nlm.nih.gov/dailymed/drugInfo.cfm?setid=00634b2b-4e48-4178-8877-28582af894ad	Carcinoma	MONDO:0004986	urinary bladder carcinoma	Neoplasms
MWWSFMDVAYGXBV-RUELKSSGSA-N	DOXORUBICIN HYDROCHLORIDE	D002277	DailyMed	https://dailymed.nlm.nih.gov/dailymed/drugInfo.cfm?setid=6bcde92b-e584-4919-866a-68847ea201ba	Carcinoma	MONDO:0004986	urinary bladder carcinoma	Neoplasms
MWWSFMDVAYGXBV-RUELKSSGSA-N	DOXORUBICIN HYDROCHLORIDE	D002277	ClinicalTrials	https://clinicaltrials.gov/ct2/results?id=%22NCT00022178%22	Carcinoma	MONDO:0004986	urinary bladder carcinoma	Neoplasms
MWWSFMDVAYGXBV-RUELKSSGSA-N	DOXORUBICIN HYDROCHLORIDE	D010051	ClinicalTrials	https://clinicaltrials.gov/ct2/results?id=%22NCT01715168%22OR%22NCT01970722%22	Ovarian Neoplasms	EFO:0003893	ovarian neoplasm	Neoplasms
MWWSFMDVAYGXBV-RUELKSSGSA-N	DOXORUBICIN HYDROCHLORIDE	D010051	DailyMed	https://dailymed.nlm.nih.gov/dailymed/drugInfo.cfm?setid=1c153e9e-4cf2-4ac7-9cf9-16f9b48d7dce	Ovarian Neoplasms	EFO:0003893	ovarian neoplasm	Neoplasms
MWWSFMDVAYGXBV-RUELKSSGSA-N	DOXORUBICIN HYDROCHLORIDE	D010051	ClinicalTrials	https://clinicaltrials.gov/ct2/results?id=%22NCT00057720%22OR%22NCT00102973%22OR%22NCT00216645%22OR%22NCT00653952%22	Ovarian Neoplasms	EFO:0003893	ovarian neoplasm	Neoplasms
MWWSFMDVAYGXBV-RUELKSSGSA-N	DOXORUBICIN HYDROCHLORIDE	D010051	ClinicalTrials	https://clinicaltrials.gov/ct2/results?id=%22NCT00002477%22OR%22NCT00002764%22OR%22NCT00003214%22OR%22NCT00003380%22OR%22NCT00003385%22OR%22NCT00006235%22OR%22NCT00011986%22OR%22NCT00043082%22OR%22NCT00113607%22OR%22NCT00170573%22OR%22NCT00562185%22OR%22NCT00653328%22OR%22NCT00846612%22OR%22NCT00945139%22OR%22NCT01035658%22OR%22NCT01379989%22OR%22NCT01485874%22OR%22NCT01840943%22OR%22NCT02237690%…	Ovarian Neoplasms	EFO:0003893	ovarian neoplasm	Neoplasms
HEFNNWSXXWATRW-UHFFFAOYSA-N	IBUPROFEN	D002318	ATC	https://www.whocc.no/atc_ddd_index/?code=C01EB16	Cardiovascular diseases	EFO:0000319	cardiovascular disease	Cardiovascular diseases
HEFNNWSXXWATRW-UHFFFAOYSA-N	IBUPROFEN	D004374	ClinicalTrials	https://clinicaltrials.gov/ct2/results?id=%22NCT00485160%22OR%22NCT00642330%22OR%22NCT00961753%22OR%22NCT01070745%22OR%22NCT01243996%22OR%22NCT01536158%22OR%22NCT01593163%22OR%22NCT01630278%22OR%22NCT02422966%22OR%22NCT03022253%22OR%22NCT03103022%22OR%22NCT03265782%22OR%22NCT03648437%22OR%22NCT04026464%22OR%22NCT04986839%22	Ductus Arteriosus, Patent	HP:0001643	Patent ductus arteriosus	Cardiovascular diseases
HEFNNWSXXWATRW-UHFFFAOYSA-N	IBUPROFEN	D004374	DailyMed	https://dailymed.nlm.nih.gov/dailymed/drugInfo.cfm?setid=6f5ede6f-b0b7-4fc8-969e-652f60ead047	Ductus Arteriosus, Patent	HP:0001643	Patent ductus arteriosus	Cardiovascular diseases
HEFNNWSXXWATRW-UHFFFAOYSA-N	IBUPROFEN	D003139	DailyMed	https://dailymed.nlm.nih.gov/dailymed/drugInfo.cfm?setid=694866ce-c419-4b4c-bfb2-4175703d89f1	Common Cold	EFO:0007214	common cold	Infections
HEFNNWSXXWATRW-UHFFFAOYSA-N	IBUPROFEN	D003139	DailyMed	https://dailymed.nlm.nih.gov/dailymed/drugInfo.cfm?setid=7671d104-3c5c-4f63-b6b1-6c91c22592f8	Common Cold	EFO:0007214	common cold	Infections
HEFNNWSXXWATRW-UHFFFAOYSA-N	IBUPROFEN	D003139	DailyMed	https://dailymed.nlm.nih.gov/dailymed/drugInfo.cfm?setid=d5503749-81c6-479d-9f2f-b607b20021b7	Common Cold	EFO:0007214	common cold	Infections
HEFNNWSXXWATRW-UHFFFAOYSA-N	IBUPROFEN	D003139	ClinicalTrials	https://clinicaltrials.gov/ct2/results?id=%22NCT01938144%22OR%22NCT02904304%22	Common Cold	EFO:0007214	common cold	Infections
HEFNNWSXXWATRW-UHFFFAOYSA-N	IBUPROFEN	D003139	DailyMed	https://dailymed.nlm.nih.gov/dailymed/drugInfo.cfm?setid=d40bf078-ee6f-4c64-9c74-e4e770c150bf	Common Cold	EFO:0007214	common cold	Infections
HEFNNWSXXWATRW-UHFFFAOYSA-N	IBUPROFEN	D003139	DailyMed	https://dailymed.nlm.nih.gov/dailymed/drugInfo.cfm?setid=ecd6ea11-8b34-01b4-cbd9-901ba7a8f6e2	Common Cold	EFO:0007214	common cold	Infections
HEFNNWSXXWATRW-UHFFFAOYSA-N	IBUPROFEN	D003139	DailyMed	https://dailymed.nlm.nih.gov/dailymed/drugInfo.cfm?setid=ae1cb9ae-9d01-47f0-b9ec-0d924d913514	Common Cold	EFO:0007214	common cold	Infections
HEFNNWSXXWATRW-UHFFFAOYSA-N	IBUPROFEN	D003139	DailyMed	https://dailymed.nlm.nih.gov/dailymed/drugInfo.cfm?setid=093e6388-54f2-4d04-ba55-8f7c9c182a0e	Common Cold	EFO:0007214	common cold	Infections
HEFNNWSXXWATRW-UHFFFAOYSA-N	IBUPROFEN	D003139	DailyMed	https://dailymed.nlm.nih.gov/dailymed/drugInfo.cfm?setid=8fbc30d3-149d-4369-aaf4-6019cff9760d	Common Cold	EFO:0007214	common cold	Infections
HEFNNWSXXWATRW-UHFFFAOYSA-N	IBUPROFEN	D003139	DailyMed	https://dailymed.nlm.nih.gov/dailymed/drugInfo.cfm?setid=db5ed801-7a7e-3c83-0172-77f914daaa5a	Common Cold	EFO:0007214	common cold	Infections
HEFNNWSXXWATRW-UHFFFAOYSA-N	IBUPROFEN	D003139	DailyMed	https://dailymed.nlm.nih.gov/dailymed/drugInfo.cfm?setid=531abadc-37fd-4953-95bc-a211a2ba6914	Common Cold	EFO:0007214	common cold	Infections
HEFNNWSXXWATRW-UHFFFAOYSA-N	IBUPROFEN	D007251	ClinicalTrials	https://clinicaltrials.gov/ct2/results?id=%22NCT01891084%22	Influenza, Human	EFO:0007328	influenza	Infections
HEFNNWSXXWATRW-UHFFFAOYSA-N	IBUPROFEN	D007251	DailyMed	https://dailymed.nlm.nih.gov/dailymed/drugInfo.cfm?setid=7249b0f9-b24c-4f7f-81f2-22473a4d5b0c	Influenza, Human	EFO:0007328	influenza	Infections
HEFNNWSXXWATRW-UHFFFAOYSA-N	IBUPROFEN	D018771	ATC	https://www.whocc.no/atc_ddd_index/?code=M02AA13	Arthralgia	HP:0002829	Arthralgia	Musculoskeletal diseases
HEFNNWSXXWATRW-UHFFFAOYSA-N	IBUPROFEN	D001168	DailyMed	https://dailymed.nlm.nih.gov/dailymed/drugInfo.cfm?setid=8fbc30d3-149d-4369-aaf4-6019cff9760d	Arthritis	EFO:0005856	arthritis	Musculoskeletal diseases
HEFNNWSXXWATRW-UHFFFAOYSA-N	IBUPROFEN	D001168	DailyMed	https://dailymed.nlm.nih.gov/dailymed/drugInfo.cfm?setid=d5503749-81c6-479d-9f2f-b607b20021b7	Arthritis	EFO:0005856	arthritis	Musculoskeletal diseases
HEFNNWSXXWATRW-UHFFFAOYSA-N	IBUPROFEN	D001168	DailyMed	https://dailymed.nlm.nih.gov/dailymed/drugInfo.cfm?setid=8fbde87b-d0d9-4a62-b8a3-9320cbb727a5	Arthritis	EFO:0005856	arthritis	Musculoskeletal diseases
HEFNNWSXXWATRW-UHFFFAOYSA-N	IBUPROFEN	D001171	DailyMed	https://dailymed.nlm.nih.gov/dailymed/drugInfo.cfm?setid=f7a198ed-e7f1-47bd-a70f-cb637ccf4814	Arthritis, Juvenile	EFO:0002609	juvenile idiopathic arthritis	Musculoskeletal diseases
HEFNNWSXXWATRW-UHFFFAOYSA-N	IBUPROFEN	D001171	DailyMed	https://dailymed.nlm.nih.gov/dailymed/drugInfo.cfm?setid=add7fcaf-46ca-48cb-ac8d-0d9cf10ce1cd	Arthritis, Juvenile	EFO:0002609	juvenile idiopathic arthritis	Musculoskeletal diseases
HEFNNWSXXWATRW-UHFFFAOYSA-N	IBUPROFEN	D001171	DailyMed	https://dailymed.nlm.nih.gov/dailymed/drugInfo.cfm?setid=07f01136-4649-4c5d-93c5-a8a7dbced9a1	Arthritis, Juvenile	EFO:0002609	juvenile idiopathic arthritis	Musculoskeletal diseases
HEFNNWSXXWATRW-UHFFFAOYSA-N	IBUPROFEN	D001171	DailyMed	https://dailymed.nlm.nih.gov/dailymed/drugInfo.cfm?setid=29fa276b-86d4-4128-ae89-5e7d035a75b4	Arthritis, Juvenile	EFO:0002609	juvenile idiopathic arthritis	Musculoskeletal diseases
HEFNNWSXXWATRW-UHFFFAOYSA-N	IBUPROFEN	D001171	DailyMed	https://dailymed.nlm.nih.gov/dailymed/drugInfo.cfm?setid=998f2fcf-0b40-4304-929f-7f2fa42f66d0	Arthritis, Juvenile	EFO:0002609	juvenile idiopathic arthritis	Musculoskeletal diseases
HEFNNWSXXWATRW-UHFFFAOYSA-N	IBUPROFEN	D001171	ClinicalTrials	https://clinicaltrials.gov/ct2/results?id=%22NCT01563185%22	Arthritis, Juvenile	EFO:0002609	juvenile idiopathic arthritis	Musculoskeletal diseases
HEFNNWSXXWATRW-UHFFFAOYSA-N	IBUPROFEN	D001171	DailyMed	https://dailymed.nlm.nih.gov/dailymed/drugInfo.cfm?setid=4cd9de1d-e62d-49ac-b563-5256df27baa1	Arthritis, Juvenile	EFO:0002609	juvenile idiopathic arthritis	Musculoskeletal diseases
HEFNNWSXXWATRW-UHFFFAOYSA-N	IBUPROFEN	D001171	DailyMed	https://dailymed.nlm.nih.gov/dailymed/drugInfo.cfm?setid=debbcff6-8423-4c49-8fd2-a997ee5d3880	Arthritis, Juvenile	EFO:0002609	juvenile idiopathic arthritis	Musculoskeletal diseases
HEFNNWSXXWATRW-UHFFFAOYSA-N	IBUPROFEN	D001172	DailyMed	https://dailymed.nlm.nih.gov/dailymed/drugInfo.cfm?setid=912c536b-0d0c-4a9f-8778-c1534ceca658	Arthritis, Rheumatoid	EFO:0000685	rheumatoid arthritis	Musculoskeletal diseases
HEFNNWSXXWATRW-UHFFFAOYSA-N	IBUPROFEN	D001172	DailyMed	https://dailymed.nlm.nih.gov/dailymed/drugInfo.cfm?setid=cd8e3c5f-6af2-4374-9a75-cb6ff020d5db	Arthritis, Rheumatoid	EFO:0000685	rheumatoid arthritis	Musculoskeletal diseases
HEFNNWSXXWATRW-UHFFFAOYSA-N	IBUPROFEN	D001172	DailyMed	https://dailymed.nlm.nih.gov/dailymed/drugInfo.cfm?setid=1b368b80-f054-4c47-bd62-0d77ca03ac53	Arthritis, Rheumatoid	EFO:0000685	rheumatoid arthritis	Musculoskeletal diseases
HEFNNWSXXWATRW-UHFFFAOYSA-N	IBUPROFEN	D001172	DailyMed	https://dailymed.nlm.nih.gov/dailymed/drugInfo.cfm?setid=cc2eeea1-14a8-43df-bd32-26658997fd79	Arthritis, Rheumatoid	EFO:0000685	rheumatoid arthritis	Musculoskeletal diseases
HEFNNWSXXWATRW-UHFFFAOYSA-N	IBUPROFEN	D001172	DailyMed	https://dailymed.nlm.nih.gov/dailymed/drugInfo.cfm?setid=65c32d2a-75ac-49b5-8b6f-3437ba6790d2	Arthritis, Rheumatoid	EFO:0000685	rheumatoid arthritis	Musculoskeletal diseases
HEFNNWSXXWATRW-UHFFFAOYSA-N	IBUPROFEN	D001172	DailyMed	https://dailymed.nlm.nih.gov/dailymed/drugInfo.cfm?setid=4e6eb9f2-c488-411a-b267-0ea62203f5a6	Arthritis, Rheumatoid	EFO:0000685	rheumatoid arthritis	Musculoskeletal diseases
HEFNNWSXXWATRW-UHFFFAOYSA-N	IBUPROFEN	D001172	DailyMed	https://dailymed.nlm.nih.gov/dailymed/drugInfo.cfm?setid=9706c1df-ca68-4c17-ab5d-e9bd698fbe8e	Arthritis, Rheumatoid	EFO:0000685	rheumatoid arthritis	Musculoskeletal diseases
HEFNNWSXXWATRW-UHFFFAOYSA-N	IBUPROFEN	D001172	DailyMed	https://dailymed.nlm.nih.gov/dailymed/drugInfo.cfm?setid=aee5ffdc-0fe4-4a74-8b0a-7009d72c3506	Arthritis, Rheumatoid	EFO:0000685	rheumatoid arthritis	Musculoskeletal diseases
HEFNNWSXXWATRW-UHFFFAOYSA-N	IBUPROFEN	D001172	DailyMed	https://dailymed.nlm.nih.gov/dailymed/drugInfo.cfm?setid=61ba7f4a-08e9-48c0-b2ff-509e79cfecda	Arthritis, Rheumatoid	EFO:0000685	rheumatoid arthritis	Musculoskeletal diseases
HEFNNWSXXWATRW-UHFFFAOYSA-N	IBUPROFEN	D001172	DailyMed	https://dailymed.nlm.nih.gov/dailymed/drugInfo.cfm?setid=16e58be5-0366-451d-893d-c9a4fcfb5381	Arthritis, Rheumatoid	EFO:0000685	rheumatoid arthritis	Musculoskeletal diseases
HEFNNWSXXWATRW-UHFFFAOYSA-N	IBUPROFEN	D001172	DailyMed	https://dailymed.nlm.nih.gov/dailymed/drugInfo.cfm?setid=c6c3b8b0-4932-4cee-af0b-f14425925c50	Arthritis, Rheumatoid	EFO:0000685	rheumatoid arthritis	Musculoskeletal diseases
HEFNNWSXXWATRW-UHFFFAOYSA-N	IBUPROFEN	D001172	DailyMed	https://dailymed.nlm.nih.gov/dailymed/drugInfo.cfm?setid=cc2d6451-4be8-427a-8b37-736b07dddf40	Arthritis, Rheumatoid	EFO:0000685	rheumatoid arthritis	Musculoskeletal diseases
HEFNNWSXXWATRW-UHFFFAOYSA-N	IBUPROFEN	D001172	DailyMed	https://dailymed.nlm.nih.gov/dailymed/drugInfo.cfm?setid=913ac1a0-ce4f-48af-a033-9d06e37c20de	Arthritis, Rheumatoid	EFO:0000685	rheumatoid arthritis	Musculoskeletal diseases
HEFNNWSXXWATRW-UHFFFAOYSA-N	IBUPROFEN	D001172	DailyMed	https://dailymed.nlm.nih.gov/dailymed/drugInfo.cfm?setid=13c9b38f-97fa-4cbc-a02f-67b725e88d5b	Arthritis, Rheumatoid	EFO:0000685	rheumatoid arthritis	Musculoskeletal diseases
HEFNNWSXXWATRW-UHFFFAOYSA-N	IBUPROFEN	D001172	DailyMed	https://dailymed.nlm.nih.gov/dailymed/drugInfo.cfm?setid=e23eb275-ce0c-40ec-b809-a48c5e46c7ec	Arthritis, Rheumatoid	EFO:0000685	rheumatoid arthritis	Musculoskeletal diseases
HEFNNWSXXWATRW-UHFFFAOYSA-N	IBUPROFEN	D001172	DailyMed	https://dailymed.nlm.nih.gov/dailymed/drugInfo.cfm?setid=4b52487b-dfed-402e-ba8b-766f96313b67	Arthritis, Rheumatoid	EFO:0000685	rheumatoid arthritis	Musculoskeletal diseases
HEFNNWSXXWATRW-UHFFFAOYSA-N	IBUPROFEN	D001172	DailyMed	https://dailymed.nlm.nih.gov/dailymed/drugInfo.cfm?setid=e07d989d-1b0e-4cc1-abf2-93c8b208a29a	Arthritis, Rheumatoid	EFO:0000685	rheumatoid arthritis	Musculoskeletal diseases
HEFNNWSXXWATRW-UHFFFAOYSA-N	IBUPROFEN	D001172	DailyMed	https://dailymed.nlm.nih.gov/dailymed/drugInfo.cfm?setid=29fa276b-86d4-4128-ae89-5e7d035a75b4	Arthritis, Rheumatoid	EFO:0000685	rheumatoid arthritis	Musculoskeletal diseases
HEFNNWSXXWATRW-UHFFFAOYSA-N	IBUPROFEN	D001172	DailyMed	https://dailymed.nlm.nih.gov/dailymed/drugInfo.cfm?setid=c63c2921-fc55-4ad8-a5e5-0d7258ab1f4e	Arthritis, Rheumatoid	EFO:0000685	rheumatoid arthritis	Musculoskeletal diseases
HEFNNWSXXWATRW-UHFFFAOYSA-N	IBUPROFEN	D001172	DailyMed	https://dailymed.nlm.nih.gov/dailymed/drugInfo.cfm?setid=2516fa4c-6d56-46fa-bf3c-905b32123247	Arthritis, Rheumatoid	EFO:0000685	rheumatoid arthritis	Musculoskeletal diseases
HEFNNWSXXWATRW-UHFFFAOYSA-N	IBUPROFEN	D001172	DailyMed	https://dailymed.nlm.nih.gov/dailymed/drugInfo.cfm?setid=c3bb55bc-5465-4c28-a763-ffd252758b96	Arthritis, Rheumatoid	EFO:0000685	rheumatoid arthritis	Musculoskeletal diseases
HEFNNWSXXWATRW-UHFFFAOYSA-N	IBUPROFEN	D001172	DailyMed	https://dailymed.nlm.nih.gov/dailymed/drugInfo.cfm?setid=24731405-219c-79b4-ecf0-7d5fbfda94ba	Arthritis, Rheumatoid	EFO:0000685	rheumatoid arthritis	Musculoskeletal diseases
HEFNNWSXXWATRW-UHFFFAOYSA-N	IBUPROFEN	D001172	DailyMed	https://dailymed.nlm.nih.gov/dailymed/drugInfo.cfm?setid=ba86e936-ef72-43e5-aebf-f2c788fe2266	Arthritis, Rheumatoid	EFO:0000685	rheumatoid arthritis	Musculoskeletal diseases
HEFNNWSXXWATRW-UHFFFAOYSA-N	IBUPROFEN	D001172	ClinicalTrials	https://clinicaltrials.gov/ct2/results?id=%22NCT00145730%22OR%22NCT00346216%22OR%22NCT00613106%22	Arthritis, Rheumatoid	EFO:0000685	rheumatoid arthritis	Musculoskeletal diseases
HEFNNWSXXWATRW-UHFFFAOYSA-N	IBUPROFEN	D001172	DailyMed	https://dailymed.nlm.nih.gov/dailymed/drugInfo.cfm?setid=7c5e2650-fa08-4d69-a046-f35ebdc8118a	Arthritis, Rheumatoid	EFO:0000685	rheumatoid arthritis	Musculoskeletal diseases
HEFNNWSXXWATRW-UHFFFAOYSA-N	IBUPROFEN	D001172	DailyMed	https://dailymed.nlm.nih.gov/dailymed/drugInfo.cfm?setid=19c7836d-c3ed-4207-bb9f-f732bce8f549	Arthritis, Rheumatoid	EFO:0000685	rheumatoid arthritis	Musculoskeletal diseases
HEFNNWSXXWATRW-UHFFFAOYSA-N	IBUPROFEN	D001172	DailyMed	https://dailymed.nlm.nih.gov/dailymed/drugInfo.cfm?setid=a75f4230-cd5e-4fd9-b97e-31893c10e981	Arthritis, Rheumatoid	EFO:0000685	rheumatoid arthritis	Musculoskeletal diseases
HEFNNWSXXWATRW-UHFFFAOYSA-N	IBUPROFEN	D001172	DailyMed	https://dailymed.nlm.nih.gov/dailymed/drugInfo.cfm?setid=068b9808-e373-49dc-b5eb-dc3aa339481e	Arthritis, Rheumatoid	EFO:0000685	rheumatoid arthritis	Musculoskeletal diseases
HEFNNWSXXWATRW-UHFFFAOYSA-N	IBUPROFEN	D001172	DailyMed	https://dailymed.nlm.nih.gov/dailymed/drugInfo.cfm?setid=b85a83de-8bb5-4e22-9926-5f2a6f580ebc	Arthritis, Rheumatoid	EFO:0000685	rheumatoid arthritis	Musculoskeletal diseases
HEFNNWSXXWATRW-UHFFFAOYSA-N	IBUPROFEN	D001172	DailyMed	https://dailymed.nlm.nih.gov/dailymed/drugInfo.cfm?setid=a2c6d199-1d5c-4a4d-8927-bbce9cdd9d7b	Arthritis, Rheumatoid	EFO:0000685	rheumatoid arthritis	Musculoskeletal diseases
HEFNNWSXXWATRW-UHFFFAOYSA-N	IBUPROFEN	D001172	DailyMed	https://dailymed.nlm.nih.gov/dailymed/drugInfo.cfm?setid=840f2617-a3ba-4682-bca6-e73ac9ddd29d	Arthritis, Rheumatoid	EFO:0000685	rheumatoid arthritis	Musculoskeletal diseases
HEFNNWSXXWATRW-UHFFFAOYSA-N	IBUPROFEN	D001172	DailyMed	https://dailymed.nlm.nih.gov/dailymed/drugInfo.cfm?setid=940f3140-fe00-4297-ba81-f49bc3a3ace0	Arthritis, Rheumatoid	EFO:0000685	rheumatoid arthritis	Musculoskeletal diseases
HEFNNWSXXWATRW-UHFFFAOYSA-N	IBUPROFEN	D001172	DailyMed	https://dailymed.nlm.nih.gov/dailymed/drugInfo.cfm?setid=db056a0b-4e2d-4e62-a80c-d85b4e3660cf	Arthritis, Rheumatoid	EFO:0000685	rheumatoid arthritis	Musculoskeletal diseases
HEFNNWSXXWATRW-UHFFFAOYSA-N	IBUPROFEN	D001172	DailyMed	https://dailymed.nlm.nih.gov/dailymed/drugInfo.cfm?setid=75247f96-18ce-4171-905f-95608d32638a	Arthritis, Rheumatoid	EFO:0000685	rheumatoid arthritis	Musculoskeletal diseases
HEFNNWSXXWATRW-UHFFFAOYSA-N	IBUPROFEN	D001172	DailyMed	https://dailymed.nlm.nih.gov/dailymed/drugInfo.cfm?setid=181e3925-4a81-4012-b2b6-6b247e2eb663	Arthritis, Rheumatoid	EFO:0000685	rheumatoid arthritis	Musculoskeletal diseases
HEFNNWSXXWATRW-UHFFFAOYSA-N	IBUPROFEN	D001172	DailyMed	https://dailymed.nlm.nih.gov/dailymed/drugInfo.cfm?setid=6cbca761-324c-4ccc-9bfa-e9021c978a9c	Arthritis, Rheumatoid	EFO:0000685	rheumatoid arthritis	Musculoskeletal diseases
HEFNNWSXXWATRW-UHFFFAOYSA-N	IBUPROFEN	D001172	DailyMed	https://dailymed.nlm.nih.gov/dailymed/drugInfo.cfm?setid=b98da58b-8245-44ae-b617-c4404f1305f0	Arthritis, Rheumatoid	EFO:0000685	rheumatoid arthritis	Musculoskeletal diseases
HEFNNWSXXWATRW-UHFFFAOYSA-N	IBUPROFEN	D001172	DailyMed	https://dailymed.nlm.nih.gov/dailymed/drugInfo.cfm?setid=373aad4c-45a6-4e69-8791-d4f93c2f645c	Arthritis, Rheumatoid	EFO:0000685	rheumatoid arthritis	Musculoskeletal diseases
HEFNNWSXXWATRW-UHFFFAOYSA-N	IBUPROFEN	D001172	DailyMed	https://dailymed.nlm.nih.gov/dailymed/drugInfo.cfm?setid=a6954f2b-04e3-4a3c-beea-09794b81b205	Arthritis, Rheumatoid	EFO:0000685	rheumatoid arthritis	Musculoskeletal diseases
HEFNNWSXXWATRW-UHFFFAOYSA-N	IBUPROFEN	D001172	DailyMed	https://dailymed.nlm.nih.gov/dailymed/drugInfo.cfm?setid=187eb9c7-3c96-4bb0-b3fc-d4aaded34d3c	Arthritis, Rheumatoid	EFO:0000685	rheumatoid arthritis	Musculoskeletal diseases
HEFNNWSXXWATRW-UHFFFAOYSA-N	IBUPROFEN	D001172	DailyMed	https://dailymed.nlm.nih.gov/dailymed/drugInfo.cfm?setid=b6787989-8ec0-4519-871a-6bca926127c1	Arthritis, Rheumatoid	EFO:0000685	rheumatoid arthritis	Musculoskeletal diseases
HEFNNWSXXWATRW-UHFFFAOYSA-N	IBUPROFEN	D001172	DailyMed	https://dailymed.nlm.nih.gov/dailymed/drugInfo.cfm?setid=85b6a65b-fde0-47bf-91a1-4acc6d7d5846	Arthritis, Rheumatoid	EFO:0000685	rheumatoid arthritis	Musculoskeletal diseases
HEFNNWSXXWATRW-UHFFFAOYSA-N	IBUPROFEN	D001172	DailyMed	https://dailymed.nlm.nih.gov/dailymed/drugInfo.cfm?setid=d0ad7a66-3500-4a8a-9e1e-d1a3d45929e8	Arthritis, Rheumatoid	EFO:0000685	rheumatoid arthritis	Musculoskeletal diseases
HEFNNWSXXWATRW-UHFFFAOYSA-N	IBUPROFEN	D001172	DailyMed	https://dailymed.nlm.nih.gov/dailymed/drugInfo.cfm?setid=7b0f3f87-751a-4cc3-9b9a-95bedfd7c5e0	Arthritis, Rheumatoid	EFO:0000685	rheumatoid arthritis	Musculoskeletal diseases
HEFNNWSXXWATRW-UHFFFAOYSA-N	IBUPROFEN	D001172	DailyMed	https://dailymed.nlm.nih.gov/dailymed/drugInfo.cfm?setid=751887d9-71da-4226-8ae1-d7ca59259cbe	Arthritis, Rheumatoid	EFO:0000685	rheumatoid arthritis	Musculoskeletal diseases
HEFNNWSXXWATRW-UHFFFAOYSA-N	IBUPROFEN	D001172	DailyMed	https://dailymed.nlm.nih.gov/dailymed/drugInfo.cfm?setid=0f7b92ea-a828-70a9-e054-00144ff8d46c	Arthritis, Rheumatoid	EFO:0000685	rheumatoid arthritis	Musculoskeletal diseases
HEFNNWSXXWATRW-UHFFFAOYSA-N	IBUPROFEN	D001172	DailyMed	https://dailymed.nlm.nih.gov/dailymed/drugInfo.cfm?setid=352d423f-f8d1-4246-864e-4126026f3e8c	Arthritis, Rheumatoid	EFO:0000685	rheumatoid arthritis	Musculoskeletal diseases
HEFNNWSXXWATRW-UHFFFAOYSA-N	IBUPROFEN	D001172	DailyMed	https://dailymed.nlm.nih.gov/dailymed/drugInfo.cfm?setid=bc962c56-db28-434b-bdf3-1cb3475287df	Arthritis, Rheumatoid	EFO:0000685	rheumatoid arthritis	Musculoskeletal diseases
HEFNNWSXXWATRW-UHFFFAOYSA-N	IBUPROFEN	D001172	DailyMed	https://dailymed.nlm.nih.gov/dailymed/drugInfo.cfm?setid=5ad82932-7b26-4227-971a-09ce0bf7971c	Arthritis, Rheumatoid	EFO:0000685	rheumatoid arthritis	Musculoskeletal diseases
HEFNNWSXXWATRW-UHFFFAOYSA-N	IBUPROFEN	D001172	DailyMed	https://dailymed.nlm.nih.gov/dailymed/drugInfo.cfm?setid=59f18d0c-c2ef-401d-be4c-cb9e26eb2963	Arthritis, Rheumatoid	EFO:0000685	rheumatoid arthritis	Musculoskeletal diseases
HEFNNWSXXWATRW-UHFFFAOYSA-N	IBUPROFEN	D001172	DailyMed	https://dailymed.nlm.nih.gov/dailymed/drugInfo.cfm?setid=86ec700a-338b-481d-9e49-04aead1e9cd4	Arthritis, Rheumatoid	EFO:0000685	rheumatoid arthritis	Musculoskeletal diseases
HEFNNWSXXWATRW-UHFFFAOYSA-N	IBUPROFEN	D001172	DailyMed	https://dailymed.nlm.nih.gov/dailymed/drugInfo.cfm?setid=a43c1fa5-1c00-413b-8709-27894367ddab	Arthritis, Rheumatoid	EFO:0000685	rheumatoid arthritis	Musculoskeletal diseases
HEFNNWSXXWATRW-UHFFFAOYSA-N	IBUPROFEN	D001172	DailyMed	https://dailymed.nlm.nih.gov/dailymed/drugInfo.cfm?setid=664f6433-4d22-48f7-9301-3b547d0c62c1	Arthritis, Rheumatoid	EFO:0000685	rheumatoid arthritis	Musculoskeletal diseases
HEFNNWSXXWATRW-UHFFFAOYSA-N	IBUPROFEN	D001172	DailyMed	https://dailymed.nlm.nih.gov/dailymed/drugInfo.cfm?setid=7509bea3-92d7-44ba-a24b-e6f9728306ac	Arthritis, Rheumatoid	EFO:0000685	rheumatoid arthritis	Musculoskeletal diseases
HEFNNWSXXWATRW-UHFFFAOYSA-N	IBUPROFEN	D001172	DailyMed	https://dailymed.nlm.nih.gov/dailymed/drugInfo.cfm?setid=30d013bd-1038-4f4e-a5ed-433dca2bdbdb	Arthritis, Rheumatoid	EFO:0000685	rheumatoid arthritis	Musculoskeletal diseases
HEFNNWSXXWATRW-UHFFFAOYSA-N	IBUPROFEN	D001172	DailyMed	https://dailymed.nlm.nih.gov/dailymed/drugInfo.cfm?setid=00872852-680a-41b3-901b-b991b12a176d	Arthritis, Rheumatoid	EFO:0000685	rheumatoid arthritis	Musculoskeletal diseases
HEFNNWSXXWATRW-UHFFFAOYSA-N	IBUPROFEN	D001172	DailyMed	https://dailymed.nlm.nih.gov/dailymed/drugInfo.cfm?setid=bff63c85-038c-4664-b5d4-5b6e9c7bea10	Arthritis, Rheumatoid	EFO:0000685	rheumatoid arthritis	Musculoskeletal diseases
HEFNNWSXXWATRW-UHFFFAOYSA-N	IBUPROFEN	D001172	DailyMed	https://dailymed.nlm.nih.gov/dailymed/drugInfo.cfm?setid=23dc7eeb-0b0a-4a11-9783-fdba769309cd	Arthritis, Rheumatoid	EFO:0000685	rheumatoid arthritis	Musculoskeletal diseases
HEFNNWSXXWATRW-UHFFFAOYSA-N	IBUPROFEN	D001172	DailyMed	https://dailymed.nlm.nih.gov/dailymed/drugInfo.cfm?setid=273bc8ad-1092-4f39-8acb-99eb0a7f3bab	Arthritis, Rheumatoid	EFO:0000685	rheumatoid arthritis	Musculoskeletal diseases
HEFNNWSXXWATRW-UHFFFAOYSA-N	IBUPROFEN	D001172	DailyMed	https://dailymed.nlm.nih.gov/dailymed/drugInfo.cfm?setid=4655ae9b-27d6-44fb-a932-92f33a1a6636	Arthritis, Rheumatoid	EFO:0000685	rheumatoid arthritis	Musculoskeletal diseases
HEFNNWSXXWATRW-UHFFFAOYSA-N	IBUPROFEN	D001172	DailyMed	https://dailymed.nlm.nih.gov/dailymed/drugInfo.cfm?setid=e2eca80a-5bda-4db4-b024-84b6a8813f30	Arthritis, Rheumatoid	EFO:0000685	rheumatoid arthritis	Musculoskeletal diseases
HEFNNWSXXWATRW-UHFFFAOYSA-N	IBUPROFEN	D001172	DailyMed	https://dailymed.nlm.nih.gov/dailymed/drugInfo.cfm?setid=1918aeaf-e3b9-44c1-b01c-bf172a4106c5	Arthritis, Rheumatoid	EFO:0000685	rheumatoid arthritis	Musculoskeletal diseases
HEFNNWSXXWATRW-UHFFFAOYSA-N	IBUPROFEN	D001172	DailyMed	https://dailymed.nlm.nih.gov/dailymed/drugInfo.cfm?setid=07bc4d89-5fbe-4a2c-a0e9-8f4632089dca	Arthritis, Rheumatoid	EFO:0000685	rheumatoid arthritis	Musculoskeletal diseases
HEFNNWSXXWATRW-UHFFFAOYSA-N	IBUPROFEN	D001172	DailyMed	https://dailymed.nlm.nih.gov/dailymed/drugInfo.cfm?setid=2c6fb487-5574-44e0-a3e7-fc6e666dbc11	Arthritis, Rheumatoid	EFO:0000685	rheumatoid arthritis	Musculoskeletal diseases
HEFNNWSXXWATRW-UHFFFAOYSA-N	IBUPROFEN	D001172	DailyMed	https://dailymed.nlm.nih.gov/dailymed/drugInfo.cfm?setid=c22b75cb-c744-4233-bbf8-b220526daad8	Arthritis, Rheumatoid	EFO:0000685	rheumatoid arthritis	Musculoskeletal diseases
HEFNNWSXXWATRW-UHFFFAOYSA-N	IBUPROFEN	D001172	DailyMed	https://dailymed.nlm.nih.gov/dailymed/drugInfo.cfm?setid=14936475-676f-42b4-8c8b-4bd07d2b1919	Arthritis, Rheumatoid	EFO:0000685	rheumatoid arthritis	Musculoskeletal diseases
HEFNNWSXXWATRW-UHFFFAOYSA-N	IBUPROFEN	D001172	DailyMed	https://dailymed.nlm.nih.gov/dailymed/drugInfo.cfm?setid=10a13157-0c0b-4d54-9e49-7d78ed6fb9e8	Arthritis, Rheumatoid	EFO:0000685	rheumatoid arthritis	Musculoskeletal diseases
HEFNNWSXXWATRW-UHFFFAOYSA-N	IBUPROFEN	D001172	DailyMed	https://dailymed.nlm.nih.gov/dailymed/drugInfo.cfm?setid=558b9f26-37b2-423b-932d-25a37afe57ec	Arthritis, Rheumatoid	EFO:0000685	rheumatoid arthritis	Musculoskeletal diseases
HEFNNWSXXWATRW-UHFFFAOYSA-N	IBUPROFEN	D001172	DailyMed	https://dailymed.nlm.nih.gov/dailymed/drugInfo.cfm?setid=a206793a-b8a1-4e47-99a4-7a76c7e2e43d	Arthritis, Rheumatoid	EFO:0000685	rheumatoid arthritis	Musculoskeletal diseases
HEFNNWSXXWATRW-UHFFFAOYSA-N	IBUPROFEN	D001172	DailyMed	https://dailymed.nlm.nih.gov/dailymed/drugInfo.cfm?setid=07506e83-e681-4225-8c65-3e8d21d69064	Arthritis, Rheumatoid	EFO:0000685	rheumatoid arthritis	Musculoskeletal diseases
HEFNNWSXXWATRW-UHFFFAOYSA-N	IBUPROFEN	D001172	DailyMed	https://dailymed.nlm.nih.gov/dailymed/drugInfo.cfm?setid=add7fcaf-46ca-48cb-ac8d-0d9cf10ce1cd	Arthritis, Rheumatoid	EFO:0000685	rheumatoid arthritis	Musculoskeletal diseases
HEFNNWSXXWATRW-UHFFFAOYSA-N	IBUPROFEN	D001172	DailyMed	https://dailymed.nlm.nih.gov/dailymed/drugInfo.cfm?setid=a5388667-4d0d-4a62-836b-188664452d04	Arthritis, Rheumatoid	EFO:0000685	rheumatoid arthritis	Musculoskeletal diseases
HEFNNWSXXWATRW-UHFFFAOYSA-N	IBUPROFEN	D001172	DailyMed	https://dailymed.nlm.nih.gov/dailymed/drugInfo.cfm?setid=629d4ff0-5008-4601-832c-7edf7326703e	Arthritis, Rheumatoid	EFO:0000685	rheumatoid arthritis	Musculoskeletal diseases
HEFNNWSXXWATRW-UHFFFAOYSA-N	IBUPROFEN	D001172	DailyMed	https://dailymed.nlm.nih.gov/dailymed/drugInfo.cfm?setid=4cd9de1d-e62d-49ac-b563-5256df27baa1	Arthritis, Rheumatoid	EFO:0000685	rheumatoid arthritis	Musculoskeletal diseases
HEFNNWSXXWATRW-UHFFFAOYSA-N	IBUPROFEN	D001172	DailyMed	https://dailymed.nlm.nih.gov/dailymed/drugInfo.cfm?setid=a156e748-72c2-437a-a778-1e665157baba	Arthritis, Rheumatoid	EFO:0000685	rheumatoid arthritis	Musculoskeletal diseases
HEFNNWSXXWATRW-UHFFFAOYSA-N	IBUPROFEN	D001172	DailyMed	https://dailymed.nlm.nih.gov/dailymed/drugInfo.cfm?setid=ac8d5dad-9921-4ed0-9098-c8cbc663b32a	Arthritis, Rheumatoid	EFO:0000685	rheumatoid arthritis	Musculoskeletal diseases
HEFNNWSXXWATRW-UHFFFAOYSA-N	IBUPROFEN	D001172	DailyMed	https://dailymed.nlm.nih.gov/dailymed/drugInfo.cfm?setid=1b8aeeb9-5f5c-4591-b4a5-78a2e84dff3f	Arthritis, Rheumatoid	EFO:0000685	rheumatoid arthritis	Musculoskeletal diseases
HEFNNWSXXWATRW-UHFFFAOYSA-N	IBUPROFEN	D001172	DailyMed	https://dailymed.nlm.nih.gov/dailymed/drugInfo.cfm?setid=3e195649-c5b3-4676-83b3-ae8d0a29b88e	Arthritis, Rheumatoid	EFO:0000685	rheumatoid arthritis	Musculoskeletal diseases
HEFNNWSXXWATRW-UHFFFAOYSA-N	IBUPROFEN	D001172	DailyMed	https://dailymed.nlm.nih.gov/dailymed/drugInfo.cfm?setid=debbcff6-8423-4c49-8fd2-a997ee5d3880	Arthritis, Rheumatoid	EFO:0000685	rheumatoid arthritis	Musculoskeletal diseases
HEFNNWSXXWATRW-UHFFFAOYSA-N	IBUPROFEN	D001172	DailyMed	https://dailymed.nlm.nih.gov/dailymed/drugInfo.cfm?setid=14f700f7-6352-48df-9d00-819df4a0d916	Arthritis, Rheumatoid	EFO:0000685	rheumatoid arthritis	Musculoskeletal diseases
HEFNNWSXXWATRW-UHFFFAOYSA-N	IBUPROFEN	D001172	DailyMed	https://dailymed.nlm.nih.gov/dailymed/drugInfo.cfm?setid=8576a1a3-c3c0-4a5e-8b8a-b55d1999fdd1	Arthritis, Rheumatoid	EFO:0000685	rheumatoid arthritis	Musculoskeletal diseases
HEFNNWSXXWATRW-UHFFFAOYSA-N	IBUPROFEN	D001172	DailyMed	https://dailymed.nlm.nih.gov/dailymed/drugInfo.cfm?setid=74b232bd-3986-44e6-a006-b480d51121ec	Arthritis, Rheumatoid	EFO:0000685	rheumatoid arthritis	Musculoskeletal diseases
HEFNNWSXXWATRW-UHFFFAOYSA-N	IBUPROFEN	D001172	DailyMed	https://dailymed.nlm.nih.gov/dailymed/drugInfo.cfm?setid=cba81a6e-3f30-4604-b58b-c96df48bdf9e	Arthritis, Rheumatoid	EFO:0000685	rheumatoid arthritis	Musculoskeletal diseases
HEFNNWSXXWATRW-UHFFFAOYSA-N	IBUPROFEN	D001172	DailyMed	https://dailymed.nlm.nih.gov/dailymed/drugInfo.cfm?setid=69fbfd9b-5a75-486c-bf29-b63745cdfc7d	Arthritis, Rheumatoid	EFO:0000685	rheumatoid arthritis	Musculoskeletal diseases
HEFNNWSXXWATRW-UHFFFAOYSA-N	IBUPROFEN	D001172	DailyMed	https://dailymed.nlm.nih.gov/dailymed/drugInfo.cfm?setid=8a187e32-4db8-4cd2-b619-f97c9b312d5a	Arthritis, Rheumatoid	EFO:0000685	rheumatoid arthritis	Musculoskeletal diseases
HEFNNWSXXWATRW-UHFFFAOYSA-N	IBUPROFEN	D001172	DailyMed	https://dailymed.nlm.nih.gov/dailymed/drugInfo.cfm?setid=ae5d22f9-8be8-320e-1b54-604d3e9c07a7	Arthritis, Rheumatoid	EFO:0000685	rheumatoid arthritis	Musculoskeletal diseases
HEFNNWSXXWATRW-UHFFFAOYSA-N	IBUPROFEN	D001172	DailyMed	https://dailymed.nlm.nih.gov/dailymed/drugInfo.cfm?setid=998f2fcf-0b40-4304-929f-7f2fa42f66d0	Arthritis, Rheumatoid	EFO:0000685	rheumatoid arthritis	Musculoskeletal diseases
HEFNNWSXXWATRW-UHFFFAOYSA-N	IBUPROFEN	D001172	DailyMed	https://dailymed.nlm.nih.gov/dailymed/drugInfo.cfm?setid=2a438681-89a1-4f4e-8f13-130d2065a5f3	Arthritis, Rheumatoid	EFO:0000685	rheumatoid arthritis	Musculoskeletal diseases
HEFNNWSXXWATRW-UHFFFAOYSA-N	IBUPROFEN	D001172	DailyMed	https://dailymed.nlm.nih.gov/dailymed/drugInfo.cfm?setid=ad436213-ad9b-42cd-8836-ade94ad990d8	Arthritis, Rheumatoid	EFO:0000685	rheumatoid arthritis	Musculoskeletal diseases
HEFNNWSXXWATRW-UHFFFAOYSA-N	IBUPROFEN	D001172	DailyMed	https://dailymed.nlm.nih.gov/dailymed/drugInfo.cfm?setid=d42e474f-cee4-476c-a35e-9f171d7e1943	Arthritis, Rheumatoid	EFO:0000685	rheumatoid arthritis	Musculoskeletal diseases
HEFNNWSXXWATRW-UHFFFAOYSA-N	IBUPROFEN	D001172	DailyMed	https://dailymed.nlm.nih.gov/dailymed/drugInfo.cfm?setid=e31d4be3-e542-43a1-a6e3-4f6937a003ae	Arthritis, Rheumatoid	EFO:0000685	rheumatoid arthritis	Musculoskeletal diseases
HEFNNWSXXWATRW-UHFFFAOYSA-N	IBUPROFEN	D001172	DailyMed	https://dailymed.nlm.nih.gov/dailymed/drugInfo.cfm?setid=4b6d1f53-57c4-435a-ac4b-eb12c6cab62e	Arthritis, Rheumatoid	EFO:0000685	rheumatoid arthritis	Musculoskeletal diseases
HEFNNWSXXWATRW-UHFFFAOYSA-N	IBUPROFEN	D001172	DailyMed	https://dailymed.nlm.nih.gov/dailymed/drugInfo.cfm?setid=7963205d-d7ec-4bd6-884d-4a4ceb29416a	Arthritis, Rheumatoid	EFO:0000685	rheumatoid arthritis	Musculoskeletal diseases
HEFNNWSXXWATRW-UHFFFAOYSA-N	IBUPROFEN	D001172	DailyMed	https://dailymed.nlm.nih.gov/dailymed/drugInfo.cfm?setid=d9e622a5-299b-436a-9464-b0a1e4ff3508	Arthritis, Rheumatoid	EFO:0000685	rheumatoid arthritis	Musculoskeletal diseases
HEFNNWSXXWATRW-UHFFFAOYSA-N	IBUPROFEN	D001172	DailyMed	https://dailymed.nlm.nih.gov/dailymed/drugInfo.cfm?setid=dcd6507e-c15b-4035-ac3d-4d414fcf958a	Arthritis, Rheumatoid	EFO:0000685	rheumatoid arthritis	Musculoskeletal diseases
HEFNNWSXXWATRW-UHFFFAOYSA-N	IBUPROFEN	D001172	DailyMed	https://dailymed.nlm.nih.gov/dailymed/drugInfo.cfm?setid=37a7a356-bd9e-4dd8-98cc-bd3650a09105	Arthritis, Rheumatoid	EFO:0000685	rheumatoid arthritis	Musculoskeletal diseases
HEFNNWSXXWATRW-UHFFFAOYSA-N	IBUPROFEN	D001172	DailyMed	https://dailymed.nlm.nih.gov/dailymed/drugInfo.cfm?setid=02850d0f-ded5-4d27-a377-17bbaa3e70a6	Arthritis, Rheumatoid	EFO:0000685	rheumatoid arthritis	Musculoskeletal diseases
HEFNNWSXXWATRW-UHFFFAOYSA-N	IBUPROFEN	D001172	DailyMed	https://dailymed.nlm.nih.gov/dailymed/drugInfo.cfm?setid=05507c46-5292-43f1-bff7-5e1ee659ca3d	Arthritis, Rheumatoid	EFO:0000685	rheumatoid arthritis	Musculoskeletal diseases
HEFNNWSXXWATRW-UHFFFAOYSA-N	IBUPROFEN	D001172	DailyMed	https://dailymed.nlm.nih.gov/dailymed/drugInfo.cfm?setid=b38fc681-6bc7-473b-b381-af0c9b42abe0	Arthritis, Rheumatoid	EFO:0000685	rheumatoid arthritis	Musculoskeletal diseases
HEFNNWSXXWATRW-UHFFFAOYSA-N	IBUPROFEN	D001172	DailyMed	https://dailymed.nlm.nih.gov/dailymed/drugInfo.cfm?setid=3fa7dd04-251a-433f-85d9-9c13848faf86	Arthritis, Rheumatoid	EFO:0000685	rheumatoid arthritis	Musculoskeletal diseases
HEFNNWSXXWATRW-UHFFFAOYSA-N	IBUPROFEN	D001172	DailyMed	https://dailymed.nlm.nih.gov/dailymed/drugInfo.cfm?setid=0396bfec-afe1-460c-8141-e8ad877b4bc0	Arthritis, Rheumatoid	EFO:0000685	rheumatoid arthritis	Musculoskeletal diseases
HEFNNWSXXWATRW-UHFFFAOYSA-N	IBUPROFEN	D001172	DailyMed	https://dailymed.nlm.nih.gov/dailymed/drugInfo.cfm?setid=d509cc4f-d92f-4216-a117-16b467a29126	Arthritis, Rheumatoid	EFO:0000685	rheumatoid arthritis	Musculoskeletal diseases
HEFNNWSXXWATRW-UHFFFAOYSA-N	IBUPROFEN	D001172	DailyMed	https://dailymed.nlm.nih.gov/dailymed/drugInfo.cfm?setid=08d37755-6fa5-4399-a24d-acfc76913c32	Arthritis, Rheumatoid	EFO:0000685	rheumatoid arthritis	Musculoskeletal diseases
HEFNNWSXXWATRW-UHFFFAOYSA-N	IBUPROFEN	D001172	DailyMed	https://dailymed.nlm.nih.gov/dailymed/drugInfo.cfm?setid=8ea0e303-3967-4d71-8255-ac42a841ce28	Arthritis, Rheumatoid	EFO:0000685	rheumatoid arthritis	Musculoskeletal diseases
HEFNNWSXXWATRW-UHFFFAOYSA-N	IBUPROFEN	D001172	DailyMed	https://dailymed.nlm.nih.gov/dailymed/drugInfo.cfm?setid=4371d06d-1473-4073-9871-08f94b88ecfe	Arthritis, Rheumatoid	EFO:0000685	rheumatoid arthritis	Musculoskeletal diseases
HEFNNWSXXWATRW-UHFFFAOYSA-N	IBUPROFEN	D001172	DailyMed	https://dailymed.nlm.nih.gov/dailymed/drugInfo.cfm?setid=9c9541af-3221-4e6c-a1eb-fae64925a488	Arthritis, Rheumatoid	EFO:0000685	rheumatoid arthritis	Musculoskeletal diseases
HEFNNWSXXWATRW-UHFFFAOYSA-N	IBUPROFEN	D001172	DailyMed	https://dailymed.nlm.nih.gov/dailymed/drugInfo.cfm?setid=83571fc8-8a43-42c5-8125-afcc6e6adaac	Arthritis, Rheumatoid	EFO:0000685	rheumatoid arthritis	Musculoskeletal diseases
HEFNNWSXXWATRW-UHFFFAOYSA-N	IBUPROFEN	D001172	DailyMed	https://dailymed.nlm.nih.gov/dailymed/drugInfo.cfm?setid=cd638f0a-897b-494b-8182-2dc0d65e9fb2	Arthritis, Rheumatoid	EFO:0000685	rheumatoid arthritis	Musculoskeletal diseases
HEFNNWSXXWATRW-UHFFFAOYSA-N	IBUPROFEN	D001172	DailyMed	https://dailymed.nlm.nih.gov/dailymed/drugInfo.cfm?setid=bf56640a-3f81-4166-8f0f-f45a26e6545b	Arthritis, Rheumatoid	EFO:0000685	rheumatoid arthritis	Musculoskeletal diseases
HEFNNWSXXWATRW-UHFFFAOYSA-N	IBUPROFEN	D001172	DailyMed	https://dailymed.nlm.nih.gov/dailymed/drugInfo.cfm?setid=b6847040-4624-449b-bff5-c3cd0f5786c1	Arthritis, Rheumatoid	EFO:0000685	rheumatoid arthritis	Musculoskeletal diseases
HEFNNWSXXWATRW-UHFFFAOYSA-N	IBUPROFEN	D001172	DailyMed	https://dailymed.nlm.nih.gov/dailymed/drugInfo.cfm?setid=cf4a222a-c5e7-401a-b6f1-bbdc37b01c8b	Arthritis, Rheumatoid	EFO:0000685	rheumatoid arthritis	Musculoskeletal diseases
HEFNNWSXXWATRW-UHFFFAOYSA-N	IBUPROFEN	D001172	DailyMed	https://dailymed.nlm.nih.gov/dailymed/drugInfo.cfm?setid=c859cc7a-e13a-7df4-e053-2a95a90a47d6	Arthritis, Rheumatoid	EFO:0000685	rheumatoid arthritis	Musculoskeletal diseases
HEFNNWSXXWATRW-UHFFFAOYSA-N	IBUPROFEN	D001172	DailyMed	https://dailymed.nlm.nih.gov/dailymed/drugInfo.cfm?setid=ca93ca8b-5813-49e6-808e-ec7c6f710022	Arthritis, Rheumatoid	EFO:0000685	rheumatoid arthritis	Musculoskeletal diseases
HEFNNWSXXWATRW-UHFFFAOYSA-N	IBUPROFEN	D001172	DailyMed	https://dailymed.nlm.nih.gov/dailymed/drugInfo.cfm?setid=b3cf7997-9287-4f7d-8e10-cc2c061e95dd	Arthritis, Rheumatoid	EFO:0000685	rheumatoid arthritis	Musculoskeletal diseases
HEFNNWSXXWATRW-UHFFFAOYSA-N	IBUPROFEN	D001172	DailyMed	https://dailymed.nlm.nih.gov/dailymed/drugInfo.cfm?setid=70dd8e58-e7ae-4147-825b-4793e42eb493	Arthritis, Rheumatoid	EFO:0000685	rheumatoid arthritis	Musculoskeletal diseases
HEFNNWSXXWATRW-UHFFFAOYSA-N	IBUPROFEN	D001172	DailyMed	https://dailymed.nlm.nih.gov/dailymed/drugInfo.cfm?setid=842f3679-e94c-4b8e-8fbf-35d65971d574	Arthritis, Rheumatoid	EFO:0000685	rheumatoid arthritis	Musculoskeletal diseases
HEFNNWSXXWATRW-UHFFFAOYSA-N	IBUPROFEN	D001172	DailyMed	https://dailymed.nlm.nih.gov/dailymed/drugInfo.cfm?setid=d0a04f16-147d-4087-a4ad-b09bc2970f74	Arthritis, Rheumatoid	EFO:0000685	rheumatoid arthritis	Musculoskeletal diseases
HEFNNWSXXWATRW-UHFFFAOYSA-N	IBUPROFEN	D001172	DailyMed	https://dailymed.nlm.nih.gov/dailymed/drugInfo.cfm?setid=4493d4cd-ca8e-4b0a-9b65-b75e55bf8b9e	Arthritis, Rheumatoid	EFO:0000685	rheumatoid arthritis	Musculoskeletal diseases
HEFNNWSXXWATRW-UHFFFAOYSA-N	IBUPROFEN	D001172	DailyMed	https://dailymed.nlm.nih.gov/dailymed/drugInfo.cfm?setid=02aa4acb-3bd4-4606-b7c8-3b6ca41919e0	Arthritis, Rheumatoid	EFO:0000685	rheumatoid arthritis	Musculoskeletal diseases
HEFNNWSXXWATRW-UHFFFAOYSA-N	IBUPROFEN	D001172	DailyMed	https://dailymed.nlm.nih.gov/dailymed/drugInfo.cfm?setid=72ec2491-924d-460f-9510-62d624d54b59	Arthritis, Rheumatoid	EFO:0000685	rheumatoid arthritis	Musculoskeletal diseases
HEFNNWSXXWATRW-UHFFFAOYSA-N	IBUPROFEN	D001172	DailyMed	https://dailymed.nlm.nih.gov/dailymed/drugInfo.cfm?setid=a18c9077-8e71-4fb5-9b1c-34969e59aeb0	Arthritis, Rheumatoid	EFO:0000685	rheumatoid arthritis	Musculoskeletal diseases
HEFNNWSXXWATRW-UHFFFAOYSA-N	IBUPROFEN	D001172	DailyMed	https://dailymed.nlm.nih.gov/dailymed/drugInfo.cfm?setid=31728d9c-dab4-48d8-b8ed-afff8471ad42	Arthritis, Rheumatoid	EFO:0000685	rheumatoid arthritis	Musculoskeletal diseases
HEFNNWSXXWATRW-UHFFFAOYSA-N	IBUPROFEN	D001172	DailyMed	https://dailymed.nlm.nih.gov/dailymed/drugInfo.cfm?setid=c9ccbafa-99de-49f0-9946-3877bfdc3d7c	Arthritis, Rheumatoid	EFO:0000685	rheumatoid arthritis	Musculoskeletal diseases
HEFNNWSXXWATRW-UHFFFAOYSA-N	IBUPROFEN	D001172	DailyMed	https://dailymed.nlm.nih.gov/dailymed/drugInfo.cfm?setid=4f5ff837-fea7-4f3e-a5cd-91653dd0506d	Arthritis, Rheumatoid	EFO:0000685	rheumatoid arthritis	Musculoskeletal diseases
HEFNNWSXXWATRW-UHFFFAOYSA-N	IBUPROFEN	D001172	DailyMed	https://dailymed.nlm.nih.gov/dailymed/drugInfo.cfm?setid=cb5a45c6-b192-452a-a8d6-cd29636b66ea	Arthritis, Rheumatoid	EFO:0000685	rheumatoid arthritis	Musculoskeletal diseases
HEFNNWSXXWATRW-UHFFFAOYSA-N	IBUPROFEN	D001172	DailyMed	https://dailymed.nlm.nih.gov/dailymed/drugInfo.cfm?setid=d550cebb-886f-4264-bc29-5864a1ab43b2	Arthritis, Rheumatoid	EFO:0000685	rheumatoid arthritis	Musculoskeletal diseases
HEFNNWSXXWATRW-UHFFFAOYSA-N	IBUPROFEN	D001172	DailyMed	https://dailymed.nlm.nih.gov/dailymed/drugInfo.cfm?setid=b022458f-564e-4b5f-9541-80fadd61b733	Arthritis, Rheumatoid	EFO:0000685	rheumatoid arthritis	Musculoskeletal diseases
HEFNNWSXXWATRW-UHFFFAOYSA-N	IBUPROFEN	D001172	DailyMed	https://dailymed.nlm.nih.gov/dailymed/drugInfo.cfm?setid=622fb1a2-9ff0-41c8-a453-e191b8ae05a0	Arthritis, Rheumatoid	EFO:0000685	rheumatoid arthritis	Musculoskeletal diseases
HEFNNWSXXWATRW-UHFFFAOYSA-N	IBUPROFEN	D001172	DailyMed	https://dailymed.nlm.nih.gov/dailymed/drugInfo.cfm?setid=17582b75-d079-4cf0-af94-ab5ebba54373	Arthritis, Rheumatoid	EFO:0000685	rheumatoid arthritis	Musculoskeletal diseases
HEFNNWSXXWATRW-UHFFFAOYSA-N	IBUPROFEN	D001172	DailyMed	https://dailymed.nlm.nih.gov/dailymed/drugInfo.cfm?setid=b25d936a-0044-4d17-8cc2-52931b3983cd	Arthritis, Rheumatoid	EFO:0000685	rheumatoid arthritis	Musculoskeletal diseases
HEFNNWSXXWATRW-UHFFFAOYSA-N	IBUPROFEN	D001172	DailyMed	https://dailymed.nlm.nih.gov/dailymed/drugInfo.cfm?setid=b7a71d04-b88b-4a21-a0f1-bfd03263236c	Arthritis, Rheumatoid	EFO:0000685	rheumatoid arthritis	Musculoskeletal diseases
HEFNNWSXXWATRW-UHFFFAOYSA-N	IBUPROFEN	D001172	DailyMed	https://dailymed.nlm.nih.gov/dailymed/drugInfo.cfm?setid=1c191aee-426a-4e57-919e-d06dc57281eb	Arthritis, Rheumatoid	EFO:0000685	rheumatoid arthritis	Musculoskeletal diseases
HEFNNWSXXWATRW-UHFFFAOYSA-N	IBUPROFEN	D001172	DailyMed	https://dailymed.nlm.nih.gov/dailymed/drugInfo.cfm?setid=07f01136-4649-4c5d-93c5-a8a7dbced9a1	Arthritis, Rheumatoid	EFO:0000685	rheumatoid arthritis	Musculoskeletal diseases
HEFNNWSXXWATRW-UHFFFAOYSA-N	IBUPROFEN	D001172	DailyMed	https://dailymed.nlm.nih.gov/dailymed/drugInfo.cfm?setid=8b00d318-e2d6-4434-ac9b-96d29664e530	Arthritis, Rheumatoid	EFO:0000685	rheumatoid arthritis	Musculoskeletal diseases
HEFNNWSXXWATRW-UHFFFAOYSA-N	IBUPROFEN	D001172	DailyMed	https://dailymed.nlm.nih.gov/dailymed/drugInfo.cfm?setid=7261a535-6d82-4e92-ac82-f1f2653b2966	Arthritis, Rheumatoid	EFO:0000685	rheumatoid arthritis	Musculoskeletal diseases
HEFNNWSXXWATRW-UHFFFAOYSA-N	IBUPROFEN	D001172	DailyMed	https://dailymed.nlm.nih.gov/dailymed/drugInfo.cfm?setid=4f91c7b4-b307-4e03-85ee-d7893f1348fc	Arthritis, Rheumatoid	EFO:0000685	rheumatoid arthritis	Musculoskeletal diseases
HEFNNWSXXWATRW-UHFFFAOYSA-N	IBUPROFEN	D001172	DailyMed	https://dailymed.nlm.nih.gov/dailymed/drugInfo.cfm?setid=b2a5b131-71b0-46db-80cc-b76ffb66305b	Arthritis, Rheumatoid	EFO:0000685	rheumatoid arthritis	Musculoskeletal diseases
HEFNNWSXXWATRW-UHFFFAOYSA-N	IBUPROFEN	D001172	DailyMed	https://dailymed.nlm.nih.gov/dailymed/drugInfo.cfm?setid=7650f84b-92f2-4065-8ef2-f5de5bd7002b	Arthritis, Rheumatoid	EFO:0000685	rheumatoid arthritis	Musculoskeletal diseases
HEFNNWSXXWATRW-UHFFFAOYSA-N	IBUPROFEN	D001172	DailyMed	https://dailymed.nlm.nih.gov/dailymed/drugInfo.cfm?setid=40c5dd26-8f05-41d9-aa21-f0713b2fbfe3	Arthritis, Rheumatoid	EFO:0000685	rheumatoid arthritis	Musculoskeletal diseases
HEFNNWSXXWATRW-UHFFFAOYSA-N	IBUPROFEN	D001172	DailyMed	https://dailymed.nlm.nih.gov/dailymed/drugInfo.cfm?setid=0f525148-f55d-4e91-94e2-66a834698364	Arthritis, Rheumatoid	EFO:0000685	rheumatoid arthritis	Musculoskeletal diseases
HEFNNWSXXWATRW-UHFFFAOYSA-N	IBUPROFEN	D001172	DailyMed	https://dailymed.nlm.nih.gov/dailymed/drugInfo.cfm?setid=d7422259-dafa-4d33-ac9f-936e3e756cab	Arthritis, Rheumatoid	EFO:0000685	rheumatoid arthritis	Musculoskeletal diseases
HEFNNWSXXWATRW-UHFFFAOYSA-N	IBUPROFEN	D001172	DailyMed	https://dailymed.nlm.nih.gov/dailymed/drugInfo.cfm?setid=45477ea2-09eb-4d9c-971e-bc1349132e1f	Arthritis, Rheumatoid	EFO:0000685	rheumatoid arthritis	Musculoskeletal diseases
HEFNNWSXXWATRW-UHFFFAOYSA-N	IBUPROFEN	D001172	DailyMed	https://dailymed.nlm.nih.gov/dailymed/drugInfo.cfm?setid=b3e49f53-6d8e-4adf-a9d3-e931cdfeb8ba	Arthritis, Rheumatoid	EFO:0000685	rheumatoid arthritis	Musculoskeletal diseases
HEFNNWSXXWATRW-UHFFFAOYSA-N	IBUPROFEN	D001172	DailyMed	https://dailymed.nlm.nih.gov/dailymed/drugInfo.cfm?setid=4e655dc5-ada6-446f-ab12-5e7b5f2039b2	Arthritis, Rheumatoid	EFO:0000685	rheumatoid arthritis	Musculoskeletal diseases
HEFNNWSXXWATRW-UHFFFAOYSA-N	IBUPROFEN	D001172	DailyMed	https://dailymed.nlm.nih.gov/dailymed/drugInfo.cfm?setid=c2af913d-deea-46ae-981e-ac4b91671873	Arthritis, Rheumatoid	EFO:0000685	rheumatoid arthritis	Musculoskeletal diseases
HEFNNWSXXWATRW-UHFFFAOYSA-N	IBUPROFEN	D001172	DailyMed	https://dailymed.nlm.nih.gov/dailymed/drugInfo.cfm?setid=24c31ced-752a-42bc-89f5-1c43a73c51d8	Arthritis, Rheumatoid	EFO:0000685	rheumatoid arthritis	Musculoskeletal diseases
HEFNNWSXXWATRW-UHFFFAOYSA-N	IBUPROFEN	D001172	DailyMed	https://dailymed.nlm.nih.gov/dailymed/drugInfo.cfm?setid=81f1e36a-6367-4334-b007-1426612f292b	Arthritis, Rheumatoid	EFO:0000685	rheumatoid arthritis	Musculoskeletal diseases
HEFNNWSXXWATRW-UHFFFAOYSA-N	IBUPROFEN	D001172	DailyMed	https://dailymed.nlm.nih.gov/dailymed/drugInfo.cfm?setid=b6ebcfca-e10c-4997-8326-932c00b899cc	Arthritis, Rheumatoid	EFO:0000685	rheumatoid arthritis	Musculoskeletal diseases
HEFNNWSXXWATRW-UHFFFAOYSA-N	IBUPROFEN	D001172	DailyMed	https://dailymed.nlm.nih.gov/dailymed/drugInfo.cfm?setid=f400d68c-0fd1-401a-88b8-3ee3b0cbae56	Arthritis, Rheumatoid	EFO:0000685	rheumatoid arthritis	Musculoskeletal diseases
HEFNNWSXXWATRW-UHFFFAOYSA-N	IBUPROFEN	D001172	DailyMed	https://dailymed.nlm.nih.gov/dailymed/drugInfo.cfm?setid=207ebbc7-eae4-45f3-9ae3-4845479632ad	Arthritis, Rheumatoid	EFO:0000685	rheumatoid arthritis	Musculoskeletal diseases
HEFNNWSXXWATRW-UHFFFAOYSA-N	IBUPROFEN	D001172	DailyMed	https://dailymed.nlm.nih.gov/dailymed/drugInfo.cfm?setid=22e8cfc3-f5d6-4a6d-8bca-f2e667fb1398	Arthritis, Rheumatoid	EFO:0000685	rheumatoid arthritis	Musculoskeletal diseases
HEFNNWSXXWATRW-UHFFFAOYSA-N	IBUPROFEN	D001172	DailyMed	https://dailymed.nlm.nih.gov/dailymed/drugInfo.cfm?setid=397979cb-f605-4211-b810-0a4572d4b973	Arthritis, Rheumatoid	EFO:0000685	rheumatoid arthritis	Musculoskeletal diseases
HEFNNWSXXWATRW-UHFFFAOYSA-N	IBUPROFEN	D001172	DailyMed	https://dailymed.nlm.nih.gov/dailymed/drugInfo.cfm?setid=366536da-fb9a-4ed1-84db-10d69d9247f2	Arthritis, Rheumatoid	EFO:0000685	rheumatoid arthritis	Musculoskeletal diseases
HEFNNWSXXWATRW-UHFFFAOYSA-N	IBUPROFEN	D063806	ATC	https://www.whocc.no/atc_ddd_index/?code=M02AA13	Myalgia	HP:0003326	Myalgia	Musculoskeletal diseases
HEFNNWSXXWATRW-UHFFFAOYSA-N	IBUPROFEN	D010003	DailyMed	https://dailymed.nlm.nih.gov/dailymed/drugInfo.cfm?setid=a75f4230-cd5e-4fd9-b97e-31893c10e981	Osteoarthritis	MONDO:0005178	osteoarthritis	Musculoskeletal diseases
HEFNNWSXXWATRW-UHFFFAOYSA-N	IBUPROFEN	D010003	DailyMed	https://dailymed.nlm.nih.gov/dailymed/drugInfo.cfm?setid=b98da58b-8245-44ae-b617-c4404f1305f0	Osteoarthritis	MONDO:0005178	osteoarthritis	Musculoskeletal diseases
HEFNNWSXXWATRW-UHFFFAOYSA-N	IBUPROFEN	D010003	DailyMed	https://dailymed.nlm.nih.gov/dailymed/drugInfo.cfm?setid=8a187e32-4db8-4cd2-b619-f97c9b312d5a	Osteoarthritis	MONDO:0005178	osteoarthritis	Musculoskeletal diseases
HEFNNWSXXWATRW-UHFFFAOYSA-N	IBUPROFEN	D010003	DailyMed	https://dailymed.nlm.nih.gov/dailymed/drugInfo.cfm?setid=ae5d22f9-8be8-320e-1b54-604d3e9c07a7	Osteoarthritis	MONDO:0005178	osteoarthritis	Musculoskeletal diseases
HEFNNWSXXWATRW-UHFFFAOYSA-N	IBUPROFEN	D010003	DailyMed	https://dailymed.nlm.nih.gov/dailymed/drugInfo.cfm?setid=70dd8e58-e7ae-4147-825b-4793e42eb493	Osteoarthritis	MONDO:0005178	osteoarthritis	Musculoskeletal diseases
HEFNNWSXXWATRW-UHFFFAOYSA-N	IBUPROFEN	D010003	DailyMed	https://dailymed.nlm.nih.gov/dailymed/drugInfo.cfm?setid=622fb1a2-9ff0-41c8-a453-e191b8ae05a0	Osteoarthritis	MONDO:0005178	osteoarthritis	Musculoskeletal diseases
HEFNNWSXXWATRW-UHFFFAOYSA-N	IBUPROFEN	D010003	DailyMed	https://dailymed.nlm.nih.gov/dailymed/drugInfo.cfm?setid=cc2d6451-4be8-427a-8b37-736b07dddf40	Osteoarthritis	MONDO:0005178	osteoarthritis	Musculoskeletal diseases
HEFNNWSXXWATRW-UHFFFAOYSA-N	IBUPROFEN	D010003	DailyMed	https://dailymed.nlm.nih.gov/dailymed/drugInfo.cfm?setid=85b6a65b-fde0-47bf-91a1-4acc6d7d5846	Osteoarthritis	MONDO:0005178	osteoarthritis	Musculoskeletal diseases
HEFNNWSXXWATRW-UHFFFAOYSA-N	IBUPROFEN	D010003	DailyMed	https://dailymed.nlm.nih.gov/dailymed/drugInfo.cfm?setid=61ba7f4a-08e9-48c0-b2ff-509e79cfecda	Osteoarthritis	MONDO:0005178	osteoarthritis	Musculoskeletal diseases
HEFNNWSXXWATRW-UHFFFAOYSA-N	IBUPROFEN	D010003	DailyMed	https://dailymed.nlm.nih.gov/dailymed/drugInfo.cfm?setid=07f01136-4649-4c5d-93c5-a8a7dbced9a1	Osteoarthritis	MONDO:0005178	osteoarthritis	Musculoskeletal diseases
HEFNNWSXXWATRW-UHFFFAOYSA-N	IBUPROFEN	D010003	DailyMed	https://dailymed.nlm.nih.gov/dailymed/drugInfo.cfm?setid=dcd6507e-c15b-4035-ac3d-4d414fcf958a	Osteoarthritis	MONDO:0005178	osteoarthritis	Musculoskeletal diseases
HEFNNWSXXWATRW-UHFFFAOYSA-N	IBUPROFEN	D010003	DailyMed	https://dailymed.nlm.nih.gov/dailymed/drugInfo.cfm?setid=08d37755-6fa5-4399-a24d-acfc76913c32	Osteoarthritis	MONDO:0005178	osteoarthritis	Musculoskeletal diseases
HEFNNWSXXWATRW-UHFFFAOYSA-N	IBUPROFEN	D010003	DailyMed	https://dailymed.nlm.nih.gov/dailymed/drugInfo.cfm?setid=0f7b92ea-a828-70a9-e054-00144ff8d46c	Osteoarthritis	MONDO:0005178	osteoarthritis	Musculoskeletal diseases
HEFNNWSXXWATRW-UHFFFAOYSA-N	IBUPROFEN	D010003	DailyMed	https://dailymed.nlm.nih.gov/dailymed/drugInfo.cfm?setid=629d4ff0-5008-4601-832c-7edf7326703e	Osteoarthritis	MONDO:0005178	osteoarthritis	Musculoskeletal diseases
HEFNNWSXXWATRW-UHFFFAOYSA-N	IBUPROFEN	D010003	DailyMed	https://dailymed.nlm.nih.gov/dailymed/drugInfo.cfm?setid=c2af913d-deea-46ae-981e-ac4b91671873	Osteoarthritis	MONDO:0005178	osteoarthritis	Musculoskeletal diseases
HEFNNWSXXWATRW-UHFFFAOYSA-N	IBUPROFEN	D010003	DailyMed	https://dailymed.nlm.nih.gov/dailymed/drugInfo.cfm?setid=5ad82932-7b26-4227-971a-09ce0bf7971c	Osteoarthritis	MONDO:0005178	osteoarthritis	Musculoskeletal diseases
HEFNNWSXXWATRW-UHFFFAOYSA-N	IBUPROFEN	D010003	DailyMed	https://dailymed.nlm.nih.gov/dailymed/drugInfo.cfm?setid=aee5ffdc-0fe4-4a74-8b0a-7009d72c3506	Osteoarthritis	MONDO:0005178	osteoarthritis	Musculoskeletal diseases
HEFNNWSXXWATRW-UHFFFAOYSA-N	IBUPROFEN	D010003	DailyMed	https://dailymed.nlm.nih.gov/dailymed/drugInfo.cfm?setid=d9e622a5-299b-436a-9464-b0a1e4ff3508	Osteoarthritis	MONDO:0005178	osteoarthritis	Musculoskeletal diseases
HEFNNWSXXWATRW-UHFFFAOYSA-N	IBUPROFEN	D010003	DailyMed	https://dailymed.nlm.nih.gov/dailymed/drugInfo.cfm?setid=45477ea2-09eb-4d9c-971e-bc1349132e1f	Osteoarthritis	MONDO:0005178	osteoarthritis	Musculoskeletal diseases
HEFNNWSXXWATRW-UHFFFAOYSA-N	IBUPROFEN	D010003	DailyMed	https://dailymed.nlm.nih.gov/dailymed/drugInfo.cfm?setid=ca93ca8b-5813-49e6-808e-ec7c6f710022	Osteoarthritis	MONDO:0005178	osteoarthritis	Musculoskeletal diseases
HEFNNWSXXWATRW-UHFFFAOYSA-N	IBUPROFEN	D010003	DailyMed	https://dailymed.nlm.nih.gov/dailymed/drugInfo.cfm?setid=d42e474f-cee4-476c-a35e-9f171d7e1943	Osteoarthritis	MONDO:0005178	osteoarthritis	Musculoskeletal diseases
HEFNNWSXXWATRW-UHFFFAOYSA-N	IBUPROFEN	D010003	DailyMed	https://dailymed.nlm.nih.gov/dailymed/drugInfo.cfm?setid=bc962c56-db28-434b-bdf3-1cb3475287df	Osteoarthritis	MONDO:0005178	osteoarthritis	Musculoskeletal diseases
HEFNNWSXXWATRW-UHFFFAOYSA-N	IBUPROFEN	D010003	DailyMed	https://dailymed.nlm.nih.gov/dailymed/drugInfo.cfm?setid=c63c2921-fc55-4ad8-a5e5-0d7258ab1f4e	Osteoarthritis	MONDO:0005178	osteoarthritis	Musculoskeletal diseases
HEFNNWSXXWATRW-UHFFFAOYSA-N	IBUPROFEN	D010003	DailyMed	https://dailymed.nlm.nih.gov/dailymed/drugInfo.cfm?setid=4b6d1f53-57c4-435a-ac4b-eb12c6cab62e	Osteoarthritis	MONDO:0005178	osteoarthritis	Musculoskeletal diseases
HEFNNWSXXWATRW-UHFFFAOYSA-N	IBUPROFEN	D010003	DailyMed	https://dailymed.nlm.nih.gov/dailymed/drugInfo.cfm?setid=cd8e3c5f-6af2-4374-9a75-cb6ff020d5db	Osteoarthritis	MONDO:0005178	osteoarthritis	Musculoskeletal diseases
HEFNNWSXXWATRW-UHFFFAOYSA-N	IBUPROFEN	D010003	DailyMed	https://dailymed.nlm.nih.gov/dailymed/drugInfo.cfm?setid=b38fc681-6bc7-473b-b381-af0c9b42abe0	Osteoarthritis	MONDO:0005178	osteoarthritis	Musculoskeletal diseases
HEFNNWSXXWATRW-UHFFFAOYSA-N	IBUPROFEN	D010003	DailyMed	https://dailymed.nlm.nih.gov/dailymed/drugInfo.cfm?setid=181e3925-4a81-4012-b2b6-6b247e2eb663	Osteoarthritis	MONDO:0005178	osteoarthritis	Musculoskeletal diseases
HEFNNWSXXWATRW-UHFFFAOYSA-N	IBUPROFEN	D010003	DailyMed	https://dailymed.nlm.nih.gov/dailymed/drugInfo.cfm?setid=9706c1df-ca68-4c17-ab5d-e9bd698fbe8e	Osteoarthritis	MONDO:0005178	osteoarthritis	Musculoskeletal diseases
HEFNNWSXXWATRW-UHFFFAOYSA-N	IBUPROFEN	D010003	DailyMed	https://dailymed.nlm.nih.gov/dailymed/drugInfo.cfm?setid=a43c1fa5-1c00-413b-8709-27894367ddab	Osteoarthritis	MONDO:0005178	osteoarthritis	Musculoskeletal diseases
HEFNNWSXXWATRW-UHFFFAOYSA-N	IBUPROFEN	D010003	DailyMed	https://dailymed.nlm.nih.gov/dailymed/drugInfo.cfm?setid=23dc7eeb-0b0a-4a11-9783-fdba769309cd	Osteoarthritis	MONDO:0005178	osteoarthritis	Musculoskeletal diseases
HEFNNWSXXWATRW-UHFFFAOYSA-N	IBUPROFEN	D010003	DailyMed	https://dailymed.nlm.nih.gov/dailymed/drugInfo.cfm?setid=10a13157-0c0b-4d54-9e49-7d78ed6fb9e8	Osteoarthritis	MONDO:0005178	osteoarthritis	Musculoskeletal diseases
HEFNNWSXXWATRW-UHFFFAOYSA-N	IBUPROFEN	D010003	DailyMed	https://dailymed.nlm.nih.gov/dailymed/drugInfo.cfm?setid=c9ccbafa-99de-49f0-9946-3877bfdc3d7c	Osteoarthritis	MONDO:0005178	osteoarthritis	Musculoskeletal diseases
HEFNNWSXXWATRW-UHFFFAOYSA-N	IBUPROFEN	D010003	DailyMed	https://dailymed.nlm.nih.gov/dailymed/drugInfo.cfm?setid=30d013bd-1038-4f4e-a5ed-433dca2bdbdb	Osteoarthritis	MONDO:0005178	osteoarthritis	Musculoskeletal diseases
HEFNNWSXXWATRW-UHFFFAOYSA-N	IBUPROFEN	D010003	DailyMed	https://dailymed.nlm.nih.gov/dailymed/drugInfo.cfm?setid=7b0f3f87-751a-4cc3-9b9a-95bedfd7c5e0	Osteoarthritis	MONDO:0005178	osteoarthritis	Musculoskeletal diseases
HEFNNWSXXWATRW-UHFFFAOYSA-N	IBUPROFEN	D010003	DailyMed	https://dailymed.nlm.nih.gov/dailymed/drugInfo.cfm?setid=0396bfec-afe1-460c-8141-e8ad877b4bc0	Osteoarthritis	MONDO:0005178	osteoarthritis	Musculoskeletal diseases
HEFNNWSXXWATRW-UHFFFAOYSA-N	IBUPROFEN	D010003	DailyMed	https://dailymed.nlm.nih.gov/dailymed/drugInfo.cfm?setid=e2eca80a-5bda-4db4-b024-84b6a8813f30	Osteoarthritis	MONDO:0005178	osteoarthritis	Musculoskeletal diseases
HEFNNWSXXWATRW-UHFFFAOYSA-N	IBUPROFEN	D010003	DailyMed	https://dailymed.nlm.nih.gov/dailymed/drugInfo.cfm?setid=4b52487b-dfed-402e-ba8b-766f96313b67	Osteoarthritis	MONDO:0005178	osteoarthritis	Musculoskeletal diseases
HEFNNWSXXWATRW-UHFFFAOYSA-N	IBUPROFEN	D010003	DailyMed	https://dailymed.nlm.nih.gov/dailymed/drugInfo.cfm?setid=c859cc7a-e13a-7df4-e053-2a95a90a47d6	Osteoarthritis	MONDO:0005178	osteoarthritis	Musculoskeletal diseases
HEFNNWSXXWATRW-UHFFFAOYSA-N	IBUPROFEN	D010003	DailyMed	https://dailymed.nlm.nih.gov/dailymed/drugInfo.cfm?setid=72ec2491-924d-460f-9510-62d624d54b59	Osteoarthritis	MONDO:0005178	osteoarthritis	Musculoskeletal diseases
HEFNNWSXXWATRW-UHFFFAOYSA-N	IBUPROFEN	D010003	DailyMed	https://dailymed.nlm.nih.gov/dailymed/drugInfo.cfm?setid=e07d989d-1b0e-4cc1-abf2-93c8b208a29a	Osteoarthritis	MONDO:0005178	osteoarthritis	Musculoskeletal diseases
HEFNNWSXXWATRW-UHFFFAOYSA-N	IBUPROFEN	D010003	DailyMed	https://dailymed.nlm.nih.gov/dailymed/drugInfo.cfm?setid=29fa276b-86d4-4128-ae89-5e7d035a75b4	Osteoarthritis	MONDO:0005178	osteoarthritis	Musculoskeletal diseases
HEFNNWSXXWATRW-UHFFFAOYSA-N	IBUPROFEN	D010003	DailyMed	https://dailymed.nlm.nih.gov/dailymed/drugInfo.cfm?setid=a5388667-4d0d-4a62-836b-188664452d04	Osteoarthritis	MONDO:0005178	osteoarthritis	Musculoskeletal diseases
HEFNNWSXXWATRW-UHFFFAOYSA-N	IBUPROFEN	D010003	DailyMed	https://dailymed.nlm.nih.gov/dailymed/drugInfo.cfm?setid=913ac1a0-ce4f-48af-a033-9d06e37c20de	Osteoarthritis	MONDO:0005178	osteoarthritis	Musculoskeletal diseases
HEFNNWSXXWATRW-UHFFFAOYSA-N	IBUPROFEN	D010003	DailyMed	https://dailymed.nlm.nih.gov/dailymed/drugInfo.cfm?setid=840f2617-a3ba-4682-bca6-e73ac9ddd29d	Osteoarthritis	MONDO:0005178	osteoarthritis	Musculoskeletal diseases
HEFNNWSXXWATRW-UHFFFAOYSA-N	IBUPROFEN	D010003	DailyMed	https://dailymed.nlm.nih.gov/dailymed/drugInfo.cfm?setid=912c536b-0d0c-4a9f-8778-c1534ceca658	Osteoarthritis	MONDO:0005178	osteoarthritis	Musculoskeletal diseases
HEFNNWSXXWATRW-UHFFFAOYSA-N	IBUPROFEN	D010003	DailyMed	https://dailymed.nlm.nih.gov/dailymed/drugInfo.cfm?setid=07506e83-e681-4225-8c65-3e8d21d69064	Osteoarthritis	MONDO:0005178	osteoarthritis	Musculoskeletal diseases
HEFNNWSXXWATRW-UHFFFAOYSA-N	IBUPROFEN	D010003	DailyMed	https://dailymed.nlm.nih.gov/dailymed/drugInfo.cfm?setid=65c32d2a-75ac-49b5-8b6f-3437ba6790d2	Osteoarthritis	MONDO:0005178	osteoarthritis	Musculoskeletal diseases
HEFNNWSXXWATRW-UHFFFAOYSA-N	IBUPROFEN	D010003	DailyMed	https://dailymed.nlm.nih.gov/dailymed/drugInfo.cfm?setid=273bc8ad-1092-4f39-8acb-99eb0a7f3bab	Osteoarthritis	MONDO:0005178	osteoarthritis	Musculoskeletal diseases
HEFNNWSXXWATRW-UHFFFAOYSA-N	IBUPROFEN	D010003	DailyMed	https://dailymed.nlm.nih.gov/dailymed/drugInfo.cfm?setid=37a7a356-bd9e-4dd8-98cc-bd3650a09105	Osteoarthritis	MONDO:0005178	osteoarthritis	Musculoskeletal diseases
HEFNNWSXXWATRW-UHFFFAOYSA-N	IBUPROFEN	D010003	DailyMed	https://dailymed.nlm.nih.gov/dailymed/drugInfo.cfm?setid=d509cc4f-d92f-4216-a117-16b467a29126	Osteoarthritis	MONDO:0005178	osteoarthritis	Musculoskeletal diseases
HEFNNWSXXWATRW-UHFFFAOYSA-N	IBUPROFEN	D010003	DailyMed	https://dailymed.nlm.nih.gov/dailymed/drugInfo.cfm?setid=ad436213-ad9b-42cd-8836-ade94ad990d8	Osteoarthritis	MONDO:0005178	osteoarthritis	Musculoskeletal diseases
HEFNNWSXXWATRW-UHFFFAOYSA-N	IBUPROFEN	D010003	DailyMed	https://dailymed.nlm.nih.gov/dailymed/drugInfo.cfm?setid=ac8d5dad-9921-4ed0-9098-c8cbc663b32a	Osteoarthritis	MONDO:0005178	osteoarthritis	Musculoskeletal diseases
HEFNNWSXXWATRW-UHFFFAOYSA-N	IBUPROFEN	D010003	DailyMed	https://dailymed.nlm.nih.gov/dailymed/drugInfo.cfm?setid=d0ad7a66-3500-4a8a-9e1e-d1a3d45929e8	Osteoarthritis	MONDO:0005178	osteoarthritis	Musculoskeletal diseases
HEFNNWSXXWATRW-UHFFFAOYSA-N	IBUPROFEN	D010003	DailyMed	https://dailymed.nlm.nih.gov/dailymed/drugInfo.cfm?setid=24731405-219c-79b4-ecf0-7d5fbfda94ba	Osteoarthritis	MONDO:0005178	osteoarthritis	Musculoskeletal diseases
HEFNNWSXXWATRW-UHFFFAOYSA-N	IBUPROFEN	D010003	DailyMed	https://dailymed.nlm.nih.gov/dailymed/drugInfo.cfm?setid=3fa7dd04-251a-433f-85d9-9c13848faf86	Osteoarthritis	MONDO:0005178	osteoarthritis	Musculoskeletal diseases
HEFNNWSXXWATRW-UHFFFAOYSA-N	IBUPROFEN	D010003	DailyMed	https://dailymed.nlm.nih.gov/dailymed/drugInfo.cfm?setid=59f18d0c-c2ef-401d-be4c-cb9e26eb2963	Osteoarthritis	MONDO:0005178	osteoarthritis	Musculoskeletal diseases
HEFNNWSXXWATRW-UHFFFAOYSA-N	IBUPROFEN	D010003	DailyMed	https://dailymed.nlm.nih.gov/dailymed/drugInfo.cfm?setid=05507c46-5292-43f1-bff7-5e1ee659ca3d	Osteoarthritis	MONDO:0005178	osteoarthritis	Musculoskeletal diseases
HEFNNWSXXWATRW-UHFFFAOYSA-N	IBUPROFEN	D010003	DailyMed	https://dailymed.nlm.nih.gov/dailymed/drugInfo.cfm?setid=debbcff6-8423-4c49-8fd2-a997ee5d3880	Osteoarthritis	MONDO:0005178	osteoarthritis	Musculoskeletal diseases
HEFNNWSXXWATRW-UHFFFAOYSA-N	IBUPROFEN	D010003	DailyMed	https://dailymed.nlm.nih.gov/dailymed/drugInfo.cfm?setid=2516fa4c-6d56-46fa-bf3c-905b32123247	Osteoarthritis	MONDO:0005178	osteoarthritis	Musculoskeletal diseases
HEFNNWSXXWATRW-UHFFFAOYSA-N	IBUPROFEN	D010003	DailyMed	https://dailymed.nlm.nih.gov/dailymed/drugInfo.cfm?setid=14f700f7-6352-48df-9d00-819df4a0d916	Osteoarthritis	MONDO:0005178	osteoarthritis	Musculoskeletal diseases
HEFNNWSXXWATRW-UHFFFAOYSA-N	IBUPROFEN	D010003	DailyMed	https://dailymed.nlm.nih.gov/dailymed/drugInfo.cfm?setid=add7fcaf-46ca-48cb-ac8d-0d9cf10ce1cd	Osteoarthritis	MONDO:0005178	osteoarthritis	Musculoskeletal diseases
HEFNNWSXXWATRW-UHFFFAOYSA-N	IBUPROFEN	D010003	DailyMed	https://dailymed.nlm.nih.gov/dailymed/drugInfo.cfm?setid=7261a535-6d82-4e92-ac82-f1f2653b2966	Osteoarthritis	MONDO:0005178	osteoarthritis	Musculoskeletal diseases
HEFNNWSXXWATRW-UHFFFAOYSA-N	IBUPROFEN	D010003	DailyMed	https://dailymed.nlm.nih.gov/dailymed/drugInfo.cfm?setid=1b8aeeb9-5f5c-4591-b4a5-78a2e84dff3f	Osteoarthritis	MONDO:0005178	osteoarthritis	Musculoskeletal diseases
HEFNNWSXXWATRW-UHFFFAOYSA-N	IBUPROFEN	D010003	DailyMed	https://dailymed.nlm.nih.gov/dailymed/drugInfo.cfm?setid=cc2eeea1-14a8-43df-bd32-26658997fd79	Osteoarthritis	MONDO:0005178	osteoarthritis	Musculoskeletal diseases
HEFNNWSXXWATRW-UHFFFAOYSA-N	IBUPROFEN	D010003	DailyMed	https://dailymed.nlm.nih.gov/dailymed/drugInfo.cfm?setid=75247f96-18ce-4171-905f-95608d32638a	Osteoarthritis	MONDO:0005178	osteoarthritis	Musculoskeletal diseases
HEFNNWSXXWATRW-UHFFFAOYSA-N	IBUPROFEN	D010003	DailyMed	https://dailymed.nlm.nih.gov/dailymed/drugInfo.cfm?setid=b6787989-8ec0-4519-871a-6bca926127c1	Osteoarthritis	MONDO:0005178	osteoarthritis	Musculoskeletal diseases
HEFNNWSXXWATRW-UHFFFAOYSA-N	IBUPROFEN	D010003	DailyMed	https://dailymed.nlm.nih.gov/dailymed/drugInfo.cfm?setid=397979cb-f605-4211-b810-0a4572d4b973	Osteoarthritis	MONDO:0005178	osteoarthritis	Musculoskeletal diseases
HEFNNWSXXWATRW-UHFFFAOYSA-N	IBUPROFEN	D010003	DailyMed	https://dailymed.nlm.nih.gov/dailymed/drugInfo.cfm?setid=31728d9c-dab4-48d8-b8ed-afff8471ad42	Osteoarthritis	MONDO:0005178	osteoarthritis	Musculoskeletal diseases
HEFNNWSXXWATRW-UHFFFAOYSA-N	IBUPROFEN	D010003	DailyMed	https://dailymed.nlm.nih.gov/dailymed/drugInfo.cfm?setid=d7422259-dafa-4d33-ac9f-936e3e756cab	Osteoarthritis	MONDO:0005178	osteoarthritis	Musculoskeletal diseases
HEFNNWSXXWATRW-UHFFFAOYSA-N	IBUPROFEN	D010003	DailyMed	https://dailymed.nlm.nih.gov/dailymed/drugInfo.cfm?setid=cd638f0a-897b-494b-8182-2dc0d65e9fb2	Osteoarthritis	MONDO:0005178	osteoarthritis	Musculoskeletal diseases
HEFNNWSXXWATRW-UHFFFAOYSA-N	IBUPROFEN	D010003	DailyMed	https://dailymed.nlm.nih.gov/dailymed/drugInfo.cfm?setid=b25d936a-0044-4d17-8cc2-52931b3983cd	Osteoarthritis	MONDO:0005178	osteoarthritis	Musculoskeletal diseases
HEFNNWSXXWATRW-UHFFFAOYSA-N	IBUPROFEN	D010003	DailyMed	https://dailymed.nlm.nih.gov/dailymed/drugInfo.cfm?setid=187eb9c7-3c96-4bb0-b3fc-d4aaded34d3c	Osteoarthritis	MONDO:0005178	osteoarthritis	Musculoskeletal diseases
HEFNNWSXXWATRW-UHFFFAOYSA-N	IBUPROFEN	D010003	DailyMed	https://dailymed.nlm.nih.gov/dailymed/drugInfo.cfm?setid=1b368b80-f054-4c47-bd62-0d77ca03ac53	Osteoarthritis	MONDO:0005178	osteoarthritis	Musculoskeletal diseases
HEFNNWSXXWATRW-UHFFFAOYSA-N	IBUPROFEN	D010003	DailyMed	https://dailymed.nlm.nih.gov/dailymed/drugInfo.cfm?setid=207ebbc7-eae4-45f3-9ae3-4845479632ad	Osteoarthritis	MONDO:0005178	osteoarthritis	Musculoskeletal diseases
HEFNNWSXXWATRW-UHFFFAOYSA-N	IBUPROFEN	D010003	DailyMed	https://dailymed.nlm.nih.gov/dailymed/drugInfo.cfm?setid=16e58be5-0366-451d-893d-c9a4fcfb5381	Osteoarthritis	MONDO:0005178	osteoarthritis	Musculoskeletal diseases
HEFNNWSXXWATRW-UHFFFAOYSA-N	IBUPROFEN	D010003	DailyMed	https://dailymed.nlm.nih.gov/dailymed/drugInfo.cfm?setid=4cd9de1d-e62d-49ac-b563-5256df27baa1	Osteoarthritis	MONDO:0005178	osteoarthritis	Musculoskeletal diseases
HEFNNWSXXWATRW-UHFFFAOYSA-N	IBUPROFEN	D010003	DailyMed	https://dailymed.nlm.nih.gov/dailymed/drugInfo.cfm?setid=ba86e936-ef72-43e5-aebf-f2c788fe2266	Osteoarthritis	MONDO:0005178	osteoarthritis	Musculoskeletal diseases
HEFNNWSXXWATRW-UHFFFAOYSA-N	IBUPROFEN	D010003	DailyMed	https://dailymed.nlm.nih.gov/dailymed/drugInfo.cfm?setid=842f3679-e94c-4b8e-8fbf-35d65971d574	Osteoarthritis	MONDO:0005178	osteoarthritis	Musculoskeletal diseases
HEFNNWSXXWATRW-UHFFFAOYSA-N	IBUPROFEN	D010003	DailyMed	https://dailymed.nlm.nih.gov/dailymed/drugInfo.cfm?setid=4655ae9b-27d6-44fb-a932-92f33a1a6636	Osteoarthritis	MONDO:0005178	osteoarthritis	Musculoskeletal diseases
HEFNNWSXXWATRW-UHFFFAOYSA-N	IBUPROFEN	D010003	DailyMed	https://dailymed.nlm.nih.gov/dailymed/drugInfo.cfm?setid=4371d06d-1473-4073-9871-08f94b88ecfe	Osteoarthritis	MONDO:0005178	osteoarthritis	Musculoskeletal diseases
HEFNNWSXXWATRW-UHFFFAOYSA-N	IBUPROFEN	D010003	DailyMed	https://dailymed.nlm.nih.gov/dailymed/drugInfo.cfm?setid=b3cf7997-9287-4f7d-8e10-cc2c061e95dd	Osteoarthritis	MONDO:0005178	osteoarthritis	Musculoskeletal diseases
HEFNNWSXXWATRW-UHFFFAOYSA-N	IBUPROFEN	D010003	ClinicalTrials	https://clinicaltrials.gov/ct2/results?id=%22NCT00092755%22OR%22NCT00219700%22OR%22NCT00269191%22OR%22NCT00372801%22OR%22NCT00613106%22OR%22NCT00792818%22OR%22NCT01420666%22OR%22NCT01496326%22OR%22NCT01860833%22OR%22NCT04637529%22OR%22NCT05318521%22	Osteoarthritis	MONDO:0005178	osteoarthritis	Musculoskeletal diseases
HEFNNWSXXWATRW-UHFFFAOYSA-N	IBUPROFEN	D010003	DailyMed	https://dailymed.nlm.nih.gov/dailymed/drugInfo.cfm?setid=4f91c7b4-b307-4e03-85ee-d7893f1348fc	Osteoarthritis	MONDO:0005178	osteoarthritis	Musculoskeletal diseases
HEFNNWSXXWATRW-UHFFFAOYSA-N	IBUPROFEN	D010003	DailyMed	https://dailymed.nlm.nih.gov/dailymed/drugInfo.cfm?setid=4e655dc5-ada6-446f-ab12-5e7b5f2039b2	Osteoarthritis	MONDO:0005178	osteoarthritis	Musculoskeletal diseases
HEFNNWSXXWATRW-UHFFFAOYSA-N	IBUPROFEN	D010003	DailyMed	https://dailymed.nlm.nih.gov/dailymed/drugInfo.cfm?setid=8ea0e303-3967-4d71-8255-ac42a841ce28	Osteoarthritis	MONDO:0005178	osteoarthritis	Musculoskeletal diseases
HEFNNWSXXWATRW-UHFFFAOYSA-N	IBUPROFEN	D010003	DailyMed	https://dailymed.nlm.nih.gov/dailymed/drugInfo.cfm?setid=b2a5b131-71b0-46db-80cc-b76ffb66305b	Osteoarthritis	MONDO:0005178	osteoarthritis	Musculoskeletal diseases
HEFNNWSXXWATRW-UHFFFAOYSA-N	IBUPROFEN	D010003	DailyMed	https://dailymed.nlm.nih.gov/dailymed/drugInfo.cfm?setid=19c7836d-c3ed-4207-bb9f-f732bce8f549	Osteoarthritis	MONDO:0005178	osteoarthritis	Musculoskeletal diseases
HEFNNWSXXWATRW-UHFFFAOYSA-N	IBUPROFEN	D010003	DailyMed	https://dailymed.nlm.nih.gov/dailymed/drugInfo.cfm?setid=07bc4d89-5fbe-4a2c-a0e9-8f4632089dca	Osteoarthritis	MONDO:0005178	osteoarthritis	Musculoskeletal diseases
HEFNNWSXXWATRW-UHFFFAOYSA-N	IBUPROFEN	D010003	DailyMed	https://dailymed.nlm.nih.gov/dailymed/drugInfo.cfm?setid=a18c9077-8e71-4fb5-9b1c-34969e59aeb0	Osteoarthritis	MONDO:0005178	osteoarthritis	Musculoskeletal diseases
HEFNNWSXXWATRW-UHFFFAOYSA-N	IBUPROFEN	D010003	DailyMed	https://dailymed.nlm.nih.gov/dailymed/drugInfo.cfm?setid=d550cebb-886f-4264-bc29-5864a1ab43b2	Osteoarthritis	MONDO:0005178	osteoarthritis	Musculoskeletal diseases
HEFNNWSXXWATRW-UHFFFAOYSA-N	IBUPROFEN	D010003	DailyMed	https://dailymed.nlm.nih.gov/dailymed/drugInfo.cfm?setid=d0a04f16-147d-4087-a4ad-b09bc2970f74	Osteoarthritis	MONDO:0005178	osteoarthritis	Musculoskeletal diseases
HEFNNWSXXWATRW-UHFFFAOYSA-N	IBUPROFEN	D010003	DailyMed	https://dailymed.nlm.nih.gov/dailymed/drugInfo.cfm?setid=7963205d-d7ec-4bd6-884d-4a4ceb29416a	Osteoarthritis	MONDO:0005178	osteoarthritis	Musculoskeletal diseases
HEFNNWSXXWATRW-UHFFFAOYSA-N	IBUPROFEN	D010003	DailyMed	https://dailymed.nlm.nih.gov/dailymed/drugInfo.cfm?setid=f400d68c-0fd1-401a-88b8-3ee3b0cbae56	Osteoarthritis	MONDO:0005178	osteoarthritis	Musculoskeletal diseases
HEFNNWSXXWATRW-UHFFFAOYSA-N	IBUPROFEN	D010003	DailyMed	https://dailymed.nlm.nih.gov/dailymed/drugInfo.cfm?setid=b022458f-564e-4b5f-9541-80fadd61b733	Osteoarthritis	MONDO:0005178	osteoarthritis	Musculoskeletal diseases
HEFNNWSXXWATRW-UHFFFAOYSA-N	IBUPROFEN	D010003	DailyMed	https://dailymed.nlm.nih.gov/dailymed/drugInfo.cfm?setid=2c6fb487-5574-44e0-a3e7-fc6e666dbc11	Osteoarthritis	MONDO:0005178	osteoarthritis	Musculoskeletal diseases
HEFNNWSXXWATRW-UHFFFAOYSA-N	IBUPROFEN	D010003	DailyMed	https://dailymed.nlm.nih.gov/dailymed/drugInfo.cfm?setid=cba81a6e-3f30-4604-b58b-c96df48bdf9e	Osteoarthritis	MONDO:0005178	osteoarthritis	Musculoskeletal diseases
HEFNNWSXXWATRW-UHFFFAOYSA-N	IBUPROFEN	D010003	DailyMed	https://dailymed.nlm.nih.gov/dailymed/drugInfo.cfm?setid=8b00d318-e2d6-4434-ac9b-96d29664e530	Osteoarthritis	MONDO:0005178	osteoarthritis	Musculoskeletal diseases
HEFNNWSXXWATRW-UHFFFAOYSA-N	IBUPROFEN	D010003	DailyMed	https://dailymed.nlm.nih.gov/dailymed/drugInfo.cfm?setid=22e8cfc3-f5d6-4a6d-8bca-f2e667fb1398	Osteoarthritis	MONDO:0005178	osteoarthritis	Musculoskeletal diseases
HEFNNWSXXWATRW-UHFFFAOYSA-N	IBUPROFEN	D010003	DailyMed	https://dailymed.nlm.nih.gov/dailymed/drugInfo.cfm?setid=81f1e36a-6367-4334-b007-1426612f292b	Osteoarthritis	MONDO:0005178	osteoarthritis	Musculoskeletal diseases
HEFNNWSXXWATRW-UHFFFAOYSA-N	IBUPROFEN	D010003	DailyMed	https://dailymed.nlm.nih.gov/dailymed/drugInfo.cfm?setid=b6847040-4624-449b-bff5-c3cd0f5786c1	Osteoarthritis	MONDO:0005178	osteoarthritis	Musculoskeletal diseases
HEFNNWSXXWATRW-UHFFFAOYSA-N	IBUPROFEN	D010003	DailyMed	https://dailymed.nlm.nih.gov/dailymed/drugInfo.cfm?setid=664f6433-4d22-48f7-9301-3b547d0c62c1	Osteoarthritis	MONDO:0005178	osteoarthritis	Musculoskeletal diseases
HEFNNWSXXWATRW-UHFFFAOYSA-N	IBUPROFEN	D010003	DailyMed	https://dailymed.nlm.nih.gov/dailymed/drugInfo.cfm?setid=352d423f-f8d1-4246-864e-4126026f3e8c	Osteoarthritis	MONDO:0005178	osteoarthritis	Musculoskeletal diseases
HEFNNWSXXWATRW-UHFFFAOYSA-N	IBUPROFEN	D010003	DailyMed	https://dailymed.nlm.nih.gov/dailymed/drugInfo.cfm?setid=b3e49f53-6d8e-4adf-a9d3-e931cdfeb8ba	Osteoarthritis	MONDO:0005178	osteoarthritis	Musculoskeletal diseases
HEFNNWSXXWATRW-UHFFFAOYSA-N	IBUPROFEN	D010003	DailyMed	https://dailymed.nlm.nih.gov/dailymed/drugInfo.cfm?setid=b85a83de-8bb5-4e22-9926-5f2a6f580ebc	Osteoarthritis	MONDO:0005178	osteoarthritis	Musculoskeletal diseases
HEFNNWSXXWATRW-UHFFFAOYSA-N	IBUPROFEN	D010003	DailyMed	https://dailymed.nlm.nih.gov/dailymed/drugInfo.cfm?setid=69fbfd9b-5a75-486c-bf29-b63745cdfc7d	Osteoarthritis	MONDO:0005178	osteoarthritis	Musculoskeletal diseases
HEFNNWSXXWATRW-UHFFFAOYSA-N	IBUPROFEN	D010003	DailyMed	https://dailymed.nlm.nih.gov/dailymed/drugInfo.cfm?setid=3e195649-c5b3-4676-83b3-ae8d0a29b88e	Osteoarthritis	MONDO:0005178	osteoarthritis	Musculoskeletal diseases
HEFNNWSXXWATRW-UHFFFAOYSA-N	IBUPROFEN	D010003	DailyMed	https://dailymed.nlm.nih.gov/dailymed/drugInfo.cfm?setid=1918aeaf-e3b9-44c1-b01c-bf172a4106c5	Osteoarthritis	MONDO:0005178	osteoarthritis	Musculoskeletal diseases
HEFNNWSXXWATRW-UHFFFAOYSA-N	IBUPROFEN	D010003	DailyMed	https://dailymed.nlm.nih.gov/dailymed/drugInfo.cfm?setid=940f3140-fe00-4297-ba81-f49bc3a3ace0	Osteoarthritis	MONDO:0005178	osteoarthritis	Musculoskeletal diseases
HEFNNWSXXWATRW-UHFFFAOYSA-N	IBUPROFEN	D010003	DailyMed	https://dailymed.nlm.nih.gov/dailymed/drugInfo.cfm?setid=14936475-676f-42b4-8c8b-4bd07d2b1919	Osteoarthritis	MONDO:0005178	osteoarthritis	Musculoskeletal diseases
HEFNNWSXXWATRW-UHFFFAOYSA-N	IBUPROFEN	D010003	DailyMed	https://dailymed.nlm.nih.gov/dailymed/drugInfo.cfm?setid=4f5ff837-fea7-4f3e-a5cd-91653dd0506d	Osteoarthritis	MONDO:0005178	osteoarthritis	Musculoskeletal diseases
HEFNNWSXXWATRW-UHFFFAOYSA-N	IBUPROFEN	D010003	DailyMed	https://dailymed.nlm.nih.gov/dailymed/drugInfo.cfm?setid=74b232bd-3986-44e6-a006-b480d51121ec	Osteoarthritis	MONDO:0005178	osteoarthritis	Musculoskeletal diseases
HEFNNWSXXWATRW-UHFFFAOYSA-N	IBUPROFEN	D010003	DailyMed	https://dailymed.nlm.nih.gov/dailymed/drugInfo.cfm?setid=c3bb55bc-5465-4c28-a763-ffd252758b96	Osteoarthritis	MONDO:0005178	osteoarthritis	Musculoskeletal diseases
HEFNNWSXXWATRW-UHFFFAOYSA-N	IBUPROFEN	D010003	DailyMed	https://dailymed.nlm.nih.gov/dailymed/drugInfo.cfm?setid=bf56640a-3f81-4166-8f0f-f45a26e6545b	Osteoarthritis	MONDO:0005178	osteoarthritis	Musculoskeletal diseases
HEFNNWSXXWATRW-UHFFFAOYSA-N	IBUPROFEN	D010003	DailyMed	https://dailymed.nlm.nih.gov/dailymed/drugInfo.cfm?setid=068b9808-e373-49dc-b5eb-dc3aa339481e	Osteoarthritis	MONDO:0005178	osteoarthritis	Musculoskeletal diseases
HEFNNWSXXWATRW-UHFFFAOYSA-N	IBUPROFEN	D010003	DailyMed	https://dailymed.nlm.nih.gov/dailymed/drugInfo.cfm?setid=998f2fcf-0b40-4304-929f-7f2fa42f66d0	Osteoarthritis	MONDO:0005178	osteoarthritis	Musculoskeletal diseases
HEFNNWSXXWATRW-UHFFFAOYSA-N	IBUPROFEN	D010003	DailyMed	https://dailymed.nlm.nih.gov/dailymed/drugInfo.cfm?setid=24c31ced-752a-42bc-89f5-1c43a73c51d8	Osteoarthritis	MONDO:0005178	osteoarthritis	Musculoskeletal diseases
HEFNNWSXXWATRW-UHFFFAOYSA-N	IBUPROFEN	D010003	DailyMed	https://dailymed.nlm.nih.gov/dailymed/drugInfo.cfm?setid=b6ebcfca-e10c-4997-8326-932c00b899cc	Osteoarthritis	MONDO:0005178	osteoarthritis	Musculoskeletal diseases
HEFNNWSXXWATRW-UHFFFAOYSA-N	IBUPROFEN	D010003	DailyMed	https://dailymed.nlm.nih.gov/dailymed/drugInfo.cfm?setid=4e6eb9f2-c488-411a-b267-0ea62203f5a6	Osteoarthritis	MONDO:0005178	osteoarthritis	Musculoskeletal diseases
HEFNNWSXXWATRW-UHFFFAOYSA-N	IBUPROFEN	D010003	DailyMed	https://dailymed.nlm.nih.gov/dailymed/drugInfo.cfm?setid=2a438681-89a1-4f4e-8f13-130d2065a5f3	Osteoarthritis	MONDO:0005178	osteoarthritis	Musculoskeletal diseases
HEFNNWSXXWATRW-UHFFFAOYSA-N	IBUPROFEN	D010003	DailyMed	https://dailymed.nlm.nih.gov/dailymed/drugInfo.cfm?setid=0f525148-f55d-4e91-94e2-66a834698364	Osteoarthritis	MONDO:0005178	osteoarthritis	Musculoskeletal diseases
HEFNNWSXXWATRW-UHFFFAOYSA-N	IBUPROFEN	D010003	DailyMed	https://dailymed.nlm.nih.gov/dailymed/drugInfo.cfm?setid=7c5e2650-fa08-4d69-a046-f35ebdc8118a	Osteoarthritis	MONDO:0005178	osteoarthritis	Musculoskeletal diseases
HEFNNWSXXWATRW-UHFFFAOYSA-N	IBUPROFEN	D010003	DailyMed	https://dailymed.nlm.nih.gov/dailymed/drugInfo.cfm?setid=bff63c85-038c-4664-b5d4-5b6e9c7bea10	Osteoarthritis	MONDO:0005178	osteoarthritis	Musculoskeletal diseases
HEFNNWSXXWATRW-UHFFFAOYSA-N	IBUPROFEN	D010003	DailyMed	https://dailymed.nlm.nih.gov/dailymed/drugInfo.cfm?setid=c22b75cb-c744-4233-bbf8-b220526daad8	Osteoarthritis	MONDO:0005178	osteoarthritis	Musculoskeletal diseases
HEFNNWSXXWATRW-UHFFFAOYSA-N	IBUPROFEN	D010003	DailyMed	https://dailymed.nlm.nih.gov/dailymed/drugInfo.cfm?setid=366536da-fb9a-4ed1-84db-10d69d9247f2	Osteoarthritis	MONDO:0005178	osteoarthritis	Musculoskeletal diseases
HEFNNWSXXWATRW-UHFFFAOYSA-N	IBUPROFEN	D010003	DailyMed	https://dailymed.nlm.nih.gov/dailymed/drugInfo.cfm?setid=02850d0f-ded5-4d27-a377-17bbaa3e70a6	Osteoarthritis	MONDO:0005178	osteoarthritis	Musculoskeletal diseases
HEFNNWSXXWATRW-UHFFFAOYSA-N	IBUPROFEN	D010003	DailyMed	https://dailymed.nlm.nih.gov/dailymed/drugInfo.cfm?setid=e31d4be3-e542-43a1-a6e3-4f6937a003ae	Osteoarthritis	MONDO:0005178	osteoarthritis	Musculoskeletal diseases
HEFNNWSXXWATRW-UHFFFAOYSA-N	IBUPROFEN	D010003	DailyMed	https://dailymed.nlm.nih.gov/dailymed/drugInfo.cfm?setid=cf4a222a-c5e7-401a-b6f1-bbdc37b01c8b	Osteoarthritis	MONDO:0005178	osteoarthritis	Musculoskeletal diseases
HEFNNWSXXWATRW-UHFFFAOYSA-N	IBUPROFEN	D010003	DailyMed	https://dailymed.nlm.nih.gov/dailymed/drugInfo.cfm?setid=7650f84b-92f2-4065-8ef2-f5de5bd7002b	Osteoarthritis	MONDO:0005178	osteoarthritis	Musculoskeletal diseases
HEFNNWSXXWATRW-UHFFFAOYSA-N	IBUPROFEN	D010003	DailyMed	https://dailymed.nlm.nih.gov/dailymed/drugInfo.cfm?setid=40c5dd26-8f05-41d9-aa21-f0713b2fbfe3	Osteoarthritis	MONDO:0005178	osteoarthritis	Musculoskeletal diseases
HEFNNWSXXWATRW-UHFFFAOYSA-N	IBUPROFEN	D010003	DailyMed	https://dailymed.nlm.nih.gov/dailymed/drugInfo.cfm?setid=8576a1a3-c3c0-4a5e-8b8a-b55d1999fdd1	Osteoarthritis	MONDO:0005178	osteoarthritis	Musculoskeletal diseases
HEFNNWSXXWATRW-UHFFFAOYSA-N	IBUPROFEN	D010003	DailyMed	https://dailymed.nlm.nih.gov/dailymed/drugInfo.cfm?setid=13c9b38f-97fa-4cbc-a02f-67b725e88d5b	Osteoarthritis	MONDO:0005178	osteoarthritis	Musculoskeletal diseases
HEFNNWSXXWATRW-UHFFFAOYSA-N	IBUPROFEN	D010003	DailyMed	https://dailymed.nlm.nih.gov/dailymed/drugInfo.cfm?setid=751887d9-71da-4226-8ae1-d7ca59259cbe	Osteoarthritis	MONDO:0005178	osteoarthritis	Musculoskeletal diseases
HEFNNWSXXWATRW-UHFFFAOYSA-N	IBUPROFEN	D010003	DailyMed	https://dailymed.nlm.nih.gov/dailymed/drugInfo.cfm?setid=02aa4acb-3bd4-4606-b7c8-3b6ca41919e0	Osteoarthritis	MONDO:0005178	osteoarthritis	Musculoskeletal diseases
HEFNNWSXXWATRW-UHFFFAOYSA-N	IBUPROFEN	D010003	DailyMed	https://dailymed.nlm.nih.gov/dailymed/drugInfo.cfm?setid=4493d4cd-ca8e-4b0a-9b65-b75e55bf8b9e	Osteoarthritis	MONDO:0005178	osteoarthritis	Musculoskeletal diseases
HEFNNWSXXWATRW-UHFFFAOYSA-N	IBUPROFEN	D010003	DailyMed	https://dailymed.nlm.nih.gov/dailymed/drugInfo.cfm?setid=9c9541af-3221-4e6c-a1eb-fae64925a488	Osteoarthritis	MONDO:0005178	osteoarthritis	Musculoskeletal diseases
HEFNNWSXXWATRW-UHFFFAOYSA-N	IBUPROFEN	D010003	DailyMed	https://dailymed.nlm.nih.gov/dailymed/drugInfo.cfm?setid=558b9f26-37b2-423b-932d-25a37afe57ec	Osteoarthritis	MONDO:0005178	osteoarthritis	Musculoskeletal diseases
HEFNNWSXXWATRW-UHFFFAOYSA-N	IBUPROFEN	D010003	DailyMed	https://dailymed.nlm.nih.gov/dailymed/drugInfo.cfm?setid=a6954f2b-04e3-4a3c-beea-09794b81b205	Osteoarthritis	MONDO:0005178	osteoarthritis	Musculoskeletal diseases
HEFNNWSXXWATRW-UHFFFAOYSA-N	IBUPROFEN	D010003	DailyMed	https://dailymed.nlm.nih.gov/dailymed/drugInfo.cfm?setid=db056a0b-4e2d-4e62-a80c-d85b4e3660cf	Osteoarthritis	MONDO:0005178	osteoarthritis	Musculoskeletal diseases
HEFNNWSXXWATRW-UHFFFAOYSA-N	IBUPROFEN	D010003	DailyMed	https://dailymed.nlm.nih.gov/dailymed/drugInfo.cfm?setid=c6c3b8b0-4932-4cee-af0b-f14425925c50	Osteoarthritis	MONDO:0005178	osteoarthritis	Musculoskeletal diseases
HEFNNWSXXWATRW-UHFFFAOYSA-N	IBUPROFEN	D010003	DailyMed	https://dailymed.nlm.nih.gov/dailymed/drugInfo.cfm?setid=a156e748-72c2-437a-a778-1e665157baba	Osteoarthritis	MONDO:0005178	osteoarthritis	Musculoskeletal diseases
HEFNNWSXXWATRW-UHFFFAOYSA-N	IBUPROFEN	D010003	DailyMed	https://dailymed.nlm.nih.gov/dailymed/drugInfo.cfm?setid=a206793a-b8a1-4e47-99a4-7a76c7e2e43d	Osteoarthritis	MONDO:0005178	osteoarthritis	Musculoskeletal diseases
HEFNNWSXXWATRW-UHFFFAOYSA-N	IBUPROFEN	D010003	DailyMed	https://dailymed.nlm.nih.gov/dailymed/drugInfo.cfm?setid=a2c6d199-1d5c-4a4d-8927-bbce9cdd9d7b	Osteoarthritis	MONDO:0005178	osteoarthritis	Musculoskeletal diseases
HEFNNWSXXWATRW-UHFFFAOYSA-N	IBUPROFEN	D010003	DailyMed	https://dailymed.nlm.nih.gov/dailymed/drugInfo.cfm?setid=7509bea3-92d7-44ba-a24b-e6f9728306ac	Osteoarthritis	MONDO:0005178	osteoarthritis	Musculoskeletal diseases
HEFNNWSXXWATRW-UHFFFAOYSA-N	IBUPROFEN	D010003	DailyMed	https://dailymed.nlm.nih.gov/dailymed/drugInfo.cfm?setid=1c191aee-426a-4e57-919e-d06dc57281eb	Osteoarthritis	MONDO:0005178	osteoarthritis	Musculoskeletal diseases
HEFNNWSXXWATRW-UHFFFAOYSA-N	IBUPROFEN	D010003	DailyMed	https://dailymed.nlm.nih.gov/dailymed/drugInfo.cfm?setid=00872852-680a-41b3-901b-b991b12a176d	Osteoarthritis	MONDO:0005178	osteoarthritis	Musculoskeletal diseases
HEFNNWSXXWATRW-UHFFFAOYSA-N	IBUPROFEN	D010003	DailyMed	https://dailymed.nlm.nih.gov/dailymed/drugInfo.cfm?setid=6cbca761-324c-4ccc-9bfa-e9021c978a9c	Osteoarthritis	MONDO:0005178	osteoarthritis	Musculoskeletal diseases
HEFNNWSXXWATRW-UHFFFAOYSA-N	IBUPROFEN	D010003	DailyMed	https://dailymed.nlm.nih.gov/dailymed/drugInfo.cfm?setid=83571fc8-8a43-42c5-8125-afcc6e6adaac	Osteoarthritis	MONDO:0005178	osteoarthritis	Musculoskeletal diseases
HEFNNWSXXWATRW-UHFFFAOYSA-N	IBUPROFEN	D010003	DailyMed	https://dailymed.nlm.nih.gov/dailymed/drugInfo.cfm?setid=86ec700a-338b-481d-9e49-04aead1e9cd4	Osteoarthritis	MONDO:0005178	osteoarthritis	Musculoskeletal diseases
HEFNNWSXXWATRW-UHFFFAOYSA-N	IBUPROFEN	D010003	DailyMed	https://dailymed.nlm.nih.gov/dailymed/drugInfo.cfm?setid=17582b75-d079-4cf0-af94-ab5ebba54373	Osteoarthritis	MONDO:0005178	osteoarthritis	Musculoskeletal diseases
HEFNNWSXXWATRW-UHFFFAOYSA-N	IBUPROFEN	D010003	DailyMed	https://dailymed.nlm.nih.gov/dailymed/drugInfo.cfm?setid=e23eb275-ce0c-40ec-b809-a48c5e46c7ec	Osteoarthritis	MONDO:0005178	osteoarthritis	Musculoskeletal diseases
HEFNNWSXXWATRW-UHFFFAOYSA-N	IBUPROFEN	D010003	DailyMed	https://dailymed.nlm.nih.gov/dailymed/drugInfo.cfm?setid=cb5a45c6-b192-452a-a8d6-cd29636b66ea	Osteoarthritis	MONDO:0005178	osteoarthritis	Musculoskeletal diseases
HEFNNWSXXWATRW-UHFFFAOYSA-N	IBUPROFEN	D010003	DailyMed	https://dailymed.nlm.nih.gov/dailymed/drugInfo.cfm?setid=373aad4c-45a6-4e69-8791-d4f93c2f645c	Osteoarthritis	MONDO:0005178	osteoarthritis	Musculoskeletal diseases
HEFNNWSXXWATRW-UHFFFAOYSA-N	IBUPROFEN	D010003	DailyMed	https://dailymed.nlm.nih.gov/dailymed/drugInfo.cfm?setid=b7a71d04-b88b-4a21-a0f1-bfd03263236c	Osteoarthritis	MONDO:0005178	osteoarthritis	Musculoskeletal diseases
HEFNNWSXXWATRW-UHFFFAOYSA-N	IBUPROFEN	D012216	ATC	https://www.whocc.no/atc_ddd_index/?code=M01AE01	Rheumatic Diseases	EFO:0005755	rheumatic disease	Musculoskeletal diseases
HEFNNWSXXWATRW-UHFFFAOYSA-N	IBUPROFEN	D012216	ATC	https://www.whocc.no/atc_ddd_index/?code=M01AE51	Rheumatic Diseases	EFO:0005755	rheumatic disease	Musculoskeletal diseases
HEFNNWSXXWATRW-UHFFFAOYSA-N	IBUPROFEN	D008881	DailyMed	https://dailymed.nlm.nih.gov/dailymed/drugInfo.cfm?setid=7249b0f9-b24c-4f7f-81f2-22473a4d5b0c	Migraine Disorders	MONDO:0005277	migraine disorder	Nervous system diseases
HEFNNWSXXWATRW-UHFFFAOYSA-N	IBUPROFEN	D008881	ClinicalTrials	https://clinicaltrials.gov/ct2/results?id=%22NCT00758836%22OR%22NCT01230411%22OR%22NCT01756209%22OR%22NCT04372264%22	Migraine Disorders	MONDO:0005277	migraine disorder	Nervous system diseases
HEFNNWSXXWATRW-UHFFFAOYSA-N	IBUPROFEN	D008881	DailyMed	https://dailymed.nlm.nih.gov/dailymed/drugInfo.cfm?setid=8fafa916-733a-4c7d-99da-6ca2ed54e1e4	Migraine Disorders	MONDO:0005277	migraine disorder	Nervous system diseases
HEFNNWSXXWATRW-UHFFFAOYSA-N	IBUPROFEN	D008881	DailyMed	https://dailymed.nlm.nih.gov/dailymed/drugInfo.cfm?setid=f3868088-1f86-4851-92a5-78e13f167252	Migraine Disorders	MONDO:0005277	migraine disorder	Nervous system diseases
HEFNNWSXXWATRW-UHFFFAOYSA-N	IBUPROFEN	D008881	DailyMed	https://dailymed.nlm.nih.gov/dailymed/drugInfo.cfm?setid=1223c4f1-090a-4328-9a5d-85f0b4a6a482	Migraine Disorders	MONDO:0005277	migraine disorder	Nervous system diseases
HEFNNWSXXWATRW-UHFFFAOYSA-N	IBUPROFEN	D009120	DailyMed	https://dailymed.nlm.nih.gov/dailymed/drugInfo.cfm?setid=8fbc30d3-149d-4369-aaf4-6019cff9760d	Muscle Cramp	EFO:0009846	muscle cramp	Nervous system diseases
HEFNNWSXXWATRW-UHFFFAOYSA-N	IBUPROFEN	D009120	DailyMed	https://dailymed.nlm.nih.gov/dailymed/drugInfo.cfm?setid=d5503749-81c6-479d-9f2f-b607b20021b7	Muscle Cramp	EFO:0009846	muscle cramp	Nervous system diseases
HEFNNWSXXWATRW-UHFFFAOYSA-N	IBUPROFEN	D009120	DailyMed	https://dailymed.nlm.nih.gov/dailymed/drugInfo.cfm?setid=f5ea858e-76d9-4777-b3dc-5d614f66d485	Muscle Cramp	EFO:0009846	muscle cramp	Nervous system diseases
HEFNNWSXXWATRW-UHFFFAOYSA-N	IBUPROFEN	D009120	DailyMed	https://dailymed.nlm.nih.gov/dailymed/drugInfo.cfm?setid=490e551c-0e80-3d95-e054-00144ff8d46c	Muscle Cramp	EFO:0009846	muscle cramp	Nervous system diseases
HEFNNWSXXWATRW-UHFFFAOYSA-N	IBUPROFEN	D059787	DailyMed	https://dailymed.nlm.nih.gov/dailymed/drugInfo.cfm?setid=abc33718-4e88-43ea-9ffa-2b04ffc812ef	Acute Pain	EFO:0003843	pain	Pathological conditions
HEFNNWSXXWATRW-UHFFFAOYSA-N	IBUPROFEN	D059787	DailyMed	https://dailymed.nlm.nih.gov/dailymed/drugInfo.cfm?setid=b0dc5e0a-5d9b-48e2-f38a-129b76efc6ed	Acute Pain	EFO:0003843	pain	Pathological conditions
HEFNNWSXXWATRW-UHFFFAOYSA-N	IBUPROFEN	D059787	DailyMed	https://dailymed.nlm.nih.gov/dailymed/drugInfo.cfm?setid=80140ebb-0d9c-4cab-bb8b-951849291b13	Acute Pain	EFO:0003843	pain	Pathological conditions
HEFNNWSXXWATRW-UHFFFAOYSA-N	IBUPROFEN	D059787	DailyMed	https://dailymed.nlm.nih.gov/dailymed/drugInfo.cfm?setid=c386c4c5-f2f1-4078-a6fb-f120f56912e4	Acute Pain	EFO:0003843	pain	Pathological conditions
HEFNNWSXXWATRW-UHFFFAOYSA-N	IBUPROFEN	D059787	DailyMed	https://dailymed.nlm.nih.gov/dailymed/drugInfo.cfm?setid=79bf4f19-1f42-4fb7-abba-fd2e4fd0e56b	Acute Pain	EFO:0003843	pain	Pathological conditions
HEFNNWSXXWATRW-UHFFFAOYSA-N	IBUPROFEN	D059787	DailyMed	https://dailymed.nlm.nih.gov/dailymed/drugInfo.cfm?setid=5436f6c5-e1cb-479e-a71a-b8b419c59bf4	Acute Pain	EFO:0003843	pain	Pathological conditions
HEFNNWSXXWATRW-UHFFFAOYSA-N	IBUPROFEN	D059787	DailyMed	https://dailymed.nlm.nih.gov/dailymed/drugInfo.cfm?setid=d4aa609c-1e1d-4970-958a-ba4b13611d00	Acute Pain	EFO:0003843	pain	Pathological conditions
HEFNNWSXXWATRW-UHFFFAOYSA-N	IBUPROFEN	D059787	DailyMed	https://dailymed.nlm.nih.gov/dailymed/drugInfo.cfm?setid=cc123646-b0ac-4fd7-88fe-bee7cf10b205	Acute Pain	EFO:0003843	pain	Pathological conditions
HEFNNWSXXWATRW-UHFFFAOYSA-N	IBUPROFEN	D059787	DailyMed	https://dailymed.nlm.nih.gov/dailymed/drugInfo.cfm?setid=d86ced85-6767-4218-bf88-e294b44d1e74	Acute Pain	EFO:0003843	pain	Pathological conditions
HEFNNWSXXWATRW-UHFFFAOYSA-N	IBUPROFEN	D059787	DailyMed	https://dailymed.nlm.nih.gov/dailymed/drugInfo.cfm?setid=9cc32777-1f3b-4309-b2eb-ca165ad56aca	Acute Pain	EFO:0003843	pain	Pathological conditions
HEFNNWSXXWATRW-UHFFFAOYSA-N	IBUPROFEN	D059787	DailyMed	https://dailymed.nlm.nih.gov/dailymed/drugInfo.cfm?setid=1c54ee50-2720-4dee-886c-fc5589a92520	Acute Pain	EFO:0003843	pain	Pathological conditions
HEFNNWSXXWATRW-UHFFFAOYSA-N	IBUPROFEN	D059787	DailyMed	https://dailymed.nlm.nih.gov/dailymed/drugInfo.cfm?setid=a44897aa-f325-4f8d-bdef-4e4591a14934	Acute Pain	EFO:0003843	pain	Pathological conditions
HEFNNWSXXWATRW-UHFFFAOYSA-N	IBUPROFEN	D059787	DailyMed	https://dailymed.nlm.nih.gov/dailymed/drugInfo.cfm?setid=832b108f-335b-4b0e-aed5-6ccf605e8b81	Acute Pain	EFO:0003843	pain	Pathological conditions
HEFNNWSXXWATRW-UHFFFAOYSA-N	IBUPROFEN	D059787	DailyMed	https://dailymed.nlm.nih.gov/dailymed/drugInfo.cfm?setid=72909072-886b-4e29-ac88-e09c6176e2e9	Acute Pain	EFO:0003843	pain	Pathological conditions
HEFNNWSXXWATRW-UHFFFAOYSA-N	IBUPROFEN	D059787	DailyMed	https://dailymed.nlm.nih.gov/dailymed/drugInfo.cfm?setid=8ccbb0cd-f03f-40bf-9233-3c4ce4d20391	Acute Pain	EFO:0003843	pain	Pathological conditions
HEFNNWSXXWATRW-UHFFFAOYSA-N	IBUPROFEN	D059787	DailyMed	https://dailymed.nlm.nih.gov/dailymed/drugInfo.cfm?setid=73bcc732-5215-475a-9d59-4c11abf8bf17	Acute Pain	EFO:0003843	pain	Pathological conditions
HEFNNWSXXWATRW-UHFFFAOYSA-N	IBUPROFEN	D059787	DailyMed	https://dailymed.nlm.nih.gov/dailymed/drugInfo.cfm?setid=fcd31ebe-f2b9-46d9-8701-79bd158870f6	Acute Pain	EFO:0003843	pain	Pathological conditions
HEFNNWSXXWATRW-UHFFFAOYSA-N	IBUPROFEN	D059787	DailyMed	https://dailymed.nlm.nih.gov/dailymed/drugInfo.cfm?setid=03512d03-fad7-4ab5-81fc-83ca86faef90	Acute Pain	EFO:0003843	pain	Pathological conditions
HEFNNWSXXWATRW-UHFFFAOYSA-N	IBUPROFEN	D059787	DailyMed	https://dailymed.nlm.nih.gov/dailymed/drugInfo.cfm?setid=f914699b-12a7-44f1-846f-e6437a16e35d	Acute Pain	EFO:0003843	pain	Pathological conditions
HEFNNWSXXWATRW-UHFFFAOYSA-N	IBUPROFEN	D059787	DailyMed	https://dailymed.nlm.nih.gov/dailymed/drugInfo.cfm?setid=a0344b3f-d289-43c6-bcb7-3cebf97c7cdc	Acute Pain	EFO:0003843	pain	Pathological conditions
HEFNNWSXXWATRW-UHFFFAOYSA-N	IBUPROFEN	D059787	DailyMed	https://dailymed.nlm.nih.gov/dailymed/drugInfo.cfm?setid=65c96c8e-53f8-4ba6-a87a-187973da1a30	Acute Pain	EFO:0003843	pain	Pathological conditions
HEFNNWSXXWATRW-UHFFFAOYSA-N	IBUPROFEN	D059787	DailyMed	https://dailymed.nlm.nih.gov/dailymed/drugInfo.cfm?setid=9bbc87bd-2ee2-4b97-9f20-fb8dd94b9020	Acute Pain	EFO:0003843	pain	Pathological conditions
HEFNNWSXXWATRW-UHFFFAOYSA-N	IBUPROFEN	D059787	DailyMed	https://dailymed.nlm.nih.gov/dailymed/drugInfo.cfm?setid=fe580e12-03fa-4678-9887-458297007441	Acute Pain	EFO:0003843	pain	Pathological conditions
HEFNNWSXXWATRW-UHFFFAOYSA-N	IBUPROFEN	D059787	DailyMed	https://dailymed.nlm.nih.gov/dailymed/drugInfo.cfm?setid=f226238f-be12-49ae-bf02-a790b34877c1	Acute Pain	EFO:0003843	pain	Pathological conditions
HEFNNWSXXWATRW-UHFFFAOYSA-N	IBUPROFEN	D059787	DailyMed	https://dailymed.nlm.nih.gov/dailymed/drugInfo.cfm?setid=7f9cfcc4-e4c1-4ece-a901-abc7cb89e2be	Acute Pain	EFO:0003843	pain	Pathological conditions
HEFNNWSXXWATRW-UHFFFAOYSA-N	IBUPROFEN	D059787	DailyMed	https://dailymed.nlm.nih.gov/dailymed/drugInfo.cfm?setid=9657345b-ac82-4b23-a9c1-6e6e39a8498a	Acute Pain	EFO:0003843	pain	Pathological conditions
HEFNNWSXXWATRW-UHFFFAOYSA-N	IBUPROFEN	D059787	DailyMed	https://dailymed.nlm.nih.gov/dailymed/drugInfo.cfm?setid=ae37a79e-ca8f-44d7-83a3-96cf2ebebedd	Acute Pain	EFO:0003843	pain	Pathological conditions
HEFNNWSXXWATRW-UHFFFAOYSA-N	IBUPROFEN	D059787	DailyMed	https://dailymed.nlm.nih.gov/dailymed/drugInfo.cfm?setid=bc3d21e6-d378-49c8-86ac-155bc8d2580b	Acute Pain	EFO:0003843	pain	Pathological conditions
HEFNNWSXXWATRW-UHFFFAOYSA-N	IBUPROFEN	D001416	DailyMed	https://dailymed.nlm.nih.gov/dailymed/drugInfo.cfm?setid=8fbc30d3-149d-4369-aaf4-6019cff9760d	Back Pain	HP:0003418	Back pain	Pathological conditions
HEFNNWSXXWATRW-UHFFFAOYSA-N	IBUPROFEN	D001416	DailyMed	https://dailymed.nlm.nih.gov/dailymed/drugInfo.cfm?setid=490e551c-0e80-3d95-e054-00144ff8d46c	Back Pain	HP:0003418	Back pain	Pathological conditions
HEFNNWSXXWATRW-UHFFFAOYSA-N	IBUPROFEN	D001416	DailyMed	https://dailymed.nlm.nih.gov/dailymed/drugInfo.cfm?setid=f400d68c-0fd1-401a-88b8-3ee3b0cbae56	Back Pain	HP:0003418	Back pain	Pathological conditions
HEFNNWSXXWATRW-UHFFFAOYSA-N	IBUPROFEN	D001416	DailyMed	https://dailymed.nlm.nih.gov/dailymed/drugInfo.cfm?setid=f5ea858e-76d9-4777-b3dc-5d614f66d485	Back Pain	HP:0003418	Back pain	Pathological conditions
HEFNNWSXXWATRW-UHFFFAOYSA-N	IBUPROFEN	D001416	DailyMed	https://dailymed.nlm.nih.gov/dailymed/drugInfo.cfm?setid=d5503749-81c6-479d-9f2f-b607b20021b7	Back Pain	HP:0003418	Back pain	Pathological conditions
HEFNNWSXXWATRW-UHFFFAOYSA-N	IBUPROFEN	D001416	DailyMed	https://dailymed.nlm.nih.gov/dailymed/drugInfo.cfm?setid=f3868088-1f86-4851-92a5-78e13f167252	Back Pain	HP:0003418	Back pain	Pathological conditions
HEFNNWSXXWATRW-UHFFFAOYSA-N	IBUPROFEN	D001416	DailyMed	https://dailymed.nlm.nih.gov/dailymed/drugInfo.cfm?setid=8fafa916-733a-4c7d-99da-6ca2ed54e1e4	Back Pain	HP:0003418	Back pain	Pathological conditions
HEFNNWSXXWATRW-UHFFFAOYSA-N	IBUPROFEN	D001416	ClinicalTrials	https://clinicaltrials.gov/ct2/results?id=%22NCT00317655%22OR%22NCT03003000%22	Back Pain	HP:0003418	Back pain	Pathological conditions
HEFNNWSXXWATRW-UHFFFAOYSA-N	IBUPROFEN	D001416	DailyMed	https://dailymed.nlm.nih.gov/dailymed/drugInfo.cfm?setid=8fbde87b-d0d9-4a62-b8a3-9320cbb727a5	Back Pain	HP:0003418	Back pain	Pathological conditions
HEFNNWSXXWATRW-UHFFFAOYSA-N	IBUPROFEN	D004412	DailyMed	https://dailymed.nlm.nih.gov/dailymed/drugInfo.cfm?setid=f400d68c-0fd1-401a-88b8-3ee3b0cbae56	Dysmenorrhea	HP:0100607	Dysmenorrhea	Reproductive system diseases
HEFNNWSXXWATRW-UHFFFAOYSA-N	IBUPROFEN	D004412	DailyMed	https://dailymed.nlm.nih.gov/dailymed/drugInfo.cfm?setid=4e655dc5-ada6-446f-ab12-5e7b5f2039b2	Dysmenorrhea	HP:0100607	Dysmenorrhea	Reproductive system diseases
HEFNNWSXXWATRW-UHFFFAOYSA-N	IBUPROFEN	D004412	DailyMed	https://dailymed.nlm.nih.gov/dailymed/drugInfo.cfm?setid=72ec2491-924d-460f-9510-62d624d54b59	Dysmenorrhea	HP:0100607	Dysmenorrhea	Reproductive system diseases
HEFNNWSXXWATRW-UHFFFAOYSA-N	IBUPROFEN	D004412	DailyMed	https://dailymed.nlm.nih.gov/dailymed/drugInfo.cfm?setid=83571fc8-8a43-42c5-8125-afcc6e6adaac	Dysmenorrhea	HP:0100607	Dysmenorrhea	Reproductive system diseases
HEFNNWSXXWATRW-UHFFFAOYSA-N	IBUPROFEN	D004412	DailyMed	https://dailymed.nlm.nih.gov/dailymed/drugInfo.cfm?setid=373aad4c-45a6-4e69-8791-d4f93c2f645c	Dysmenorrhea	HP:0100607	Dysmenorrhea	Reproductive system diseases
HEFNNWSXXWATRW-UHFFFAOYSA-N	IBUPROFEN	D004412	DailyMed	https://dailymed.nlm.nih.gov/dailymed/drugInfo.cfm?setid=02aa4acb-3bd4-4606-b7c8-3b6ca41919e0	Dysmenorrhea	HP:0100607	Dysmenorrhea	Reproductive system diseases
HEFNNWSXXWATRW-UHFFFAOYSA-N	IBUPROFEN	D004412	DailyMed	https://dailymed.nlm.nih.gov/dailymed/drugInfo.cfm?setid=db056a0b-4e2d-4e62-a80c-d85b4e3660cf	Dysmenorrhea	HP:0100607	Dysmenorrhea	Reproductive system diseases
HEFNNWSXXWATRW-UHFFFAOYSA-N	IBUPROFEN	D004412	DailyMed	https://dailymed.nlm.nih.gov/dailymed/drugInfo.cfm?setid=4655ae9b-27d6-44fb-a932-92f33a1a6636	Dysmenorrhea	HP:0100607	Dysmenorrhea	Reproductive system diseases
HEFNNWSXXWATRW-UHFFFAOYSA-N	IBUPROFEN	D004412	DailyMed	https://dailymed.nlm.nih.gov/dailymed/drugInfo.cfm?setid=ca93ca8b-5813-49e6-808e-ec7c6f710022	Dysmenorrhea	HP:0100607	Dysmenorrhea	Reproductive system diseases
HEFNNWSXXWATRW-UHFFFAOYSA-N	IBUPROFEN	D004412	DailyMed	https://dailymed.nlm.nih.gov/dailymed/drugInfo.cfm?setid=aee5ffdc-0fe4-4a74-8b0a-7009d72c3506	Dysmenorrhea	HP:0100607	Dysmenorrhea	Reproductive system diseases
HEFNNWSXXWATRW-UHFFFAOYSA-N	IBUPROFEN	D004412	DailyMed	https://dailymed.nlm.nih.gov/dailymed/drugInfo.cfm?setid=14936475-676f-42b4-8c8b-4bd07d2b1919	Dysmenorrhea	HP:0100607	Dysmenorrhea	Reproductive system diseases
HEFNNWSXXWATRW-UHFFFAOYSA-N	IBUPROFEN	D004412	DailyMed	https://dailymed.nlm.nih.gov/dailymed/drugInfo.cfm?setid=7b0f3f87-751a-4cc3-9b9a-95bedfd7c5e0	Dysmenorrhea	HP:0100607	Dysmenorrhea	Reproductive system diseases
HEFNNWSXXWATRW-UHFFFAOYSA-N	IBUPROFEN	D004412	DailyMed	https://dailymed.nlm.nih.gov/dailymed/drugInfo.cfm?setid=940f3140-fe00-4297-ba81-f49bc3a3ace0	Dysmenorrhea	HP:0100607	Dysmenorrhea	Reproductive system diseases
HEFNNWSXXWATRW-UHFFFAOYSA-N	IBUPROFEN	D004412	DailyMed	https://dailymed.nlm.nih.gov/dailymed/drugInfo.cfm?setid=b85a83de-8bb5-4e22-9926-5f2a6f580ebc	Dysmenorrhea	HP:0100607	Dysmenorrhea	Reproductive system diseases
HEFNNWSXXWATRW-UHFFFAOYSA-N	IBUPROFEN	D004412	DailyMed	https://dailymed.nlm.nih.gov/dailymed/drugInfo.cfm?setid=7509bea3-92d7-44ba-a24b-e6f9728306ac	Dysmenorrhea	HP:0100607	Dysmenorrhea	Reproductive system diseases
HEFNNWSXXWATRW-UHFFFAOYSA-N	IBUPROFEN	D004412	DailyMed	https://dailymed.nlm.nih.gov/dailymed/drugInfo.cfm?setid=d9e622a5-299b-436a-9464-b0a1e4ff3508	Dysmenorrhea	HP:0100607	Dysmenorrhea	Reproductive system diseases
HEFNNWSXXWATRW-UHFFFAOYSA-N	IBUPROFEN	D004412	DailyMed	https://dailymed.nlm.nih.gov/dailymed/drugInfo.cfm?setid=a156e748-72c2-437a-a778-1e665157baba	Dysmenorrhea	HP:0100607	Dysmenorrhea	Reproductive system diseases
HEFNNWSXXWATRW-UHFFFAOYSA-N	IBUPROFEN	D004412	DailyMed	https://dailymed.nlm.nih.gov/dailymed/drugInfo.cfm?setid=d0a04f16-147d-4087-a4ad-b09bc2970f74	Dysmenorrhea	HP:0100607	Dysmenorrhea	Reproductive system diseases
HEFNNWSXXWATRW-UHFFFAOYSA-N	IBUPROFEN	D004412	DailyMed	https://dailymed.nlm.nih.gov/dailymed/drugInfo.cfm?setid=187eb9c7-3c96-4bb0-b3fc-d4aaded34d3c	Dysmenorrhea	HP:0100607	Dysmenorrhea	Reproductive system diseases
HEFNNWSXXWATRW-UHFFFAOYSA-N	IBUPROFEN	D004412	DailyMed	https://dailymed.nlm.nih.gov/dailymed/drugInfo.cfm?setid=cd8e3c5f-6af2-4374-9a75-cb6ff020d5db	Dysmenorrhea	HP:0100607	Dysmenorrhea	Reproductive system diseases
HEFNNWSXXWATRW-UHFFFAOYSA-N	IBUPROFEN	D004412	DailyMed	https://dailymed.nlm.nih.gov/dailymed/drugInfo.cfm?setid=a6954f2b-04e3-4a3c-beea-09794b81b205	Dysmenorrhea	HP:0100607	Dysmenorrhea	Reproductive system diseases
HEFNNWSXXWATRW-UHFFFAOYSA-N	IBUPROFEN	D004412	DailyMed	https://dailymed.nlm.nih.gov/dailymed/drugInfo.cfm?setid=4371d06d-1473-4073-9871-08f94b88ecfe	Dysmenorrhea	HP:0100607	Dysmenorrhea	Reproductive system diseases
HEFNNWSXXWATRW-UHFFFAOYSA-N	IBUPROFEN	D004412	DailyMed	https://dailymed.nlm.nih.gov/dailymed/drugInfo.cfm?setid=a43c1fa5-1c00-413b-8709-27894367ddab	Dysmenorrhea	HP:0100607	Dysmenorrhea	Reproductive system diseases
HEFNNWSXXWATRW-UHFFFAOYSA-N	IBUPROFEN	D004412	DailyMed	https://dailymed.nlm.nih.gov/dailymed/drugInfo.cfm?setid=b3e49f53-6d8e-4adf-a9d3-e931cdfeb8ba	Dysmenorrhea	HP:0100607	Dysmenorrhea	Reproductive system diseases
HEFNNWSXXWATRW-UHFFFAOYSA-N	IBUPROFEN	D004412	DailyMed	https://dailymed.nlm.nih.gov/dailymed/drugInfo.cfm?setid=622fb1a2-9ff0-41c8-a453-e191b8ae05a0	Dysmenorrhea	HP:0100607	Dysmenorrhea	Reproductive system diseases
HEFNNWSXXWATRW-UHFFFAOYSA-N	IBUPROFEN	D004412	DailyMed	https://dailymed.nlm.nih.gov/dailymed/drugInfo.cfm?setid=07506e83-e681-4225-8c65-3e8d21d69064	Dysmenorrhea	HP:0100607	Dysmenorrhea	Reproductive system diseases
HEFNNWSXXWATRW-UHFFFAOYSA-N	IBUPROFEN	D004412	DailyMed	https://dailymed.nlm.nih.gov/dailymed/drugInfo.cfm?setid=d42e474f-cee4-476c-a35e-9f171d7e1943	Dysmenorrhea	HP:0100607	Dysmenorrhea	Reproductive system diseases
HEFNNWSXXWATRW-UHFFFAOYSA-N	IBUPROFEN	D004412	DailyMed	https://dailymed.nlm.nih.gov/dailymed/drugInfo.cfm?setid=ad436213-ad9b-42cd-8836-ade94ad990d8	Dysmenorrhea	HP:0100607	Dysmenorrhea	Reproductive system diseases
HEFNNWSXXWATRW-UHFFFAOYSA-N	IBUPROFEN	D004412	DailyMed	https://dailymed.nlm.nih.gov/dailymed/drugInfo.cfm?setid=a18c9077-8e71-4fb5-9b1c-34969e59aeb0	Dysmenorrhea	HP:0100607	Dysmenorrhea	Reproductive system diseases
HEFNNWSXXWATRW-UHFFFAOYSA-N	IBUPROFEN	D004412	DailyMed	https://dailymed.nlm.nih.gov/dailymed/drugInfo.cfm?setid=b022458f-564e-4b5f-9541-80fadd61b733	Dysmenorrhea	HP:0100607	Dysmenorrhea	Reproductive system diseases
HEFNNWSXXWATRW-UHFFFAOYSA-N	IBUPROFEN	D004412	DailyMed	https://dailymed.nlm.nih.gov/dailymed/drugInfo.cfm?setid=59f18d0c-c2ef-401d-be4c-cb9e26eb2963	Dysmenorrhea	HP:0100607	Dysmenorrhea	Reproductive system diseases
HEFNNWSXXWATRW-UHFFFAOYSA-N	IBUPROFEN	D004412	DailyMed	https://dailymed.nlm.nih.gov/dailymed/drugInfo.cfm?setid=c3bb55bc-5465-4c28-a763-ffd252758b96	Dysmenorrhea	HP:0100607	Dysmenorrhea	Reproductive system diseases
HEFNNWSXXWATRW-UHFFFAOYSA-N	IBUPROFEN	D004412	DailyMed	https://dailymed.nlm.nih.gov/dailymed/drugInfo.cfm?setid=dcd6507e-c15b-4035-ac3d-4d414fcf958a	Dysmenorrhea	HP:0100607	Dysmenorrhea	Reproductive system diseases
HEFNNWSXXWATRW-UHFFFAOYSA-N	IBUPROFEN	D004412	DailyMed	https://dailymed.nlm.nih.gov/dailymed/drugInfo.cfm?setid=a206793a-b8a1-4e47-99a4-7a76c7e2e43d	Dysmenorrhea	HP:0100607	Dysmenorrhea	Reproductive system diseases
HEFNNWSXXWATRW-UHFFFAOYSA-N	IBUPROFEN	D004412	DailyMed	https://dailymed.nlm.nih.gov/dailymed/drugInfo.cfm?setid=0f7b92ea-a828-70a9-e054-00144ff8d46c	Dysmenorrhea	HP:0100607	Dysmenorrhea	Reproductive system diseases
HEFNNWSXXWATRW-UHFFFAOYSA-N	IBUPROFEN	D004412	DailyMed	https://dailymed.nlm.nih.gov/dailymed/drugInfo.cfm?setid=d509cc4f-d92f-4216-a117-16b467a29126	Dysmenorrhea	HP:0100607	Dysmenorrhea	Reproductive system diseases
HEFNNWSXXWATRW-UHFFFAOYSA-N	IBUPROFEN	D004412	DailyMed	https://dailymed.nlm.nih.gov/dailymed/drugInfo.cfm?setid=74b232bd-3986-44e6-a006-b480d51121ec	Dysmenorrhea	HP:0100607	Dysmenorrhea	Reproductive system diseases
HEFNNWSXXWATRW-UHFFFAOYSA-N	IBUPROFEN	D004412	DailyMed	https://dailymed.nlm.nih.gov/dailymed/drugInfo.cfm?setid=debbcff6-8423-4c49-8fd2-a997ee5d3880	Dysmenorrhea	HP:0100607	Dysmenorrhea	Reproductive system diseases
HEFNNWSXXWATRW-UHFFFAOYSA-N	IBUPROFEN	D004412	DailyMed	https://dailymed.nlm.nih.gov/dailymed/drugInfo.cfm?setid=207ebbc7-eae4-45f3-9ae3-4845479632ad	Dysmenorrhea	HP:0100607	Dysmenorrhea	Reproductive system diseases
HEFNNWSXXWATRW-UHFFFAOYSA-N	IBUPROFEN	D004412	DailyMed	https://dailymed.nlm.nih.gov/dailymed/drugInfo.cfm?setid=a75f4230-cd5e-4fd9-b97e-31893c10e981	Dysmenorrhea	HP:0100607	Dysmenorrhea	Reproductive system diseases
HEFNNWSXXWATRW-UHFFFAOYSA-N	IBUPROFEN	D004412	DailyMed	https://dailymed.nlm.nih.gov/dailymed/drugInfo.cfm?setid=ac8d5dad-9921-4ed0-9098-c8cbc663b32a	Dysmenorrhea	HP:0100607	Dysmenorrhea	Reproductive system diseases
HEFNNWSXXWATRW-UHFFFAOYSA-N	IBUPROFEN	D004412	DailyMed	https://dailymed.nlm.nih.gov/dailymed/drugInfo.cfm?setid=f3868088-1f86-4851-92a5-78e13f167252	Dysmenorrhea	HP:0100607	Dysmenorrhea	Reproductive system diseases
HEFNNWSXXWATRW-UHFFFAOYSA-N	IBUPROFEN	D004412	DailyMed	https://dailymed.nlm.nih.gov/dailymed/drugInfo.cfm?setid=1c191aee-426a-4e57-919e-d06dc57281eb	Dysmenorrhea	HP:0100607	Dysmenorrhea	Reproductive system diseases
HEFNNWSXXWATRW-UHFFFAOYSA-N	IBUPROFEN	D004412	DailyMed	https://dailymed.nlm.nih.gov/dailymed/drugInfo.cfm?setid=70dd8e58-e7ae-4147-825b-4793e42eb493	Dysmenorrhea	HP:0100607	Dysmenorrhea	Reproductive system diseases
HEFNNWSXXWATRW-UHFFFAOYSA-N	IBUPROFEN	D004412	DailyMed	https://dailymed.nlm.nih.gov/dailymed/drugInfo.cfm?setid=c22b75cb-c744-4233-bbf8-b220526daad8	Dysmenorrhea	HP:0100607	Dysmenorrhea	Reproductive system diseases
HEFNNWSXXWATRW-UHFFFAOYSA-N	IBUPROFEN	D004412	DailyMed	https://dailymed.nlm.nih.gov/dailymed/drugInfo.cfm?setid=bf56640a-3f81-4166-8f0f-f45a26e6545b	Dysmenorrhea	HP:0100607	Dysmenorrhea	Reproductive system diseases
HEFNNWSXXWATRW-UHFFFAOYSA-N	IBUPROFEN	D004412	DailyMed	https://dailymed.nlm.nih.gov/dailymed/drugInfo.cfm?setid=2a438681-89a1-4f4e-8f13-130d2065a5f3	Dysmenorrhea	HP:0100607	Dysmenorrhea	Reproductive system diseases
HEFNNWSXXWATRW-UHFFFAOYSA-N	IBUPROFEN	D004412	DailyMed	https://dailymed.nlm.nih.gov/dailymed/drugInfo.cfm?setid=998f2fcf-0b40-4304-929f-7f2fa42f66d0	Dysmenorrhea	HP:0100607	Dysmenorrhea	Reproductive system diseases
HEFNNWSXXWATRW-UHFFFAOYSA-N	IBUPROFEN	D004412	DailyMed	https://dailymed.nlm.nih.gov/dailymed/drugInfo.cfm?setid=bff63c85-038c-4664-b5d4-5b6e9c7bea10	Dysmenorrhea	HP:0100607	Dysmenorrhea	Reproductive system diseases
HEFNNWSXXWATRW-UHFFFAOYSA-N	IBUPROFEN	D004412	DailyMed	https://dailymed.nlm.nih.gov/dailymed/drugInfo.cfm?setid=ba86e936-ef72-43e5-aebf-f2c788fe2266	Dysmenorrhea	HP:0100607	Dysmenorrhea	Reproductive system diseases
HEFNNWSXXWATRW-UHFFFAOYSA-N	IBUPROFEN	D004412	DailyMed	https://dailymed.nlm.nih.gov/dailymed/drugInfo.cfm?setid=40c5dd26-8f05-41d9-aa21-f0713b2fbfe3	Dysmenorrhea	HP:0100607	Dysmenorrhea	Reproductive system diseases
HEFNNWSXXWATRW-UHFFFAOYSA-N	IBUPROFEN	D004412	DailyMed	https://dailymed.nlm.nih.gov/dailymed/drugInfo.cfm?setid=d0ad7a66-3500-4a8a-9e1e-d1a3d45929e8	Dysmenorrhea	HP:0100607	Dysmenorrhea	Reproductive system diseases
HEFNNWSXXWATRW-UHFFFAOYSA-N	IBUPROFEN	D004412	DailyMed	https://dailymed.nlm.nih.gov/dailymed/drugInfo.cfm?setid=05507c46-5292-43f1-bff7-5e1ee659ca3d	Dysmenorrhea	HP:0100607	Dysmenorrhea	Reproductive system diseases
HEFNNWSXXWATRW-UHFFFAOYSA-N	IBUPROFEN	D004412	DailyMed	https://dailymed.nlm.nih.gov/dailymed/drugInfo.cfm?setid=b2a5b131-71b0-46db-80cc-b76ffb66305b	Dysmenorrhea	HP:0100607	Dysmenorrhea	Reproductive system diseases
HEFNNWSXXWATRW-UHFFFAOYSA-N	IBUPROFEN	D004412	DailyMed	https://dailymed.nlm.nih.gov/dailymed/drugInfo.cfm?setid=3fa7dd04-251a-433f-85d9-9c13848faf86	Dysmenorrhea	HP:0100607	Dysmenorrhea	Reproductive system diseases
HEFNNWSXXWATRW-UHFFFAOYSA-N	IBUPROFEN	D004412	DailyMed	https://dailymed.nlm.nih.gov/dailymed/drugInfo.cfm?setid=17582b75-d079-4cf0-af94-ab5ebba54373	Dysmenorrhea	HP:0100607	Dysmenorrhea	Reproductive system diseases
HEFNNWSXXWATRW-UHFFFAOYSA-N	IBUPROFEN	D004412	DailyMed	https://dailymed.nlm.nih.gov/dailymed/drugInfo.cfm?setid=08d37755-6fa5-4399-a24d-acfc76913c32	Dysmenorrhea	HP:0100607	Dysmenorrhea	Reproductive system diseases
HEFNNWSXXWATRW-UHFFFAOYSA-N	IBUPROFEN	D004412	DailyMed	https://dailymed.nlm.nih.gov/dailymed/drugInfo.cfm?setid=e2eca80a-5bda-4db4-b024-84b6a8813f30	Dysmenorrhea	HP:0100607	Dysmenorrhea	Reproductive system diseases
HEFNNWSXXWATRW-UHFFFAOYSA-N	IBUPROFEN	D004412	DailyMed	https://dailymed.nlm.nih.gov/dailymed/drugInfo.cfm?setid=b25d936a-0044-4d17-8cc2-52931b3983cd	Dysmenorrhea	HP:0100607	Dysmenorrhea	Reproductive system diseases
HEFNNWSXXWATRW-UHFFFAOYSA-N	IBUPROFEN	D004412	DailyMed	https://dailymed.nlm.nih.gov/dailymed/drugInfo.cfm?setid=bc962c56-db28-434b-bdf3-1cb3475287df	Dysmenorrhea	HP:0100607	Dysmenorrhea	Reproductive system diseases
HEFNNWSXXWATRW-UHFFFAOYSA-N	IBUPROFEN	D004412	DailyMed	https://dailymed.nlm.nih.gov/dailymed/drugInfo.cfm?setid=10a13157-0c0b-4d54-9e49-7d78ed6fb9e8	Dysmenorrhea	HP:0100607	Dysmenorrhea	Reproductive system diseases
HEFNNWSXXWATRW-UHFFFAOYSA-N	IBUPROFEN	D004412	DailyMed	https://dailymed.nlm.nih.gov/dailymed/drugInfo.cfm?setid=3e195649-c5b3-4676-83b3-ae8d0a29b88e	Dysmenorrhea	HP:0100607	Dysmenorrhea	Reproductive system diseases
HEFNNWSXXWATRW-UHFFFAOYSA-N	IBUPROFEN	D004412	DailyMed	https://dailymed.nlm.nih.gov/dailymed/drugInfo.cfm?setid=e07d989d-1b0e-4cc1-abf2-93c8b208a29a	Dysmenorrhea	HP:0100607	Dysmenorrhea	Reproductive system diseases
HEFNNWSXXWATRW-UHFFFAOYSA-N	IBUPROFEN	D004412	DailyMed	https://dailymed.nlm.nih.gov/dailymed/drugInfo.cfm?setid=85b6a65b-fde0-47bf-91a1-4acc6d7d5846	Dysmenorrhea	HP:0100607	Dysmenorrhea	Reproductive system diseases
HEFNNWSXXWATRW-UHFFFAOYSA-N	IBUPROFEN	D004412	DailyMed	https://dailymed.nlm.nih.gov/dailymed/drugInfo.cfm?setid=397979cb-f605-4211-b810-0a4572d4b973	Dysmenorrhea	HP:0100607	Dysmenorrhea	Reproductive system diseases
HEFNNWSXXWATRW-UHFFFAOYSA-N	IBUPROFEN	D004412	DailyMed	https://dailymed.nlm.nih.gov/dailymed/drugInfo.cfm?setid=22e8cfc3-f5d6-4a6d-8bca-f2e667fb1398	Dysmenorrhea	HP:0100607	Dysmenorrhea	Reproductive system diseases
HEFNNWSXXWATRW-UHFFFAOYSA-N	IBUPROFEN	D004412	DailyMed	https://dailymed.nlm.nih.gov/dailymed/drugInfo.cfm?setid=068b9808-e373-49dc-b5eb-dc3aa339481e	Dysmenorrhea	HP:0100607	Dysmenorrhea	Reproductive system diseases
HEFNNWSXXWATRW-UHFFFAOYSA-N	IBUPROFEN	D004412	DailyMed	https://dailymed.nlm.nih.gov/dailymed/drugInfo.cfm?setid=4f5ff837-fea7-4f3e-a5cd-91653dd0506d	Dysmenorrhea	HP:0100607	Dysmenorrhea	Reproductive system diseases
HEFNNWSXXWATRW-UHFFFAOYSA-N	IBUPROFEN	D004412	DailyMed	https://dailymed.nlm.nih.gov/dailymed/drugInfo.cfm?setid=842f3679-e94c-4b8e-8fbf-35d65971d574	Dysmenorrhea	HP:0100607	Dysmenorrhea	Reproductive system diseases
HEFNNWSXXWATRW-UHFFFAOYSA-N	IBUPROFEN	D004412	DailyMed	https://dailymed.nlm.nih.gov/dailymed/drugInfo.cfm?setid=24c31ced-752a-42bc-89f5-1c43a73c51d8	Dysmenorrhea	HP:0100607	Dysmenorrhea	Reproductive system diseases
HEFNNWSXXWATRW-UHFFFAOYSA-N	IBUPROFEN	D004412	DailyMed	https://dailymed.nlm.nih.gov/dailymed/drugInfo.cfm?setid=b98da58b-8245-44ae-b617-c4404f1305f0	Dysmenorrhea	HP:0100607	Dysmenorrhea	Reproductive system diseases
HEFNNWSXXWATRW-UHFFFAOYSA-N	IBUPROFEN	D004412	DailyMed	https://dailymed.nlm.nih.gov/dailymed/drugInfo.cfm?setid=02850d0f-ded5-4d27-a377-17bbaa3e70a6	Dysmenorrhea	HP:0100607	Dysmenorrhea	Reproductive system diseases
HEFNNWSXXWATRW-UHFFFAOYSA-N	IBUPROFEN	D004412	DailyMed	https://dailymed.nlm.nih.gov/dailymed/drugInfo.cfm?setid=c2af913d-deea-46ae-981e-ac4b91671873	Dysmenorrhea	HP:0100607	Dysmenorrhea	Reproductive system diseases
HEFNNWSXXWATRW-UHFFFAOYSA-N	IBUPROFEN	D004412	DailyMed	https://dailymed.nlm.nih.gov/dailymed/drugInfo.cfm?setid=913ac1a0-ce4f-48af-a033-9d06e37c20de	Dysmenorrhea	HP:0100607	Dysmenorrhea	Reproductive system diseases
HEFNNWSXXWATRW-UHFFFAOYSA-N	IBUPROFEN	D004412	DailyMed	https://dailymed.nlm.nih.gov/dailymed/drugInfo.cfm?setid=30d013bd-1038-4f4e-a5ed-433dca2bdbdb	Dysmenorrhea	HP:0100607	Dysmenorrhea	Reproductive system diseases
HEFNNWSXXWATRW-UHFFFAOYSA-N	IBUPROFEN	D004412	DailyMed	https://dailymed.nlm.nih.gov/dailymed/drugInfo.cfm?setid=7963205d-d7ec-4bd6-884d-4a4ceb29416a	Dysmenorrhea	HP:0100607	Dysmenorrhea	Reproductive system diseases
HEFNNWSXXWATRW-UHFFFAOYSA-N	IBUPROFEN	D004412	DailyMed	https://dailymed.nlm.nih.gov/dailymed/drugInfo.cfm?setid=ae5d22f9-8be8-320e-1b54-604d3e9c07a7	Dysmenorrhea	HP:0100607	Dysmenorrhea	Reproductive system diseases
HEFNNWSXXWATRW-UHFFFAOYSA-N	IBUPROFEN	D004412	DailyMed	https://dailymed.nlm.nih.gov/dailymed/drugInfo.cfm?setid=d7422259-dafa-4d33-ac9f-936e3e756cab	Dysmenorrhea	HP:0100607	Dysmenorrhea	Reproductive system diseases
HEFNNWSXXWATRW-UHFFFAOYSA-N	IBUPROFEN	D004412	DailyMed	https://dailymed.nlm.nih.gov/dailymed/drugInfo.cfm?setid=23dc7eeb-0b0a-4a11-9783-fdba769309cd	Dysmenorrhea	HP:0100607	Dysmenorrhea	Reproductive system diseases
HEFNNWSXXWATRW-UHFFFAOYSA-N	IBUPROFEN	D004412	DailyMed	https://dailymed.nlm.nih.gov/dailymed/drugInfo.cfm?setid=1b8aeeb9-5f5c-4591-b4a5-78a2e84dff3f	Dysmenorrhea	HP:0100607	Dysmenorrhea	Reproductive system diseases
HEFNNWSXXWATRW-UHFFFAOYSA-N	IBUPROFEN	D004412	DailyMed	https://dailymed.nlm.nih.gov/dailymed/drugInfo.cfm?setid=0396bfec-afe1-460c-8141-e8ad877b4bc0	Dysmenorrhea	HP:0100607	Dysmenorrhea	Reproductive system diseases
HEFNNWSXXWATRW-UHFFFAOYSA-N	IBUPROFEN	D004412	DailyMed	https://dailymed.nlm.nih.gov/dailymed/drugInfo.cfm?setid=e23eb275-ce0c-40ec-b809-a48c5e46c7ec	Dysmenorrhea	HP:0100607	Dysmenorrhea	Reproductive system diseases
HEFNNWSXXWATRW-UHFFFAOYSA-N	IBUPROFEN	D004412	DailyMed	https://dailymed.nlm.nih.gov/dailymed/drugInfo.cfm?setid=273bc8ad-1092-4f39-8acb-99eb0a7f3bab	Dysmenorrhea	HP:0100607	Dysmenorrhea	Reproductive system diseases
HEFNNWSXXWATRW-UHFFFAOYSA-N	IBUPROFEN	D004412	DailyMed	https://dailymed.nlm.nih.gov/dailymed/drugInfo.cfm?setid=b3cf7997-9287-4f7d-8e10-cc2c061e95dd	Dysmenorrhea	HP:0100607	Dysmenorrhea	Reproductive system diseases
HEFNNWSXXWATRW-UHFFFAOYSA-N	IBUPROFEN	D004412	DailyMed	https://dailymed.nlm.nih.gov/dailymed/drugInfo.cfm?setid=cf4a222a-c5e7-401a-b6f1-bbdc37b01c8b	Dysmenorrhea	HP:0100607	Dysmenorrhea	Reproductive system diseases
HEFNNWSXXWATRW-UHFFFAOYSA-N	IBUPROFEN	D004412	DailyMed	https://dailymed.nlm.nih.gov/dailymed/drugInfo.cfm?setid=cc2eeea1-14a8-43df-bd32-26658997fd79	Dysmenorrhea	HP:0100607	Dysmenorrhea	Reproductive system diseases
HEFNNWSXXWATRW-UHFFFAOYSA-N	IBUPROFEN	D004412	DailyMed	https://dailymed.nlm.nih.gov/dailymed/drugInfo.cfm?setid=7261a535-6d82-4e92-ac82-f1f2653b2966	Dysmenorrhea	HP:0100607	Dysmenorrhea	Reproductive system diseases
HEFNNWSXXWATRW-UHFFFAOYSA-N	IBUPROFEN	D004412	DailyMed	https://dailymed.nlm.nih.gov/dailymed/drugInfo.cfm?setid=b38fc681-6bc7-473b-b381-af0c9b42abe0	Dysmenorrhea	HP:0100607	Dysmenorrhea	Reproductive system diseases
HEFNNWSXXWATRW-UHFFFAOYSA-N	IBUPROFEN	D004412	DailyMed	https://dailymed.nlm.nih.gov/dailymed/drugInfo.cfm?setid=c6c3b8b0-4932-4cee-af0b-f14425925c50	Dysmenorrhea	HP:0100607	Dysmenorrhea	Reproductive system diseases
HEFNNWSXXWATRW-UHFFFAOYSA-N	IBUPROFEN	D004412	DailyMed	https://dailymed.nlm.nih.gov/dailymed/drugInfo.cfm?setid=e44fe241-6f4d-4c9f-b489-f62386e8d26e	Dysmenorrhea	HP:0100607	Dysmenorrhea	Reproductive system diseases
HEFNNWSXXWATRW-UHFFFAOYSA-N	IBUPROFEN	D004412	DailyMed	https://dailymed.nlm.nih.gov/dailymed/drugInfo.cfm?setid=45477ea2-09eb-4d9c-971e-bc1349132e1f	Dysmenorrhea	HP:0100607	Dysmenorrhea	Reproductive system diseases
HEFNNWSXXWATRW-UHFFFAOYSA-N	IBUPROFEN	D004412	DailyMed	https://dailymed.nlm.nih.gov/dailymed/drugInfo.cfm?setid=61ba7f4a-08e9-48c0-b2ff-509e79cfecda	Dysmenorrhea	HP:0100607	Dysmenorrhea	Reproductive system diseases
HEFNNWSXXWATRW-UHFFFAOYSA-N	IBUPROFEN	D004412	DailyMed	https://dailymed.nlm.nih.gov/dailymed/drugInfo.cfm?setid=4f91c7b4-b307-4e03-85ee-d7893f1348fc	Dysmenorrhea	HP:0100607	Dysmenorrhea	Reproductive system diseases
HEFNNWSXXWATRW-UHFFFAOYSA-N	IBUPROFEN	D004412	DailyMed	https://dailymed.nlm.nih.gov/dailymed/drugInfo.cfm?setid=cb5a45c6-b192-452a-a8d6-cd29636b66ea	Dysmenorrhea	HP:0100607	Dysmenorrhea	Reproductive system diseases
HEFNNWSXXWATRW-UHFFFAOYSA-N	IBUPROFEN	D004412	DailyMed	https://dailymed.nlm.nih.gov/dailymed/drugInfo.cfm?setid=4b6d1f53-57c4-435a-ac4b-eb12c6cab62e	Dysmenorrhea	HP:0100607	Dysmenorrhea	Reproductive system diseases
HEFNNWSXXWATRW-UHFFFAOYSA-N	IBUPROFEN	D004412	DailyMed	https://dailymed.nlm.nih.gov/dailymed/drugInfo.cfm?setid=81f1e36a-6367-4334-b007-1426612f292b	Dysmenorrhea	HP:0100607	Dysmenorrhea	Reproductive system diseases
HEFNNWSXXWATRW-UHFFFAOYSA-N	IBUPROFEN	D004412	DailyMed	https://dailymed.nlm.nih.gov/dailymed/drugInfo.cfm?setid=69fbfd9b-5a75-486c-bf29-b63745cdfc7d	Dysmenorrhea	HP:0100607	Dysmenorrhea	Reproductive system diseases
HEFNNWSXXWATRW-UHFFFAOYSA-N	IBUPROFEN	D004412	DailyMed	https://dailymed.nlm.nih.gov/dailymed/drugInfo.cfm?setid=751887d9-71da-4226-8ae1-d7ca59259cbe	Dysmenorrhea	HP:0100607	Dysmenorrhea	Reproductive system diseases
HEFNNWSXXWATRW-UHFFFAOYSA-N	IBUPROFEN	D004412	DailyMed	https://dailymed.nlm.nih.gov/dailymed/drugInfo.cfm?setid=31728d9c-dab4-48d8-b8ed-afff8471ad42	Dysmenorrhea	HP:0100607	Dysmenorrhea	Reproductive system diseases
HEFNNWSXXWATRW-UHFFFAOYSA-N	IBUPROFEN	D004412	DailyMed	https://dailymed.nlm.nih.gov/dailymed/drugInfo.cfm?setid=5ad82932-7b26-4227-971a-09ce0bf7971c	Dysmenorrhea	HP:0100607	Dysmenorrhea	Reproductive system diseases
HEFNNWSXXWATRW-UHFFFAOYSA-N	IBUPROFEN	D004412	DailyMed	https://dailymed.nlm.nih.gov/dailymed/drugInfo.cfm?setid=37a7a356-bd9e-4dd8-98cc-bd3650a09105	Dysmenorrhea	HP:0100607	Dysmenorrhea	Reproductive system diseases
HEFNNWSXXWATRW-UHFFFAOYSA-N	IBUPROFEN	D004412	DailyMed	https://dailymed.nlm.nih.gov/dailymed/drugInfo.cfm?setid=07f01136-4649-4c5d-93c5-a8a7dbced9a1	Dysmenorrhea	HP:0100607	Dysmenorrhea	Reproductive system diseases
HEFNNWSXXWATRW-UHFFFAOYSA-N	IBUPROFEN	D004412	DailyMed	https://dailymed.nlm.nih.gov/dailymed/drugInfo.cfm?setid=c9ccbafa-99de-49f0-9946-3877bfdc3d7c	Dysmenorrhea	HP:0100607	Dysmenorrhea	Reproductive system diseases
HEFNNWSXXWATRW-UHFFFAOYSA-N	IBUPROFEN	D004412	DailyMed	https://dailymed.nlm.nih.gov/dailymed/drugInfo.cfm?setid=8b00d318-e2d6-4434-ac9b-96d29664e530	Dysmenorrhea	HP:0100607	Dysmenorrhea	Reproductive system diseases
HEFNNWSXXWATRW-UHFFFAOYSA-N	IBUPROFEN	D004412	DailyMed	https://dailymed.nlm.nih.gov/dailymed/drugInfo.cfm?setid=e31d4be3-e542-43a1-a6e3-4f6937a003ae	Dysmenorrhea	HP:0100607	Dysmenorrhea	Reproductive system diseases
HEFNNWSXXWATRW-UHFFFAOYSA-N	IBUPROFEN	D004412	DailyMed	https://dailymed.nlm.nih.gov/dailymed/drugInfo.cfm?setid=b6847040-4624-449b-bff5-c3cd0f5786c1	Dysmenorrhea	HP:0100607	Dysmenorrhea	Reproductive system diseases
HEFNNWSXXWATRW-UHFFFAOYSA-N	IBUPROFEN	D004412	DailyMed	https://dailymed.nlm.nih.gov/dailymed/drugInfo.cfm?setid=1b368b80-f054-4c47-bd62-0d77ca03ac53	Dysmenorrhea	HP:0100607	Dysmenorrhea	Reproductive system diseases
HEFNNWSXXWATRW-UHFFFAOYSA-N	IBUPROFEN	D004412	DailyMed	https://dailymed.nlm.nih.gov/dailymed/drugInfo.cfm?setid=a5388667-4d0d-4a62-836b-188664452d04	Dysmenorrhea	HP:0100607	Dysmenorrhea	Reproductive system diseases
HEFNNWSXXWATRW-UHFFFAOYSA-N	IBUPROFEN	D004412	DailyMed	https://dailymed.nlm.nih.gov/dailymed/drugInfo.cfm?setid=2516fa4c-6d56-46fa-bf3c-905b32123247	Dysmenorrhea	HP:0100607	Dysmenorrhea	Reproductive system diseases
HEFNNWSXXWATRW-UHFFFAOYSA-N	IBUPROFEN	D004412	DailyMed	https://dailymed.nlm.nih.gov/dailymed/drugInfo.cfm?setid=4b52487b-dfed-402e-ba8b-766f96313b67	Dysmenorrhea	HP:0100607	Dysmenorrhea	Reproductive system diseases
HEFNNWSXXWATRW-UHFFFAOYSA-N	IBUPROFEN	D004412	DailyMed	https://dailymed.nlm.nih.gov/dailymed/drugInfo.cfm?setid=c63c2921-fc55-4ad8-a5e5-0d7258ab1f4e	Dysmenorrhea	HP:0100607	Dysmenorrhea	Reproductive system diseases
HEFNNWSXXWATRW-UHFFFAOYSA-N	IBUPROFEN	D004412	DailyMed	https://dailymed.nlm.nih.gov/dailymed/drugInfo.cfm?setid=840f2617-a3ba-4682-bca6-e73ac9ddd29d	Dysmenorrhea	HP:0100607	Dysmenorrhea	Reproductive system diseases
HEFNNWSXXWATRW-UHFFFAOYSA-N	IBUPROFEN	D004412	DailyMed	https://dailymed.nlm.nih.gov/dailymed/drugInfo.cfm?setid=add7fcaf-46ca-48cb-ac8d-0d9cf10ce1cd	Dysmenorrhea	HP:0100607	Dysmenorrhea	Reproductive system diseases
HEFNNWSXXWATRW-UHFFFAOYSA-N	IBUPROFEN	D004412	DailyMed	https://dailymed.nlm.nih.gov/dailymed/drugInfo.cfm?setid=181e3925-4a81-4012-b2b6-6b247e2eb663	Dysmenorrhea	HP:0100607	Dysmenorrhea	Reproductive system diseases
HEFNNWSXXWATRW-UHFFFAOYSA-N	IBUPROFEN	D004412	DailyMed	https://dailymed.nlm.nih.gov/dailymed/drugInfo.cfm?setid=1918aeaf-e3b9-44c1-b01c-bf172a4106c5	Dysmenorrhea	HP:0100607	Dysmenorrhea	Reproductive system diseases
HEFNNWSXXWATRW-UHFFFAOYSA-N	IBUPROFEN	D004412	DailyMed	https://dailymed.nlm.nih.gov/dailymed/drugInfo.cfm?setid=9c9541af-3221-4e6c-a1eb-fae64925a488	Dysmenorrhea	HP:0100607	Dysmenorrhea	Reproductive system diseases
HEFNNWSXXWATRW-UHFFFAOYSA-N	IBUPROFEN	D004412	DailyMed	https://dailymed.nlm.nih.gov/dailymed/drugInfo.cfm?setid=cd638f0a-897b-494b-8182-2dc0d65e9fb2	Dysmenorrhea	HP:0100607	Dysmenorrhea	Reproductive system diseases
HEFNNWSXXWATRW-UHFFFAOYSA-N	IBUPROFEN	D004412	DailyMed	https://dailymed.nlm.nih.gov/dailymed/drugInfo.cfm?setid=8576a1a3-c3c0-4a5e-8b8a-b55d1999fdd1	Dysmenorrhea	HP:0100607	Dysmenorrhea	Reproductive system diseases
HEFNNWSXXWATRW-UHFFFAOYSA-N	IBUPROFEN	D004412	DailyMed	https://dailymed.nlm.nih.gov/dailymed/drugInfo.cfm?setid=c859cc7a-e13a-7df4-e053-2a95a90a47d6	Dysmenorrhea	HP:0100607	Dysmenorrhea	Reproductive system diseases
HEFNNWSXXWATRW-UHFFFAOYSA-N	IBUPROFEN	D004412	DailyMed	https://dailymed.nlm.nih.gov/dailymed/drugInfo.cfm?setid=b7a71d04-b88b-4a21-a0f1-bfd03263236c	Dysmenorrhea	HP:0100607	Dysmenorrhea	Reproductive system diseases
HEFNNWSXXWATRW-UHFFFAOYSA-N	IBUPROFEN	D004412	DailyMed	https://dailymed.nlm.nih.gov/dailymed/drugInfo.cfm?setid=cba81a6e-3f30-4604-b58b-c96df48bdf9e	Dysmenorrhea	HP:0100607	Dysmenorrhea	Reproductive system diseases
HEFNNWSXXWATRW-UHFFFAOYSA-N	IBUPROFEN	D004412	DailyMed	https://dailymed.nlm.nih.gov/dailymed/drugInfo.cfm?setid=a2c6d199-1d5c-4a4d-8927-bbce9cdd9d7b	Dysmenorrhea	HP:0100607	Dysmenorrhea	Reproductive system diseases
HEFNNWSXXWATRW-UHFFFAOYSA-N	IBUPROFEN	D004412	DailyMed	https://dailymed.nlm.nih.gov/dailymed/drugInfo.cfm?setid=cc2d6451-4be8-427a-8b37-736b07dddf40	Dysmenorrhea	HP:0100607	Dysmenorrhea	Reproductive system diseases
HEFNNWSXXWATRW-UHFFFAOYSA-N	IBUPROFEN	D004412	DailyMed	https://dailymed.nlm.nih.gov/dailymed/drugInfo.cfm?setid=9706c1df-ca68-4c17-ab5d-e9bd698fbe8e	Dysmenorrhea	HP:0100607	Dysmenorrhea	Reproductive system diseases
HEFNNWSXXWATRW-UHFFFAOYSA-N	IBUPROFEN	D004412	DailyMed	https://dailymed.nlm.nih.gov/dailymed/drugInfo.cfm?setid=6cbca761-324c-4ccc-9bfa-e9021c978a9c	Dysmenorrhea	HP:0100607	Dysmenorrhea	Reproductive system diseases
HEFNNWSXXWATRW-UHFFFAOYSA-N	IBUPROFEN	D004412	DailyMed	https://dailymed.nlm.nih.gov/dailymed/drugInfo.cfm?setid=29fa276b-86d4-4128-ae89-5e7d035a75b4	Dysmenorrhea	HP:0100607	Dysmenorrhea	Reproductive system diseases
HEFNNWSXXWATRW-UHFFFAOYSA-N	IBUPROFEN	D004412	DailyMed	https://dailymed.nlm.nih.gov/dailymed/drugInfo.cfm?setid=00872852-680a-41b3-901b-b991b12a176d	Dysmenorrhea	HP:0100607	Dysmenorrhea	Reproductive system diseases
HEFNNWSXXWATRW-UHFFFAOYSA-N	IBUPROFEN	D004412	DailyMed	https://dailymed.nlm.nih.gov/dailymed/drugInfo.cfm?setid=16e58be5-0366-451d-893d-c9a4fcfb5381	Dysmenorrhea	HP:0100607	Dysmenorrhea	Reproductive system diseases
HEFNNWSXXWATRW-UHFFFAOYSA-N	IBUPROFEN	D004412	DailyMed	https://dailymed.nlm.nih.gov/dailymed/drugInfo.cfm?setid=13c9b38f-97fa-4cbc-a02f-67b725e88d5b	Dysmenorrhea	HP:0100607	Dysmenorrhea	Reproductive system diseases
HEFNNWSXXWATRW-UHFFFAOYSA-N	IBUPROFEN	D004412	DailyMed	https://dailymed.nlm.nih.gov/dailymed/drugInfo.cfm?setid=4cd9de1d-e62d-49ac-b563-5256df27baa1	Dysmenorrhea	HP:0100607	Dysmenorrhea	Reproductive system diseases
HEFNNWSXXWATRW-UHFFFAOYSA-N	IBUPROFEN	D004412	ClinicalTrials	https://clinicaltrials.gov/ct2/results?id=%22NCT00292747%22OR%22NCT01462370%22OR%22NCT01670656%22OR%22NCT01972906%22OR%22NCT02668783%22OR%22NCT02668822%22	Dysmenorrhea	HP:0100607	Dysmenorrhea	Reproductive system diseases
HEFNNWSXXWATRW-UHFFFAOYSA-N	IBUPROFEN	D004412	DailyMed	https://dailymed.nlm.nih.gov/dailymed/drugInfo.cfm?setid=629d4ff0-5008-4601-832c-7edf7326703e	Dysmenorrhea	HP:0100607	Dysmenorrhea	Reproductive system diseases
HEFNNWSXXWATRW-UHFFFAOYSA-N	IBUPROFEN	D004412	DailyMed	https://dailymed.nlm.nih.gov/dailymed/drugInfo.cfm?setid=0f525148-f55d-4e91-94e2-66a834698364	Dysmenorrhea	HP:0100607	Dysmenorrhea	Reproductive system diseases
HEFNNWSXXWATRW-UHFFFAOYSA-N	IBUPROFEN	D004412	DailyMed	https://dailymed.nlm.nih.gov/dailymed/drugInfo.cfm?setid=24731405-219c-79b4-ecf0-7d5fbfda94ba	Dysmenorrhea	HP:0100607	Dysmenorrhea	Reproductive system diseases
HEFNNWSXXWATRW-UHFFFAOYSA-N	IBUPROFEN	D004412	DailyMed	https://dailymed.nlm.nih.gov/dailymed/drugInfo.cfm?setid=7650f84b-92f2-4065-8ef2-f5de5bd7002b	Dysmenorrhea	HP:0100607	Dysmenorrhea	Reproductive system diseases
HEFNNWSXXWATRW-UHFFFAOYSA-N	IBUPROFEN	D004412	DailyMed	https://dailymed.nlm.nih.gov/dailymed/drugInfo.cfm?setid=8a187e32-4db8-4cd2-b619-f97c9b312d5a	Dysmenorrhea	HP:0100607	Dysmenorrhea	Reproductive system diseases
HEFNNWSXXWATRW-UHFFFAOYSA-N	IBUPROFEN	D004412	DailyMed	https://dailymed.nlm.nih.gov/dailymed/drugInfo.cfm?setid=d550cebb-886f-4264-bc29-5864a1ab43b2	Dysmenorrhea	HP:0100607	Dysmenorrhea	Reproductive system diseases
HEFNNWSXXWATRW-UHFFFAOYSA-N	IBUPROFEN	D004412	DailyMed	https://dailymed.nlm.nih.gov/dailymed/drugInfo.cfm?setid=8ea0e303-3967-4d71-8255-ac42a841ce28	Dysmenorrhea	HP:0100607	Dysmenorrhea	Reproductive system diseases
HEFNNWSXXWATRW-UHFFFAOYSA-N	IBUPROFEN	D004412	DailyMed	https://dailymed.nlm.nih.gov/dailymed/drugInfo.cfm?setid=2c6fb487-5574-44e0-a3e7-fc6e666dbc11	Dysmenorrhea	HP:0100607	Dysmenorrhea	Reproductive system diseases
HEFNNWSXXWATRW-UHFFFAOYSA-N	IBUPROFEN	D004412	DailyMed	https://dailymed.nlm.nih.gov/dailymed/drugInfo.cfm?setid=4e6eb9f2-c488-411a-b267-0ea62203f5a6	Dysmenorrhea	HP:0100607	Dysmenorrhea	Reproductive system diseases
HEFNNWSXXWATRW-UHFFFAOYSA-N	IBUPROFEN	D004412	DailyMed	https://dailymed.nlm.nih.gov/dailymed/drugInfo.cfm?setid=07bc4d89-5fbe-4a2c-a0e9-8f4632089dca	Dysmenorrhea	HP:0100607	Dysmenorrhea	Reproductive system diseases
HEFNNWSXXWATRW-UHFFFAOYSA-N	IBUPROFEN	D004412	DailyMed	https://dailymed.nlm.nih.gov/dailymed/drugInfo.cfm?setid=8fafa916-733a-4c7d-99da-6ca2ed54e1e4	Dysmenorrhea	HP:0100607	Dysmenorrhea	Reproductive system diseases
HEFNNWSXXWATRW-UHFFFAOYSA-N	IBUPROFEN	D004412	DailyMed	https://dailymed.nlm.nih.gov/dailymed/drugInfo.cfm?setid=86ec700a-338b-481d-9e49-04aead1e9cd4	Dysmenorrhea	HP:0100607	Dysmenorrhea	Reproductive system diseases
HEFNNWSXXWATRW-UHFFFAOYSA-N	IBUPROFEN	D004412	DailyMed	https://dailymed.nlm.nih.gov/dailymed/drugInfo.cfm?setid=912c536b-0d0c-4a9f-8778-c1534ceca658	Dysmenorrhea	HP:0100607	Dysmenorrhea	Reproductive system diseases
HEFNNWSXXWATRW-UHFFFAOYSA-N	IBUPROFEN	D004412	DailyMed	https://dailymed.nlm.nih.gov/dailymed/drugInfo.cfm?setid=14f700f7-6352-48df-9d00-819df4a0d916	Dysmenorrhea	HP:0100607	Dysmenorrhea	Reproductive system diseases
HEFNNWSXXWATRW-UHFFFAOYSA-N	IBUPROFEN	D004412	DailyMed	https://dailymed.nlm.nih.gov/dailymed/drugInfo.cfm?setid=65c32d2a-75ac-49b5-8b6f-3437ba6790d2	Dysmenorrhea	HP:0100607	Dysmenorrhea	Reproductive system diseases
HEFNNWSXXWATRW-UHFFFAOYSA-N	IBUPROFEN	D004412	DailyMed	https://dailymed.nlm.nih.gov/dailymed/drugInfo.cfm?setid=75247f96-18ce-4171-905f-95608d32638a	Dysmenorrhea	HP:0100607	Dysmenorrhea	Reproductive system diseases
HEFNNWSXXWATRW-UHFFFAOYSA-N	IBUPROFEN	D004412	DailyMed	https://dailymed.nlm.nih.gov/dailymed/drugInfo.cfm?setid=b6787989-8ec0-4519-871a-6bca926127c1	Dysmenorrhea	HP:0100607	Dysmenorrhea	Reproductive system diseases
HEFNNWSXXWATRW-UHFFFAOYSA-N	IBUPROFEN	D004412	DailyMed	https://dailymed.nlm.nih.gov/dailymed/drugInfo.cfm?setid=352d423f-f8d1-4246-864e-4126026f3e8c	Dysmenorrhea	HP:0100607	Dysmenorrhea	Reproductive system diseases
HEFNNWSXXWATRW-UHFFFAOYSA-N	IBUPROFEN	D004412	DailyMed	https://dailymed.nlm.nih.gov/dailymed/drugInfo.cfm?setid=19c7836d-c3ed-4207-bb9f-f732bce8f549	Dysmenorrhea	HP:0100607	Dysmenorrhea	Reproductive system diseases
HEFNNWSXXWATRW-UHFFFAOYSA-N	IBUPROFEN	D004412	DailyMed	https://dailymed.nlm.nih.gov/dailymed/drugInfo.cfm?setid=366536da-fb9a-4ed1-84db-10d69d9247f2	Dysmenorrhea	HP:0100607	Dysmenorrhea	Reproductive system diseases
HEFNNWSXXWATRW-UHFFFAOYSA-N	IBUPROFEN	D004412	DailyMed	https://dailymed.nlm.nih.gov/dailymed/drugInfo.cfm?setid=7c5e2650-fa08-4d69-a046-f35ebdc8118a	Dysmenorrhea	HP:0100607	Dysmenorrhea	Reproductive system diseases
HEFNNWSXXWATRW-UHFFFAOYSA-N	IBUPROFEN	D004412	DailyMed	https://dailymed.nlm.nih.gov/dailymed/drugInfo.cfm?setid=664f6433-4d22-48f7-9301-3b547d0c62c1	Dysmenorrhea	HP:0100607	Dysmenorrhea	Reproductive system diseases
HEFNNWSXXWATRW-UHFFFAOYSA-N	IBUPROFEN	D004412	DailyMed	https://dailymed.nlm.nih.gov/dailymed/drugInfo.cfm?setid=b6ebcfca-e10c-4997-8326-932c00b899cc	Dysmenorrhea	HP:0100607	Dysmenorrhea	Reproductive system diseases
HEFNNWSXXWATRW-UHFFFAOYSA-N	IBUPROFEN	D005334	DailyMed	https://dailymed.nlm.nih.gov/dailymed/drugInfo.cfm?setid=7671d104-3c5c-4f63-b6b1-6c91c22592f8	Fever	HP:0001945	Fever	Other
HEFNNWSXXWATRW-UHFFFAOYSA-N	IBUPROFEN	D005334	DailyMed	https://dailymed.nlm.nih.gov/dailymed/drugInfo.cfm?setid=db5ed801-7a7e-3c83-0172-77f914daaa5a	Fever	HP:0001945	Fever	Other
HEFNNWSXXWATRW-UHFFFAOYSA-N	IBUPROFEN	D005334	DailyMed	https://dailymed.nlm.nih.gov/dailymed/drugInfo.cfm?setid=07f01136-4649-4c5d-93c5-a8a7dbced9a1	Fever	HP:0001945	Fever	Other
HEFNNWSXXWATRW-UHFFFAOYSA-N	IBUPROFEN	D005334	DailyMed	https://dailymed.nlm.nih.gov/dailymed/drugInfo.cfm?setid=531abadc-37fd-4953-95bc-a211a2ba6914	Fever	HP:0001945	Fever	Other
HEFNNWSXXWATRW-UHFFFAOYSA-N	IBUPROFEN	D005334	DailyMed	https://dailymed.nlm.nih.gov/dailymed/drugInfo.cfm?setid=093e6388-54f2-4d04-ba55-8f7c9c182a0e	Fever	HP:0001945	Fever	Other
HEFNNWSXXWATRW-UHFFFAOYSA-N	IBUPROFEN	D005334	DailyMed	https://dailymed.nlm.nih.gov/dailymed/drugInfo.cfm?setid=490e551c-0e80-3d95-e054-00144ff8d46c	Fever	HP:0001945	Fever	Other
HEFNNWSXXWATRW-UHFFFAOYSA-N	IBUPROFEN	D005334	ClinicalTrials	https://clinicaltrials.gov/ct2/results?id=%22NCT00167713%22OR%22NCT00225706%22OR%22NCT00267293%22OR%22NCT00729976%22OR%22NCT00812422%22OR%22NCT00938509%22OR%22NCT00954200%22OR%22NCT01002573%22OR%22NCT01131000%22OR%22NCT01359020%22OR%22NCT01530880%22OR%22NCT02212990%22OR%22NCT02294071%22OR%22NCT02761980%22OR%22NCT03918135%22OR%22NCT04123717%22	Fever	HP:0001945	Fever	Other
HEFNNWSXXWATRW-UHFFFAOYSA-N	IBUPROFEN	D005334	DailyMed	https://dailymed.nlm.nih.gov/dailymed/drugInfo.cfm?setid=1eaa7790-f1a1-4f51-b10a-cbbaf033f684	Fever	HP:0001945	Fever	Other
HEFNNWSXXWATRW-UHFFFAOYSA-N	IBUPROFEN	D005334	DailyMed	https://dailymed.nlm.nih.gov/dailymed/drugInfo.cfm?setid=d5503749-81c6-479d-9f2f-b607b20021b7	Fever	HP:0001945	Fever	Other
HEFNNWSXXWATRW-UHFFFAOYSA-N	IBUPROFEN	D006261	DailyMed	https://dailymed.nlm.nih.gov/dailymed/drugInfo.cfm?setid=531abadc-37fd-4953-95bc-a211a2ba6914	Headache	HP:0002315	Headache	Other
HEFNNWSXXWATRW-UHFFFAOYSA-N	IBUPROFEN	D006261	DailyMed	https://dailymed.nlm.nih.gov/dailymed/drugInfo.cfm?setid=ae1cb9ae-9d01-47f0-b9ec-0d924d913514	Headache	HP:0002315	Headache	Other
HEFNNWSXXWATRW-UHFFFAOYSA-N	IBUPROFEN	D006261	DailyMed	https://dailymed.nlm.nih.gov/dailymed/drugInfo.cfm?setid=7671d104-3c5c-4f63-b6b1-6c91c22592f8	Headache	HP:0002315	Headache	Other
HEFNNWSXXWATRW-UHFFFAOYSA-N	IBUPROFEN	D006261	DailyMed	https://dailymed.nlm.nih.gov/dailymed/drugInfo.cfm?setid=f5ea858e-76d9-4777-b3dc-5d614f66d485	Headache	HP:0002315	Headache	Other
HEFNNWSXXWATRW-UHFFFAOYSA-N	IBUPROFEN	D006261	DailyMed	https://dailymed.nlm.nih.gov/dailymed/drugInfo.cfm?setid=ecd6ea11-8b34-01b4-cbd9-901ba7a8f6e2	Headache	HP:0002315	Headache	Other
HEFNNWSXXWATRW-UHFFFAOYSA-N	IBUPROFEN	D006261	DailyMed	https://dailymed.nlm.nih.gov/dailymed/drugInfo.cfm?setid=093e6388-54f2-4d04-ba55-8f7c9c182a0e	Headache	HP:0002315	Headache	Other
HEFNNWSXXWATRW-UHFFFAOYSA-N	IBUPROFEN	D006261	DailyMed	https://dailymed.nlm.nih.gov/dailymed/drugInfo.cfm?setid=db5ed801-7a7e-3c83-0172-77f914daaa5a	Headache	HP:0002315	Headache	Other
HEFNNWSXXWATRW-UHFFFAOYSA-N	IBUPROFEN	D006261	DailyMed	https://dailymed.nlm.nih.gov/dailymed/drugInfo.cfm?setid=d5503749-81c6-479d-9f2f-b607b20021b7	Headache	HP:0002315	Headache	Other
HEFNNWSXXWATRW-UHFFFAOYSA-N	IBUPROFEN	D006261	DailyMed	https://dailymed.nlm.nih.gov/dailymed/drugInfo.cfm?setid=8fbc30d3-149d-4369-aaf4-6019cff9760d	Headache	HP:0002315	Headache	Other
HEFNNWSXXWATRW-UHFFFAOYSA-N	IBUPROFEN	D006261	DailyMed	https://dailymed.nlm.nih.gov/dailymed/drugInfo.cfm?setid=694866ce-c419-4b4c-bfb2-4175703d89f1	Headache	HP:0002315	Headache	Other
HEFNNWSXXWATRW-UHFFFAOYSA-N	IBUPROFEN	D006261	DailyMed	https://dailymed.nlm.nih.gov/dailymed/drugInfo.cfm?setid=490e551c-0e80-3d95-e054-00144ff8d46c	Headache	HP:0002315	Headache	Other
HEFNNWSXXWATRW-UHFFFAOYSA-N	IBUPROFEN	D006261	DailyMed	https://dailymed.nlm.nih.gov/dailymed/drugInfo.cfm?setid=d40bf078-ee6f-4c64-9c74-e4e770c150bf	Headache	HP:0002315	Headache	Other
HEFNNWSXXWATRW-UHFFFAOYSA-N	IBUPROFEN	D006261	ClinicalTrials	https://clinicaltrials.gov/ct2/results?id=%22NCT01172405%22	Headache	HP:0002315	Headache	Other
HEFNNWSXXWATRW-UHFFFAOYSA-N	IBUPROFEN	D010146	DailyMed	https://dailymed.nlm.nih.gov/dailymed/drugInfo.cfm?setid=5ad82932-7b26-4227-971a-09ce0bf7971c	Pain	EFO:0003843	pain	Other
HEFNNWSXXWATRW-UHFFFAOYSA-N	IBUPROFEN	D010146	DailyMed	https://dailymed.nlm.nih.gov/dailymed/drugInfo.cfm?setid=366536da-fb9a-4ed1-84db-10d69d9247f2	Pain	EFO:0003843	pain	Other
HEFNNWSXXWATRW-UHFFFAOYSA-N	IBUPROFEN	D010146	DailyMed	https://dailymed.nlm.nih.gov/dailymed/drugInfo.cfm?setid=75247f96-18ce-4171-905f-95608d32638a	Pain	EFO:0003843	pain	Other
HEFNNWSXXWATRW-UHFFFAOYSA-N	IBUPROFEN	D010146	DailyMed	https://dailymed.nlm.nih.gov/dailymed/drugInfo.cfm?setid=751887d9-71da-4226-8ae1-d7ca59259cbe	Pain	EFO:0003843	pain	Other
HEFNNWSXXWATRW-UHFFFAOYSA-N	IBUPROFEN	D010146	DailyMed	https://dailymed.nlm.nih.gov/dailymed/drugInfo.cfm?setid=22e8cfc3-f5d6-4a6d-8bca-f2e667fb1398	Pain	EFO:0003843	pain	Other
HEFNNWSXXWATRW-UHFFFAOYSA-N	IBUPROFEN	D010146	DailyMed	https://dailymed.nlm.nih.gov/dailymed/drugInfo.cfm?setid=4e655dc5-ada6-446f-ab12-5e7b5f2039b2	Pain	EFO:0003843	pain	Other
HEFNNWSXXWATRW-UHFFFAOYSA-N	IBUPROFEN	D010146	DailyMed	https://dailymed.nlm.nih.gov/dailymed/drugInfo.cfm?setid=ae5d22f9-8be8-320e-1b54-604d3e9c07a7	Pain	EFO:0003843	pain	Other
HEFNNWSXXWATRW-UHFFFAOYSA-N	IBUPROFEN	D010146	DailyMed	https://dailymed.nlm.nih.gov/dailymed/drugInfo.cfm?setid=bff63c85-038c-4664-b5d4-5b6e9c7bea10	Pain	EFO:0003843	pain	Other
HEFNNWSXXWATRW-UHFFFAOYSA-N	IBUPROFEN	D010146	DailyMed	https://dailymed.nlm.nih.gov/dailymed/drugInfo.cfm?setid=3fa7dd04-251a-433f-85d9-9c13848faf86	Pain	EFO:0003843	pain	Other
HEFNNWSXXWATRW-UHFFFAOYSA-N	IBUPROFEN	D010146	DailyMed	https://dailymed.nlm.nih.gov/dailymed/drugInfo.cfm?setid=40c5dd26-8f05-41d9-aa21-f0713b2fbfe3	Pain	EFO:0003843	pain	Other
HEFNNWSXXWATRW-UHFFFAOYSA-N	IBUPROFEN	D010146	DailyMed	https://dailymed.nlm.nih.gov/dailymed/drugInfo.cfm?setid=29fa276b-86d4-4128-ae89-5e7d035a75b4	Pain	EFO:0003843	pain	Other
HEFNNWSXXWATRW-UHFFFAOYSA-N	IBUPROFEN	D010146	DailyMed	https://dailymed.nlm.nih.gov/dailymed/drugInfo.cfm?setid=16e58be5-0366-451d-893d-c9a4fcfb5381	Pain	EFO:0003843	pain	Other
HEFNNWSXXWATRW-UHFFFAOYSA-N	IBUPROFEN	D010146	DailyMed	https://dailymed.nlm.nih.gov/dailymed/drugInfo.cfm?setid=a206793a-b8a1-4e47-99a4-7a76c7e2e43d	Pain	EFO:0003843	pain	Other
HEFNNWSXXWATRW-UHFFFAOYSA-N	IBUPROFEN	D010146	DailyMed	https://dailymed.nlm.nih.gov/dailymed/drugInfo.cfm?setid=07bc4d89-5fbe-4a2c-a0e9-8f4632089dca	Pain	EFO:0003843	pain	Other
HEFNNWSXXWATRW-UHFFFAOYSA-N	IBUPROFEN	D010146	DailyMed	https://dailymed.nlm.nih.gov/dailymed/drugInfo.cfm?setid=bc962c56-db28-434b-bdf3-1cb3475287df	Pain	EFO:0003843	pain	Other
HEFNNWSXXWATRW-UHFFFAOYSA-N	IBUPROFEN	D010146	DailyMed	https://dailymed.nlm.nih.gov/dailymed/drugInfo.cfm?setid=b6787989-8ec0-4519-871a-6bca926127c1	Pain	EFO:0003843	pain	Other
HEFNNWSXXWATRW-UHFFFAOYSA-N	IBUPROFEN	D010146	DailyMed	https://dailymed.nlm.nih.gov/dailymed/drugInfo.cfm?setid=74b232bd-3986-44e6-a006-b480d51121ec	Pain	EFO:0003843	pain	Other
HEFNNWSXXWATRW-UHFFFAOYSA-N	IBUPROFEN	D010146	DailyMed	https://dailymed.nlm.nih.gov/dailymed/drugInfo.cfm?setid=cd8e3c5f-6af2-4374-9a75-cb6ff020d5db	Pain	EFO:0003843	pain	Other
HEFNNWSXXWATRW-UHFFFAOYSA-N	IBUPROFEN	D010146	DailyMed	https://dailymed.nlm.nih.gov/dailymed/drugInfo.cfm?setid=8576a1a3-c3c0-4a5e-8b8a-b55d1999fdd1	Pain	EFO:0003843	pain	Other
HEFNNWSXXWATRW-UHFFFAOYSA-N	IBUPROFEN	D010146	DailyMed	https://dailymed.nlm.nih.gov/dailymed/drugInfo.cfm?setid=7650f84b-92f2-4065-8ef2-f5de5bd7002b	Pain	EFO:0003843	pain	Other
HEFNNWSXXWATRW-UHFFFAOYSA-N	IBUPROFEN	D010146	DailyMed	https://dailymed.nlm.nih.gov/dailymed/drugInfo.cfm?setid=a2c6d199-1d5c-4a4d-8927-bbce9cdd9d7b	Pain	EFO:0003843	pain	Other
HEFNNWSXXWATRW-UHFFFAOYSA-N	IBUPROFEN	D010146	DailyMed	https://dailymed.nlm.nih.gov/dailymed/drugInfo.cfm?setid=2c6fb487-5574-44e0-a3e7-fc6e666dbc11	Pain	EFO:0003843	pain	Other
HEFNNWSXXWATRW-UHFFFAOYSA-N	IBUPROFEN	D010146	DailyMed	https://dailymed.nlm.nih.gov/dailymed/drugInfo.cfm?setid=b38fc681-6bc7-473b-b381-af0c9b42abe0	Pain	EFO:0003843	pain	Other
HEFNNWSXXWATRW-UHFFFAOYSA-N	IBUPROFEN	D010146	DailyMed	https://dailymed.nlm.nih.gov/dailymed/drugInfo.cfm?setid=07f01136-4649-4c5d-93c5-a8a7dbced9a1	Pain	EFO:0003843	pain	Other
HEFNNWSXXWATRW-UHFFFAOYSA-N	IBUPROFEN	D010146	DailyMed	https://dailymed.nlm.nih.gov/dailymed/drugInfo.cfm?setid=59f18d0c-c2ef-401d-be4c-cb9e26eb2963	Pain	EFO:0003843	pain	Other
HEFNNWSXXWATRW-UHFFFAOYSA-N	IBUPROFEN	D010146	DailyMed	https://dailymed.nlm.nih.gov/dailymed/drugInfo.cfm?setid=24c31ced-752a-42bc-89f5-1c43a73c51d8	Pain	EFO:0003843	pain	Other
HEFNNWSXXWATRW-UHFFFAOYSA-N	IBUPROFEN	D010146	DailyMed	https://dailymed.nlm.nih.gov/dailymed/drugInfo.cfm?setid=d7422259-dafa-4d33-ac9f-936e3e756cab	Pain	EFO:0003843	pain	Other
HEFNNWSXXWATRW-UHFFFAOYSA-N	IBUPROFEN	D010146	DailyMed	https://dailymed.nlm.nih.gov/dailymed/drugInfo.cfm?setid=65c32d2a-75ac-49b5-8b6f-3437ba6790d2	Pain	EFO:0003843	pain	Other
HEFNNWSXXWATRW-UHFFFAOYSA-N	IBUPROFEN	D010146	DailyMed	https://dailymed.nlm.nih.gov/dailymed/drugInfo.cfm?setid=629d4ff0-5008-4601-832c-7edf7326703e	Pain	EFO:0003843	pain	Other
HEFNNWSXXWATRW-UHFFFAOYSA-N	IBUPROFEN	D010146	DailyMed	https://dailymed.nlm.nih.gov/dailymed/drugInfo.cfm?setid=bf56640a-3f81-4166-8f0f-f45a26e6545b	Pain	EFO:0003843	pain	Other
HEFNNWSXXWATRW-UHFFFAOYSA-N	IBUPROFEN	D010146	DailyMed	https://dailymed.nlm.nih.gov/dailymed/drugInfo.cfm?setid=7249b0f9-b24c-4f7f-81f2-22473a4d5b0c	Pain	EFO:0003843	pain	Other
HEFNNWSXXWATRW-UHFFFAOYSA-N	IBUPROFEN	D010146	DailyMed	https://dailymed.nlm.nih.gov/dailymed/drugInfo.cfm?setid=c6c3b8b0-4932-4cee-af0b-f14425925c50	Pain	EFO:0003843	pain	Other
HEFNNWSXXWATRW-UHFFFAOYSA-N	IBUPROFEN	D010146	DailyMed	https://dailymed.nlm.nih.gov/dailymed/drugInfo.cfm?setid=dcd6507e-c15b-4035-ac3d-4d414fcf958a	Pain	EFO:0003843	pain	Other
HEFNNWSXXWATRW-UHFFFAOYSA-N	IBUPROFEN	D010146	DailyMed	https://dailymed.nlm.nih.gov/dailymed/drugInfo.cfm?setid=cc2eeea1-14a8-43df-bd32-26658997fd79	Pain	EFO:0003843	pain	Other
HEFNNWSXXWATRW-UHFFFAOYSA-N	IBUPROFEN	D010146	DailyMed	https://dailymed.nlm.nih.gov/dailymed/drugInfo.cfm?setid=b022458f-564e-4b5f-9541-80fadd61b733	Pain	EFO:0003843	pain	Other
HEFNNWSXXWATRW-UHFFFAOYSA-N	IBUPROFEN	D010146	DailyMed	https://dailymed.nlm.nih.gov/dailymed/drugInfo.cfm?setid=4e6eb9f2-c488-411a-b267-0ea62203f5a6	Pain	EFO:0003843	pain	Other
HEFNNWSXXWATRW-UHFFFAOYSA-N	IBUPROFEN	D010146	DailyMed	https://dailymed.nlm.nih.gov/dailymed/drugInfo.cfm?setid=02850d0f-ded5-4d27-a377-17bbaa3e70a6	Pain	EFO:0003843	pain	Other
HEFNNWSXXWATRW-UHFFFAOYSA-N	IBUPROFEN	D010146	DailyMed	https://dailymed.nlm.nih.gov/dailymed/drugInfo.cfm?setid=86ec700a-338b-481d-9e49-04aead1e9cd4	Pain	EFO:0003843	pain	Other
HEFNNWSXXWATRW-UHFFFAOYSA-N	IBUPROFEN	D010146	DailyMed	https://dailymed.nlm.nih.gov/dailymed/drugInfo.cfm?setid=24731405-219c-79b4-ecf0-7d5fbfda94ba	Pain	EFO:0003843	pain	Other
HEFNNWSXXWATRW-UHFFFAOYSA-N	IBUPROFEN	D010146	DailyMed	https://dailymed.nlm.nih.gov/dailymed/drugInfo.cfm?setid=c9ccbafa-99de-49f0-9946-3877bfdc3d7c	Pain	EFO:0003843	pain	Other
HEFNNWSXXWATRW-UHFFFAOYSA-N	IBUPROFEN	D010146	DailyMed	https://dailymed.nlm.nih.gov/dailymed/drugInfo.cfm?setid=31728d9c-dab4-48d8-b8ed-afff8471ad42	Pain	EFO:0003843	pain	Other
HEFNNWSXXWATRW-UHFFFAOYSA-N	IBUPROFEN	D010146	DailyMed	https://dailymed.nlm.nih.gov/dailymed/drugInfo.cfm?setid=273bc8ad-1092-4f39-8acb-99eb0a7f3bab	Pain	EFO:0003843	pain	Other
HEFNNWSXXWATRW-UHFFFAOYSA-N	IBUPROFEN	D010146	DailyMed	https://dailymed.nlm.nih.gov/dailymed/drugInfo.cfm?setid=08d37755-6fa5-4399-a24d-acfc76913c32	Pain	EFO:0003843	pain	Other
HEFNNWSXXWATRW-UHFFFAOYSA-N	IBUPROFEN	D010146	DailyMed	https://dailymed.nlm.nih.gov/dailymed/drugInfo.cfm?setid=7509bea3-92d7-44ba-a24b-e6f9728306ac	Pain	EFO:0003843	pain	Other
HEFNNWSXXWATRW-UHFFFAOYSA-N	IBUPROFEN	D010146	DailyMed	https://dailymed.nlm.nih.gov/dailymed/drugInfo.cfm?setid=db056a0b-4e2d-4e62-a80c-d85b4e3660cf	Pain	EFO:0003843	pain	Other
HEFNNWSXXWATRW-UHFFFAOYSA-N	IBUPROFEN	D010146	DailyMed	https://dailymed.nlm.nih.gov/dailymed/drugInfo.cfm?setid=45477ea2-09eb-4d9c-971e-bc1349132e1f	Pain	EFO:0003843	pain	Other
HEFNNWSXXWATRW-UHFFFAOYSA-N	IBUPROFEN	D010146	DailyMed	https://dailymed.nlm.nih.gov/dailymed/drugInfo.cfm?setid=a18c9077-8e71-4fb5-9b1c-34969e59aeb0	Pain	EFO:0003843	pain	Other
HEFNNWSXXWATRW-UHFFFAOYSA-N	IBUPROFEN	D010146	DailyMed	https://dailymed.nlm.nih.gov/dailymed/drugInfo.cfm?setid=ca93ca8b-5813-49e6-808e-ec7c6f710022	Pain	EFO:0003843	pain	Other
HEFNNWSXXWATRW-UHFFFAOYSA-N	IBUPROFEN	D010146	DailyMed	https://dailymed.nlm.nih.gov/dailymed/drugInfo.cfm?setid=37a7a356-bd9e-4dd8-98cc-bd3650a09105	Pain	EFO:0003843	pain	Other
HEFNNWSXXWATRW-UHFFFAOYSA-N	IBUPROFEN	D010146	DailyMed	https://dailymed.nlm.nih.gov/dailymed/drugInfo.cfm?setid=cb5a45c6-b192-452a-a8d6-cd29636b66ea	Pain	EFO:0003843	pain	Other
HEFNNWSXXWATRW-UHFFFAOYSA-N	IBUPROFEN	D010146	DailyMed	https://dailymed.nlm.nih.gov/dailymed/drugInfo.cfm?setid=187eb9c7-3c96-4bb0-b3fc-d4aaded34d3c	Pain	EFO:0003843	pain	Other
HEFNNWSXXWATRW-UHFFFAOYSA-N	IBUPROFEN	D010146	DailyMed	https://dailymed.nlm.nih.gov/dailymed/drugInfo.cfm?setid=72ec2491-924d-460f-9510-62d624d54b59	Pain	EFO:0003843	pain	Other
HEFNNWSXXWATRW-UHFFFAOYSA-N	IBUPROFEN	D010146	DailyMed	https://dailymed.nlm.nih.gov/dailymed/drugInfo.cfm?setid=1918aeaf-e3b9-44c1-b01c-bf172a4106c5	Pain	EFO:0003843	pain	Other
HEFNNWSXXWATRW-UHFFFAOYSA-N	IBUPROFEN	D010146	DailyMed	https://dailymed.nlm.nih.gov/dailymed/drugInfo.cfm?setid=622fb1a2-9ff0-41c8-a453-e191b8ae05a0	Pain	EFO:0003843	pain	Other
HEFNNWSXXWATRW-UHFFFAOYSA-N	IBUPROFEN	D010146	DailyMed	https://dailymed.nlm.nih.gov/dailymed/drugInfo.cfm?setid=d509cc4f-d92f-4216-a117-16b467a29126	Pain	EFO:0003843	pain	Other
HEFNNWSXXWATRW-UHFFFAOYSA-N	IBUPROFEN	D010146	DailyMed	https://dailymed.nlm.nih.gov/dailymed/drugInfo.cfm?setid=30d013bd-1038-4f4e-a5ed-433dca2bdbdb	Pain	EFO:0003843	pain	Other
HEFNNWSXXWATRW-UHFFFAOYSA-N	IBUPROFEN	D010146	DailyMed	https://dailymed.nlm.nih.gov/dailymed/drugInfo.cfm?setid=83571fc8-8a43-42c5-8125-afcc6e6adaac	Pain	EFO:0003843	pain	Other
HEFNNWSXXWATRW-UHFFFAOYSA-N	IBUPROFEN	D010146	DailyMed	https://dailymed.nlm.nih.gov/dailymed/drugInfo.cfm?setid=13c9b38f-97fa-4cbc-a02f-67b725e88d5b	Pain	EFO:0003843	pain	Other
HEFNNWSXXWATRW-UHFFFAOYSA-N	IBUPROFEN	D010146	DailyMed	https://dailymed.nlm.nih.gov/dailymed/drugInfo.cfm?setid=c3bb55bc-5465-4c28-a763-ffd252758b96	Pain	EFO:0003843	pain	Other
HEFNNWSXXWATRW-UHFFFAOYSA-N	IBUPROFEN	D010146	DailyMed	https://dailymed.nlm.nih.gov/dailymed/drugInfo.cfm?setid=397979cb-f605-4211-b810-0a4572d4b973	Pain	EFO:0003843	pain	Other
HEFNNWSXXWATRW-UHFFFAOYSA-N	IBUPROFEN	D010146	DailyMed	https://dailymed.nlm.nih.gov/dailymed/drugInfo.cfm?setid=aee5ffdc-0fe4-4a74-8b0a-7009d72c3506	Pain	EFO:0003843	pain	Other
HEFNNWSXXWATRW-UHFFFAOYSA-N	IBUPROFEN	D010146	DailyMed	https://dailymed.nlm.nih.gov/dailymed/drugInfo.cfm?setid=85b6a65b-fde0-47bf-91a1-4acc6d7d5846	Pain	EFO:0003843	pain	Other
HEFNNWSXXWATRW-UHFFFAOYSA-N	IBUPROFEN	D010146	DailyMed	https://dailymed.nlm.nih.gov/dailymed/drugInfo.cfm?setid=b7a71d04-b88b-4a21-a0f1-bfd03263236c	Pain	EFO:0003843	pain	Other
HEFNNWSXXWATRW-UHFFFAOYSA-N	IBUPROFEN	D010146	DailyMed	https://dailymed.nlm.nih.gov/dailymed/drugInfo.cfm?setid=c63c2921-fc55-4ad8-a5e5-0d7258ab1f4e	Pain	EFO:0003843	pain	Other
HEFNNWSXXWATRW-UHFFFAOYSA-N	IBUPROFEN	D010146	DailyMed	https://dailymed.nlm.nih.gov/dailymed/drugInfo.cfm?setid=373aad4c-45a6-4e69-8791-d4f93c2f645c	Pain	EFO:0003843	pain	Other
HEFNNWSXXWATRW-UHFFFAOYSA-N	IBUPROFEN	D010146	DailyMed	https://dailymed.nlm.nih.gov/dailymed/drugInfo.cfm?setid=4cd9de1d-e62d-49ac-b563-5256df27baa1	Pain	EFO:0003843	pain	Other
HEFNNWSXXWATRW-UHFFFAOYSA-N	IBUPROFEN	D010146	DailyMed	https://dailymed.nlm.nih.gov/dailymed/drugInfo.cfm?setid=debbcff6-8423-4c49-8fd2-a997ee5d3880	Pain	EFO:0003843	pain	Other
HEFNNWSXXWATRW-UHFFFAOYSA-N	IBUPROFEN	D010146	DailyMed	https://dailymed.nlm.nih.gov/dailymed/drugInfo.cfm?setid=73f5c8ea-a8d8-447f-b323-613a4af747c2	Pain	EFO:0003843	pain	Other
HEFNNWSXXWATRW-UHFFFAOYSA-N	IBUPROFEN	D010146	DailyMed	https://dailymed.nlm.nih.gov/dailymed/drugInfo.cfm?setid=1eaa7790-f1a1-4f51-b10a-cbbaf033f684	Pain	EFO:0003843	pain	Other
HEFNNWSXXWATRW-UHFFFAOYSA-N	IBUPROFEN	D010146	ClinicalTrials	https://clinicaltrials.gov/ct2/results?id=%22NCT00121563%22OR%22NCT00150280%22OR%22NCT00225732%22OR%22NCT00240825%22OR%22NCT00240864%22OR%22NCT00261586%22OR%22NCT00299039%22OR%22NCT00470600%22OR%22NCT00484744%22OR%22NCT00631111%22OR%22NCT00707057%22OR%22NCT00740857%22OR%22NCT00820027%22OR%22NCT00913627%22OR%22NCT00921505%22OR%22NCT00921700%22OR%22NCT00986882%22OR%22NCT00993863%22OR%22NCT01077973%…	Pain	EFO:0003843	pain	Other
HEFNNWSXXWATRW-UHFFFAOYSA-N	IBUPROFEN	D010146	DailyMed	https://dailymed.nlm.nih.gov/dailymed/drugInfo.cfm?setid=7b0f3f87-751a-4cc3-9b9a-95bedfd7c5e0	Pain	EFO:0003843	pain	Other
HEFNNWSXXWATRW-UHFFFAOYSA-N	IBUPROFEN	D010146	DailyMed	https://dailymed.nlm.nih.gov/dailymed/drugInfo.cfm?setid=4371d06d-1473-4073-9871-08f94b88ecfe	Pain	EFO:0003843	pain	Other
HEFNNWSXXWATRW-UHFFFAOYSA-N	IBUPROFEN	D010146	DailyMed	https://dailymed.nlm.nih.gov/dailymed/drugInfo.cfm?setid=23dc7eeb-0b0a-4a11-9783-fdba769309cd	Pain	EFO:0003843	pain	Other
HEFNNWSXXWATRW-UHFFFAOYSA-N	IBUPROFEN	D010146	DailyMed	https://dailymed.nlm.nih.gov/dailymed/drugInfo.cfm?setid=a5388667-4d0d-4a62-836b-188664452d04	Pain	EFO:0003843	pain	Other
HEFNNWSXXWATRW-UHFFFAOYSA-N	IBUPROFEN	D010146	DailyMed	https://dailymed.nlm.nih.gov/dailymed/drugInfo.cfm?setid=0f7b92ea-a828-70a9-e054-00144ff8d46c	Pain	EFO:0003843	pain	Other
HEFNNWSXXWATRW-UHFFFAOYSA-N	IBUPROFEN	D010146	DailyMed	https://dailymed.nlm.nih.gov/dailymed/drugInfo.cfm?setid=352d423f-f8d1-4246-864e-4126026f3e8c	Pain	EFO:0003843	pain	Other
HEFNNWSXXWATRW-UHFFFAOYSA-N	IBUPROFEN	D010146	DailyMed	https://dailymed.nlm.nih.gov/dailymed/drugInfo.cfm?setid=9706c1df-ca68-4c17-ab5d-e9bd698fbe8e	Pain	EFO:0003843	pain	Other
HEFNNWSXXWATRW-UHFFFAOYSA-N	IBUPROFEN	D010146	DailyMed	https://dailymed.nlm.nih.gov/dailymed/drugInfo.cfm?setid=c2af913d-deea-46ae-981e-ac4b91671873	Pain	EFO:0003843	pain	Other
HEFNNWSXXWATRW-UHFFFAOYSA-N	IBUPROFEN	D010146	DailyMed	https://dailymed.nlm.nih.gov/dailymed/drugInfo.cfm?setid=b6ebcfca-e10c-4997-8326-932c00b899cc	Pain	EFO:0003843	pain	Other
HEFNNWSXXWATRW-UHFFFAOYSA-N	IBUPROFEN	D010146	DailyMed	https://dailymed.nlm.nih.gov/dailymed/drugInfo.cfm?setid=02aa4acb-3bd4-4606-b7c8-3b6ca41919e0	Pain	EFO:0003843	pain	Other
HEFNNWSXXWATRW-UHFFFAOYSA-N	IBUPROFEN	D010146	DailyMed	https://dailymed.nlm.nih.gov/dailymed/drugInfo.cfm?setid=840f2617-a3ba-4682-bca6-e73ac9ddd29d	Pain	EFO:0003843	pain	Other
HEFNNWSXXWATRW-UHFFFAOYSA-N	IBUPROFEN	D010146	DailyMed	https://dailymed.nlm.nih.gov/dailymed/drugInfo.cfm?setid=b98da58b-8245-44ae-b617-c4404f1305f0	Pain	EFO:0003843	pain	Other
HEFNNWSXXWATRW-UHFFFAOYSA-N	IBUPROFEN	D010146	DailyMed	https://dailymed.nlm.nih.gov/dailymed/drugInfo.cfm?setid=912c536b-0d0c-4a9f-8778-c1534ceca658	Pain	EFO:0003843	pain	Other
HEFNNWSXXWATRW-UHFFFAOYSA-N	IBUPROFEN	D010146	DailyMed	https://dailymed.nlm.nih.gov/dailymed/drugInfo.cfm?setid=19c7836d-c3ed-4207-bb9f-f732bce8f549	Pain	EFO:0003843	pain	Other
HEFNNWSXXWATRW-UHFFFAOYSA-N	IBUPROFEN	D010146	DailyMed	https://dailymed.nlm.nih.gov/dailymed/drugInfo.cfm?setid=a95425ac-6ab7-45e4-820d-bddffde30a0f	Pain	EFO:0003843	pain	Other
HEFNNWSXXWATRW-UHFFFAOYSA-N	IBUPROFEN	D010146	DailyMed	https://dailymed.nlm.nih.gov/dailymed/drugInfo.cfm?setid=cd638f0a-897b-494b-8182-2dc0d65e9fb2	Pain	EFO:0003843	pain	Other
HEFNNWSXXWATRW-UHFFFAOYSA-N	IBUPROFEN	D010146	DailyMed	https://dailymed.nlm.nih.gov/dailymed/drugInfo.cfm?setid=0396bfec-afe1-460c-8141-e8ad877b4bc0	Pain	EFO:0003843	pain	Other
HEFNNWSXXWATRW-UHFFFAOYSA-N	IBUPROFEN	D010146	DailyMed	https://dailymed.nlm.nih.gov/dailymed/drugInfo.cfm?setid=1b8aeeb9-5f5c-4591-b4a5-78a2e84dff3f	Pain	EFO:0003843	pain	Other
HEFNNWSXXWATRW-UHFFFAOYSA-N	IBUPROFEN	D010146	DailyMed	https://dailymed.nlm.nih.gov/dailymed/drugInfo.cfm?setid=b3e49f53-6d8e-4adf-a9d3-e931cdfeb8ba	Pain	EFO:0003843	pain	Other
HEFNNWSXXWATRW-UHFFFAOYSA-N	IBUPROFEN	D010146	DailyMed	https://dailymed.nlm.nih.gov/dailymed/drugInfo.cfm?setid=cba81a6e-3f30-4604-b58b-c96df48bdf9e	Pain	EFO:0003843	pain	Other
HEFNNWSXXWATRW-UHFFFAOYSA-N	IBUPROFEN	D010146	DailyMed	https://dailymed.nlm.nih.gov/dailymed/drugInfo.cfm?setid=cc2d6451-4be8-427a-8b37-736b07dddf40	Pain	EFO:0003843	pain	Other
HEFNNWSXXWATRW-UHFFFAOYSA-N	IBUPROFEN	D010146	DailyMed	https://dailymed.nlm.nih.gov/dailymed/drugInfo.cfm?setid=b6847040-4624-449b-bff5-c3cd0f5786c1	Pain	EFO:0003843	pain	Other
HEFNNWSXXWATRW-UHFFFAOYSA-N	IBUPROFEN	D010146	DailyMed	https://dailymed.nlm.nih.gov/dailymed/drugInfo.cfm?setid=1b368b80-f054-4c47-bd62-0d77ca03ac53	Pain	EFO:0003843	pain	Other
HEFNNWSXXWATRW-UHFFFAOYSA-N	IBUPROFEN	D010146	DailyMed	https://dailymed.nlm.nih.gov/dailymed/drugInfo.cfm?setid=b85a83de-8bb5-4e22-9926-5f2a6f580ebc	Pain	EFO:0003843	pain	Other
HEFNNWSXXWATRW-UHFFFAOYSA-N	IBUPROFEN	D010146	DailyMed	https://dailymed.nlm.nih.gov/dailymed/drugInfo.cfm?setid=4f5ff837-fea7-4f3e-a5cd-91653dd0506d	Pain	EFO:0003843	pain	Other
HEFNNWSXXWATRW-UHFFFAOYSA-N	IBUPROFEN	D010146	DailyMed	https://dailymed.nlm.nih.gov/dailymed/drugInfo.cfm?setid=b2a5b131-71b0-46db-80cc-b76ffb66305b	Pain	EFO:0003843	pain	Other
HEFNNWSXXWATRW-UHFFFAOYSA-N	IBUPROFEN	D010146	DailyMed	https://dailymed.nlm.nih.gov/dailymed/drugInfo.cfm?setid=842f3679-e94c-4b8e-8fbf-35d65971d574	Pain	EFO:0003843	pain	Other
HEFNNWSXXWATRW-UHFFFAOYSA-N	IBUPROFEN	D010146	DailyMed	https://dailymed.nlm.nih.gov/dailymed/drugInfo.cfm?setid=14936475-676f-42b4-8c8b-4bd07d2b1919	Pain	EFO:0003843	pain	Other
HEFNNWSXXWATRW-UHFFFAOYSA-N	IBUPROFEN	D010146	DailyMed	https://dailymed.nlm.nih.gov/dailymed/drugInfo.cfm?setid=cf4a222a-c5e7-401a-b6f1-bbdc37b01c8b	Pain	EFO:0003843	pain	Other
HEFNNWSXXWATRW-UHFFFAOYSA-N	IBUPROFEN	D010146	DailyMed	https://dailymed.nlm.nih.gov/dailymed/drugInfo.cfm?setid=4b52487b-dfed-402e-ba8b-766f96313b67	Pain	EFO:0003843	pain	Other
HEFNNWSXXWATRW-UHFFFAOYSA-N	IBUPROFEN	D010146	DailyMed	https://dailymed.nlm.nih.gov/dailymed/drugInfo.cfm?setid=913ac1a0-ce4f-48af-a033-9d06e37c20de	Pain	EFO:0003843	pain	Other
HEFNNWSXXWATRW-UHFFFAOYSA-N	IBUPROFEN	D010146	DailyMed	https://dailymed.nlm.nih.gov/dailymed/drugInfo.cfm?setid=068b9808-e373-49dc-b5eb-dc3aa339481e	Pain	EFO:0003843	pain	Other
HEFNNWSXXWATRW-UHFFFAOYSA-N	IBUPROFEN	D010146	DailyMed	https://dailymed.nlm.nih.gov/dailymed/drugInfo.cfm?setid=1c191aee-426a-4e57-919e-d06dc57281eb	Pain	EFO:0003843	pain	Other
HEFNNWSXXWATRW-UHFFFAOYSA-N	IBUPROFEN	D010146	DailyMed	https://dailymed.nlm.nih.gov/dailymed/drugInfo.cfm?setid=b25d936a-0044-4d17-8cc2-52931b3983cd	Pain	EFO:0003843	pain	Other
HEFNNWSXXWATRW-UHFFFAOYSA-N	IBUPROFEN	D010146	DailyMed	https://dailymed.nlm.nih.gov/dailymed/drugInfo.cfm?setid=69fbfd9b-5a75-486c-bf29-b63745cdfc7d	Pain	EFO:0003843	pain	Other
HEFNNWSXXWATRW-UHFFFAOYSA-N	IBUPROFEN	D010146	DailyMed	https://dailymed.nlm.nih.gov/dailymed/drugInfo.cfm?setid=05507c46-5292-43f1-bff7-5e1ee659ca3d	Pain	EFO:0003843	pain	Other
HEFNNWSXXWATRW-UHFFFAOYSA-N	IBUPROFEN	D010146	DailyMed	https://dailymed.nlm.nih.gov/dailymed/drugInfo.cfm?setid=2516fa4c-6d56-46fa-bf3c-905b32123247	Pain	EFO:0003843	pain	Other
HEFNNWSXXWATRW-UHFFFAOYSA-N	IBUPROFEN	D010146	DailyMed	https://dailymed.nlm.nih.gov/dailymed/drugInfo.cfm?setid=a6954f2b-04e3-4a3c-beea-09794b81b205	Pain	EFO:0003843	pain	Other
HEFNNWSXXWATRW-UHFFFAOYSA-N	IBUPROFEN	D010146	DailyMed	https://dailymed.nlm.nih.gov/dailymed/drugInfo.cfm?setid=181e3925-4a81-4012-b2b6-6b247e2eb663	Pain	EFO:0003843	pain	Other
HEFNNWSXXWATRW-UHFFFAOYSA-N	IBUPROFEN	D010146	DailyMed	https://dailymed.nlm.nih.gov/dailymed/drugInfo.cfm?setid=d9e622a5-299b-436a-9464-b0a1e4ff3508	Pain	EFO:0003843	pain	Other
HEFNNWSXXWATRW-UHFFFAOYSA-N	IBUPROFEN	D010146	DailyMed	https://dailymed.nlm.nih.gov/dailymed/drugInfo.cfm?setid=a156e748-72c2-437a-a778-1e665157baba	Pain	EFO:0003843	pain	Other
HEFNNWSXXWATRW-UHFFFAOYSA-N	IBUPROFEN	D010146	DailyMed	https://dailymed.nlm.nih.gov/dailymed/drugInfo.cfm?setid=a43c1fa5-1c00-413b-8709-27894367ddab	Pain	EFO:0003843	pain	Other
HEFNNWSXXWATRW-UHFFFAOYSA-N	IBUPROFEN	D010146	DailyMed	https://dailymed.nlm.nih.gov/dailymed/drugInfo.cfm?setid=10a13157-0c0b-4d54-9e49-7d78ed6fb9e8	Pain	EFO:0003843	pain	Other
HEFNNWSXXWATRW-UHFFFAOYSA-N	IBUPROFEN	D010146	DailyMed	https://dailymed.nlm.nih.gov/dailymed/drugInfo.cfm?setid=e23eb275-ce0c-40ec-b809-a48c5e46c7ec	Pain	EFO:0003843	pain	Other
HEFNNWSXXWATRW-UHFFFAOYSA-N	IBUPROFEN	D010146	DailyMed	https://dailymed.nlm.nih.gov/dailymed/drugInfo.cfm?setid=8ea0e303-3967-4d71-8255-ac42a841ce28	Pain	EFO:0003843	pain	Other
HEFNNWSXXWATRW-UHFFFAOYSA-N	IBUPROFEN	D010146	DailyMed	https://dailymed.nlm.nih.gov/dailymed/drugInfo.cfm?setid=d42e474f-cee4-476c-a35e-9f171d7e1943	Pain	EFO:0003843	pain	Other
HEFNNWSXXWATRW-UHFFFAOYSA-N	IBUPROFEN	D010146	DailyMed	https://dailymed.nlm.nih.gov/dailymed/drugInfo.cfm?setid=8fafa916-733a-4c7d-99da-6ca2ed54e1e4	Pain	EFO:0003843	pain	Other
HEFNNWSXXWATRW-UHFFFAOYSA-N	IBUPROFEN	D010146	DailyMed	https://dailymed.nlm.nih.gov/dailymed/drugInfo.cfm?setid=0f525148-f55d-4e91-94e2-66a834698364	Pain	EFO:0003843	pain	Other
HEFNNWSXXWATRW-UHFFFAOYSA-N	IBUPROFEN	D010146	DailyMed	https://dailymed.nlm.nih.gov/dailymed/drugInfo.cfm?setid=a75f4230-cd5e-4fd9-b97e-31893c10e981	Pain	EFO:0003843	pain	Other
HEFNNWSXXWATRW-UHFFFAOYSA-N	IBUPROFEN	D010146	DailyMed	https://dailymed.nlm.nih.gov/dailymed/drugInfo.cfm?setid=4f91c7b4-b307-4e03-85ee-d7893f1348fc	Pain	EFO:0003843	pain	Other
HEFNNWSXXWATRW-UHFFFAOYSA-N	IBUPROFEN	D010146	DailyMed	https://dailymed.nlm.nih.gov/dailymed/drugInfo.cfm?setid=f400d68c-0fd1-401a-88b8-3ee3b0cbae56	Pain	EFO:0003843	pain	Other
HEFNNWSXXWATRW-UHFFFAOYSA-N	IBUPROFEN	D010146	DailyMed	https://dailymed.nlm.nih.gov/dailymed/drugInfo.cfm?setid=e07d989d-1b0e-4cc1-abf2-93c8b208a29a	Pain	EFO:0003843	pain	Other
HEFNNWSXXWATRW-UHFFFAOYSA-N	IBUPROFEN	D010146	DailyMed	https://dailymed.nlm.nih.gov/dailymed/drugInfo.cfm?setid=4b6d1f53-57c4-435a-ac4b-eb12c6cab62e	Pain	EFO:0003843	pain	Other
HEFNNWSXXWATRW-UHFFFAOYSA-N	IBUPROFEN	D010146	DailyMed	https://dailymed.nlm.nih.gov/dailymed/drugInfo.cfm?setid=d0ad7a66-3500-4a8a-9e1e-d1a3d45929e8	Pain	EFO:0003843	pain	Other
HEFNNWSXXWATRW-UHFFFAOYSA-N	IBUPROFEN	D010146	DailyMed	https://dailymed.nlm.nih.gov/dailymed/drugInfo.cfm?setid=d0a04f16-147d-4087-a4ad-b09bc2970f74	Pain	EFO:0003843	pain	Other
HEFNNWSXXWATRW-UHFFFAOYSA-N	IBUPROFEN	D010146	DailyMed	https://dailymed.nlm.nih.gov/dailymed/drugInfo.cfm?setid=add7fcaf-46ca-48cb-ac8d-0d9cf10ce1cd	Pain	EFO:0003843	pain	Other
HEFNNWSXXWATRW-UHFFFAOYSA-N	IBUPROFEN	D010146	DailyMed	https://dailymed.nlm.nih.gov/dailymed/drugInfo.cfm?setid=ba86e936-ef72-43e5-aebf-f2c788fe2266	Pain	EFO:0003843	pain	Other
HEFNNWSXXWATRW-UHFFFAOYSA-N	IBUPROFEN	D010146	DailyMed	https://dailymed.nlm.nih.gov/dailymed/drugInfo.cfm?setid=81f1e36a-6367-4334-b007-1426612f292b	Pain	EFO:0003843	pain	Other
HEFNNWSXXWATRW-UHFFFAOYSA-N	IBUPROFEN	D010146	DailyMed	https://dailymed.nlm.nih.gov/dailymed/drugInfo.cfm?setid=998f2fcf-0b40-4304-929f-7f2fa42f66d0	Pain	EFO:0003843	pain	Other
HEFNNWSXXWATRW-UHFFFAOYSA-N	IBUPROFEN	D010146	DailyMed	https://dailymed.nlm.nih.gov/dailymed/drugInfo.cfm?setid=61ba7f4a-08e9-48c0-b2ff-509e79cfecda	Pain	EFO:0003843	pain	Other
HEFNNWSXXWATRW-UHFFFAOYSA-N	IBUPROFEN	D010146	DailyMed	https://dailymed.nlm.nih.gov/dailymed/drugInfo.cfm?setid=ac8d5dad-9921-4ed0-9098-c8cbc663b32a	Pain	EFO:0003843	pain	Other
HEFNNWSXXWATRW-UHFFFAOYSA-N	IBUPROFEN	D010146	DailyMed	https://dailymed.nlm.nih.gov/dailymed/drugInfo.cfm?setid=7963205d-d7ec-4bd6-884d-4a4ceb29416a	Pain	EFO:0003843	pain	Other
HEFNNWSXXWATRW-UHFFFAOYSA-N	IBUPROFEN	D010146	DailyMed	https://dailymed.nlm.nih.gov/dailymed/drugInfo.cfm?setid=14f700f7-6352-48df-9d00-819df4a0d916	Pain	EFO:0003843	pain	Other
HEFNNWSXXWATRW-UHFFFAOYSA-N	IBUPROFEN	D010146	DailyMed	https://dailymed.nlm.nih.gov/dailymed/drugInfo.cfm?setid=17582b75-d079-4cf0-af94-ab5ebba54373	Pain	EFO:0003843	pain	Other
HEFNNWSXXWATRW-UHFFFAOYSA-N	IBUPROFEN	D010146	DailyMed	https://dailymed.nlm.nih.gov/dailymed/drugInfo.cfm?setid=6cbca761-324c-4ccc-9bfa-e9021c978a9c	Pain	EFO:0003843	pain	Other
HEFNNWSXXWATRW-UHFFFAOYSA-N	IBUPROFEN	D010146	DailyMed	https://dailymed.nlm.nih.gov/dailymed/drugInfo.cfm?setid=d7c2edeb-ced4-4444-b519-d6b0299501c3	Pain	EFO:0003843	pain	Other
HEFNNWSXXWATRW-UHFFFAOYSA-N	IBUPROFEN	D010146	DailyMed	https://dailymed.nlm.nih.gov/dailymed/drugInfo.cfm?setid=664f6433-4d22-48f7-9301-3b547d0c62c1	Pain	EFO:0003843	pain	Other
HEFNNWSXXWATRW-UHFFFAOYSA-N	IBUPROFEN	D010146	DailyMed	https://dailymed.nlm.nih.gov/dailymed/drugInfo.cfm?setid=70dd8e58-e7ae-4147-825b-4793e42eb493	Pain	EFO:0003843	pain	Other
HEFNNWSXXWATRW-UHFFFAOYSA-N	IBUPROFEN	D010146	DailyMed	https://dailymed.nlm.nih.gov/dailymed/drugInfo.cfm?setid=7c5e2650-fa08-4d69-a046-f35ebdc8118a	Pain	EFO:0003843	pain	Other
HEFNNWSXXWATRW-UHFFFAOYSA-N	IBUPROFEN	D010146	DailyMed	https://dailymed.nlm.nih.gov/dailymed/drugInfo.cfm?setid=2a438681-89a1-4f4e-8f13-130d2065a5f3	Pain	EFO:0003843	pain	Other
HEFNNWSXXWATRW-UHFFFAOYSA-N	IBUPROFEN	D010146	DailyMed	https://dailymed.nlm.nih.gov/dailymed/drugInfo.cfm?setid=b3cf7997-9287-4f7d-8e10-cc2c061e95dd	Pain	EFO:0003843	pain	Other
HEFNNWSXXWATRW-UHFFFAOYSA-N	IBUPROFEN	D010146	DailyMed	https://dailymed.nlm.nih.gov/dailymed/drugInfo.cfm?setid=207ebbc7-eae4-45f3-9ae3-4845479632ad	Pain	EFO:0003843	pain	Other
HEFNNWSXXWATRW-UHFFFAOYSA-N	IBUPROFEN	D010146	DailyMed	https://dailymed.nlm.nih.gov/dailymed/drugInfo.cfm?setid=ad436213-ad9b-42cd-8836-ade94ad990d8	Pain	EFO:0003843	pain	Other
HEFNNWSXXWATRW-UHFFFAOYSA-N	IBUPROFEN	D010146	DailyMed	https://dailymed.nlm.nih.gov/dailymed/drugInfo.cfm?setid=3e195649-c5b3-4676-83b3-ae8d0a29b88e	Pain	EFO:0003843	pain	Other
HEFNNWSXXWATRW-UHFFFAOYSA-N	IBUPROFEN	D010146	DailyMed	https://dailymed.nlm.nih.gov/dailymed/drugInfo.cfm?setid=ac0f82eb-6b88-491d-bf61-2d3e93fc78c6	Pain	EFO:0003843	pain	Other
HEFNNWSXXWATRW-UHFFFAOYSA-N	IBUPROFEN	D010146	DailyMed	https://dailymed.nlm.nih.gov/dailymed/drugInfo.cfm?setid=940f3140-fe00-4297-ba81-f49bc3a3ace0	Pain	EFO:0003843	pain	Other
HEFNNWSXXWATRW-UHFFFAOYSA-N	IBUPROFEN	D010146	DailyMed	https://dailymed.nlm.nih.gov/dailymed/drugInfo.cfm?setid=c22b75cb-c744-4233-bbf8-b220526daad8	Pain	EFO:0003843	pain	Other
HEFNNWSXXWATRW-UHFFFAOYSA-N	IBUPROFEN	D010146	DailyMed	https://dailymed.nlm.nih.gov/dailymed/drugInfo.cfm?setid=4655ae9b-27d6-44fb-a932-92f33a1a6636	Pain	EFO:0003843	pain	Other
HEFNNWSXXWATRW-UHFFFAOYSA-N	IBUPROFEN	D010146	DailyMed	https://dailymed.nlm.nih.gov/dailymed/drugInfo.cfm?setid=8a187e32-4db8-4cd2-b619-f97c9b312d5a	Pain	EFO:0003843	pain	Other
HEFNNWSXXWATRW-UHFFFAOYSA-N	IBUPROFEN	D010146	DailyMed	https://dailymed.nlm.nih.gov/dailymed/drugInfo.cfm?setid=7261a535-6d82-4e92-ac82-f1f2653b2966	Pain	EFO:0003843	pain	Other
HEFNNWSXXWATRW-UHFFFAOYSA-N	IBUPROFEN	D010146	DailyMed	https://dailymed.nlm.nih.gov/dailymed/drugInfo.cfm?setid=1223c4f1-090a-4328-9a5d-85f0b4a6a482	Pain	EFO:0003843	pain	Other
HEFNNWSXXWATRW-UHFFFAOYSA-N	IBUPROFEN	D010146	DailyMed	https://dailymed.nlm.nih.gov/dailymed/drugInfo.cfm?setid=8b00d318-e2d6-4434-ac9b-96d29664e530	Pain	EFO:0003843	pain	Other
HEFNNWSXXWATRW-UHFFFAOYSA-N	IBUPROFEN	D010146	DailyMed	https://dailymed.nlm.nih.gov/dailymed/drugInfo.cfm?setid=d550cebb-886f-4264-bc29-5864a1ab43b2	Pain	EFO:0003843	pain	Other
HEFNNWSXXWATRW-UHFFFAOYSA-N	IBUPROFEN	D010146	DailyMed	https://dailymed.nlm.nih.gov/dailymed/drugInfo.cfm?setid=f3868088-1f86-4851-92a5-78e13f167252	Pain	EFO:0003843	pain	Other
HEFNNWSXXWATRW-UHFFFAOYSA-N	IBUPROFEN	D010146	DailyMed	https://dailymed.nlm.nih.gov/dailymed/drugInfo.cfm?setid=9c9541af-3221-4e6c-a1eb-fae64925a488	Pain	EFO:0003843	pain	Other
HEFNNWSXXWATRW-UHFFFAOYSA-N	IBUPROFEN	D010146	DailyMed	https://dailymed.nlm.nih.gov/dailymed/drugInfo.cfm?setid=07506e83-e681-4225-8c65-3e8d21d69064	Pain	EFO:0003843	pain	Other
HEFNNWSXXWATRW-UHFFFAOYSA-N	IBUPROFEN	D010612	DailyMed	https://dailymed.nlm.nih.gov/dailymed/drugInfo.cfm?setid=db5ed801-7a7e-3c83-0172-77f914daaa5a	Pharyngitis	MONDO:0002258	pharyngitis	Other
HEFNNWSXXWATRW-UHFFFAOYSA-N	IBUPROFEN	D010612	DailyMed	https://dailymed.nlm.nih.gov/dailymed/drugInfo.cfm?setid=ae1cb9ae-9d01-47f0-b9ec-0d924d913514	Pharyngitis	MONDO:0002258	pharyngitis	Other
HEFNNWSXXWATRW-UHFFFAOYSA-N	IBUPROFEN	D010612	DailyMed	https://dailymed.nlm.nih.gov/dailymed/drugInfo.cfm?setid=694866ce-c419-4b4c-bfb2-4175703d89f1	Pharyngitis	MONDO:0002258	pharyngitis	Other
HEFNNWSXXWATRW-UHFFFAOYSA-N	IBUPROFEN	D010612	ClinicalTrials	https://clinicaltrials.gov/ct2/results?id=%22NCT01681667%22	Pharyngitis	MONDO:0002258	pharyngitis	Other
HEFNNWSXXWATRW-UHFFFAOYSA-N	IBUPROFEN	D014098	DailyMed	https://dailymed.nlm.nih.gov/dailymed/drugInfo.cfm?setid=d5503749-81c6-479d-9f2f-b607b20021b7	Toothache	EFO:0010072	toothache	Other
HEFNNWSXXWATRW-UHFFFAOYSA-N	IBUPROFEN	D014098	DailyMed	https://dailymed.nlm.nih.gov/dailymed/drugInfo.cfm?setid=490e551c-0e80-3d95-e054-00144ff8d46c	Toothache	EFO:0010072	toothache	Other
HEFNNWSXXWATRW-UHFFFAOYSA-N	IBUPROFEN	D014098	DailyMed	https://dailymed.nlm.nih.gov/dailymed/drugInfo.cfm?setid=694866ce-c419-4b4c-bfb2-4175703d89f1	Toothache	EFO:0010072	toothache	Other
HEFNNWSXXWATRW-UHFFFAOYSA-N	IBUPROFEN	D014098	DailyMed	https://dailymed.nlm.nih.gov/dailymed/drugInfo.cfm?setid=ae1cb9ae-9d01-47f0-b9ec-0d924d913514	Toothache	EFO:0010072	toothache	Other
HEFNNWSXXWATRW-UHFFFAOYSA-N	IBUPROFEN	D014098	ClinicalTrials	https://clinicaltrials.gov/ct2/results?id=%22NCT00694369%22OR%22NCT00945763%22OR%22NCT01104844%22OR%22NCT01420653%22OR%22NCT01512160%22OR%22NCT01529346%22OR%22NCT02096926%22OR%22NCT02320708%22OR%22NCT02476422%22OR%22NCT02735122%22OR%22NCT03224403%22	Toothache	EFO:0010072	toothache	Other
HEFNNWSXXWATRW-UHFFFAOYSA-N	IBUPROFEN	D014098	DailyMed	https://dailymed.nlm.nih.gov/dailymed/drugInfo.cfm?setid=8fbc30d3-149d-4369-aaf4-6019cff9760d	Toothache	EFO:0010072	toothache	Other
HEFNNWSXXWATRW-UHFFFAOYSA-N	IBUPROFEN	D014098	DailyMed	https://dailymed.nlm.nih.gov/dailymed/drugInfo.cfm?setid=f5ea858e-76d9-4777-b3dc-5d614f66d485	Toothache	EFO:0010072	toothache	Other
HEFNNWSXXWATRW-UHFFFAOYSA-N	IBUPROFEN	D014627	ATC	https://www.whocc.no/atc_ddd_index/?code=G02CC01	Vaginitis	EFO:0005757	vaginal inflammation	Other
NNJVILVZKWQKPM-UHFFFAOYSA-N	LIDOCAINE	D001145	DailyMed	https://dailymed.nlm.nih.gov/dailymed/drugInfo.cfm?setid=1718480b-0d7d-47fb-afe0-6dbe27b429f0	Arrhythmias, Cardiac	EFO:0004269	cardiac arrhythmia	Cardiovascular diseases
NNJVILVZKWQKPM-UHFFFAOYSA-N	LIDOCAINE	D001145	ATC	https://www.whocc.no/atc_ddd_index/?code=C01BB01	Arrhythmias, Cardiac	EFO:0004269	cardiac arrhythmia	Cardiovascular diseases
NNJVILVZKWQKPM-UHFFFAOYSA-N	LIDOCAINE	D001145	DailyMed	https://dailymed.nlm.nih.gov/dailymed/drugInfo.cfm?setid=861ba61a-5835-3b9a-e053-2a91aa0aee5e	Arrhythmias, Cardiac	EFO:0004269	cardiac arrhythmia	Cardiovascular diseases
NNJVILVZKWQKPM-UHFFFAOYSA-N	LIDOCAINE	D001145	DailyMed	https://dailymed.nlm.nih.gov/dailymed/drugInfo.cfm?setid=1718480b-0d7d-47fb-afe0-6dbe27b429f0	Arrhythmias, Cardiac	HP:0004308	Ventricular arrhythmia	Cardiovascular diseases
NNJVILVZKWQKPM-UHFFFAOYSA-N	LIDOCAINE	D001145	ATC	https://www.whocc.no/atc_ddd_index/?code=C01BB01	Arrhythmias, Cardiac	HP:0004308	Ventricular arrhythmia	Cardiovascular diseases
NNJVILVZKWQKPM-UHFFFAOYSA-N	LIDOCAINE	D001145	DailyMed	https://dailymed.nlm.nih.gov/dailymed/drugInfo.cfm?setid=861ba61a-5835-3b9a-e053-2a91aa0aee5e	Arrhythmias, Cardiac	HP:0004308	Ventricular arrhythmia	Cardiovascular diseases
NNJVILVZKWQKPM-UHFFFAOYSA-N	LIDOCAINE	D011537	DailyMed	https://dailymed.nlm.nih.gov/dailymed/drugInfo.cfm?setid=874f6f42-2c7e-4ecd-a376-aa4d8cf67669	Pruritus	HP:0000989	Pruritus	Dermatologic diseases
NNJVILVZKWQKPM-UHFFFAOYSA-N	LIDOCAINE	D011537	DailyMed	https://dailymed.nlm.nih.gov/dailymed/drugInfo.cfm?setid=fb9ddde3-3f40-467e-8aff-26570144f0fc	Pruritus	HP:0000989	Pruritus	Dermatologic diseases
NNJVILVZKWQKPM-UHFFFAOYSA-N	LIDOCAINE	D011537	DailyMed	https://dailymed.nlm.nih.gov/dailymed/drugInfo.cfm?setid=b64e6454-f1d0-4cd4-e053-2995a90a199d	Pruritus	HP:0000989	Pruritus	Dermatologic diseases
NNJVILVZKWQKPM-UHFFFAOYSA-N	LIDOCAINE	D011537	ATC	https://www.whocc.no/atc_ddd_index/?code=D04AB01	Pruritus	HP:0000989	Pruritus	Dermatologic diseases
NNJVILVZKWQKPM-UHFFFAOYSA-N	LIDOCAINE	D011537	DailyMed	https://dailymed.nlm.nih.gov/dailymed/drugInfo.cfm?setid=6aac0204-dd23-4356-8d8a-9f4c3bdc543d	Pruritus	HP:0000989	Pruritus	Dermatologic diseases
NNJVILVZKWQKPM-UHFFFAOYSA-N	LIDOCAINE	D011537	DailyMed	https://dailymed.nlm.nih.gov/dailymed/drugInfo.cfm?setid=f199f56b-d971-4cf8-834d-babb5c2ff81a	Pruritus	HP:0000989	Pruritus	Dermatologic diseases
NNJVILVZKWQKPM-UHFFFAOYSA-N	LIDOCAINE	D011537	DailyMed	https://dailymed.nlm.nih.gov/dailymed/drugInfo.cfm?setid=26e8c867-8cb8-4a25-91b1-da45a1edd09a	Pruritus	HP:0000989	Pruritus	Dermatologic diseases
NNJVILVZKWQKPM-UHFFFAOYSA-N	LIDOCAINE	D011537	DailyMed	https://dailymed.nlm.nih.gov/dailymed/drugInfo.cfm?setid=849d6e28-a6b8-7f49-e053-2a91aa0a497d	Pruritus	HP:0000989	Pruritus	Dermatologic diseases
NNJVILVZKWQKPM-UHFFFAOYSA-N	LIDOCAINE	D011537	DailyMed	https://dailymed.nlm.nih.gov/dailymed/drugInfo.cfm?setid=87a4f559-a4f6-4b9f-98de-b55b073a11c6	Pruritus	HP:0000989	Pruritus	Dermatologic diseases
NNJVILVZKWQKPM-UHFFFAOYSA-N	LIDOCAINE	D011537	DailyMed	https://dailymed.nlm.nih.gov/dailymed/drugInfo.cfm?setid=d88d5250-2fc1-46da-a312-a2542e226c5d	Pruritus	HP:0000989	Pruritus	Dermatologic diseases
NNJVILVZKWQKPM-UHFFFAOYSA-N	LIDOCAINE	D011537	DailyMed	https://dailymed.nlm.nih.gov/dailymed/drugInfo.cfm?setid=b57ddf43-0e89-081a-e053-2a95a90aa994	Pruritus	HP:0000989	Pruritus	Dermatologic diseases
NNJVILVZKWQKPM-UHFFFAOYSA-N	LIDOCAINE	D011537	DailyMed	https://dailymed.nlm.nih.gov/dailymed/drugInfo.cfm?setid=b4df1e62-2585-fff7-e053-2a95a90aca06	Pruritus	HP:0000989	Pruritus	Dermatologic diseases
NNJVILVZKWQKPM-UHFFFAOYSA-N	LIDOCAINE	D011537	DailyMed	https://dailymed.nlm.nih.gov/dailymed/drugInfo.cfm?setid=78120481-b780-4e41-885d-11e424d1f717	Pruritus	HP:0000989	Pruritus	Dermatologic diseases
NNJVILVZKWQKPM-UHFFFAOYSA-N	LIDOCAINE	D011537	DailyMed	https://dailymed.nlm.nih.gov/dailymed/drugInfo.cfm?setid=0eee554f-dfe0-433a-9665-8bdb95229888	Pruritus	HP:0000989	Pruritus	Dermatologic diseases
NNJVILVZKWQKPM-UHFFFAOYSA-N	LIDOCAINE	D011537	DailyMed	https://dailymed.nlm.nih.gov/dailymed/drugInfo.cfm?setid=995fffc0-3203-0810-e053-2995a90ae276	Pruritus	HP:0000989	Pruritus	Dermatologic diseases
NNJVILVZKWQKPM-UHFFFAOYSA-N	LIDOCAINE	D011537	DailyMed	https://dailymed.nlm.nih.gov/dailymed/drugInfo.cfm?setid=26d74a03-98c6-4e99-a657-bfdd1b3dbf38	Pruritus	HP:0000989	Pruritus	Dermatologic diseases
NNJVILVZKWQKPM-UHFFFAOYSA-N	LIDOCAINE	D011537	DailyMed	https://dailymed.nlm.nih.gov/dailymed/drugInfo.cfm?setid=a7cb6d78-3048-43b3-afe7-4d862fdcfd3f	Pruritus	HP:0000989	Pruritus	Dermatologic diseases
NNJVILVZKWQKPM-UHFFFAOYSA-N	LIDOCAINE	D011537	DailyMed	https://dailymed.nlm.nih.gov/dailymed/drugInfo.cfm?setid=091169e6-5021-431e-ab68-8c10e4f8f0c5	Pruritus	HP:0000989	Pruritus	Dermatologic diseases
NNJVILVZKWQKPM-UHFFFAOYSA-N	LIDOCAINE	D006484	ATC	https://www.whocc.no/atc_ddd_index/?code=C05AD01	Hemorrhoids	EFO:0009552	hemorrhoid	Digestive system diseases
NNJVILVZKWQKPM-UHFFFAOYSA-N	LIDOCAINE	D006484	DailyMed	https://dailymed.nlm.nih.gov/dailymed/drugInfo.cfm?setid=a7cb6d78-3048-43b3-afe7-4d862fdcfd3f	Hemorrhoids	EFO:0009552	hemorrhoid	Digestive system diseases
NNJVILVZKWQKPM-UHFFFAOYSA-N	LIDOCAINE	D006484	DailyMed	https://dailymed.nlm.nih.gov/dailymed/drugInfo.cfm?setid=828039c3-af65-de83-e053-2991aa0a2a93	Hemorrhoids	EFO:0009552	hemorrhoid	Digestive system diseases
NNJVILVZKWQKPM-UHFFFAOYSA-N	LIDOCAINE	D006484	DailyMed	https://dailymed.nlm.nih.gov/dailymed/drugInfo.cfm?setid=78120481-b780-4e41-885d-11e424d1f717	Hemorrhoids	EFO:0009552	hemorrhoid	Digestive system diseases
NNJVILVZKWQKPM-UHFFFAOYSA-N	LIDOCAINE	D006484	DailyMed	https://dailymed.nlm.nih.gov/dailymed/drugInfo.cfm?setid=b57ddf43-0e89-081a-e053-2a95a90aa994	Hemorrhoids	EFO:0009552	hemorrhoid	Digestive system diseases
NNJVILVZKWQKPM-UHFFFAOYSA-N	LIDOCAINE	D006484	DailyMed	https://dailymed.nlm.nih.gov/dailymed/drugInfo.cfm?setid=49a93cfc-4ccd-4ef3-928f-901b9926f794	Hemorrhoids	EFO:0009552	hemorrhoid	Digestive system diseases
NNJVILVZKWQKPM-UHFFFAOYSA-N	LIDOCAINE	D006484	DailyMed	https://dailymed.nlm.nih.gov/dailymed/drugInfo.cfm?setid=995fffc0-3203-0810-e053-2995a90ae276	Hemorrhoids	EFO:0009552	hemorrhoid	Digestive system diseases
NNJVILVZKWQKPM-UHFFFAOYSA-N	LIDOCAINE	D006484	ClinicalTrials	https://clinicaltrials.gov/ct2/results?id=%22NCT01961739%22OR%22NCT04276298%22	Hemorrhoids	EFO:0009552	hemorrhoid	Digestive system diseases
NNJVILVZKWQKPM-UHFFFAOYSA-N	LIDOCAINE	D006484	DailyMed	https://dailymed.nlm.nih.gov/dailymed/drugInfo.cfm?setid=874f6f42-2c7e-4ecd-a376-aa4d8cf67669	Hemorrhoids	EFO:0009552	hemorrhoid	Digestive system diseases
NNJVILVZKWQKPM-UHFFFAOYSA-N	LIDOCAINE	D006484	DailyMed	https://dailymed.nlm.nih.gov/dailymed/drugInfo.cfm?setid=b64e6454-f1d0-4cd4-e053-2995a90a199d	Hemorrhoids	EFO:0009552	hemorrhoid	Digestive system diseases
NNJVILVZKWQKPM-UHFFFAOYSA-N	LIDOCAINE	D006484	DailyMed	https://dailymed.nlm.nih.gov/dailymed/drugInfo.cfm?setid=34b6a778-88e7-44ce-98a0-c8a23b884135	Hemorrhoids	EFO:0009552	hemorrhoid	Digestive system diseases
NNJVILVZKWQKPM-UHFFFAOYSA-N	LIDOCAINE	D012002	DailyMed	https://dailymed.nlm.nih.gov/dailymed/drugInfo.cfm?setid=26e8c867-8cb8-4a25-91b1-da45a1edd09a	Rectal Diseases	EFO:0000405	digestive system disease	Digestive system diseases
NNJVILVZKWQKPM-UHFFFAOYSA-N	LIDOCAINE	D012002	DailyMed	https://dailymed.nlm.nih.gov/dailymed/drugInfo.cfm?setid=3f64cbd3-6745-4397-9767-3adc3b301e0e	Rectal Diseases	EFO:0000405	digestive system disease	Digestive system diseases
NNJVILVZKWQKPM-UHFFFAOYSA-N	LIDOCAINE	D012002	DailyMed	https://dailymed.nlm.nih.gov/dailymed/drugInfo.cfm?setid=34b6a778-88e7-44ce-98a0-c8a23b884135	Rectal Diseases	EFO:0000405	digestive system disease	Digestive system diseases
NNJVILVZKWQKPM-UHFFFAOYSA-N	LIDOCAINE	D012002	DailyMed	https://dailymed.nlm.nih.gov/dailymed/drugInfo.cfm?setid=26d74a03-98c6-4e99-a657-bfdd1b3dbf38	Rectal Diseases	EFO:0000405	digestive system disease	Digestive system diseases
NNJVILVZKWQKPM-UHFFFAOYSA-N	LIDOCAINE	D012002	DailyMed	https://dailymed.nlm.nih.gov/dailymed/drugInfo.cfm?setid=995fffc0-3203-0810-e053-2995a90ae276	Rectal Diseases	EFO:0000405	digestive system disease	Digestive system diseases
NNJVILVZKWQKPM-UHFFFAOYSA-N	LIDOCAINE	D012002	DailyMed	https://dailymed.nlm.nih.gov/dailymed/drugInfo.cfm?setid=9143b50b-7d76-4545-aa2e-1bb77ffb44ae	Rectal Diseases	EFO:0000405	digestive system disease	Digestive system diseases
NNJVILVZKWQKPM-UHFFFAOYSA-N	LIDOCAINE	D012002	DailyMed	https://dailymed.nlm.nih.gov/dailymed/drugInfo.cfm?setid=6aac0204-dd23-4356-8d8a-9f4c3bdc543d	Rectal Diseases	EFO:0000405	digestive system disease	Digestive system diseases
NNJVILVZKWQKPM-UHFFFAOYSA-N	LIDOCAINE	D012002	DailyMed	https://dailymed.nlm.nih.gov/dailymed/drugInfo.cfm?setid=849d6e28-a6b8-7f49-e053-2a91aa0a497d	Rectal Diseases	EFO:0000405	digestive system disease	Digestive system diseases
NNJVILVZKWQKPM-UHFFFAOYSA-N	LIDOCAINE	D012002	DailyMed	https://dailymed.nlm.nih.gov/dailymed/drugInfo.cfm?setid=b57daec8-368c-6b59-e053-2a95a90a4510	Rectal Diseases	EFO:0000405	digestive system disease	Digestive system diseases
NNJVILVZKWQKPM-UHFFFAOYSA-N	LIDOCAINE	D012002	DailyMed	https://dailymed.nlm.nih.gov/dailymed/drugInfo.cfm?setid=2b94136a-4975-2925-e054-00144ff88e88	Rectal Diseases	EFO:0000405	digestive system disease	Digestive system diseases
NNJVILVZKWQKPM-UHFFFAOYSA-N	LIDOCAINE	D012002	DailyMed	https://dailymed.nlm.nih.gov/dailymed/drugInfo.cfm?setid=a8f142b9-b6d9-8b31-e053-2a95a90accac	Rectal Diseases	EFO:0000405	digestive system disease	Digestive system diseases
NNJVILVZKWQKPM-UHFFFAOYSA-N	LIDOCAINE	D001168	DailyMed	https://dailymed.nlm.nih.gov/dailymed/drugInfo.cfm?setid=7eafa811-75c1-077f-e053-2991aa0a8af0	Arthritis	EFO:0005856	arthritis	Musculoskeletal diseases
NNJVILVZKWQKPM-UHFFFAOYSA-N	LIDOCAINE	D001168	DailyMed	https://dailymed.nlm.nih.gov/dailymed/drugInfo.cfm?setid=a1eced33-f9ee-4757-ab94-75f238f9b2a9	Arthritis	EFO:0005856	arthritis	Musculoskeletal diseases
NNJVILVZKWQKPM-UHFFFAOYSA-N	LIDOCAINE	D001168	DailyMed	https://dailymed.nlm.nih.gov/dailymed/drugInfo.cfm?setid=ba11070e-1a36-4d5d-9e48-c37b4e90c037	Arthritis	EFO:0005856	arthritis	Musculoskeletal diseases
NNJVILVZKWQKPM-UHFFFAOYSA-N	LIDOCAINE	D001168	DailyMed	https://dailymed.nlm.nih.gov/dailymed/drugInfo.cfm?setid=aed1e7c1-6197-4152-ae5e-06cf2ec3020f	Arthritis	EFO:0005856	arthritis	Musculoskeletal diseases
NNJVILVZKWQKPM-UHFFFAOYSA-N	LIDOCAINE	D001168	DailyMed	https://dailymed.nlm.nih.gov/dailymed/drugInfo.cfm?setid=9fc71191-4fcd-4d7b-966c-878a1e28d6c1	Arthritis	EFO:0005856	arthritis	Musculoskeletal diseases
NNJVILVZKWQKPM-UHFFFAOYSA-N	LIDOCAINE	D001168	DailyMed	https://dailymed.nlm.nih.gov/dailymed/drugInfo.cfm?setid=2db23534-31bb-4897-b105-95039166f5a7	Arthritis	EFO:0005856	arthritis	Musculoskeletal diseases
NNJVILVZKWQKPM-UHFFFAOYSA-N	LIDOCAINE	D002062	ClinicalTrials	https://clinicaltrials.gov/ct2/results?id=%22NCT02001740%22	Bursitis	EFO:1000941	frozen shoulder	Musculoskeletal diseases
NNJVILVZKWQKPM-UHFFFAOYSA-N	LIDOCAINE	D002062	DailyMed	https://dailymed.nlm.nih.gov/dailymed/drugInfo.cfm?setid=2db23534-31bb-4897-b105-95039166f5a7	Bursitis	EFO:1000941	frozen shoulder	Musculoskeletal diseases
NNJVILVZKWQKPM-UHFFFAOYSA-N	LIDOCAINE	D002062	DailyMed	https://dailymed.nlm.nih.gov/dailymed/drugInfo.cfm?setid=b14af4aa-37ba-43b1-a7b9-e935ddef1150	Bursitis	EFO:1000941	frozen shoulder	Musculoskeletal diseases
NNJVILVZKWQKPM-UHFFFAOYSA-N	LIDOCAINE	D063806	DailyMed	https://dailymed.nlm.nih.gov/dailymed/drugInfo.cfm?setid=2db23534-31bb-4897-b105-95039166f5a7	Myalgia	HP:0003326	Myalgia	Musculoskeletal diseases
NNJVILVZKWQKPM-UHFFFAOYSA-N	LIDOCAINE	D063806	DailyMed	https://dailymed.nlm.nih.gov/dailymed/drugInfo.cfm?setid=a1eced33-f9ee-4757-ab94-75f238f9b2a9	Myalgia	HP:0003326	Myalgia	Musculoskeletal diseases
NNJVILVZKWQKPM-UHFFFAOYSA-N	LIDOCAINE	D063806	DailyMed	https://dailymed.nlm.nih.gov/dailymed/drugInfo.cfm?setid=aed1e7c1-6197-4152-ae5e-06cf2ec3020f	Myalgia	HP:0003326	Myalgia	Musculoskeletal diseases
NNJVILVZKWQKPM-UHFFFAOYSA-N	LIDOCAINE	D063806	DailyMed	https://dailymed.nlm.nih.gov/dailymed/drugInfo.cfm?setid=ba11070e-1a36-4d5d-9e48-c37b4e90c037	Myalgia	HP:0003326	Myalgia	Musculoskeletal diseases
NNJVILVZKWQKPM-UHFFFAOYSA-N	LIDOCAINE	D010003	DailyMed	https://dailymed.nlm.nih.gov/dailymed/drugInfo.cfm?setid=fd1caa1c-ae4f-488a-a624-41cecd533388	Osteoarthritis	MONDO:0005178	osteoarthritis	Musculoskeletal diseases
NNJVILVZKWQKPM-UHFFFAOYSA-N	LIDOCAINE	D010003	DailyMed	https://dailymed.nlm.nih.gov/dailymed/drugInfo.cfm?setid=4219aa16-026a-4919-b4ac-97ff21b7a005	Osteoarthritis	MONDO:0005178	osteoarthritis	Musculoskeletal diseases
NNJVILVZKWQKPM-UHFFFAOYSA-N	LIDOCAINE	D010003	ClinicalTrials	https://clinicaltrials.gov/ct2/results?id=%22NCT01045694%22OR%22NCT01654302%22OR%22NCT02176304%22OR%22NCT02818894%22OR%22NCT03540030%22OR%22NCT03576508%22OR%22NCT03661996%22OR%22NCT03794505%22	Osteoarthritis	MONDO:0005178	osteoarthritis	Musculoskeletal diseases
NNJVILVZKWQKPM-UHFFFAOYSA-N	LIDOCAINE	D010003	DailyMed	https://dailymed.nlm.nih.gov/dailymed/drugInfo.cfm?setid=11f724d8-63cd-10d9-e054-00144ff8d46c	Osteoarthritis	MONDO:0005178	osteoarthritis	Musculoskeletal diseases
NNJVILVZKWQKPM-UHFFFAOYSA-N	LIDOCAINE	D010003	DailyMed	https://dailymed.nlm.nih.gov/dailymed/drugInfo.cfm?setid=9bcc1392-a679-4430-afd3-7893f3091cf7	Osteoarthritis	MONDO:0005178	osteoarthritis	Musculoskeletal diseases
NNJVILVZKWQKPM-UHFFFAOYSA-N	LIDOCAINE	D013180	DailyMed	https://dailymed.nlm.nih.gov/dailymed/drugInfo.cfm?setid=9fc71191-4fcd-4d7b-966c-878a1e28d6c1	Sprains and Strains	EFO:0009582	sprain	Musculoskeletal diseases
NNJVILVZKWQKPM-UHFFFAOYSA-N	LIDOCAINE	D013180	ClinicalTrials	https://clinicaltrials.gov/ct2/results?id=%22NCT01198834%22OR%22NCT05161468%22	Sprains and Strains	EFO:0009582	sprain	Musculoskeletal diseases
NNJVILVZKWQKPM-UHFFFAOYSA-N	LIDOCAINE	D052256	DailyMed	https://dailymed.nlm.nih.gov/dailymed/drugInfo.cfm?setid=2db23534-31bb-4897-b105-95039166f5a7	Tendinopathy	EFO:1001434	Tendinopathy	Musculoskeletal diseases
NNJVILVZKWQKPM-UHFFFAOYSA-N	LIDOCAINE	D052256	ClinicalTrials	https://clinicaltrials.gov/ct2/results?id=%22NCT00377910%22OR%22NCT00835939%22OR%22NCT01111773%22	Tendinopathy	EFO:1001434	Tendinopathy	Musculoskeletal diseases
NNJVILVZKWQKPM-UHFFFAOYSA-N	LIDOCAINE	D009120	DailyMed	https://dailymed.nlm.nih.gov/dailymed/drugInfo.cfm?setid=2db23534-31bb-4897-b105-95039166f5a7	Muscle Cramp	EFO:0009846	muscle cramp	Nervous system diseases
NNJVILVZKWQKPM-UHFFFAOYSA-N	LIDOCAINE	D009120	ClinicalTrials	https://clinicaltrials.gov/ct2/results?id=%22NCT01155167%22	Muscle Cramp	EFO:0009846	muscle cramp	Nervous system diseases
NNJVILVZKWQKPM-UHFFFAOYSA-N	LIDOCAINE	D009120	DailyMed	https://dailymed.nlm.nih.gov/dailymed/drugInfo.cfm?setid=2db23534-31bb-4897-b105-95039166f5a7	Muscle Cramp	HP:0003394	Muscle spasm	Nervous system diseases
NNJVILVZKWQKPM-UHFFFAOYSA-N	LIDOCAINE	D009120	ClinicalTrials	https://clinicaltrials.gov/ct2/results?id=%22NCT01155167%22	Muscle Cramp	HP:0003394	Muscle spasm	Nervous system diseases
NNJVILVZKWQKPM-UHFFFAOYSA-N	LIDOCAINE	D009437	ClinicalTrials	https://clinicaltrials.gov/ct2/results?id=%22NCT00414349%22OR%22NCT00798083%22OR%22NCT00964288%22OR%22NCT01155986%22OR%22NCT01240148%22OR%22NCT01314300%22OR%22NCT01589432%22OR%22NCT01752322%22OR%22NCT02763592%22	Neuralgia	EFO:0009430	neuralgia	Nervous system diseases
NNJVILVZKWQKPM-UHFFFAOYSA-N	LIDOCAINE	D009437	ClinicalTrials	https://clinicaltrials.gov/ct2/results?id=%22NCT00851513%22OR%22NCT02862769%22	Neuralgia	EFO:0009430	neuralgia	Nervous system diseases
NNJVILVZKWQKPM-UHFFFAOYSA-N	LIDOCAINE	D009437	ClinicalTrials	https://clinicaltrials.gov/ct2/results?id=%22NCT00414349%22OR%22NCT00798083%22OR%22NCT00964288%22OR%22NCT01155986%22OR%22NCT01240148%22OR%22NCT01314300%22OR%22NCT01589432%22OR%22NCT01752322%22OR%22NCT02763592%22	Neuralgia	EFO:0005762	neuropathic pain	Nervous system diseases
NNJVILVZKWQKPM-UHFFFAOYSA-N	LIDOCAINE	D009437	ClinicalTrials	https://clinicaltrials.gov/ct2/results?id=%22NCT00851513%22OR%22NCT02862769%22	Neuralgia	EFO:0005762	neuropathic pain	Nervous system diseases
NNJVILVZKWQKPM-UHFFFAOYSA-N	LIDOCAINE	D051474	ClinicalTrials	https://clinicaltrials.gov/ct2/results?id=%22NCT00566904%22OR%22NCT00609323%22OR%22NCT00916942%22OR%22NCT01106716%22OR%22NCT03745404%22OR%22NCT03765697%22	Neuralgia, Postherpetic	EFO:0009430	neuralgia	Nervous system diseases
NNJVILVZKWQKPM-UHFFFAOYSA-N	LIDOCAINE	D051474	DailyMed	https://dailymed.nlm.nih.gov/dailymed/drugInfo.cfm?setid=a1b17507-4560-490d-a388-74e7fd7eaa5e	Neuralgia, Postherpetic	EFO:0009430	neuralgia	Nervous system diseases
NNJVILVZKWQKPM-UHFFFAOYSA-N	LIDOCAINE	D051474	ClinicalTrials	https://clinicaltrials.gov/ct2/results?id=%22NCT00566904%22OR%22NCT00609323%22OR%22NCT00916942%22OR%22NCT01106716%22OR%22NCT03745404%22OR%22NCT03765697%22	Neuralgia, Postherpetic	MONDO:0041052	postherpetic neuralgia	Nervous system diseases
NNJVILVZKWQKPM-UHFFFAOYSA-N	LIDOCAINE	D051474	DailyMed	https://dailymed.nlm.nih.gov/dailymed/drugInfo.cfm?setid=a1b17507-4560-490d-a388-74e7fd7eaa5e	Neuralgia, Postherpetic	MONDO:0041052	postherpetic neuralgia	Nervous system diseases
NNJVILVZKWQKPM-UHFFFAOYSA-N	LIDOCAINE	D001416	ClinicalTrials	https://clinicaltrials.gov/ct2/results?id=%22NCT01071369%22OR%22NCT03171987%22OR%22NCT04640896%22	Back Pain	HP:0003418	Back pain	Pathological conditions
NNJVILVZKWQKPM-UHFFFAOYSA-N	LIDOCAINE	D001416	DailyMed	https://dailymed.nlm.nih.gov/dailymed/drugInfo.cfm?setid=4219aa16-026a-4919-b4ac-97ff21b7a005	Back Pain	HP:0003418	Back pain	Pathological conditions
NNJVILVZKWQKPM-UHFFFAOYSA-N	LIDOCAINE	D001416	DailyMed	https://dailymed.nlm.nih.gov/dailymed/drugInfo.cfm?setid=2db23534-31bb-4897-b105-95039166f5a7	Back Pain	HP:0003418	Back pain	Pathological conditions
NNJVILVZKWQKPM-UHFFFAOYSA-N	LIDOCAINE	D001416	DailyMed	https://dailymed.nlm.nih.gov/dailymed/drugInfo.cfm?setid=9fc71191-4fcd-4d7b-966c-878a1e28d6c1	Back Pain	HP:0003418	Back pain	Pathological conditions
NNJVILVZKWQKPM-UHFFFAOYSA-N	LIDOCAINE	D001416	DailyMed	https://dailymed.nlm.nih.gov/dailymed/drugInfo.cfm?setid=9bcc1392-a679-4430-afd3-7893f3091cf7	Back Pain	HP:0003418	Back pain	Pathological conditions
NNJVILVZKWQKPM-UHFFFAOYSA-N	LIDOCAINE	D001416	DailyMed	https://dailymed.nlm.nih.gov/dailymed/drugInfo.cfm?setid=223bc4f5-e310-4de9-afa9-a7d79b19fa6d	Back Pain	HP:0003418	Back pain	Pathological conditions
NNJVILVZKWQKPM-UHFFFAOYSA-N	LIDOCAINE	D001416	DailyMed	https://dailymed.nlm.nih.gov/dailymed/drugInfo.cfm?setid=fd1caa1c-ae4f-488a-a624-41cecd533388	Back Pain	HP:0003418	Back pain	Pathological conditions
NNJVILVZKWQKPM-UHFFFAOYSA-N	LIDOCAINE	D001416	DailyMed	https://dailymed.nlm.nih.gov/dailymed/drugInfo.cfm?setid=a1eced33-f9ee-4757-ab94-75f238f9b2a9	Back Pain	HP:0003418	Back pain	Pathological conditions
NNJVILVZKWQKPM-UHFFFAOYSA-N	LIDOCAINE	D001416	DailyMed	https://dailymed.nlm.nih.gov/dailymed/drugInfo.cfm?setid=aed1e7c1-6197-4152-ae5e-06cf2ec3020f	Back Pain	HP:0003418	Back pain	Pathological conditions
NNJVILVZKWQKPM-UHFFFAOYSA-N	LIDOCAINE	D001416	DailyMed	https://dailymed.nlm.nih.gov/dailymed/drugInfo.cfm?setid=e495f18f-4c42-4126-a4c2-f5641aa163a7	Back Pain	HP:0003418	Back pain	Pathological conditions
NNJVILVZKWQKPM-UHFFFAOYSA-N	LIDOCAINE	D001416	DailyMed	https://dailymed.nlm.nih.gov/dailymed/drugInfo.cfm?setid=11f724d8-63cd-10d9-e054-00144ff8d46c	Back Pain	HP:0003418	Back pain	Pathological conditions
NNJVILVZKWQKPM-UHFFFAOYSA-N	LIDOCAINE	D001416	DailyMed	https://dailymed.nlm.nih.gov/dailymed/drugInfo.cfm?setid=ba11070e-1a36-4d5d-9e48-c37b4e90c037	Back Pain	HP:0003418	Back pain	Pathological conditions
NNJVILVZKWQKPM-UHFFFAOYSA-N	LIDOCAINE	D013471	DailyMed	https://dailymed.nlm.nih.gov/dailymed/drugInfo.cfm?setid=a3089a13-1bf8-405f-9926-fb56dff3a823	Sunburn	EFO:0003958	sunburn	Skin and connective tissue diseases
NNJVILVZKWQKPM-UHFFFAOYSA-N	LIDOCAINE	D013471	DailyMed	https://dailymed.nlm.nih.gov/dailymed/drugInfo.cfm?setid=11a8b27a-1e25-46e5-bc23-ae5c894b4da4	Sunburn	EFO:0003958	sunburn	Skin and connective tissue diseases
NNJVILVZKWQKPM-UHFFFAOYSA-N	LIDOCAINE	D013471	DailyMed	https://dailymed.nlm.nih.gov/dailymed/drugInfo.cfm?setid=0eee554f-dfe0-433a-9665-8bdb95229888	Sunburn	EFO:0003958	sunburn	Skin and connective tissue diseases
NNJVILVZKWQKPM-UHFFFAOYSA-N	LIDOCAINE	D014526	DailyMed	https://dailymed.nlm.nih.gov/dailymed/drugInfo.cfm?setid=317a8784-5fdd-429f-9b74-14d89f372a32	Urethritis	EFO:0003878	urethritis	Urogenital diseases
NNJVILVZKWQKPM-UHFFFAOYSA-N	LIDOCAINE	D002056	DailyMed	https://dailymed.nlm.nih.gov/dailymed/drugInfo.cfm?setid=60cb89f6-e326-0773-e053-2a91aa0a33dd	Burns	EFO:0009516	burn	Other
NNJVILVZKWQKPM-UHFFFAOYSA-N	LIDOCAINE	D002056	ClinicalTrials	https://clinicaltrials.gov/ct2/results?id=%22NCT02059902%22	Burns	EFO:0009516	burn	Other
NNJVILVZKWQKPM-UHFFFAOYSA-N	LIDOCAINE	D002056	DailyMed	https://dailymed.nlm.nih.gov/dailymed/drugInfo.cfm?setid=fc0dc0be-1d9b-4ff0-ab48-b0fdd7b1cfce	Burns	EFO:0009516	burn	Other
NNJVILVZKWQKPM-UHFFFAOYSA-N	LIDOCAINE	D002056	DailyMed	https://dailymed.nlm.nih.gov/dailymed/drugInfo.cfm?setid=0eee554f-dfe0-433a-9665-8bdb95229888	Burns	EFO:0009516	burn	Other
NNJVILVZKWQKPM-UHFFFAOYSA-N	LIDOCAINE	D002056	DailyMed	https://dailymed.nlm.nih.gov/dailymed/drugInfo.cfm?setid=f199f56b-d971-4cf8-834d-babb5c2ff81a	Burns	EFO:0009516	burn	Other
NNJVILVZKWQKPM-UHFFFAOYSA-N	LIDOCAINE	D002056	DailyMed	https://dailymed.nlm.nih.gov/dailymed/drugInfo.cfm?setid=a3089a13-1bf8-405f-9926-fb56dff3a823	Burns	EFO:0009516	burn	Other
NNJVILVZKWQKPM-UHFFFAOYSA-N	LIDOCAINE	D002056	DailyMed	https://dailymed.nlm.nih.gov/dailymed/drugInfo.cfm?setid=1c5eb3b3-79b3-472a-ae36-ec6a7dc72925	Burns	EFO:0009516	burn	Other
NNJVILVZKWQKPM-UHFFFAOYSA-N	LIDOCAINE	D007249	DailyMed	https://dailymed.nlm.nih.gov/dailymed/drugInfo.cfm?setid=e66da6eb-7ee8-416d-a20f-45e5c42d47d6	Inflammation	MP:0001845	inflammation	Other
NNJVILVZKWQKPM-UHFFFAOYSA-N	LIDOCAINE	D007249	DailyMed	https://dailymed.nlm.nih.gov/dailymed/drugInfo.cfm?setid=d88d5250-2fc1-46da-a312-a2542e226c5d	Inflammation	MP:0001845	inflammation	Other
NNJVILVZKWQKPM-UHFFFAOYSA-N	LIDOCAINE	D007249	ClinicalTrials	https://clinicaltrials.gov/ct2/results?id=%22NCT04148599%22	Inflammation	MP:0001845	inflammation	Other
NNJVILVZKWQKPM-UHFFFAOYSA-N	LIDOCAINE	D007299	DailyMed	https://dailymed.nlm.nih.gov/dailymed/drugInfo.cfm?setid=11a8b27a-1e25-46e5-bc23-ae5c894b4da4	Insect Bites and Stings			Other
NNJVILVZKWQKPM-UHFFFAOYSA-N	LIDOCAINE	D007299	DailyMed	https://dailymed.nlm.nih.gov/dailymed/drugInfo.cfm?setid=0eee554f-dfe0-433a-9665-8bdb95229888	Insect Bites and Stings			Other
NNJVILVZKWQKPM-UHFFFAOYSA-N	LIDOCAINE	D010146	DailyMed	https://dailymed.nlm.nih.gov/dailymed/drugInfo.cfm?setid=b3eee508-8bf3-4bd3-9a71-47ee6ea87f95	Pain	EFO:0003843	pain	Other
NNJVILVZKWQKPM-UHFFFAOYSA-N	LIDOCAINE	D010146	DailyMed	https://dailymed.nlm.nih.gov/dailymed/drugInfo.cfm?setid=a80355e6-c235-4770-a2cd-240486874eaf	Pain	EFO:0003843	pain	Other
NNJVILVZKWQKPM-UHFFFAOYSA-N	LIDOCAINE	D010146	DailyMed	https://dailymed.nlm.nih.gov/dailymed/drugInfo.cfm?setid=2a9976e3-4595-4bc5-b7f9-f4a9bd59e55d	Pain	EFO:0003843	pain	Other
NNJVILVZKWQKPM-UHFFFAOYSA-N	LIDOCAINE	D010146	DailyMed	https://dailymed.nlm.nih.gov/dailymed/drugInfo.cfm?setid=e495f18f-4c42-4126-a4c2-f5641aa163a7	Pain	EFO:0003843	pain	Other
NNJVILVZKWQKPM-UHFFFAOYSA-N	LIDOCAINE	D010146	DailyMed	https://dailymed.nlm.nih.gov/dailymed/drugInfo.cfm?setid=1972d657-2d5a-4697-bba9-80caffc2f2d7	Pain	EFO:0003843	pain	Other
NNJVILVZKWQKPM-UHFFFAOYSA-N	LIDOCAINE	D010146	DailyMed	https://dailymed.nlm.nih.gov/dailymed/drugInfo.cfm?setid=b6c88c84-cd82-4390-aea5-b04f15f57143	Pain	EFO:0003843	pain	Other
NNJVILVZKWQKPM-UHFFFAOYSA-N	LIDOCAINE	D010146	DailyMed	https://dailymed.nlm.nih.gov/dailymed/drugInfo.cfm?setid=8debb03e-a237-4e0d-be06-8ae17eaa14fa	Pain	EFO:0003843	pain	Other
NNJVILVZKWQKPM-UHFFFAOYSA-N	LIDOCAINE	D010146	DailyMed	https://dailymed.nlm.nih.gov/dailymed/drugInfo.cfm?setid=3e1cfe73-1d7f-4807-a26d-0d4c2b4894d9	Pain	EFO:0003843	pain	Other
NNJVILVZKWQKPM-UHFFFAOYSA-N	LIDOCAINE	D010146	DailyMed	https://dailymed.nlm.nih.gov/dailymed/drugInfo.cfm?setid=fd1caa1c-ae4f-488a-a624-41cecd533388	Pain	EFO:0003843	pain	Other
NNJVILVZKWQKPM-UHFFFAOYSA-N	LIDOCAINE	D010146	DailyMed	https://dailymed.nlm.nih.gov/dailymed/drugInfo.cfm?setid=5f86a348-2274-4945-8694-4c1f0050bf02	Pain	EFO:0003843	pain	Other
NNJVILVZKWQKPM-UHFFFAOYSA-N	LIDOCAINE	D010146	DailyMed	https://dailymed.nlm.nih.gov/dailymed/drugInfo.cfm?setid=9378d186-5b25-49bc-8563-a659fa1194c2	Pain	EFO:0003843	pain	Other
NNJVILVZKWQKPM-UHFFFAOYSA-N	LIDOCAINE	D010146	DailyMed	https://dailymed.nlm.nih.gov/dailymed/drugInfo.cfm?setid=9bcc1392-a679-4430-afd3-7893f3091cf7	Pain	EFO:0003843	pain	Other
NNJVILVZKWQKPM-UHFFFAOYSA-N	LIDOCAINE	D010146	DailyMed	https://dailymed.nlm.nih.gov/dailymed/drugInfo.cfm?setid=4219aa16-026a-4919-b4ac-97ff21b7a005	Pain	EFO:0003843	pain	Other
NNJVILVZKWQKPM-UHFFFAOYSA-N	LIDOCAINE	D010146	DailyMed	https://dailymed.nlm.nih.gov/dailymed/drugInfo.cfm?setid=e9fdb9c9-fd00-443d-acc4-516fa8265c00	Pain	EFO:0003843	pain	Other
NNJVILVZKWQKPM-UHFFFAOYSA-N	LIDOCAINE	D010146	DailyMed	https://dailymed.nlm.nih.gov/dailymed/drugInfo.cfm?setid=11f724d8-63cd-10d9-e054-00144ff8d46c	Pain	EFO:0003843	pain	Other
NNJVILVZKWQKPM-UHFFFAOYSA-N	LIDOCAINE	D010146	DailyMed	https://dailymed.nlm.nih.gov/dailymed/drugInfo.cfm?setid=b466c7eb-bca3-4686-ada6-325103ab06f3	Pain	EFO:0003843	pain	Other
NNJVILVZKWQKPM-UHFFFAOYSA-N	LIDOCAINE	D010146	DailyMed	https://dailymed.nlm.nih.gov/dailymed/drugInfo.cfm?setid=7bb482ba-632b-4d8f-a7d4-3fc857bdeef7	Pain	EFO:0003843	pain	Other
NNJVILVZKWQKPM-UHFFFAOYSA-N	LIDOCAINE	D010146	DailyMed	https://dailymed.nlm.nih.gov/dailymed/drugInfo.cfm?setid=625c2437-2999-4b82-8331-51cd32aa3292	Pain	EFO:0003843	pain	Other
NNJVILVZKWQKPM-UHFFFAOYSA-N	LIDOCAINE	D010146	DailyMed	https://dailymed.nlm.nih.gov/dailymed/drugInfo.cfm?setid=823c2d42-d00d-401d-4081-fc1d434455e0	Pain	EFO:0003843	pain	Other
NNJVILVZKWQKPM-UHFFFAOYSA-N	LIDOCAINE	D010146	ClinicalTrials	https://clinicaltrials.gov/ct2/results?id=%22NCT00058357%22OR%22NCT00132405%22OR%22NCT00140088%22OR%22NCT00146185%22OR%22NCT00181012%22OR%22NCT00258622%22OR%22NCT00308841%22OR%22NCT00519207%22OR%22NCT00533468%22OR%22NCT00562211%22OR%22NCT00564785%22OR%22NCT00613834%22OR%22NCT00617097%22OR%22NCT00628355%22OR%22NCT00678379%22OR%22NCT00747669%22OR%22NCT00786916%22OR%22NCT00791024%22OR%22NCT00822133%…	Pain	EFO:0003843	pain	Other
NNJVILVZKWQKPM-UHFFFAOYSA-N	LIDOCAINE	D010146	DailyMed	https://dailymed.nlm.nih.gov/dailymed/drugInfo.cfm?setid=b61c6a09-7764-4a92-93a9-a1356aeeaa9c	Pain	EFO:0003843	pain	Other
NNJVILVZKWQKPM-UHFFFAOYSA-N	LIDOCAINE	D010146	DailyMed	https://dailymed.nlm.nih.gov/dailymed/drugInfo.cfm?setid=c05f3803-92ae-42b7-8248-933bd92d6116	Pain	EFO:0003843	pain	Other
NNJVILVZKWQKPM-UHFFFAOYSA-N	LIDOCAINE	D010146	DailyMed	https://dailymed.nlm.nih.gov/dailymed/drugInfo.cfm?setid=833cd52c-6470-49c4-937f-1393971f4db9	Pain	EFO:0003843	pain	Other
NNJVILVZKWQKPM-UHFFFAOYSA-N	LIDOCAINE	D061686	DailyMed	https://dailymed.nlm.nih.gov/dailymed/drugInfo.cfm?setid=87127b90-97e3-4af7-be1a-86e51a9a1a6c	Premature Ejaculation			Other
NNJVILVZKWQKPM-UHFFFAOYSA-N	LIDOCAINE	D061686	DailyMed	https://dailymed.nlm.nih.gov/dailymed/drugInfo.cfm?setid=19f01eb1-e9f0-447b-af94-91efc6e99aa6	Premature Ejaculation			Other
NNJVILVZKWQKPM-UHFFFAOYSA-N	LIDOCAINE	D061686	DailyMed	https://dailymed.nlm.nih.gov/dailymed/drugInfo.cfm?setid=b001d60e-b8f8-54ff-e053-2a95a90a2970	Premature Ejaculation			Other
NNJVILVZKWQKPM-UHFFFAOYSA-N	LIDOCAINE	D061686	DailyMed	https://dailymed.nlm.nih.gov/dailymed/drugInfo.cfm?setid=0548403e-f081-4702-8f44-a3844e3b46cf	Premature Ejaculation			Other
NOOLISFMXDJSKH-UHFFFAOYSA-N	MENTHOL	D011537	DailyMed	https://dailymed.nlm.nih.gov/dailymed/drugInfo.cfm?setid=67c7c647-a3a8-2d4d-e053-2a91aa0aea94	Pruritus	HP:0000989	Pruritus	Dermatologic diseases
NOOLISFMXDJSKH-UHFFFAOYSA-N	MENTHOL	D011537	DailyMed	https://dailymed.nlm.nih.gov/dailymed/drugInfo.cfm?setid=81b70fd5-2fc0-4962-b9a0-ff0c961dd9e3	Pruritus	HP:0000989	Pruritus	Dermatologic diseases
NOOLISFMXDJSKH-UHFFFAOYSA-N	MENTHOL	D011537	DailyMed	https://dailymed.nlm.nih.gov/dailymed/drugInfo.cfm?setid=b1200a6a-254b-4032-89cd-025f91fcc754	Pruritus	HP:0000989	Pruritus	Dermatologic diseases
NOOLISFMXDJSKH-UHFFFAOYSA-N	MENTHOL	D011537	DailyMed	https://dailymed.nlm.nih.gov/dailymed/drugInfo.cfm?setid=ff9539ed-d9ae-401d-adbc-df8f1d751431	Pruritus	HP:0000989	Pruritus	Dermatologic diseases
NOOLISFMXDJSKH-UHFFFAOYSA-N	MENTHOL	D011537	DailyMed	https://dailymed.nlm.nih.gov/dailymed/drugInfo.cfm?setid=7db6aa01-3d47-4aeb-bb09-3e8e81f58ff6	Pruritus	HP:0000989	Pruritus	Dermatologic diseases
NOOLISFMXDJSKH-UHFFFAOYSA-N	MENTHOL	D011537	DailyMed	https://dailymed.nlm.nih.gov/dailymed/drugInfo.cfm?setid=09fd53f4-bc5b-4b0b-a838-cb6d56effc71	Pruritus	HP:0000989	Pruritus	Dermatologic diseases
NOOLISFMXDJSKH-UHFFFAOYSA-N	MENTHOL	D011537	DailyMed	https://dailymed.nlm.nih.gov/dailymed/drugInfo.cfm?setid=9ca985c6-5017-0558-e053-2995a90a8202	Pruritus	HP:0000989	Pruritus	Dermatologic diseases
NOOLISFMXDJSKH-UHFFFAOYSA-N	MENTHOL	D011537	DailyMed	https://dailymed.nlm.nih.gov/dailymed/drugInfo.cfm?setid=2dd63063-45c1-4029-99ac-0962a27a5ddc	Pruritus	HP:0000989	Pruritus	Dermatologic diseases
NOOLISFMXDJSKH-UHFFFAOYSA-N	MENTHOL	D011537	DailyMed	https://dailymed.nlm.nih.gov/dailymed/drugInfo.cfm?setid=dd46770d-b1e3-4488-b31c-c2e1a461936e	Pruritus	HP:0000989	Pruritus	Dermatologic diseases
NOOLISFMXDJSKH-UHFFFAOYSA-N	MENTHOL	D011537	DailyMed	https://dailymed.nlm.nih.gov/dailymed/drugInfo.cfm?setid=6dd75810-da93-28aa-e053-2a91aa0a0dab	Pruritus	HP:0000989	Pruritus	Dermatologic diseases
NOOLISFMXDJSKH-UHFFFAOYSA-N	MENTHOL	D011537	DailyMed	https://dailymed.nlm.nih.gov/dailymed/drugInfo.cfm?setid=ec277a67-ac3d-4cc0-8d97-d87631aca19d	Pruritus	HP:0000989	Pruritus	Dermatologic diseases
NOOLISFMXDJSKH-UHFFFAOYSA-N	MENTHOL	D011537	DailyMed	https://dailymed.nlm.nih.gov/dailymed/drugInfo.cfm?setid=c85f0438-d084-c80d-e053-2995a90a63b6	Pruritus	HP:0000989	Pruritus	Dermatologic diseases
NOOLISFMXDJSKH-UHFFFAOYSA-N	MENTHOL	D006484	DailyMed	https://dailymed.nlm.nih.gov/dailymed/drugInfo.cfm?setid=67c7c647-a3a8-2d4d-e053-2a91aa0aea94	Hemorrhoids	EFO:0009552	hemorrhoid	Digestive system diseases
NOOLISFMXDJSKH-UHFFFAOYSA-N	MENTHOL	D003139	DailyMed	https://dailymed.nlm.nih.gov/dailymed/drugInfo.cfm?setid=cbdbbc12-431f-4790-a1ce-d07fa7b16252	Common Cold	EFO:0007214	common cold	Infections
NOOLISFMXDJSKH-UHFFFAOYSA-N	MENTHOL	D003139	ClinicalTrials	https://clinicaltrials.gov/ct2/results?id=%22NCT00299559%22	Common Cold	EFO:0007214	common cold	Infections
NOOLISFMXDJSKH-UHFFFAOYSA-N	MENTHOL	D003139	DailyMed	https://dailymed.nlm.nih.gov/dailymed/drugInfo.cfm?setid=63af0769-697f-15b2-e053-2991aa0a6f62	Common Cold	EFO:0007214	common cold	Infections
NOOLISFMXDJSKH-UHFFFAOYSA-N	MENTHOL	D003139	DailyMed	https://dailymed.nlm.nih.gov/dailymed/drugInfo.cfm?setid=c4d08cc6-e424-40ae-9c9b-5d5b1619377a	Common Cold	EFO:0007214	common cold	Infections
NOOLISFMXDJSKH-UHFFFAOYSA-N	MENTHOL	D003139	DailyMed	https://dailymed.nlm.nih.gov/dailymed/drugInfo.cfm?setid=0d6b4443-16a1-4851-bb03-d7407167551d	Common Cold	EFO:0007214	common cold	Infections
NOOLISFMXDJSKH-UHFFFAOYSA-N	MENTHOL	D003139	DailyMed	https://dailymed.nlm.nih.gov/dailymed/drugInfo.cfm?setid=b27e7413-5009-42ec-9175-33015046413a	Common Cold	EFO:0007214	common cold	Infections
NOOLISFMXDJSKH-UHFFFAOYSA-N	MENTHOL	D003139	DailyMed	https://dailymed.nlm.nih.gov/dailymed/drugInfo.cfm?setid=ba0ef46a-c066-47f8-a9d5-d7192adc6c6a	Common Cold	EFO:0007214	common cold	Infections
NOOLISFMXDJSKH-UHFFFAOYSA-N	MENTHOL	D003139	DailyMed	https://dailymed.nlm.nih.gov/dailymed/drugInfo.cfm?setid=5f80af07-ea8c-496f-ae5d-179c01e50c63	Common Cold	EFO:0007214	common cold	Infections
NOOLISFMXDJSKH-UHFFFAOYSA-N	MENTHOL	D003139	DailyMed	https://dailymed.nlm.nih.gov/dailymed/drugInfo.cfm?setid=4cd2f751-e072-4f4e-b059-ed1dfcc60c6b	Common Cold	EFO:0007214	common cold	Infections
NOOLISFMXDJSKH-UHFFFAOYSA-N	MENTHOL	D003139	DailyMed	https://dailymed.nlm.nih.gov/dailymed/drugInfo.cfm?setid=39573c12-c131-10cb-e054-00144ff88e88	Common Cold	EFO:0007214	common cold	Infections
NOOLISFMXDJSKH-UHFFFAOYSA-N	MENTHOL	D003139	DailyMed	https://dailymed.nlm.nih.gov/dailymed/drugInfo.cfm?setid=371ce5b3-137c-4287-bc2c-6114ed99a69c	Common Cold	EFO:0007214	common cold	Infections
NOOLISFMXDJSKH-UHFFFAOYSA-N	MENTHOL	D003139	DailyMed	https://dailymed.nlm.nih.gov/dailymed/drugInfo.cfm?setid=e7c84421-21e0-4620-b298-695723fc9d66	Common Cold	EFO:0007214	common cold	Infections
NOOLISFMXDJSKH-UHFFFAOYSA-N	MENTHOL	D003139	DailyMed	https://dailymed.nlm.nih.gov/dailymed/drugInfo.cfm?setid=39411a2a-7244-4dce-b576-6b20dbe347f5	Common Cold	EFO:0007214	common cold	Infections
NOOLISFMXDJSKH-UHFFFAOYSA-N	MENTHOL	D003139	DailyMed	https://dailymed.nlm.nih.gov/dailymed/drugInfo.cfm?setid=91ac7990-bac1-4ed6-bfa0-ae6cba88dc4e	Common Cold	EFO:0007214	common cold	Infections
NOOLISFMXDJSKH-UHFFFAOYSA-N	MENTHOL	D003139	DailyMed	https://dailymed.nlm.nih.gov/dailymed/drugInfo.cfm?setid=a7a87316-62ed-48f3-8e55-e5abb6e4264d	Common Cold	EFO:0007214	common cold	Infections
NOOLISFMXDJSKH-UHFFFAOYSA-N	MENTHOL	D003139	DailyMed	https://dailymed.nlm.nih.gov/dailymed/drugInfo.cfm?setid=5816379f-f90c-429f-b00a-dfe5aaca253e	Common Cold	EFO:0007214	common cold	Infections
NOOLISFMXDJSKH-UHFFFAOYSA-N	MENTHOL	D003139	DailyMed	https://dailymed.nlm.nih.gov/dailymed/drugInfo.cfm?setid=8f5dfbfe-142a-4e56-8136-75aec9aa5343	Common Cold	EFO:0007214	common cold	Infections
NOOLISFMXDJSKH-UHFFFAOYSA-N	MENTHOL	D003139	DailyMed	https://dailymed.nlm.nih.gov/dailymed/drugInfo.cfm?setid=451dfafc-15ea-0ce8-e054-00144ff88e88	Common Cold	EFO:0007214	common cold	Infections
NOOLISFMXDJSKH-UHFFFAOYSA-N	MENTHOL	D003139	DailyMed	https://dailymed.nlm.nih.gov/dailymed/drugInfo.cfm?setid=97b1fba8-6d9b-486c-9c77-27fa11308f97	Common Cold	EFO:0007214	common cold	Infections
NOOLISFMXDJSKH-UHFFFAOYSA-N	MENTHOL	D006560	DailyMed	https://dailymed.nlm.nih.gov/dailymed/drugInfo.cfm?setid=dd46770d-b1e3-4488-b31c-c2e1a461936e	Herpes Labialis	EFO:1001347	Herpes Labialis	Infections
NOOLISFMXDJSKH-UHFFFAOYSA-N	MENTHOL	D006560	DailyMed	https://dailymed.nlm.nih.gov/dailymed/drugInfo.cfm?setid=b1200a6a-254b-4032-89cd-025f91fcc754	Herpes Labialis	EFO:1001347	Herpes Labialis	Infections
NOOLISFMXDJSKH-UHFFFAOYSA-N	MENTHOL	D006560	DailyMed	https://dailymed.nlm.nih.gov/dailymed/drugInfo.cfm?setid=68b9836e-85f7-4f1f-8312-d15f991c20e6	Herpes Labialis	EFO:1001347	Herpes Labialis	Infections
NOOLISFMXDJSKH-UHFFFAOYSA-N	MENTHOL	D018771	DailyMed	https://dailymed.nlm.nih.gov/dailymed/drugInfo.cfm?setid=538d1229-f28a-4023-9019-0675315d178c	Arthralgia	HP:0002829	Arthralgia	Musculoskeletal diseases
NOOLISFMXDJSKH-UHFFFAOYSA-N	MENTHOL	D001168	DailyMed	https://dailymed.nlm.nih.gov/dailymed/drugInfo.cfm?setid=d79bc8de-9efb-4996-a55c-accda0f8edb2	Arthritis	EFO:0005856	arthritis	Musculoskeletal diseases
NOOLISFMXDJSKH-UHFFFAOYSA-N	MENTHOL	D001168	DailyMed	https://dailymed.nlm.nih.gov/dailymed/drugInfo.cfm?setid=1944f4f0-1ff0-4421-8a54-7fd280588d2a	Arthritis	EFO:0005856	arthritis	Musculoskeletal diseases
NOOLISFMXDJSKH-UHFFFAOYSA-N	MENTHOL	D001168	DailyMed	https://dailymed.nlm.nih.gov/dailymed/drugInfo.cfm?setid=5dd4fefc-b70a-4850-819c-1cca6f28aa97	Arthritis	EFO:0005856	arthritis	Musculoskeletal diseases
NOOLISFMXDJSKH-UHFFFAOYSA-N	MENTHOL	D001168	DailyMed	https://dailymed.nlm.nih.gov/dailymed/drugInfo.cfm?setid=10db86a5-b1d4-4f5f-877b-62f7dbca4ec0	Arthritis	EFO:0005856	arthritis	Musculoskeletal diseases
NOOLISFMXDJSKH-UHFFFAOYSA-N	MENTHOL	D001168	DailyMed	https://dailymed.nlm.nih.gov/dailymed/drugInfo.cfm?setid=2db23534-31bb-4897-b105-95039166f5a7	Arthritis	EFO:0005856	arthritis	Musculoskeletal diseases
NOOLISFMXDJSKH-UHFFFAOYSA-N	MENTHOL	D001168	DailyMed	https://dailymed.nlm.nih.gov/dailymed/drugInfo.cfm?setid=d9475b6c-edd1-4ea7-a22c-243e63c4d0f7	Arthritis	EFO:0005856	arthritis	Musculoskeletal diseases
NOOLISFMXDJSKH-UHFFFAOYSA-N	MENTHOL	D001168	DailyMed	https://dailymed.nlm.nih.gov/dailymed/drugInfo.cfm?setid=6396e4b6-2130-433b-bdb3-97c76dbe685c	Arthritis	EFO:0005856	arthritis	Musculoskeletal diseases
NOOLISFMXDJSKH-UHFFFAOYSA-N	MENTHOL	D001168	DailyMed	https://dailymed.nlm.nih.gov/dailymed/drugInfo.cfm?setid=455353d1-74dc-4b54-9da8-9ab5b81d14be	Arthritis	EFO:0005856	arthritis	Musculoskeletal diseases
NOOLISFMXDJSKH-UHFFFAOYSA-N	MENTHOL	D001168	DailyMed	https://dailymed.nlm.nih.gov/dailymed/drugInfo.cfm?setid=95910cee-0a43-4ac9-aeb9-6a659757b3ba	Arthritis	EFO:0005856	arthritis	Musculoskeletal diseases
NOOLISFMXDJSKH-UHFFFAOYSA-N	MENTHOL	D001168	DailyMed	https://dailymed.nlm.nih.gov/dailymed/drugInfo.cfm?setid=2a497698-9a99-404c-aac8-cf48ffc43eb3	Arthritis	EFO:0005856	arthritis	Musculoskeletal diseases
NOOLISFMXDJSKH-UHFFFAOYSA-N	MENTHOL	D001168	DailyMed	https://dailymed.nlm.nih.gov/dailymed/drugInfo.cfm?setid=1ee482e2-155b-4f82-ab90-0457911806a8	Arthritis	EFO:0005856	arthritis	Musculoskeletal diseases
NOOLISFMXDJSKH-UHFFFAOYSA-N	MENTHOL	D001168	DailyMed	https://dailymed.nlm.nih.gov/dailymed/drugInfo.cfm?setid=b8f35f14-ce00-45f7-e053-2995a90a4c6d	Arthritis	EFO:0005856	arthritis	Musculoskeletal diseases
NOOLISFMXDJSKH-UHFFFAOYSA-N	MENTHOL	D001168	DailyMed	https://dailymed.nlm.nih.gov/dailymed/drugInfo.cfm?setid=a99483b5-b0f6-4715-8e12-45043529a116	Arthritis	EFO:0005856	arthritis	Musculoskeletal diseases
NOOLISFMXDJSKH-UHFFFAOYSA-N	MENTHOL	D001168	DailyMed	https://dailymed.nlm.nih.gov/dailymed/drugInfo.cfm?setid=7b30076a-0af6-2f74-e053-2a91aa0ae08d	Arthritis	EFO:0005856	arthritis	Musculoskeletal diseases
NOOLISFMXDJSKH-UHFFFAOYSA-N	MENTHOL	D001168	DailyMed	https://dailymed.nlm.nih.gov/dailymed/drugInfo.cfm?setid=ba11070e-1a36-4d5d-9e48-c37b4e90c037	Arthritis	EFO:0005856	arthritis	Musculoskeletal diseases
NOOLISFMXDJSKH-UHFFFAOYSA-N	MENTHOL	D001168	DailyMed	https://dailymed.nlm.nih.gov/dailymed/drugInfo.cfm?setid=6fc4d1f4-1a26-45ae-8f8e-0a81b8344ce4	Arthritis	EFO:0005856	arthritis	Musculoskeletal diseases
NOOLISFMXDJSKH-UHFFFAOYSA-N	MENTHOL	D001168	DailyMed	https://dailymed.nlm.nih.gov/dailymed/drugInfo.cfm?setid=aed1e7c1-6197-4152-ae5e-06cf2ec3020f	Arthritis	EFO:0005856	arthritis	Musculoskeletal diseases
NOOLISFMXDJSKH-UHFFFAOYSA-N	MENTHOL	D001168	DailyMed	https://dailymed.nlm.nih.gov/dailymed/drugInfo.cfm?setid=a1eced33-f9ee-4757-ab94-75f238f9b2a9	Arthritis	EFO:0005856	arthritis	Musculoskeletal diseases
NOOLISFMXDJSKH-UHFFFAOYSA-N	MENTHOL	D001168	DailyMed	https://dailymed.nlm.nih.gov/dailymed/drugInfo.cfm?setid=7c503e3e-1987-4027-8a43-12acf2cb548a	Arthritis	EFO:0005856	arthritis	Musculoskeletal diseases
NOOLISFMXDJSKH-UHFFFAOYSA-N	MENTHOL	D001168	DailyMed	https://dailymed.nlm.nih.gov/dailymed/drugInfo.cfm?setid=9777bbcb-7ad0-4cf6-9864-026ea343b125	Arthritis	EFO:0005856	arthritis	Musculoskeletal diseases
NOOLISFMXDJSKH-UHFFFAOYSA-N	MENTHOL	D001168	DailyMed	https://dailymed.nlm.nih.gov/dailymed/drugInfo.cfm?setid=c7444b9e-3020-4049-e053-2995a90a319d	Arthritis	EFO:0005856	arthritis	Musculoskeletal diseases
NOOLISFMXDJSKH-UHFFFAOYSA-N	MENTHOL	D001168	DailyMed	https://dailymed.nlm.nih.gov/dailymed/drugInfo.cfm?setid=1bfd1468-9139-43b1-9709-d47b63d17cfb	Arthritis	EFO:0005856	arthritis	Musculoskeletal diseases
NOOLISFMXDJSKH-UHFFFAOYSA-N	MENTHOL	D001168	DailyMed	https://dailymed.nlm.nih.gov/dailymed/drugInfo.cfm?setid=5a9109e6-1ebb-4891-934f-e4008cd2f636	Arthritis	EFO:0005856	arthritis	Musculoskeletal diseases
NOOLISFMXDJSKH-UHFFFAOYSA-N	MENTHOL	D002062	DailyMed	https://dailymed.nlm.nih.gov/dailymed/drugInfo.cfm?setid=2db23534-31bb-4897-b105-95039166f5a7	Bursitis	MONDO:0002471	bursitis	Musculoskeletal diseases
NOOLISFMXDJSKH-UHFFFAOYSA-N	MENTHOL	D002062	DailyMed	https://dailymed.nlm.nih.gov/dailymed/drugInfo.cfm?setid=2a497698-9a99-404c-aac8-cf48ffc43eb3	Bursitis	MONDO:0002471	bursitis	Musculoskeletal diseases
NOOLISFMXDJSKH-UHFFFAOYSA-N	MENTHOL	D002062	DailyMed	https://dailymed.nlm.nih.gov/dailymed/drugInfo.cfm?setid=b14af4aa-37ba-43b1-a7b9-e935ddef1150	Bursitis	MONDO:0002471	bursitis	Musculoskeletal diseases
NOOLISFMXDJSKH-UHFFFAOYSA-N	MENTHOL	D002062	DailyMed	https://dailymed.nlm.nih.gov/dailymed/drugInfo.cfm?setid=2db23534-31bb-4897-b105-95039166f5a7	Bursitis	EFO:1000941	frozen shoulder	Musculoskeletal diseases
NOOLISFMXDJSKH-UHFFFAOYSA-N	MENTHOL	D002062	DailyMed	https://dailymed.nlm.nih.gov/dailymed/drugInfo.cfm?setid=2a497698-9a99-404c-aac8-cf48ffc43eb3	Bursitis	EFO:1000941	frozen shoulder	Musculoskeletal diseases
NOOLISFMXDJSKH-UHFFFAOYSA-N	MENTHOL	D002062	DailyMed	https://dailymed.nlm.nih.gov/dailymed/drugInfo.cfm?setid=b14af4aa-37ba-43b1-a7b9-e935ddef1150	Bursitis	EFO:1000941	frozen shoulder	Musculoskeletal diseases
NOOLISFMXDJSKH-UHFFFAOYSA-N	MENTHOL	D063806	DailyMed	https://dailymed.nlm.nih.gov/dailymed/drugInfo.cfm?setid=aed1e7c1-6197-4152-ae5e-06cf2ec3020f	Myalgia	HP:0003326	Myalgia	Musculoskeletal diseases
NOOLISFMXDJSKH-UHFFFAOYSA-N	MENTHOL	D063806	DailyMed	https://dailymed.nlm.nih.gov/dailymed/drugInfo.cfm?setid=538d1229-f28a-4023-9019-0675315d178c	Myalgia	HP:0003326	Myalgia	Musculoskeletal diseases
NOOLISFMXDJSKH-UHFFFAOYSA-N	MENTHOL	D063806	DailyMed	https://dailymed.nlm.nih.gov/dailymed/drugInfo.cfm?setid=ba11070e-1a36-4d5d-9e48-c37b4e90c037	Myalgia	HP:0003326	Myalgia	Musculoskeletal diseases
NOOLISFMXDJSKH-UHFFFAOYSA-N	MENTHOL	D063806	DailyMed	https://dailymed.nlm.nih.gov/dailymed/drugInfo.cfm?setid=a1eced33-f9ee-4757-ab94-75f238f9b2a9	Myalgia	HP:0003326	Myalgia	Musculoskeletal diseases
NOOLISFMXDJSKH-UHFFFAOYSA-N	MENTHOL	D063806	DailyMed	https://dailymed.nlm.nih.gov/dailymed/drugInfo.cfm?setid=2db23534-31bb-4897-b105-95039166f5a7	Myalgia	HP:0003326	Myalgia	Musculoskeletal diseases
NOOLISFMXDJSKH-UHFFFAOYSA-N	MENTHOL	D063806	DailyMed	https://dailymed.nlm.nih.gov/dailymed/drugInfo.cfm?setid=95910cee-0a43-4ac9-aeb9-6a659757b3ba	Myalgia	HP:0003326	Myalgia	Musculoskeletal diseases
NOOLISFMXDJSKH-UHFFFAOYSA-N	MENTHOL	D010003	DailyMed	https://dailymed.nlm.nih.gov/dailymed/drugInfo.cfm?setid=11f724d8-63cd-10d9-e054-00144ff8d46c	Osteoarthritis	MONDO:0005178	osteoarthritis	Musculoskeletal diseases
NOOLISFMXDJSKH-UHFFFAOYSA-N	MENTHOL	D013180	DailyMed	https://dailymed.nlm.nih.gov/dailymed/drugInfo.cfm?setid=d79bc8de-9efb-4996-a55c-accda0f8edb2	Sprains and Strains	EFO:0009582	sprain	Musculoskeletal diseases
NOOLISFMXDJSKH-UHFFFAOYSA-N	MENTHOL	D013180	DailyMed	https://dailymed.nlm.nih.gov/dailymed/drugInfo.cfm?setid=5a9109e6-1ebb-4891-934f-e4008cd2f636	Sprains and Strains	EFO:0009582	sprain	Musculoskeletal diseases
NOOLISFMXDJSKH-UHFFFAOYSA-N	MENTHOL	D013180	DailyMed	https://dailymed.nlm.nih.gov/dailymed/drugInfo.cfm?setid=6f0725f2-833f-f3a0-e053-2a91aa0a3911	Sprains and Strains	EFO:0009582	sprain	Musculoskeletal diseases
NOOLISFMXDJSKH-UHFFFAOYSA-N	MENTHOL	D013180	DailyMed	https://dailymed.nlm.nih.gov/dailymed/drugInfo.cfm?setid=bced20cf-23bb-433a-89a4-0e59638d80ab	Sprains and Strains	EFO:0009582	sprain	Musculoskeletal diseases
NOOLISFMXDJSKH-UHFFFAOYSA-N	MENTHOL	D013180	DailyMed	https://dailymed.nlm.nih.gov/dailymed/drugInfo.cfm?setid=7b30076a-0af6-2f74-e053-2a91aa0ae08d	Sprains and Strains	EFO:0009582	sprain	Musculoskeletal diseases
NOOLISFMXDJSKH-UHFFFAOYSA-N	MENTHOL	D013180	DailyMed	https://dailymed.nlm.nih.gov/dailymed/drugInfo.cfm?setid=10db86a5-b1d4-4f5f-877b-62f7dbca4ec0	Sprains and Strains	EFO:0009582	sprain	Musculoskeletal diseases
NOOLISFMXDJSKH-UHFFFAOYSA-N	MENTHOL	D013180	DailyMed	https://dailymed.nlm.nih.gov/dailymed/drugInfo.cfm?setid=b8f35f14-ce00-45f7-e053-2995a90a4c6d	Sprains and Strains	EFO:0009582	sprain	Musculoskeletal diseases
NOOLISFMXDJSKH-UHFFFAOYSA-N	MENTHOL	D013180	DailyMed	https://dailymed.nlm.nih.gov/dailymed/drugInfo.cfm?setid=6fc4d1f4-1a26-45ae-8f8e-0a81b8344ce4	Sprains and Strains	EFO:0009582	sprain	Musculoskeletal diseases
NOOLISFMXDJSKH-UHFFFAOYSA-N	MENTHOL	D013180	DailyMed	https://dailymed.nlm.nih.gov/dailymed/drugInfo.cfm?setid=1bfd1468-9139-43b1-9709-d47b63d17cfb	Sprains and Strains	EFO:0009582	sprain	Musculoskeletal diseases
NOOLISFMXDJSKH-UHFFFAOYSA-N	MENTHOL	D013180	DailyMed	https://dailymed.nlm.nih.gov/dailymed/drugInfo.cfm?setid=1944f4f0-1ff0-4421-8a54-7fd280588d2a	Sprains and Strains	EFO:0009582	sprain	Musculoskeletal diseases
NOOLISFMXDJSKH-UHFFFAOYSA-N	MENTHOL	D013180	DailyMed	https://dailymed.nlm.nih.gov/dailymed/drugInfo.cfm?setid=1ee482e2-155b-4f82-ab90-0457911806a8	Sprains and Strains	EFO:0009582	sprain	Musculoskeletal diseases
NOOLISFMXDJSKH-UHFFFAOYSA-N	MENTHOL	D013180	DailyMed	https://dailymed.nlm.nih.gov/dailymed/drugInfo.cfm?setid=5dd4fefc-b70a-4850-819c-1cca6f28aa97	Sprains and Strains	EFO:0009582	sprain	Musculoskeletal diseases
NOOLISFMXDJSKH-UHFFFAOYSA-N	MENTHOL	D013180	DailyMed	https://dailymed.nlm.nih.gov/dailymed/drugInfo.cfm?setid=6396e4b6-2130-433b-bdb3-97c76dbe685c	Sprains and Strains	EFO:0009582	sprain	Musculoskeletal diseases
NOOLISFMXDJSKH-UHFFFAOYSA-N	MENTHOL	D013180	DailyMed	https://dailymed.nlm.nih.gov/dailymed/drugInfo.cfm?setid=d9475b6c-edd1-4ea7-a22c-243e63c4d0f7	Sprains and Strains	EFO:0009582	sprain	Musculoskeletal diseases
NOOLISFMXDJSKH-UHFFFAOYSA-N	MENTHOL	D013180	DailyMed	https://dailymed.nlm.nih.gov/dailymed/drugInfo.cfm?setid=cbeaddd7-6371-4b50-a940-7648edfacd34	Sprains and Strains	EFO:0009582	sprain	Musculoskeletal diseases
NOOLISFMXDJSKH-UHFFFAOYSA-N	MENTHOL	D013180	DailyMed	https://dailymed.nlm.nih.gov/dailymed/drugInfo.cfm?setid=9777bbcb-7ad0-4cf6-9864-026ea343b125	Sprains and Strains	EFO:0009582	sprain	Musculoskeletal diseases
NOOLISFMXDJSKH-UHFFFAOYSA-N	MENTHOL	D013180	DailyMed	https://dailymed.nlm.nih.gov/dailymed/drugInfo.cfm?setid=455353d1-74dc-4b54-9da8-9ab5b81d14be	Sprains and Strains	EFO:0009582	sprain	Musculoskeletal diseases
NOOLISFMXDJSKH-UHFFFAOYSA-N	MENTHOL	D013180	DailyMed	https://dailymed.nlm.nih.gov/dailymed/drugInfo.cfm?setid=7c503e3e-1987-4027-8a43-12acf2cb548a	Sprains and Strains	EFO:0009582	sprain	Musculoskeletal diseases
NOOLISFMXDJSKH-UHFFFAOYSA-N	MENTHOL	D052256	DailyMed	https://dailymed.nlm.nih.gov/dailymed/drugInfo.cfm?setid=2db23534-31bb-4897-b105-95039166f5a7	Tendinopathy	MONDO:0004857	tendinitis	Musculoskeletal diseases
NOOLISFMXDJSKH-UHFFFAOYSA-N	MENTHOL	D052256	DailyMed	https://dailymed.nlm.nih.gov/dailymed/drugInfo.cfm?setid=2a497698-9a99-404c-aac8-cf48ffc43eb3	Tendinopathy	MONDO:0004857	tendinitis	Musculoskeletal diseases
NOOLISFMXDJSKH-UHFFFAOYSA-N	MENTHOL	D052256	DailyMed	https://dailymed.nlm.nih.gov/dailymed/drugInfo.cfm?setid=2db23534-31bb-4897-b105-95039166f5a7	Tendinopathy	EFO:1001434	Tendinopathy	Musculoskeletal diseases
NOOLISFMXDJSKH-UHFFFAOYSA-N	MENTHOL	D052256	DailyMed	https://dailymed.nlm.nih.gov/dailymed/drugInfo.cfm?setid=2a497698-9a99-404c-aac8-cf48ffc43eb3	Tendinopathy	EFO:1001434	Tendinopathy	Musculoskeletal diseases
NOOLISFMXDJSKH-UHFFFAOYSA-N	MENTHOL	D009120	DailyMed	https://dailymed.nlm.nih.gov/dailymed/drugInfo.cfm?setid=2db23534-31bb-4897-b105-95039166f5a7	Muscle Cramp	EFO:0009846	muscle cramp	Nervous system diseases
NOOLISFMXDJSKH-UHFFFAOYSA-N	MENTHOL	D009120	DailyMed	https://dailymed.nlm.nih.gov/dailymed/drugInfo.cfm?setid=6396e4b6-2130-433b-bdb3-97c76dbe685c	Muscle Cramp	EFO:0009846	muscle cramp	Nervous system diseases
NOOLISFMXDJSKH-UHFFFAOYSA-N	MENTHOL	D009120	DailyMed	https://dailymed.nlm.nih.gov/dailymed/drugInfo.cfm?setid=2db23534-31bb-4897-b105-95039166f5a7	Muscle Cramp	HP:0003394	Muscle spasm	Nervous system diseases
NOOLISFMXDJSKH-UHFFFAOYSA-N	MENTHOL	D009120	DailyMed	https://dailymed.nlm.nih.gov/dailymed/drugInfo.cfm?setid=6396e4b6-2130-433b-bdb3-97c76dbe685c	Muscle Cramp	HP:0003394	Muscle spasm	Nervous system diseases
NOOLISFMXDJSKH-UHFFFAOYSA-N	MENTHOL	D019226	DailyMed	https://dailymed.nlm.nih.gov/dailymed/drugInfo.cfm?setid=0d6b4443-16a1-4851-bb03-d7407167551d	Oral Ulcer	HP:0000155	Oral ulcer	Oral diseases
NOOLISFMXDJSKH-UHFFFAOYSA-N	MENTHOL	D019226	DailyMed	https://dailymed.nlm.nih.gov/dailymed/drugInfo.cfm?setid=ba0ef46a-c066-47f8-a9d5-d7192adc6c6a	Oral Ulcer	HP:0000155	Oral ulcer	Oral diseases
NOOLISFMXDJSKH-UHFFFAOYSA-N	MENTHOL	D019226	DailyMed	https://dailymed.nlm.nih.gov/dailymed/drugInfo.cfm?setid=62489a68-79e1-1d96-e053-2a91aa0a0112	Oral Ulcer	HP:0000155	Oral ulcer	Oral diseases
NOOLISFMXDJSKH-UHFFFAOYSA-N	MENTHOL	D001416	DailyMed	https://dailymed.nlm.nih.gov/dailymed/drugInfo.cfm?setid=1551cb29-c276-4d8b-bb38-706ebc174419	Back Pain	HP:0003418	Back pain	Pathological conditions
NOOLISFMXDJSKH-UHFFFAOYSA-N	MENTHOL	D001416	DailyMed	https://dailymed.nlm.nih.gov/dailymed/drugInfo.cfm?setid=10db86a5-b1d4-4f5f-877b-62f7dbca4ec0	Back Pain	HP:0003418	Back pain	Pathological conditions
NOOLISFMXDJSKH-UHFFFAOYSA-N	MENTHOL	D001416	DailyMed	https://dailymed.nlm.nih.gov/dailymed/drugInfo.cfm?setid=5578e67a-f0f5-4204-8455-70592c2f4dfa	Back Pain	HP:0003418	Back pain	Pathological conditions
NOOLISFMXDJSKH-UHFFFAOYSA-N	MENTHOL	D001416	DailyMed	https://dailymed.nlm.nih.gov/dailymed/drugInfo.cfm?setid=8459a675-dc5c-4fe1-a54c-37ad0db43a49	Back Pain	HP:0003418	Back pain	Pathological conditions
NOOLISFMXDJSKH-UHFFFAOYSA-N	MENTHOL	D001416	DailyMed	https://dailymed.nlm.nih.gov/dailymed/drugInfo.cfm?setid=c7444b9e-3020-4049-e053-2995a90a319d	Back Pain	HP:0003418	Back pain	Pathological conditions
NOOLISFMXDJSKH-UHFFFAOYSA-N	MENTHOL	D001416	DailyMed	https://dailymed.nlm.nih.gov/dailymed/drugInfo.cfm?setid=10d1bcb7-c300-1145-e054-00144ff88e88	Back Pain	HP:0003418	Back pain	Pathological conditions
NOOLISFMXDJSKH-UHFFFAOYSA-N	MENTHOL	D001416	DailyMed	https://dailymed.nlm.nih.gov/dailymed/drugInfo.cfm?setid=11f724d8-63cd-10d9-e054-00144ff8d46c	Back Pain	HP:0003418	Back pain	Pathological conditions
NOOLISFMXDJSKH-UHFFFAOYSA-N	MENTHOL	D001416	DailyMed	https://dailymed.nlm.nih.gov/dailymed/drugInfo.cfm?setid=3d3e2f05-4483-40ef-bbf0-d6cf3b1f3c37	Back Pain	HP:0003418	Back pain	Pathological conditions
NOOLISFMXDJSKH-UHFFFAOYSA-N	MENTHOL	D001416	DailyMed	https://dailymed.nlm.nih.gov/dailymed/drugInfo.cfm?setid=5a4eeb3f-ab3d-477c-86d6-f933affb20b4	Back Pain	HP:0003418	Back pain	Pathological conditions
NOOLISFMXDJSKH-UHFFFAOYSA-N	MENTHOL	D001416	DailyMed	https://dailymed.nlm.nih.gov/dailymed/drugInfo.cfm?setid=a1eced33-f9ee-4757-ab94-75f238f9b2a9	Back Pain	HP:0003418	Back pain	Pathological conditions
NOOLISFMXDJSKH-UHFFFAOYSA-N	MENTHOL	D001416	DailyMed	https://dailymed.nlm.nih.gov/dailymed/drugInfo.cfm?setid=5dd4fefc-b70a-4850-819c-1cca6f28aa97	Back Pain	HP:0003418	Back pain	Pathological conditions
NOOLISFMXDJSKH-UHFFFAOYSA-N	MENTHOL	D001416	DailyMed	https://dailymed.nlm.nih.gov/dailymed/drugInfo.cfm?setid=a8d70a88-4ad9-4be3-9f4d-3771a28a1450	Back Pain	HP:0003418	Back pain	Pathological conditions
NOOLISFMXDJSKH-UHFFFAOYSA-N	MENTHOL	D001416	DailyMed	https://dailymed.nlm.nih.gov/dailymed/drugInfo.cfm?setid=07eaac2c-60ad-578b-e054-00144ff8d46c	Back Pain	HP:0003418	Back pain	Pathological conditions
NOOLISFMXDJSKH-UHFFFAOYSA-N	MENTHOL	D001416	DailyMed	https://dailymed.nlm.nih.gov/dailymed/drugInfo.cfm?setid=3ad3724b-898d-43cf-bc45-72795eb20b0a	Back Pain	HP:0003418	Back pain	Pathological conditions
NOOLISFMXDJSKH-UHFFFAOYSA-N	MENTHOL	D001416	DailyMed	https://dailymed.nlm.nih.gov/dailymed/drugInfo.cfm?setid=455353d1-74dc-4b54-9da8-9ab5b81d14be	Back Pain	HP:0003418	Back pain	Pathological conditions
NOOLISFMXDJSKH-UHFFFAOYSA-N	MENTHOL	D001416	DailyMed	https://dailymed.nlm.nih.gov/dailymed/drugInfo.cfm?setid=bdaff52a-da42-47a8-bc4b-44cc1476fe26	Back Pain	HP:0003418	Back pain	Pathological conditions
NOOLISFMXDJSKH-UHFFFAOYSA-N	MENTHOL	D001416	DailyMed	https://dailymed.nlm.nih.gov/dailymed/drugInfo.cfm?setid=1944f4f0-1ff0-4421-8a54-7fd280588d2a	Back Pain	HP:0003418	Back pain	Pathological conditions
NOOLISFMXDJSKH-UHFFFAOYSA-N	MENTHOL	D001416	DailyMed	https://dailymed.nlm.nih.gov/dailymed/drugInfo.cfm?setid=95910cee-0a43-4ac9-aeb9-6a659757b3ba	Back Pain	HP:0003418	Back pain	Pathological conditions
NOOLISFMXDJSKH-UHFFFAOYSA-N	MENTHOL	D001416	DailyMed	https://dailymed.nlm.nih.gov/dailymed/drugInfo.cfm?setid=b3a3796e-e71a-4da3-9441-32c971ef51bf	Back Pain	HP:0003418	Back pain	Pathological conditions
NOOLISFMXDJSKH-UHFFFAOYSA-N	MENTHOL	D001416	DailyMed	https://dailymed.nlm.nih.gov/dailymed/drugInfo.cfm?setid=aed1e7c1-6197-4152-ae5e-06cf2ec3020f	Back Pain	HP:0003418	Back pain	Pathological conditions
NOOLISFMXDJSKH-UHFFFAOYSA-N	MENTHOL	D001416	DailyMed	https://dailymed.nlm.nih.gov/dailymed/drugInfo.cfm?setid=2a497698-9a99-404c-aac8-cf48ffc43eb3	Back Pain	HP:0003418	Back pain	Pathological conditions
NOOLISFMXDJSKH-UHFFFAOYSA-N	MENTHOL	D001416	DailyMed	https://dailymed.nlm.nih.gov/dailymed/drugInfo.cfm?setid=1bfd1468-9139-43b1-9709-d47b63d17cfb	Back Pain	HP:0003418	Back pain	Pathological conditions
NOOLISFMXDJSKH-UHFFFAOYSA-N	MENTHOL	D001416	DailyMed	https://dailymed.nlm.nih.gov/dailymed/drugInfo.cfm?setid=b8f35f14-ce00-45f7-e053-2995a90a4c6d	Back Pain	HP:0003418	Back pain	Pathological conditions
NOOLISFMXDJSKH-UHFFFAOYSA-N	MENTHOL	D001416	DailyMed	https://dailymed.nlm.nih.gov/dailymed/drugInfo.cfm?setid=cbeaddd7-6371-4b50-a940-7648edfacd34	Back Pain	HP:0003418	Back pain	Pathological conditions
NOOLISFMXDJSKH-UHFFFAOYSA-N	MENTHOL	D001416	DailyMed	https://dailymed.nlm.nih.gov/dailymed/drugInfo.cfm?setid=6f0725f2-833f-f3a0-e053-2a91aa0a3911	Back Pain	HP:0003418	Back pain	Pathological conditions
NOOLISFMXDJSKH-UHFFFAOYSA-N	MENTHOL	D001416	DailyMed	https://dailymed.nlm.nih.gov/dailymed/drugInfo.cfm?setid=d82548c9-d015-4339-bb4b-ae397fa863e4	Back Pain	HP:0003418	Back pain	Pathological conditions
NOOLISFMXDJSKH-UHFFFAOYSA-N	MENTHOL	D001416	DailyMed	https://dailymed.nlm.nih.gov/dailymed/drugInfo.cfm?setid=7b30076a-0af6-2f74-e053-2a91aa0ae08d	Back Pain	HP:0003418	Back pain	Pathological conditions
NOOLISFMXDJSKH-UHFFFAOYSA-N	MENTHOL	D001416	DailyMed	https://dailymed.nlm.nih.gov/dailymed/drugInfo.cfm?setid=d9475b6c-edd1-4ea7-a22c-243e63c4d0f7	Back Pain	HP:0003418	Back pain	Pathological conditions
NOOLISFMXDJSKH-UHFFFAOYSA-N	MENTHOL	D001416	DailyMed	https://dailymed.nlm.nih.gov/dailymed/drugInfo.cfm?setid=c4e61706-71b4-4bbd-8c8e-ad7565506e34	Back Pain	HP:0003418	Back pain	Pathological conditions
NOOLISFMXDJSKH-UHFFFAOYSA-N	MENTHOL	D001416	DailyMed	https://dailymed.nlm.nih.gov/dailymed/drugInfo.cfm?setid=ba11070e-1a36-4d5d-9e48-c37b4e90c037	Back Pain	HP:0003418	Back pain	Pathological conditions
NOOLISFMXDJSKH-UHFFFAOYSA-N	MENTHOL	D001416	DailyMed	https://dailymed.nlm.nih.gov/dailymed/drugInfo.cfm?setid=6396e4b6-2130-433b-bdb3-97c76dbe685c	Back Pain	HP:0003418	Back pain	Pathological conditions
NOOLISFMXDJSKH-UHFFFAOYSA-N	MENTHOL	D001416	DailyMed	https://dailymed.nlm.nih.gov/dailymed/drugInfo.cfm?setid=d79bc8de-9efb-4996-a55c-accda0f8edb2	Back Pain	HP:0003418	Back pain	Pathological conditions
NOOLISFMXDJSKH-UHFFFAOYSA-N	MENTHOL	D001416	DailyMed	https://dailymed.nlm.nih.gov/dailymed/drugInfo.cfm?setid=6fc4d1f4-1a26-45ae-8f8e-0a81b8344ce4	Back Pain	HP:0003418	Back pain	Pathological conditions
NOOLISFMXDJSKH-UHFFFAOYSA-N	MENTHOL	D001416	DailyMed	https://dailymed.nlm.nih.gov/dailymed/drugInfo.cfm?setid=bced20cf-23bb-433a-89a4-0e59638d80ab	Back Pain	HP:0003418	Back pain	Pathological conditions
NOOLISFMXDJSKH-UHFFFAOYSA-N	MENTHOL	D001416	DailyMed	https://dailymed.nlm.nih.gov/dailymed/drugInfo.cfm?setid=2db23534-31bb-4897-b105-95039166f5a7	Back Pain	HP:0003418	Back pain	Pathological conditions
NOOLISFMXDJSKH-UHFFFAOYSA-N	MENTHOL	D001416	DailyMed	https://dailymed.nlm.nih.gov/dailymed/drugInfo.cfm?setid=e00ce082-5d08-4628-9b99-87ecd2ac43a6	Back Pain	HP:0003418	Back pain	Pathological conditions
NOOLISFMXDJSKH-UHFFFAOYSA-N	MENTHOL	D001249	DailyMed	https://dailymed.nlm.nih.gov/dailymed/drugInfo.cfm?setid=451dfafc-15ea-0ce8-e054-00144ff88e88	Asthma	MONDO:0004979	asthma	Respiratory diseases
NOOLISFMXDJSKH-UHFFFAOYSA-N	MENTHOL	D001991	DailyMed	https://dailymed.nlm.nih.gov/dailymed/drugInfo.cfm?setid=451dfafc-15ea-0ce8-e054-00144ff88e88	Bronchitis	EFO:0009661	bronchitis	Respiratory diseases
NOOLISFMXDJSKH-UHFFFAOYSA-N	MENTHOL	D003371	DailyMed	https://dailymed.nlm.nih.gov/dailymed/drugInfo.cfm?setid=6d5eba0a-88a5-72e0-e053-2991aa0aee15	Cough	HP:0012735	Cough	Respiratory diseases
NOOLISFMXDJSKH-UHFFFAOYSA-N	MENTHOL	D003371	DailyMed	https://dailymed.nlm.nih.gov/dailymed/drugInfo.cfm?setid=91ab6dd0-afa4-4686-a920-456fad6be024	Cough	HP:0012735	Cough	Respiratory diseases
NOOLISFMXDJSKH-UHFFFAOYSA-N	MENTHOL	D003371	DailyMed	https://dailymed.nlm.nih.gov/dailymed/drugInfo.cfm?setid=885155ac-1239-733d-e053-2a95a90a9e11	Cough	HP:0012735	Cough	Respiratory diseases
NOOLISFMXDJSKH-UHFFFAOYSA-N	MENTHOL	D003371	DailyMed	https://dailymed.nlm.nih.gov/dailymed/drugInfo.cfm?setid=451dfafc-15ea-0ce8-e054-00144ff88e88	Cough	HP:0012735	Cough	Respiratory diseases
NOOLISFMXDJSKH-UHFFFAOYSA-N	MENTHOL	D003371	DailyMed	https://dailymed.nlm.nih.gov/dailymed/drugInfo.cfm?setid=e7c84421-21e0-4620-b298-695723fc9d66	Cough	HP:0012735	Cough	Respiratory diseases
NOOLISFMXDJSKH-UHFFFAOYSA-N	MENTHOL	D003371	DailyMed	https://dailymed.nlm.nih.gov/dailymed/drugInfo.cfm?setid=50c360d3-7680-2b5c-e054-00144ff8d46c	Cough	HP:0012735	Cough	Respiratory diseases
NOOLISFMXDJSKH-UHFFFAOYSA-N	MENTHOL	D003371	DailyMed	https://dailymed.nlm.nih.gov/dailymed/drugInfo.cfm?setid=6d5f3330-c67b-ada6-e053-2991aa0a9bbd	Cough	HP:0012735	Cough	Respiratory diseases
NOOLISFMXDJSKH-UHFFFAOYSA-N	MENTHOL	D003371	DailyMed	https://dailymed.nlm.nih.gov/dailymed/drugInfo.cfm?setid=5f80af07-ea8c-496f-ae5d-179c01e50c63	Cough	HP:0012735	Cough	Respiratory diseases
NOOLISFMXDJSKH-UHFFFAOYSA-N	MENTHOL	D003371	DailyMed	https://dailymed.nlm.nih.gov/dailymed/drugInfo.cfm?setid=8f5dfbfe-142a-4e56-8136-75aec9aa5343	Cough	HP:0012735	Cough	Respiratory diseases
NOOLISFMXDJSKH-UHFFFAOYSA-N	MENTHOL	D003371	DailyMed	https://dailymed.nlm.nih.gov/dailymed/drugInfo.cfm?setid=44bb9c7b-994b-4ab8-e054-00144ff8d46c	Cough	HP:0012735	Cough	Respiratory diseases
NOOLISFMXDJSKH-UHFFFAOYSA-N	MENTHOL	D003371	DailyMed	https://dailymed.nlm.nih.gov/dailymed/drugInfo.cfm?setid=39411a2a-7244-4dce-b576-6b20dbe347f5	Cough	HP:0012735	Cough	Respiratory diseases
NOOLISFMXDJSKH-UHFFFAOYSA-N	MENTHOL	D003371	DailyMed	https://dailymed.nlm.nih.gov/dailymed/drugInfo.cfm?setid=5fd98eab-e62c-8ea7-e053-2991aa0a12c2	Cough	HP:0012735	Cough	Respiratory diseases
NOOLISFMXDJSKH-UHFFFAOYSA-N	MENTHOL	D003371	DailyMed	https://dailymed.nlm.nih.gov/dailymed/drugInfo.cfm?setid=a7a87316-62ed-48f3-8e55-e5abb6e4264d	Cough	HP:0012735	Cough	Respiratory diseases
NOOLISFMXDJSKH-UHFFFAOYSA-N	MENTHOL	D003371	DailyMed	https://dailymed.nlm.nih.gov/dailymed/drugInfo.cfm?setid=b27e7413-5009-42ec-9175-33015046413a	Cough	HP:0012735	Cough	Respiratory diseases
NOOLISFMXDJSKH-UHFFFAOYSA-N	MENTHOL	D003371	DailyMed	https://dailymed.nlm.nih.gov/dailymed/drugInfo.cfm?setid=6d5e2e14-f165-5069-e053-2a91aa0a2045	Cough	HP:0012735	Cough	Respiratory diseases
NOOLISFMXDJSKH-UHFFFAOYSA-N	MENTHOL	D003371	DailyMed	https://dailymed.nlm.nih.gov/dailymed/drugInfo.cfm?setid=3672bf72-a6f9-28ee-e054-00144ff8d46c	Cough	HP:0012735	Cough	Respiratory diseases
NOOLISFMXDJSKH-UHFFFAOYSA-N	MENTHOL	D003371	DailyMed	https://dailymed.nlm.nih.gov/dailymed/drugInfo.cfm?setid=cbdbbc12-431f-4790-a1ce-d07fa7b16252	Cough	HP:0012735	Cough	Respiratory diseases
NOOLISFMXDJSKH-UHFFFAOYSA-N	MENTHOL	D003371	DailyMed	https://dailymed.nlm.nih.gov/dailymed/drugInfo.cfm?setid=3ae95b6c-b2f6-0a69-e054-00144ff8d46c	Cough	HP:0012735	Cough	Respiratory diseases
NOOLISFMXDJSKH-UHFFFAOYSA-N	MENTHOL	D003371	DailyMed	https://dailymed.nlm.nih.gov/dailymed/drugInfo.cfm?setid=a23ddfa9-19e0-99ee-e053-2a95a90a6856	Cough	HP:0012735	Cough	Respiratory diseases
NOOLISFMXDJSKH-UHFFFAOYSA-N	MENTHOL	D003371	DailyMed	https://dailymed.nlm.nih.gov/dailymed/drugInfo.cfm?setid=d79bc8de-9efb-4996-a55c-accda0f8edb2	Cough	HP:0012735	Cough	Respiratory diseases
NOOLISFMXDJSKH-UHFFFAOYSA-N	MENTHOL	D003371	DailyMed	https://dailymed.nlm.nih.gov/dailymed/drugInfo.cfm?setid=0668ff79-320d-4a77-9f7c-5e0407d190e6	Cough	HP:0012735	Cough	Respiratory diseases
NOOLISFMXDJSKH-UHFFFAOYSA-N	MENTHOL	D003371	DailyMed	https://dailymed.nlm.nih.gov/dailymed/drugInfo.cfm?setid=ba0ef46a-c066-47f8-a9d5-d7192adc6c6a	Cough	HP:0012735	Cough	Respiratory diseases
NOOLISFMXDJSKH-UHFFFAOYSA-N	MENTHOL	D003371	DailyMed	https://dailymed.nlm.nih.gov/dailymed/drugInfo.cfm?setid=4986c3a3-f2ac-5096-e054-00144ff88e88	Cough	HP:0012735	Cough	Respiratory diseases
NOOLISFMXDJSKH-UHFFFAOYSA-N	MENTHOL	D003371	DailyMed	https://dailymed.nlm.nih.gov/dailymed/drugInfo.cfm?setid=de01225a-eabb-4972-bf3a-3e5a0e44abef	Cough	HP:0012735	Cough	Respiratory diseases
NOOLISFMXDJSKH-UHFFFAOYSA-N	MENTHOL	D003371	DailyMed	https://dailymed.nlm.nih.gov/dailymed/drugInfo.cfm?setid=63af0769-697f-15b2-e053-2991aa0a6f62	Cough	HP:0012735	Cough	Respiratory diseases
NOOLISFMXDJSKH-UHFFFAOYSA-N	MENTHOL	D003371	DailyMed	https://dailymed.nlm.nih.gov/dailymed/drugInfo.cfm?setid=39573c12-c131-10cb-e054-00144ff88e88	Cough	HP:0012735	Cough	Respiratory diseases
NOOLISFMXDJSKH-UHFFFAOYSA-N	MENTHOL	D003371	DailyMed	https://dailymed.nlm.nih.gov/dailymed/drugInfo.cfm?setid=97b1fba8-6d9b-486c-9c77-27fa11308f97	Cough	HP:0012735	Cough	Respiratory diseases
NOOLISFMXDJSKH-UHFFFAOYSA-N	MENTHOL	D003371	DailyMed	https://dailymed.nlm.nih.gov/dailymed/drugInfo.cfm?setid=31f614e2-929e-0c47-e054-00144ff8d46c	Cough	HP:0012735	Cough	Respiratory diseases
NOOLISFMXDJSKH-UHFFFAOYSA-N	MENTHOL	D003371	DailyMed	https://dailymed.nlm.nih.gov/dailymed/drugInfo.cfm?setid=c4d08cc6-e424-40ae-9c9b-5d5b1619377a	Cough	HP:0012735	Cough	Respiratory diseases
NOOLISFMXDJSKH-UHFFFAOYSA-N	MENTHOL	D003371	DailyMed	https://dailymed.nlm.nih.gov/dailymed/drugInfo.cfm?setid=0d6b4443-16a1-4851-bb03-d7407167551d	Cough	HP:0012735	Cough	Respiratory diseases
NOOLISFMXDJSKH-UHFFFAOYSA-N	MENTHOL	D003371	DailyMed	https://dailymed.nlm.nih.gov/dailymed/drugInfo.cfm?setid=4cd2f751-e072-4f4e-b059-ed1dfcc60c6b	Cough	HP:0012735	Cough	Respiratory diseases
NOOLISFMXDJSKH-UHFFFAOYSA-N	MENTHOL	D003371	DailyMed	https://dailymed.nlm.nih.gov/dailymed/drugInfo.cfm?setid=3ed8bc0c-c229-450b-a491-06b578c1b8ee	Cough	HP:0012735	Cough	Respiratory diseases
NOOLISFMXDJSKH-UHFFFAOYSA-N	MENTHOL	D003371	DailyMed	https://dailymed.nlm.nih.gov/dailymed/drugInfo.cfm?setid=98e52604-6e41-6408-e053-2995a90a6bc8	Cough	HP:0012735	Cough	Respiratory diseases
NOOLISFMXDJSKH-UHFFFAOYSA-N	MENTHOL	D003371	DailyMed	https://dailymed.nlm.nih.gov/dailymed/drugInfo.cfm?setid=c70507f3-b224-66e7-e053-2a95a90adeae	Cough	HP:0012735	Cough	Respiratory diseases
NOOLISFMXDJSKH-UHFFFAOYSA-N	MENTHOL	D003371	DailyMed	https://dailymed.nlm.nih.gov/dailymed/drugInfo.cfm?setid=91ac7990-bac1-4ed6-bfa0-ae6cba88dc4e	Cough	HP:0012735	Cough	Respiratory diseases
NOOLISFMXDJSKH-UHFFFAOYSA-N	MENTHOL	D003371	DailyMed	https://dailymed.nlm.nih.gov/dailymed/drugInfo.cfm?setid=af4a7dff-14a7-4f08-bcdd-7e192815a46c	Cough	HP:0012735	Cough	Respiratory diseases
NOOLISFMXDJSKH-UHFFFAOYSA-N	MENTHOL	D003371	DailyMed	https://dailymed.nlm.nih.gov/dailymed/drugInfo.cfm?setid=371ce5b3-137c-4287-bc2c-6114ed99a69c	Cough	HP:0012735	Cough	Respiratory diseases
NOOLISFMXDJSKH-UHFFFAOYSA-N	MENTHOL	D003371	DailyMed	https://dailymed.nlm.nih.gov/dailymed/drugInfo.cfm?setid=3fba2169-3645-4efb-87ee-15370fa01aab	Cough	HP:0012735	Cough	Respiratory diseases
NOOLISFMXDJSKH-UHFFFAOYSA-N	MENTHOL	D003371	DailyMed	https://dailymed.nlm.nih.gov/dailymed/drugInfo.cfm?setid=5816379f-f90c-429f-b00a-dfe5aaca253e	Cough	HP:0012735	Cough	Respiratory diseases
NOOLISFMXDJSKH-UHFFFAOYSA-N	MENTHOL	D003371	ClinicalTrials	https://clinicaltrials.gov/ct2/results?id=%22NCT01119534%22	Cough	HP:0012735	Cough	Respiratory diseases
NOOLISFMXDJSKH-UHFFFAOYSA-N	MENTHOL	D015508	DailyMed	https://dailymed.nlm.nih.gov/dailymed/drugInfo.cfm?setid=a7a87316-62ed-48f3-8e55-e5abb6e4264d	Nasal Obstruction	HP:0001742	Nasal congestion	Respiratory diseases
NOOLISFMXDJSKH-UHFFFAOYSA-N	MENTHOL	D015508	DailyMed	https://dailymed.nlm.nih.gov/dailymed/drugInfo.cfm?setid=e7c84421-21e0-4620-b298-695723fc9d66	Nasal Obstruction	HP:0001742	Nasal congestion	Respiratory diseases
NOOLISFMXDJSKH-UHFFFAOYSA-N	MENTHOL	D015508	DailyMed	https://dailymed.nlm.nih.gov/dailymed/drugInfo.cfm?setid=371ce5b3-137c-4287-bc2c-6114ed99a69c	Nasal Obstruction	HP:0001742	Nasal congestion	Respiratory diseases
NOOLISFMXDJSKH-UHFFFAOYSA-N	MENTHOL	D015508	DailyMed	https://dailymed.nlm.nih.gov/dailymed/drugInfo.cfm?setid=4cd2f751-e072-4f4e-b059-ed1dfcc60c6b	Nasal Obstruction	HP:0001742	Nasal congestion	Respiratory diseases
NOOLISFMXDJSKH-UHFFFAOYSA-N	MENTHOL	D015508	DailyMed	https://dailymed.nlm.nih.gov/dailymed/drugInfo.cfm?setid=39573c12-c131-10cb-e054-00144ff88e88	Nasal Obstruction	HP:0001742	Nasal congestion	Respiratory diseases
NOOLISFMXDJSKH-UHFFFAOYSA-N	MENTHOL	D015508	DailyMed	https://dailymed.nlm.nih.gov/dailymed/drugInfo.cfm?setid=b27e7413-5009-42ec-9175-33015046413a	Nasal Obstruction	HP:0001742	Nasal congestion	Respiratory diseases
NOOLISFMXDJSKH-UHFFFAOYSA-N	MENTHOL	D015508	DailyMed	https://dailymed.nlm.nih.gov/dailymed/drugInfo.cfm?setid=97b1fba8-6d9b-486c-9c77-27fa11308f97	Nasal Obstruction	HP:0001742	Nasal congestion	Respiratory diseases
NOOLISFMXDJSKH-UHFFFAOYSA-N	MENTHOL	D015508	DailyMed	https://dailymed.nlm.nih.gov/dailymed/drugInfo.cfm?setid=91ac7990-bac1-4ed6-bfa0-ae6cba88dc4e	Nasal Obstruction	HP:0001742	Nasal congestion	Respiratory diseases
NOOLISFMXDJSKH-UHFFFAOYSA-N	MENTHOL	D004485	DailyMed	https://dailymed.nlm.nih.gov/dailymed/drugInfo.cfm?setid=9c31740f-3dd3-4b0c-8b15-75a28af01f00	Eczema	MONDO:0021201	skin infection	Skin and connective tissue diseases
NOOLISFMXDJSKH-UHFFFAOYSA-N	MENTHOL	D013471	DailyMed	https://dailymed.nlm.nih.gov/dailymed/drugInfo.cfm?setid=09fd53f4-bc5b-4b0b-a838-cb6d56effc71	Sunburn	EFO:0003958	sunburn	Skin and connective tissue diseases
NOOLISFMXDJSKH-UHFFFAOYSA-N	MENTHOL	D013471	DailyMed	https://dailymed.nlm.nih.gov/dailymed/drugInfo.cfm?setid=b1200a6a-254b-4032-89cd-025f91fcc754	Sunburn	EFO:0003958	sunburn	Skin and connective tissue diseases
NOOLISFMXDJSKH-UHFFFAOYSA-N	MENTHOL	D013471	DailyMed	https://dailymed.nlm.nih.gov/dailymed/drugInfo.cfm?setid=206cd4f9-5829-41aa-8187-16728bcabfd7	Sunburn	EFO:0003958	sunburn	Skin and connective tissue diseases
NOOLISFMXDJSKH-UHFFFAOYSA-N	MENTHOL	D013471	DailyMed	https://dailymed.nlm.nih.gov/dailymed/drugInfo.cfm?setid=29a52bdc-ff3b-5cca-e054-00144ff88e88	Sunburn	EFO:0003958	sunburn	Skin and connective tissue diseases
NOOLISFMXDJSKH-UHFFFAOYSA-N	MENTHOL	D013471	DailyMed	https://dailymed.nlm.nih.gov/dailymed/drugInfo.cfm?setid=db5f10a3-2b69-41eb-94e6-a6498c62184b	Sunburn	EFO:0003958	sunburn	Skin and connective tissue diseases
NOOLISFMXDJSKH-UHFFFAOYSA-N	MENTHOL	D013471	DailyMed	https://dailymed.nlm.nih.gov/dailymed/drugInfo.cfm?setid=15eec9d6-85ee-4292-9513-d4445222b9a1	Sunburn	EFO:0003958	sunburn	Skin and connective tissue diseases
NOOLISFMXDJSKH-UHFFFAOYSA-N	MENTHOL	D002056	DailyMed	https://dailymed.nlm.nih.gov/dailymed/drugInfo.cfm?setid=29a52bdc-ff3b-5cca-e054-00144ff88e88	Burns	EFO:0009516	burn	Other
NOOLISFMXDJSKH-UHFFFAOYSA-N	MENTHOL	D002056	DailyMed	https://dailymed.nlm.nih.gov/dailymed/drugInfo.cfm?setid=c85f0438-d084-c80d-e053-2995a90a63b6	Burns	EFO:0009516	burn	Other
NOOLISFMXDJSKH-UHFFFAOYSA-N	MENTHOL	D003288	DailyMed	https://dailymed.nlm.nih.gov/dailymed/drugInfo.cfm?setid=d79bc8de-9efb-4996-a55c-accda0f8edb2	Contusions			Other
NOOLISFMXDJSKH-UHFFFAOYSA-N	MENTHOL	D003288	DailyMed	https://dailymed.nlm.nih.gov/dailymed/drugInfo.cfm?setid=9c31740f-3dd3-4b0c-8b15-75a28af01f00	Contusions			Other
NOOLISFMXDJSKH-UHFFFAOYSA-N	MENTHOL	D003288	DailyMed	https://dailymed.nlm.nih.gov/dailymed/drugInfo.cfm?setid=b8f35f14-ce00-45f7-e053-2995a90a4c6d	Contusions			Other
NOOLISFMXDJSKH-UHFFFAOYSA-N	MENTHOL	D003288	DailyMed	https://dailymed.nlm.nih.gov/dailymed/drugInfo.cfm?setid=1944f4f0-1ff0-4421-8a54-7fd280588d2a	Contusions			Other
NOOLISFMXDJSKH-UHFFFAOYSA-N	MENTHOL	D003288	DailyMed	https://dailymed.nlm.nih.gov/dailymed/drugInfo.cfm?setid=7c503e3e-1987-4027-8a43-12acf2cb548a	Contusions			Other
NOOLISFMXDJSKH-UHFFFAOYSA-N	MENTHOL	D003288	DailyMed	https://dailymed.nlm.nih.gov/dailymed/drugInfo.cfm?setid=6396e4b6-2130-433b-bdb3-97c76dbe685c	Contusions			Other
NOOLISFMXDJSKH-UHFFFAOYSA-N	MENTHOL	D003288	DailyMed	https://dailymed.nlm.nih.gov/dailymed/drugInfo.cfm?setid=9777bbcb-7ad0-4cf6-9864-026ea343b125	Contusions			Other
NOOLISFMXDJSKH-UHFFFAOYSA-N	MENTHOL	D003288	DailyMed	https://dailymed.nlm.nih.gov/dailymed/drugInfo.cfm?setid=c7444b9e-3020-4049-e053-2995a90a319d	Contusions			Other
NOOLISFMXDJSKH-UHFFFAOYSA-N	MENTHOL	D003288	DailyMed	https://dailymed.nlm.nih.gov/dailymed/drugInfo.cfm?setid=455353d1-74dc-4b54-9da8-9ab5b81d14be	Contusions			Other
NOOLISFMXDJSKH-UHFFFAOYSA-N	MENTHOL	D003288	DailyMed	https://dailymed.nlm.nih.gov/dailymed/drugInfo.cfm?setid=6fc4d1f4-1a26-45ae-8f8e-0a81b8344ce4	Contusions			Other
NOOLISFMXDJSKH-UHFFFAOYSA-N	MENTHOL	D006261	DailyMed	https://dailymed.nlm.nih.gov/dailymed/drugInfo.cfm?setid=6d5e2e14-f165-5069-e053-2a91aa0a2045	Headache	HP:0002315	Headache	Other
NOOLISFMXDJSKH-UHFFFAOYSA-N	MENTHOL	D006261	DailyMed	https://dailymed.nlm.nih.gov/dailymed/drugInfo.cfm?setid=6d5eba0a-88a5-72e0-e053-2991aa0aee15	Headache	HP:0002315	Headache	Other
NOOLISFMXDJSKH-UHFFFAOYSA-N	MENTHOL	D007299	DailyMed	https://dailymed.nlm.nih.gov/dailymed/drugInfo.cfm?setid=c19a8705-9478-44ff-9f79-2f275214b0cd	Insect Bites and Stings			Other
NOOLISFMXDJSKH-UHFFFAOYSA-N	MENTHOL	D007299	DailyMed	https://dailymed.nlm.nih.gov/dailymed/drugInfo.cfm?setid=c85f0438-d084-c80d-e053-2995a90a63b6	Insect Bites and Stings			Other
NOOLISFMXDJSKH-UHFFFAOYSA-N	MENTHOL	D010146	DailyMed	https://dailymed.nlm.nih.gov/dailymed/drugInfo.cfm?setid=c4e61706-71b4-4bbd-8c8e-ad7565506e34	Pain	EFO:0003843	pain	Other
NOOLISFMXDJSKH-UHFFFAOYSA-N	MENTHOL	D010146	DailyMed	https://dailymed.nlm.nih.gov/dailymed/drugInfo.cfm?setid=b8f35f14-ce00-45f7-e053-2995a90a4c6d	Pain	EFO:0003843	pain	Other
NOOLISFMXDJSKH-UHFFFAOYSA-N	MENTHOL	D010146	DailyMed	https://dailymed.nlm.nih.gov/dailymed/drugInfo.cfm?setid=7b30076a-0af6-2f74-e053-2a91aa0ae08d	Pain	EFO:0003843	pain	Other
NOOLISFMXDJSKH-UHFFFAOYSA-N	MENTHOL	D010146	DailyMed	https://dailymed.nlm.nih.gov/dailymed/drugInfo.cfm?setid=5dd4fefc-b70a-4850-819c-1cca6f28aa97	Pain	EFO:0003843	pain	Other
NOOLISFMXDJSKH-UHFFFAOYSA-N	MENTHOL	D010146	DailyMed	https://dailymed.nlm.nih.gov/dailymed/drugInfo.cfm?setid=9777bbcb-7ad0-4cf6-9864-026ea343b125	Pain	EFO:0003843	pain	Other
NOOLISFMXDJSKH-UHFFFAOYSA-N	MENTHOL	D010146	DailyMed	https://dailymed.nlm.nih.gov/dailymed/drugInfo.cfm?setid=5a4eeb3f-ab3d-477c-86d6-f933affb20b4	Pain	EFO:0003843	pain	Other
NOOLISFMXDJSKH-UHFFFAOYSA-N	MENTHOL	D010146	DailyMed	https://dailymed.nlm.nih.gov/dailymed/drugInfo.cfm?setid=a99483b5-b0f6-4715-8e12-45043529a116	Pain	EFO:0003843	pain	Other
NOOLISFMXDJSKH-UHFFFAOYSA-N	MENTHOL	D010146	DailyMed	https://dailymed.nlm.nih.gov/dailymed/drugInfo.cfm?setid=10db86a5-b1d4-4f5f-877b-62f7dbca4ec0	Pain	EFO:0003843	pain	Other
NOOLISFMXDJSKH-UHFFFAOYSA-N	MENTHOL	D010146	DailyMed	https://dailymed.nlm.nih.gov/dailymed/drugInfo.cfm?setid=bced20cf-23bb-433a-89a4-0e59638d80ab	Pain	EFO:0003843	pain	Other
NOOLISFMXDJSKH-UHFFFAOYSA-N	MENTHOL	D010146	DailyMed	https://dailymed.nlm.nih.gov/dailymed/drugInfo.cfm?setid=1944f4f0-1ff0-4421-8a54-7fd280588d2a	Pain	EFO:0003843	pain	Other
NOOLISFMXDJSKH-UHFFFAOYSA-N	MENTHOL	D010146	DailyMed	https://dailymed.nlm.nih.gov/dailymed/drugInfo.cfm?setid=8459a675-dc5c-4fe1-a54c-37ad0db43a49	Pain	EFO:0003843	pain	Other
NOOLISFMXDJSKH-UHFFFAOYSA-N	MENTHOL	D010146	FDA	https://www.accessdata.fda.gov/drugsatfda_docs/label/2014/022029Orig1s014lbl.pdf	Pain	EFO:0003843	pain	Other
NOOLISFMXDJSKH-UHFFFAOYSA-N	MENTHOL	D010146	DailyMed	https://dailymed.nlm.nih.gov/dailymed/drugInfo.cfm?setid=6396e4b6-2130-433b-bdb3-97c76dbe685c	Pain	EFO:0003843	pain	Other
NOOLISFMXDJSKH-UHFFFAOYSA-N	MENTHOL	D010146	DailyMed	https://dailymed.nlm.nih.gov/dailymed/drugInfo.cfm?setid=cbeaddd7-6371-4b50-a940-7648edfacd34	Pain	EFO:0003843	pain	Other
NOOLISFMXDJSKH-UHFFFAOYSA-N	MENTHOL	D010146	DailyMed	https://dailymed.nlm.nih.gov/dailymed/drugInfo.cfm?setid=b831463d-1c7d-44e1-9b8c-f03d31e15829	Pain	EFO:0003843	pain	Other
NOOLISFMXDJSKH-UHFFFAOYSA-N	MENTHOL	D010146	DailyMed	https://dailymed.nlm.nih.gov/dailymed/drugInfo.cfm?setid=c5a415a9-d9ae-47d7-9838-5a34bbc50e50	Pain	EFO:0003843	pain	Other
NOOLISFMXDJSKH-UHFFFAOYSA-N	MENTHOL	D010146	DailyMed	https://dailymed.nlm.nih.gov/dailymed/drugInfo.cfm?setid=3d3e2f05-4483-40ef-bbf0-d6cf3b1f3c37	Pain	EFO:0003843	pain	Other
NOOLISFMXDJSKH-UHFFFAOYSA-N	MENTHOL	D010146	DailyMed	https://dailymed.nlm.nih.gov/dailymed/drugInfo.cfm?setid=99049768-d5e5-4479-84ea-bbd3123d3ffa	Pain	EFO:0003843	pain	Other
NOOLISFMXDJSKH-UHFFFAOYSA-N	MENTHOL	D010146	DailyMed	https://dailymed.nlm.nih.gov/dailymed/drugInfo.cfm?setid=b009a88c-ab89-4882-9b67-1eb3baea4c95	Pain	EFO:0003843	pain	Other
NOOLISFMXDJSKH-UHFFFAOYSA-N	MENTHOL	D010146	DailyMed	https://dailymed.nlm.nih.gov/dailymed/drugInfo.cfm?setid=6fc4d1f4-1a26-45ae-8f8e-0a81b8344ce4	Pain	EFO:0003843	pain	Other
NOOLISFMXDJSKH-UHFFFAOYSA-N	MENTHOL	D010146	DailyMed	https://dailymed.nlm.nih.gov/dailymed/drugInfo.cfm?setid=d82548c9-d015-4339-bb4b-ae397fa863e4	Pain	EFO:0003843	pain	Other
NOOLISFMXDJSKH-UHFFFAOYSA-N	MENTHOL	D010146	ClinicalTrials	https://clinicaltrials.gov/ct2/results?id=%22NCT02100670%22OR%22NCT02169154%22OR%22NCT02192203%22OR%22NCT02201238%22OR%22NCT02666846%22OR%22NCT04484428%22	Pain	EFO:0003843	pain	Other
NOOLISFMXDJSKH-UHFFFAOYSA-N	MENTHOL	D010146	DailyMed	https://dailymed.nlm.nih.gov/dailymed/drugInfo.cfm?setid=7c503e3e-1987-4027-8a43-12acf2cb548a	Pain	EFO:0003843	pain	Other
NOOLISFMXDJSKH-UHFFFAOYSA-N	MENTHOL	D010146	DailyMed	https://dailymed.nlm.nih.gov/dailymed/drugInfo.cfm?setid=1ee482e2-155b-4f82-ab90-0457911806a8	Pain	EFO:0003843	pain	Other
NOOLISFMXDJSKH-UHFFFAOYSA-N	MENTHOL	D010146	DailyMed	https://dailymed.nlm.nih.gov/dailymed/drugInfo.cfm?setid=95910cee-0a43-4ac9-aeb9-6a659757b3ba	Pain	EFO:0003843	pain	Other
NOOLISFMXDJSKH-UHFFFAOYSA-N	MENTHOL	D010146	DailyMed	https://dailymed.nlm.nih.gov/dailymed/drugInfo.cfm?setid=71197538-9317-43cb-a370-85277ee5889f	Pain	EFO:0003843	pain	Other
NOOLISFMXDJSKH-UHFFFAOYSA-N	MENTHOL	D010146	DailyMed	https://dailymed.nlm.nih.gov/dailymed/drugInfo.cfm?setid=e00ce082-5d08-4628-9b99-87ecd2ac43a6	Pain	EFO:0003843	pain	Other
NOOLISFMXDJSKH-UHFFFAOYSA-N	MENTHOL	D010146	DailyMed	https://dailymed.nlm.nih.gov/dailymed/drugInfo.cfm?setid=bdaff52a-da42-47a8-bc4b-44cc1476fe26	Pain	EFO:0003843	pain	Other
NOOLISFMXDJSKH-UHFFFAOYSA-N	MENTHOL	D010146	DailyMed	https://dailymed.nlm.nih.gov/dailymed/drugInfo.cfm?setid=10d1bcb7-c300-1145-e054-00144ff88e88	Pain	EFO:0003843	pain	Other
NOOLISFMXDJSKH-UHFFFAOYSA-N	MENTHOL	D010146	DailyMed	https://dailymed.nlm.nih.gov/dailymed/drugInfo.cfm?setid=a8d70a88-4ad9-4be3-9f4d-3771a28a1450	Pain	EFO:0003843	pain	Other
NOOLISFMXDJSKH-UHFFFAOYSA-N	MENTHOL	D010146	DailyMed	https://dailymed.nlm.nih.gov/dailymed/drugInfo.cfm?setid=a7a87316-62ed-48f3-8e55-e5abb6e4264d	Pain	EFO:0003843	pain	Other
NOOLISFMXDJSKH-UHFFFAOYSA-N	MENTHOL	D010146	DailyMed	https://dailymed.nlm.nih.gov/dailymed/drugInfo.cfm?setid=b3a3796e-e71a-4da3-9441-32c971ef51bf	Pain	EFO:0003843	pain	Other
NOOLISFMXDJSKH-UHFFFAOYSA-N	MENTHOL	D010146	DailyMed	https://dailymed.nlm.nih.gov/dailymed/drugInfo.cfm?setid=11f724d8-63cd-10d9-e054-00144ff8d46c	Pain	EFO:0003843	pain	Other
NOOLISFMXDJSKH-UHFFFAOYSA-N	MENTHOL	D010146	DailyMed	https://dailymed.nlm.nih.gov/dailymed/drugInfo.cfm?setid=d9475b6c-edd1-4ea7-a22c-243e63c4d0f7	Pain	EFO:0003843	pain	Other
NOOLISFMXDJSKH-UHFFFAOYSA-N	MENTHOL	D010146	DailyMed	https://dailymed.nlm.nih.gov/dailymed/drugInfo.cfm?setid=07eaac2c-60ad-578b-e054-00144ff8d46c	Pain	EFO:0003843	pain	Other
NOOLISFMXDJSKH-UHFFFAOYSA-N	MENTHOL	D010612	DailyMed	https://dailymed.nlm.nih.gov/dailymed/drugInfo.cfm?setid=444743af-7833-46c5-a88d-27e76ea3f03a	Pharyngitis	MONDO:0002258	pharyngitis	Other
NOOLISFMXDJSKH-UHFFFAOYSA-N	MENTHOL	D010612	DailyMed	https://dailymed.nlm.nih.gov/dailymed/drugInfo.cfm?setid=ba0ef46a-c066-47f8-a9d5-d7192adc6c6a	Pharyngitis	MONDO:0002258	pharyngitis	Other
NOOLISFMXDJSKH-UHFFFAOYSA-N	MENTHOL	D010612	DailyMed	https://dailymed.nlm.nih.gov/dailymed/drugInfo.cfm?setid=31f614e2-929e-0c47-e054-00144ff8d46c	Pharyngitis	MONDO:0002258	pharyngitis	Other
NOOLISFMXDJSKH-UHFFFAOYSA-N	MENTHOL	D010612	DailyMed	https://dailymed.nlm.nih.gov/dailymed/drugInfo.cfm?setid=3fba2169-3645-4efb-87ee-15370fa01aab	Pharyngitis	MONDO:0002258	pharyngitis	Other
NOOLISFMXDJSKH-UHFFFAOYSA-N	MENTHOL	D010612	DailyMed	https://dailymed.nlm.nih.gov/dailymed/drugInfo.cfm?setid=b27e7413-5009-42ec-9175-33015046413a	Pharyngitis	MONDO:0002258	pharyngitis	Other
NOOLISFMXDJSKH-UHFFFAOYSA-N	MENTHOL	D010612	DailyMed	https://dailymed.nlm.nih.gov/dailymed/drugInfo.cfm?setid=44bb9c7b-994b-4ab8-e054-00144ff8d46c	Pharyngitis	MONDO:0002258	pharyngitis	Other
NOOLISFMXDJSKH-UHFFFAOYSA-N	MENTHOL	D010612	DailyMed	https://dailymed.nlm.nih.gov/dailymed/drugInfo.cfm?setid=3ae95b6c-b2f6-0a69-e054-00144ff8d46c	Pharyngitis	MONDO:0002258	pharyngitis	Other
NOOLISFMXDJSKH-UHFFFAOYSA-N	MENTHOL	D010612	DailyMed	https://dailymed.nlm.nih.gov/dailymed/drugInfo.cfm?setid=c70507f3-b224-66e7-e053-2a95a90adeae	Pharyngitis	MONDO:0002258	pharyngitis	Other
NOOLISFMXDJSKH-UHFFFAOYSA-N	MENTHOL	D010612	DailyMed	https://dailymed.nlm.nih.gov/dailymed/drugInfo.cfm?setid=4986c3a3-f2ac-5096-e054-00144ff88e88	Pharyngitis	MONDO:0002258	pharyngitis	Other
NOOLISFMXDJSKH-UHFFFAOYSA-N	MENTHOL	D010612	DailyMed	https://dailymed.nlm.nih.gov/dailymed/drugInfo.cfm?setid=50c360d3-7680-2b5c-e054-00144ff8d46c	Pharyngitis	MONDO:0002258	pharyngitis	Other
NOOLISFMXDJSKH-UHFFFAOYSA-N	MENTHOL	D010612	DailyMed	https://dailymed.nlm.nih.gov/dailymed/drugInfo.cfm?setid=f162ff52-19e5-43d8-a275-ed0c0b5724cd	Pharyngitis	MONDO:0002258	pharyngitis	Other
NOOLISFMXDJSKH-UHFFFAOYSA-N	MENTHOL	D010612	DailyMed	https://dailymed.nlm.nih.gov/dailymed/drugInfo.cfm?setid=0d6b4443-16a1-4851-bb03-d7407167551d	Pharyngitis	MONDO:0002258	pharyngitis	Other
NOOLISFMXDJSKH-UHFFFAOYSA-N	MENTHOL	D010612	DailyMed	https://dailymed.nlm.nih.gov/dailymed/drugInfo.cfm?setid=5815a5e4-9b84-43bc-bbf3-4b85596e43d6	Pharyngitis	MONDO:0002258	pharyngitis	Other
NOOLISFMXDJSKH-UHFFFAOYSA-N	MENTHOL	D010612	DailyMed	https://dailymed.nlm.nih.gov/dailymed/drugInfo.cfm?setid=3672bf72-a6f9-28ee-e054-00144ff8d46c	Pharyngitis	MONDO:0002258	pharyngitis	Other
NOOLISFMXDJSKH-UHFFFAOYSA-N	MENTHOL	D010612	DailyMed	https://dailymed.nlm.nih.gov/dailymed/drugInfo.cfm?setid=62489a68-79e1-1d96-e053-2a91aa0a0112	Pharyngitis	MONDO:0002258	pharyngitis	Other
NOOLISFMXDJSKH-UHFFFAOYSA-N	MENTHOL	D010612	DailyMed	https://dailymed.nlm.nih.gov/dailymed/drugInfo.cfm?setid=949543d5-5043-ac06-e053-2995a90ab398	Pharyngitis	MONDO:0002258	pharyngitis	Other
NOOLISFMXDJSKH-UHFFFAOYSA-N	MENTHOL	D010612	ClinicalTrials	https://clinicaltrials.gov/ct2/results?id=%22NCT03095508%22OR%22NCT03095521%22	Pharyngitis	MONDO:0002258	pharyngitis	Other
NOOLISFMXDJSKH-UHFFFAOYSA-N	MENTHOL	D010612	DailyMed	https://dailymed.nlm.nih.gov/dailymed/drugInfo.cfm?setid=008cf979-a632-419e-b4ae-2aa1f9831e7e	Pharyngitis	MONDO:0002258	pharyngitis	Other
NOOLISFMXDJSKH-UHFFFAOYSA-N	MENTHOL	D010612	DailyMed	https://dailymed.nlm.nih.gov/dailymed/drugInfo.cfm?setid=91ac7990-bac1-4ed6-bfa0-ae6cba88dc4e	Pharyngitis	MONDO:0002258	pharyngitis	Other
NOOLISFMXDJSKH-UHFFFAOYSA-N	MENTHOL	D010612	DailyMed	https://dailymed.nlm.nih.gov/dailymed/drugInfo.cfm?setid=a23ddfa9-19e0-99ee-e053-2a95a90a6856	Pharyngitis	MONDO:0002258	pharyngitis	Other
NOOLISFMXDJSKH-UHFFFAOYSA-N	MENTHOL	D014947	DailyMed	https://dailymed.nlm.nih.gov/dailymed/drugInfo.cfm?setid=6396e4b6-2130-433b-bdb3-97c76dbe685c	Wounds and Injuries	EFO:0000546	injury	Other
NOOLISFMXDJSKH-UHFFFAOYSA-N	MENTHOL	D014947	DailyMed	https://dailymed.nlm.nih.gov/dailymed/drugInfo.cfm?setid=7b30076a-0af6-2f74-e053-2a91aa0ae08d	Wounds and Injuries	EFO:0000546	injury	Other
NOOLISFMXDJSKH-UHFFFAOYSA-N	MENTHOL	D014947	DailyMed	https://dailymed.nlm.nih.gov/dailymed/drugInfo.cfm?setid=1944f4f0-1ff0-4421-8a54-7fd280588d2a	Wounds and Injuries	EFO:0000546	injury	Other
FBOZXECLQNJBKD-ZDUSSCGKSA-N	METHOTREXATE	D001943	DailyMed	https://dailymed.nlm.nih.gov/dailymed/drugInfo.cfm?setid=dd39255b-81d1-4c08-aecf-acc4f2cdc04a	Breast Neoplasms	MONDO:0007254	breast cancer	Cancer
FBOZXECLQNJBKD-ZDUSSCGKSA-N	METHOTREXATE	D001943	DailyMed	https://dailymed.nlm.nih.gov/dailymed/drugInfo.cfm?setid=dd035a9f-cd40-4314-b9d8-2294b8a924e2	Breast Neoplasms	MONDO:0007254	breast cancer	Cancer
FBOZXECLQNJBKD-ZDUSSCGKSA-N	METHOTREXATE	D001943	ClinicalTrials	https://clinicaltrials.gov/ct2/results?id=%22NCT00001498%22OR%22NCT00002498%22OR%22NCT00002542%22OR%22NCT00002579%22OR%22NCT00002580%22OR%22NCT00002581%22OR%22NCT00002582%22OR%22NCT00002696%22OR%22NCT00002755%22OR%22NCT00002784%22OR%22NCT00003012%22OR%22NCT00003013%22OR%22NCT00003536%22OR%22NCT00003577%22OR%22NCT00003680%22OR%22NCT00003893%22OR%22NCT00012311%22OR%22NCT00022516%22OR%22NCT00033683%…	Breast Neoplasms	MONDO:0007254	breast cancer	Cancer
FBOZXECLQNJBKD-ZDUSSCGKSA-N	METHOTREXATE	D001943	ClinicalTrials	https://clinicaltrials.gov/ct2/results?id=%22NCT03518242%22	Breast Neoplasms	MONDO:0007254	breast cancer	Cancer
FBOZXECLQNJBKD-ZDUSSCGKSA-N	METHOTREXATE	D001943	DailyMed	https://dailymed.nlm.nih.gov/dailymed/drugInfo.cfm?setid=0e30eaef-5a09-4104-8a11-c32933eadeab	Breast Neoplasms	MONDO:0007254	breast cancer	Cancer
FBOZXECLQNJBKD-ZDUSSCGKSA-N	METHOTREXATE	D001943	ClinicalTrials	https://clinicaltrials.gov/ct2/results?id=%22NCT00174707%22	Breast Neoplasms	MONDO:0007254	breast cancer	Cancer
FBOZXECLQNJBKD-ZDUSSCGKSA-N	METHOTREXATE	D001943	DailyMed	https://dailymed.nlm.nih.gov/dailymed/drugInfo.cfm?setid=68623ad0-a395-4847-88d4-48413c1f4fcf	Breast Neoplasms	MONDO:0007254	breast cancer	Cancer
FBOZXECLQNJBKD-ZDUSSCGKSA-N	METHOTREXATE	D001943	DailyMed	https://dailymed.nlm.nih.gov/dailymed/drugInfo.cfm?setid=57b2face-9edd-4aea-bbc4-938249aa2267	Breast Neoplasms	MONDO:0007254	breast cancer	Cancer
FBOZXECLQNJBKD-ZDUSSCGKSA-N	METHOTREXATE	D001943	DailyMed	https://dailymed.nlm.nih.gov/dailymed/drugInfo.cfm?setid=dd39255b-81d1-4c08-aecf-acc4f2cdc04a	Breast Neoplasms	EFO:0000305	breast carcinoma	Cancer
FBOZXECLQNJBKD-ZDUSSCGKSA-N	METHOTREXATE	D001943	DailyMed	https://dailymed.nlm.nih.gov/dailymed/drugInfo.cfm?setid=dd035a9f-cd40-4314-b9d8-2294b8a924e2	Breast Neoplasms	EFO:0000305	breast carcinoma	Cancer
FBOZXECLQNJBKD-ZDUSSCGKSA-N	METHOTREXATE	D001943	ClinicalTrials	https://clinicaltrials.gov/ct2/results?id=%22NCT00001498%22OR%22NCT00002498%22OR%22NCT00002542%22OR%22NCT00002579%22OR%22NCT00002580%22OR%22NCT00002581%22OR%22NCT00002582%22OR%22NCT00002696%22OR%22NCT00002755%22OR%22NCT00002784%22OR%22NCT00003012%22OR%22NCT00003013%22OR%22NCT00003536%22OR%22NCT00003577%22OR%22NCT00003680%22OR%22NCT00003893%22OR%22NCT00012311%22OR%22NCT00022516%22OR%22NCT00033683%…	Breast Neoplasms	EFO:0000305	breast carcinoma	Cancer
FBOZXECLQNJBKD-ZDUSSCGKSA-N	METHOTREXATE	D001943	ClinicalTrials	https://clinicaltrials.gov/ct2/results?id=%22NCT03518242%22	Breast Neoplasms	EFO:0000305	breast carcinoma	Cancer
FBOZXECLQNJBKD-ZDUSSCGKSA-N	METHOTREXATE	D001943	DailyMed	https://dailymed.nlm.nih.gov/dailymed/drugInfo.cfm?setid=0e30eaef-5a09-4104-8a11-c32933eadeab	Breast Neoplasms	EFO:0000305	breast carcinoma	Cancer
FBOZXECLQNJBKD-ZDUSSCGKSA-N	METHOTREXATE	D001943	ClinicalTrials	https://clinicaltrials.gov/ct2/results?id=%22NCT00174707%22	Breast Neoplasms	EFO:0000305	breast carcinoma	Cancer
FBOZXECLQNJBKD-ZDUSSCGKSA-N	METHOTREXATE	D001943	DailyMed	https://dailymed.nlm.nih.gov/dailymed/drugInfo.cfm?setid=68623ad0-a395-4847-88d4-48413c1f4fcf	Breast Neoplasms	EFO:0000305	breast carcinoma	Cancer
FBOZXECLQNJBKD-ZDUSSCGKSA-N	METHOTREXATE	D001943	DailyMed	https://dailymed.nlm.nih.gov/dailymed/drugInfo.cfm?setid=57b2face-9edd-4aea-bbc4-938249aa2267	Breast Neoplasms	EFO:0000305	breast carcinoma	Cancer
FBOZXECLQNJBKD-ZDUSSCGKSA-N	METHOTREXATE	D008175	DailyMed	https://dailymed.nlm.nih.gov/dailymed/drugInfo.cfm?setid=68623ad0-a395-4847-88d4-48413c1f4fcf	Lung Neoplasms	MONDO:0008903	lung cancer	Cancer
FBOZXECLQNJBKD-ZDUSSCGKSA-N	METHOTREXATE	D055756	DailyMed	https://dailymed.nlm.nih.gov/dailymed/drugInfo.cfm?setid=0e30eaef-5a09-4104-8a11-c32933eadeab	Meningeal Carcinomatosis	EFO:1001012	leptomeningeal metastasis	Cancer
FBOZXECLQNJBKD-ZDUSSCGKSA-N	METHOTREXATE	D055756	ClinicalTrials	https://clinicaltrials.gov/ct2/results?id=%22NCT04356222%22	Meningeal Carcinomatosis	EFO:1001012	leptomeningeal metastasis	Cancer
FBOZXECLQNJBKD-ZDUSSCGKSA-N	METHOTREXATE	D055756	DailyMed	https://dailymed.nlm.nih.gov/dailymed/drugInfo.cfm?setid=68623ad0-a395-4847-88d4-48413c1f4fcf	Meningeal Carcinomatosis	EFO:1001012	leptomeningeal metastasis	Cancer
FBOZXECLQNJBKD-ZDUSSCGKSA-N	METHOTREXATE	D054198	DailyMed	https://dailymed.nlm.nih.gov/dailymed/drugInfo.cfm?setid=57b2face-9edd-4aea-bbc4-938249aa2267	Precursor Cell Lymphoblastic Leukemia-Lymphoma	EFO:0000220	acute lymphoblastic leukemia	Cancer
FBOZXECLQNJBKD-ZDUSSCGKSA-N	METHOTREXATE	D054198	DailyMed	https://dailymed.nlm.nih.gov/dailymed/drugInfo.cfm?setid=5c960719-19a3-442d-a24b-189b4760ab69	Precursor Cell Lymphoblastic Leukemia-Lymphoma	EFO:0000220	acute lymphoblastic leukemia	Cancer
FBOZXECLQNJBKD-ZDUSSCGKSA-N	METHOTREXATE	D054198	DailyMed	https://dailymed.nlm.nih.gov/dailymed/drugInfo.cfm?setid=4767fe9f-aa42-46cd-8101-9df7101f55e1	Precursor Cell Lymphoblastic Leukemia-Lymphoma	EFO:0000220	acute lymphoblastic leukemia	Cancer
FBOZXECLQNJBKD-ZDUSSCGKSA-N	METHOTREXATE	D054198	ClinicalTrials	https://clinicaltrials.gov/ct2/results?id=%22NCT00058461%22OR%22NCT00195871%22OR%22NCT00866749%22OR%22NCT00873093%22OR%22NCT01363128%22OR%22NCT01451515%22OR%22NCT01529827%22OR%22NCT02228772%22OR%22NCT02535806%22OR%22NCT02845882%22OR%22NCT02877303%22OR%22NCT02881086%22OR%22NCT02981628%22OR%22NCT03564704%22OR%22NCT03817320%22OR%22NCT04043494%22OR%22NCT05303792%22	Precursor Cell Lymphoblastic Leukemia-Lymphoma	EFO:0000220	acute lymphoblastic leukemia	Cancer
FBOZXECLQNJBKD-ZDUSSCGKSA-N	METHOTREXATE	D054198	DailyMed	https://dailymed.nlm.nih.gov/dailymed/drugInfo.cfm?setid=dd035a9f-cd40-4314-b9d8-2294b8a924e2	Precursor Cell Lymphoblastic Leukemia-Lymphoma	EFO:0000220	acute lymphoblastic leukemia	Cancer
FBOZXECLQNJBKD-ZDUSSCGKSA-N	METHOTREXATE	D054198	ClinicalTrials	https://clinicaltrials.gov/ct2/results?id=%22NCT00130195%22OR%22NCT00131027%22OR%22NCT00131053%22OR%22NCT00136435%22OR%22NCT00137111%22OR%22NCT00165178%22OR%22NCT00176462%22OR%22NCT00184041%22OR%22NCT00186875%22OR%22NCT00187005%22OR%22NCT00187083%22OR%22NCT00187161%22OR%22NCT00440726%22OR%22NCT00458250%22OR%22NCT00476190%22OR%22NCT00494897%22OR%22NCT00526175%22OR%22NCT00526409%22OR%22NCT00549848%…	Precursor Cell Lymphoblastic Leukemia-Lymphoma	EFO:0000220	acute lymphoblastic leukemia	Cancer
FBOZXECLQNJBKD-ZDUSSCGKSA-N	METHOTREXATE	D054198	ClinicalTrials	https://clinicaltrials.gov/ct2/results?id=%22NCT00022737%22OR%22NCT00057811%22OR%22NCT00089349%22OR%22NCT00098839%22OR%22NCT00439296%22OR%22NCT01363128%22OR%22NCT01529827%22	Precursor Cell Lymphoblastic Leukemia-Lymphoma	EFO:0000220	acute lymphoblastic leukemia	Cancer
FBOZXECLQNJBKD-ZDUSSCGKSA-N	METHOTREXATE	D054198	DailyMed	https://dailymed.nlm.nih.gov/dailymed/drugInfo.cfm?setid=57b2face-9edd-4aea-bbc4-938249aa2267	Precursor Cell Lymphoblastic Leukemia-Lymphoma	MONDO:0000870	childhood acute lymphoblastic leukemia	Cancer
FBOZXECLQNJBKD-ZDUSSCGKSA-N	METHOTREXATE	D054198	DailyMed	https://dailymed.nlm.nih.gov/dailymed/drugInfo.cfm?setid=5c960719-19a3-442d-a24b-189b4760ab69	Precursor Cell Lymphoblastic Leukemia-Lymphoma	MONDO:0000870	childhood acute lymphoblastic leukemia	Cancer
FBOZXECLQNJBKD-ZDUSSCGKSA-N	METHOTREXATE	D054198	DailyMed	https://dailymed.nlm.nih.gov/dailymed/drugInfo.cfm?setid=4767fe9f-aa42-46cd-8101-9df7101f55e1	Precursor Cell Lymphoblastic Leukemia-Lymphoma	MONDO:0000870	childhood acute lymphoblastic leukemia	Cancer
FBOZXECLQNJBKD-ZDUSSCGKSA-N	METHOTREXATE	D054198	ClinicalTrials	https://clinicaltrials.gov/ct2/results?id=%22NCT00058461%22OR%22NCT00195871%22OR%22NCT00866749%22OR%22NCT00873093%22OR%22NCT01363128%22OR%22NCT01451515%22OR%22NCT01529827%22OR%22NCT02228772%22OR%22NCT02535806%22OR%22NCT02845882%22OR%22NCT02877303%22OR%22NCT02881086%22OR%22NCT02981628%22OR%22NCT03564704%22OR%22NCT03817320%22OR%22NCT04043494%22OR%22NCT05303792%22	Precursor Cell Lymphoblastic Leukemia-Lymphoma	MONDO:0000870	childhood acute lymphoblastic leukemia	Cancer
FBOZXECLQNJBKD-ZDUSSCGKSA-N	METHOTREXATE	D054198	DailyMed	https://dailymed.nlm.nih.gov/dailymed/drugInfo.cfm?setid=dd035a9f-cd40-4314-b9d8-2294b8a924e2	Precursor Cell Lymphoblastic Leukemia-Lymphoma	MONDO:0000870	childhood acute lymphoblastic leukemia	Cancer
FBOZXECLQNJBKD-ZDUSSCGKSA-N	METHOTREXATE	D054198	ClinicalTrials	https://clinicaltrials.gov/ct2/results?id=%22NCT00130195%22OR%22NCT00131027%22OR%22NCT00131053%22OR%22NCT00136435%22OR%22NCT00137111%22OR%22NCT00165178%22OR%22NCT00176462%22OR%22NCT00184041%22OR%22NCT00186875%22OR%22NCT00187005%22OR%22NCT00187083%22OR%22NCT00187161%22OR%22NCT00440726%22OR%22NCT00458250%22OR%22NCT00476190%22OR%22NCT00494897%22OR%22NCT00526175%22OR%22NCT00526409%22OR%22NCT00549848%…	Precursor Cell Lymphoblastic Leukemia-Lymphoma	MONDO:0000870	childhood acute lymphoblastic leukemia	Cancer
FBOZXECLQNJBKD-ZDUSSCGKSA-N	METHOTREXATE	D054198	ClinicalTrials	https://clinicaltrials.gov/ct2/results?id=%22NCT00022737%22OR%22NCT00057811%22OR%22NCT00089349%22OR%22NCT00098839%22OR%22NCT00439296%22OR%22NCT01363128%22OR%22NCT01529827%22	Precursor Cell Lymphoblastic Leukemia-Lymphoma	MONDO:0000870	childhood acute lymphoblastic leukemia	Cancer
FBOZXECLQNJBKD-ZDUSSCGKSA-N	METHOTREXATE	D054198	DailyMed	https://dailymed.nlm.nih.gov/dailymed/drugInfo.cfm?setid=57b2face-9edd-4aea-bbc4-938249aa2267	Precursor Cell Lymphoblastic Leukemia-Lymphoma	MONDO:0000873	lymphoblastic lymphoma	Cancer
FBOZXECLQNJBKD-ZDUSSCGKSA-N	METHOTREXATE	D054198	DailyMed	https://dailymed.nlm.nih.gov/dailymed/drugInfo.cfm?setid=5c960719-19a3-442d-a24b-189b4760ab69	Precursor Cell Lymphoblastic Leukemia-Lymphoma	MONDO:0000873	lymphoblastic lymphoma	Cancer
FBOZXECLQNJBKD-ZDUSSCGKSA-N	METHOTREXATE	D054198	DailyMed	https://dailymed.nlm.nih.gov/dailymed/drugInfo.cfm?setid=4767fe9f-aa42-46cd-8101-9df7101f55e1	Precursor Cell Lymphoblastic Leukemia-Lymphoma	MONDO:0000873	lymphoblastic lymphoma	Cancer
FBOZXECLQNJBKD-ZDUSSCGKSA-N	METHOTREXATE	D054198	ClinicalTrials	https://clinicaltrials.gov/ct2/results?id=%22NCT00058461%22OR%22NCT00195871%22OR%22NCT00866749%22OR%22NCT00873093%22OR%22NCT01363128%22OR%22NCT01451515%22OR%22NCT01529827%22OR%22NCT02228772%22OR%22NCT02535806%22OR%22NCT02845882%22OR%22NCT02877303%22OR%22NCT02881086%22OR%22NCT02981628%22OR%22NCT03564704%22OR%22NCT03817320%22OR%22NCT04043494%22OR%22NCT05303792%22	Precursor Cell Lymphoblastic Leukemia-Lymphoma	MONDO:0000873	lymphoblastic lymphoma	Cancer
FBOZXECLQNJBKD-ZDUSSCGKSA-N	METHOTREXATE	D054198	DailyMed	https://dailymed.nlm.nih.gov/dailymed/drugInfo.cfm?setid=dd035a9f-cd40-4314-b9d8-2294b8a924e2	Precursor Cell Lymphoblastic Leukemia-Lymphoma	MONDO:0000873	lymphoblastic lymphoma	Cancer
FBOZXECLQNJBKD-ZDUSSCGKSA-N	METHOTREXATE	D054198	ClinicalTrials	https://clinicaltrials.gov/ct2/results?id=%22NCT00130195%22OR%22NCT00131027%22OR%22NCT00131053%22OR%22NCT00136435%22OR%22NCT00137111%22OR%22NCT00165178%22OR%22NCT00176462%22OR%22NCT00184041%22OR%22NCT00186875%22OR%22NCT00187005%22OR%22NCT00187083%22OR%22NCT00187161%22OR%22NCT00440726%22OR%22NCT00458250%22OR%22NCT00476190%22OR%22NCT00494897%22OR%22NCT00526175%22OR%22NCT00526409%22OR%22NCT00549848%…	Precursor Cell Lymphoblastic Leukemia-Lymphoma	MONDO:0000873	lymphoblastic lymphoma	Cancer
FBOZXECLQNJBKD-ZDUSSCGKSA-N	METHOTREXATE	D054198	ClinicalTrials	https://clinicaltrials.gov/ct2/results?id=%22NCT00022737%22OR%22NCT00057811%22OR%22NCT00089349%22OR%22NCT00098839%22OR%22NCT00439296%22OR%22NCT01363128%22OR%22NCT01529827%22	Precursor Cell Lymphoblastic Leukemia-Lymphoma	MONDO:0000873	lymphoblastic lymphoma	Cancer
FBOZXECLQNJBKD-ZDUSSCGKSA-N	METHOTREXATE	D011565	DailyMed	https://dailymed.nlm.nih.gov/dailymed/drugInfo.cfm?setid=dd035a9f-cd40-4314-b9d8-2294b8a924e2	Psoriasis	EFO:0000676	psoriasis	Dermatologic diseases
FBOZXECLQNJBKD-ZDUSSCGKSA-N	METHOTREXATE	D011565	ClinicalTrials	https://clinicaltrials.gov/ct2/results?id=%22NCT00251641%22OR%22NCT00368654%22OR%22NCT00666354%22OR%22NCT00679731%22OR%22NCT00833053%22OR%22NCT00932113%22OR%22NCT01001208%22OR%22NCT01059773%22OR%22NCT01079988%22OR%22NCT01187264%22OR%22NCT01251614%22OR%22NCT02097173%22OR%22NCT02196701%22OR%22NCT02248792%22OR%22NCT02313922%22OR%22NCT02634801%22OR%22NCT02655705%22OR%22NCT02829424%22OR%22NCT03217734%…	Psoriasis	EFO:0000676	psoriasis	Dermatologic diseases
FBOZXECLQNJBKD-ZDUSSCGKSA-N	METHOTREXATE	D011565	DailyMed	https://dailymed.nlm.nih.gov/dailymed/drugInfo.cfm?setid=57b2face-9edd-4aea-bbc4-938249aa2267	Psoriasis	EFO:0000676	psoriasis	Dermatologic diseases
FBOZXECLQNJBKD-ZDUSSCGKSA-N	METHOTREXATE	D011565	DailyMed	https://dailymed.nlm.nih.gov/dailymed/drugInfo.cfm?setid=4767fe9f-aa42-46cd-8101-9df7101f55e1	Psoriasis	EFO:0000676	psoriasis	Dermatologic diseases
FBOZXECLQNJBKD-ZDUSSCGKSA-N	METHOTREXATE	D011565	DailyMed	https://dailymed.nlm.nih.gov/dailymed/drugInfo.cfm?setid=68623ad0-a395-4847-88d4-48413c1f4fcf	Psoriasis	EFO:0000676	psoriasis	Dermatologic diseases
FBOZXECLQNJBKD-ZDUSSCGKSA-N	METHOTREXATE	D011565	DailyMed	https://dailymed.nlm.nih.gov/dailymed/drugInfo.cfm?setid=8f1260de-b60c-4f0e-8af6-0e957b0a281b	Psoriasis	EFO:0000676	psoriasis	Dermatologic diseases
FBOZXECLQNJBKD-ZDUSSCGKSA-N	METHOTREXATE	D011565	DailyMed	https://dailymed.nlm.nih.gov/dailymed/drugInfo.cfm?setid=9ab8ce16-f7de-41d4-a4c8-1c742621b6d5	Psoriasis	EFO:0000676	psoriasis	Dermatologic diseases
FBOZXECLQNJBKD-ZDUSSCGKSA-N	METHOTREXATE	D011565	DailyMed	https://dailymed.nlm.nih.gov/dailymed/drugInfo.cfm?setid=dd39255b-81d1-4c08-aecf-acc4f2cdc04a	Psoriasis	EFO:0000676	psoriasis	Dermatologic diseases
FBOZXECLQNJBKD-ZDUSSCGKSA-N	METHOTREXATE	D011565	DailyMed	https://dailymed.nlm.nih.gov/dailymed/drugInfo.cfm?setid=5c960719-19a3-442d-a24b-189b4760ab69	Psoriasis	EFO:0000676	psoriasis	Dermatologic diseases
FBOZXECLQNJBKD-ZDUSSCGKSA-N	METHOTREXATE	D011565	DailyMed	https://dailymed.nlm.nih.gov/dailymed/drugInfo.cfm?setid=d0075461-0e7e-4967-9c9b-d6440e912c0e	Psoriasis	EFO:0000676	psoriasis	Dermatologic diseases
FBOZXECLQNJBKD-ZDUSSCGKSA-N	METHOTREXATE	D011565	ClinicalTrials	https://clinicaltrials.gov/ct2/results?id=%22NCT02715947%22OR%22NCT02902861%22	Psoriasis	EFO:0000676	psoriasis	Dermatologic diseases
FBOZXECLQNJBKD-ZDUSSCGKSA-N	METHOTREXATE	D011565	DailyMed	https://dailymed.nlm.nih.gov/dailymed/drugInfo.cfm?setid=dd035a9f-cd40-4314-b9d8-2294b8a924e2	Psoriasis	EFO:1001494	psoriasis vulgaris	Dermatologic diseases
FBOZXECLQNJBKD-ZDUSSCGKSA-N	METHOTREXATE	D011565	ClinicalTrials	https://clinicaltrials.gov/ct2/results?id=%22NCT00251641%22OR%22NCT00368654%22OR%22NCT00666354%22OR%22NCT00679731%22OR%22NCT00833053%22OR%22NCT00932113%22OR%22NCT01001208%22OR%22NCT01059773%22OR%22NCT01079988%22OR%22NCT01187264%22OR%22NCT01251614%22OR%22NCT02097173%22OR%22NCT02196701%22OR%22NCT02248792%22OR%22NCT02313922%22OR%22NCT02634801%22OR%22NCT02655705%22OR%22NCT02829424%22OR%22NCT03217734%…	Psoriasis	EFO:1001494	psoriasis vulgaris	Dermatologic diseases
FBOZXECLQNJBKD-ZDUSSCGKSA-N	METHOTREXATE	D011565	DailyMed	https://dailymed.nlm.nih.gov/dailymed/drugInfo.cfm?setid=57b2face-9edd-4aea-bbc4-938249aa2267	Psoriasis	EFO:1001494	psoriasis vulgaris	Dermatologic diseases
FBOZXECLQNJBKD-ZDUSSCGKSA-N	METHOTREXATE	D011565	DailyMed	https://dailymed.nlm.nih.gov/dailymed/drugInfo.cfm?setid=4767fe9f-aa42-46cd-8101-9df7101f55e1	Psoriasis	EFO:1001494	psoriasis vulgaris	Dermatologic diseases
FBOZXECLQNJBKD-ZDUSSCGKSA-N	METHOTREXATE	D011565	DailyMed	https://dailymed.nlm.nih.gov/dailymed/drugInfo.cfm?setid=68623ad0-a395-4847-88d4-48413c1f4fcf	Psoriasis	EFO:1001494	psoriasis vulgaris	Dermatologic diseases
FBOZXECLQNJBKD-ZDUSSCGKSA-N	METHOTREXATE	D011565	DailyMed	https://dailymed.nlm.nih.gov/dailymed/drugInfo.cfm?setid=8f1260de-b60c-4f0e-8af6-0e957b0a281b	Psoriasis	EFO:1001494	psoriasis vulgaris	Dermatologic diseases
FBOZXECLQNJBKD-ZDUSSCGKSA-N	METHOTREXATE	D011565	DailyMed	https://dailymed.nlm.nih.gov/dailymed/drugInfo.cfm?setid=9ab8ce16-f7de-41d4-a4c8-1c742621b6d5	Psoriasis	EFO:1001494	psoriasis vulgaris	Dermatologic diseases
FBOZXECLQNJBKD-ZDUSSCGKSA-N	METHOTREXATE	D011565	DailyMed	https://dailymed.nlm.nih.gov/dailymed/drugInfo.cfm?setid=dd39255b-81d1-4c08-aecf-acc4f2cdc04a	Psoriasis	EFO:1001494	psoriasis vulgaris	Dermatologic diseases
FBOZXECLQNJBKD-ZDUSSCGKSA-N	METHOTREXATE	D011565	DailyMed	https://dailymed.nlm.nih.gov/dailymed/drugInfo.cfm?setid=5c960719-19a3-442d-a24b-189b4760ab69	Psoriasis	EFO:1001494	psoriasis vulgaris	Dermatologic diseases
FBOZXECLQNJBKD-ZDUSSCGKSA-N	METHOTREXATE	D011565	DailyMed	https://dailymed.nlm.nih.gov/dailymed/drugInfo.cfm?setid=d0075461-0e7e-4967-9c9b-d6440e912c0e	Psoriasis	EFO:1001494	psoriasis vulgaris	Dermatologic diseases
FBOZXECLQNJBKD-ZDUSSCGKSA-N	METHOTREXATE	D011565	ClinicalTrials	https://clinicaltrials.gov/ct2/results?id=%22NCT02715947%22OR%22NCT02902861%22	Psoriasis	EFO:1001494	psoriasis vulgaris	Dermatologic diseases
FBOZXECLQNJBKD-ZDUSSCGKSA-N	METHOTREXATE	D008228	DailyMed	https://dailymed.nlm.nih.gov/dailymed/drugInfo.cfm?setid=8f1260de-b60c-4f0e-8af6-0e957b0a281b	Lymphoma, Non-Hodgkin	EFO:0005952	non-Hodgkins lymphoma	Hematologic diseases
FBOZXECLQNJBKD-ZDUSSCGKSA-N	METHOTREXATE	D008228	DailyMed	https://dailymed.nlm.nih.gov/dailymed/drugInfo.cfm?setid=0e30eaef-5a09-4104-8a11-c32933eadeab	Lymphoma, Non-Hodgkin	EFO:0005952	non-Hodgkins lymphoma	Hematologic diseases
FBOZXECLQNJBKD-ZDUSSCGKSA-N	METHOTREXATE	D008228	ClinicalTrials	https://clinicaltrials.gov/ct2/results?id=%22NCT00000658%22OR%22NCT00283985%22OR%22NCT00610883%22OR%22NCT00928018%22OR%22NCT01516580%22	Lymphoma, Non-Hodgkin	EFO:0005952	non-Hodgkins lymphoma	Hematologic diseases
FBOZXECLQNJBKD-ZDUSSCGKSA-N	METHOTREXATE	D007154	ATC	https://www.whocc.no/atc_ddd_index/?code=L04AX03	Immunological diseases	EFO:0000540	immune system disease	Immunological diseases
FBOZXECLQNJBKD-ZDUSSCGKSA-N	METHOTREXATE	D007154	ClinicalTrials	https://clinicaltrials.gov/ct2/results?id=%22NCT03239600%22	Immunological diseases	EFO:0000540	immune system disease	Immunological diseases
FBOZXECLQNJBKD-ZDUSSCGKSA-N	METHOTREXATE	D009182	DailyMed	https://dailymed.nlm.nih.gov/dailymed/drugInfo.cfm?setid=57b2face-9edd-4aea-bbc4-938249aa2267	Mycosis Fungoides	EFO:1001051	mycosis fungoides	Infections
FBOZXECLQNJBKD-ZDUSSCGKSA-N	METHOTREXATE	D009182	DailyMed	https://dailymed.nlm.nih.gov/dailymed/drugInfo.cfm?setid=5c960719-19a3-442d-a24b-189b4760ab69	Mycosis Fungoides	EFO:1001051	mycosis fungoides	Infections
FBOZXECLQNJBKD-ZDUSSCGKSA-N	METHOTREXATE	D009182	ClinicalTrials	https://clinicaltrials.gov/ct2/results?id=%22NCT01529827%22OR%22NCT01578499%22OR%22NCT02323659%22	Mycosis Fungoides	EFO:1001051	mycosis fungoides	Infections
FBOZXECLQNJBKD-ZDUSSCGKSA-N	METHOTREXATE	D009182	DailyMed	https://dailymed.nlm.nih.gov/dailymed/drugInfo.cfm?setid=dd035a9f-cd40-4314-b9d8-2294b8a924e2	Mycosis Fungoides	EFO:1001051	mycosis fungoides	Infections
FBOZXECLQNJBKD-ZDUSSCGKSA-N	METHOTREXATE	D009182	DailyMed	https://dailymed.nlm.nih.gov/dailymed/drugInfo.cfm?setid=4767fe9f-aa42-46cd-8101-9df7101f55e1	Mycosis Fungoides	EFO:1001051	mycosis fungoides	Infections
FBOZXECLQNJBKD-ZDUSSCGKSA-N	METHOTREXATE	D001168	ClinicalTrials	https://clinicaltrials.gov/ct2/results?id=%22NCT01068405%22OR%22NCT03728478%22	Arthritis	EFO:0005856	arthritis	Musculoskeletal diseases
FBOZXECLQNJBKD-ZDUSSCGKSA-N	METHOTREXATE	D001168	DailyMed	https://dailymed.nlm.nih.gov/dailymed/drugInfo.cfm?setid=8f1260de-b60c-4f0e-8af6-0e957b0a281b	Arthritis	EFO:0005856	arthritis	Musculoskeletal diseases
FBOZXECLQNJBKD-ZDUSSCGKSA-N	METHOTREXATE	D001168	ClinicalTrials	https://clinicaltrials.gov/ct2/results?id=%22NCT01068405%22OR%22NCT03728478%22	Arthritis	MONDO:0024280	polyarticular arthritis	Musculoskeletal diseases
FBOZXECLQNJBKD-ZDUSSCGKSA-N	METHOTREXATE	D001168	DailyMed	https://dailymed.nlm.nih.gov/dailymed/drugInfo.cfm?setid=8f1260de-b60c-4f0e-8af6-0e957b0a281b	Arthritis	MONDO:0024280	polyarticular arthritis	Musculoskeletal diseases
FBOZXECLQNJBKD-ZDUSSCGKSA-N	METHOTREXATE	D001171	DailyMed	https://dailymed.nlm.nih.gov/dailymed/drugInfo.cfm?setid=5c960719-19a3-442d-a24b-189b4760ab69	Arthritis, Juvenile	EFO:0002609	juvenile idiopathic arthritis	Musculoskeletal diseases
FBOZXECLQNJBKD-ZDUSSCGKSA-N	METHOTREXATE	D001171	ClinicalTrials	https://clinicaltrials.gov/ct2/results?id=%22NCT00443430%22OR%22NCT00642460%22OR%22NCT01015547%22OR%22NCT01230827%22OR%22NCT02052167%22OR%22NCT02277444%22OR%22NCT03781375%22	Arthritis, Juvenile	EFO:0002609	juvenile idiopathic arthritis	Musculoskeletal diseases
FBOZXECLQNJBKD-ZDUSSCGKSA-N	METHOTREXATE	D001171	DailyMed	https://dailymed.nlm.nih.gov/dailymed/drugInfo.cfm?setid=9ab8ce16-f7de-41d4-a4c8-1c742621b6d5	Arthritis, Juvenile	EFO:0002609	juvenile idiopathic arthritis	Musculoskeletal diseases
FBOZXECLQNJBKD-ZDUSSCGKSA-N	METHOTREXATE	D001171	DailyMed	https://dailymed.nlm.nih.gov/dailymed/drugInfo.cfm?setid=57b2face-9edd-4aea-bbc4-938249aa2267	Arthritis, Juvenile	EFO:0002609	juvenile idiopathic arthritis	Musculoskeletal diseases
FBOZXECLQNJBKD-ZDUSSCGKSA-N	METHOTREXATE	D001171	DailyMed	https://dailymed.nlm.nih.gov/dailymed/drugInfo.cfm?setid=dd39255b-81d1-4c08-aecf-acc4f2cdc04a	Arthritis, Juvenile	EFO:0002609	juvenile idiopathic arthritis	Musculoskeletal diseases
FBOZXECLQNJBKD-ZDUSSCGKSA-N	METHOTREXATE	D001171	DailyMed	https://dailymed.nlm.nih.gov/dailymed/drugInfo.cfm?setid=dd035a9f-cd40-4314-b9d8-2294b8a924e2	Arthritis, Juvenile	EFO:0002609	juvenile idiopathic arthritis	Musculoskeletal diseases
FBOZXECLQNJBKD-ZDUSSCGKSA-N	METHOTREXATE	D001171	DailyMed	https://dailymed.nlm.nih.gov/dailymed/drugInfo.cfm?setid=4767fe9f-aa42-46cd-8101-9df7101f55e1	Arthritis, Juvenile	EFO:0002609	juvenile idiopathic arthritis	Musculoskeletal diseases
FBOZXECLQNJBKD-ZDUSSCGKSA-N	METHOTREXATE	D001171	DailyMed	https://dailymed.nlm.nih.gov/dailymed/drugInfo.cfm?setid=68623ad0-a395-4847-88d4-48413c1f4fcf	Arthritis, Juvenile	EFO:0002609	juvenile idiopathic arthritis	Musculoskeletal diseases
FBOZXECLQNJBKD-ZDUSSCGKSA-N	METHOTREXATE	D001172	DailyMed	https://dailymed.nlm.nih.gov/dailymed/drugInfo.cfm?setid=5c960719-19a3-442d-a24b-189b4760ab69	Arthritis, Rheumatoid	EFO:0000685	rheumatoid arthritis	Musculoskeletal diseases
FBOZXECLQNJBKD-ZDUSSCGKSA-N	METHOTREXATE	D001172	DailyMed	https://dailymed.nlm.nih.gov/dailymed/drugInfo.cfm?setid=4767fe9f-aa42-46cd-8101-9df7101f55e1	Arthritis, Rheumatoid	EFO:0000685	rheumatoid arthritis	Musculoskeletal diseases
FBOZXECLQNJBKD-ZDUSSCGKSA-N	METHOTREXATE	D001172	DailyMed	https://dailymed.nlm.nih.gov/dailymed/drugInfo.cfm?setid=dd035a9f-cd40-4314-b9d8-2294b8a924e2	Arthritis, Rheumatoid	EFO:0000685	rheumatoid arthritis	Musculoskeletal diseases
FBOZXECLQNJBKD-ZDUSSCGKSA-N	METHOTREXATE	D001172	DailyMed	https://dailymed.nlm.nih.gov/dailymed/drugInfo.cfm?setid=57b2face-9edd-4aea-bbc4-938249aa2267	Arthritis, Rheumatoid	EFO:0000685	rheumatoid arthritis	Musculoskeletal diseases
FBOZXECLQNJBKD-ZDUSSCGKSA-N	METHOTREXATE	D001172	DailyMed	https://dailymed.nlm.nih.gov/dailymed/drugInfo.cfm?setid=d0075461-0e7e-4967-9c9b-d6440e912c0e	Arthritis, Rheumatoid	EFO:0000685	rheumatoid arthritis	Musculoskeletal diseases
FBOZXECLQNJBKD-ZDUSSCGKSA-N	METHOTREXATE	D001172	DailyMed	https://dailymed.nlm.nih.gov/dailymed/drugInfo.cfm?setid=dd39255b-81d1-4c08-aecf-acc4f2cdc04a	Arthritis, Rheumatoid	EFO:0000685	rheumatoid arthritis	Musculoskeletal diseases
FBOZXECLQNJBKD-ZDUSSCGKSA-N	METHOTREXATE	D001172	DailyMed	https://dailymed.nlm.nih.gov/dailymed/drugInfo.cfm?setid=8f1260de-b60c-4f0e-8af6-0e957b0a281b	Arthritis, Rheumatoid	EFO:0000685	rheumatoid arthritis	Musculoskeletal diseases
FBOZXECLQNJBKD-ZDUSSCGKSA-N	METHOTREXATE	D001172	DailyMed	https://dailymed.nlm.nih.gov/dailymed/drugInfo.cfm?setid=68623ad0-a395-4847-88d4-48413c1f4fcf	Arthritis, Rheumatoid	EFO:0000685	rheumatoid arthritis	Musculoskeletal diseases
FBOZXECLQNJBKD-ZDUSSCGKSA-N	METHOTREXATE	D001172	ClinicalTrials	https://clinicaltrials.gov/ct2/results?id=%22NCT00036153%22OR%22NCT00048568%22OR%22NCT00074438%22OR%22NCT00095147%22OR%22NCT00106522%22OR%22NCT00106535%22OR%22NCT00106548%22OR%22NCT00109408%22OR%22NCT00122382%22OR%22NCT00141830%22OR%22NCT00154336%22OR%22NCT00162292%22OR%22NCT00195494%22OR%22NCT00195663%22OR%22NCT00209859%22OR%22NCT00233558%22OR%22NCT00234845%22OR%22NCT00234936%22OR%22NCT00235859%…	Arthritis, Rheumatoid	EFO:0000685	rheumatoid arthritis	Musculoskeletal diseases
FBOZXECLQNJBKD-ZDUSSCGKSA-N	METHOTREXATE	D001172	DailyMed	https://dailymed.nlm.nih.gov/dailymed/drugInfo.cfm?setid=9ab8ce16-f7de-41d4-a4c8-1c742621b6d5	Arthritis, Rheumatoid	EFO:0000685	rheumatoid arthritis	Musculoskeletal diseases
FBOZXECLQNJBKD-ZDUSSCGKSA-N	METHOTREXATE	D000236	DailyMed	https://dailymed.nlm.nih.gov/dailymed/drugInfo.cfm?setid=68623ad0-a395-4847-88d4-48413c1f4fcf	Adenoma	EFO:0000232	adenoma	Neoplasms
FBOZXECLQNJBKD-ZDUSSCGKSA-N	METHOTREXATE	D001943	DailyMed	https://dailymed.nlm.nih.gov/dailymed/drugInfo.cfm?setid=dd39255b-81d1-4c08-aecf-acc4f2cdc04a	Breast Neoplasms	EFO:0003869	breast neoplasm	Neoplasms
FBOZXECLQNJBKD-ZDUSSCGKSA-N	METHOTREXATE	D001943	DailyMed	https://dailymed.nlm.nih.gov/dailymed/drugInfo.cfm?setid=dd035a9f-cd40-4314-b9d8-2294b8a924e2	Breast Neoplasms	EFO:0003869	breast neoplasm	Neoplasms
FBOZXECLQNJBKD-ZDUSSCGKSA-N	METHOTREXATE	D001943	ClinicalTrials	https://clinicaltrials.gov/ct2/results?id=%22NCT00001498%22OR%22NCT00002498%22OR%22NCT00002542%22OR%22NCT00002579%22OR%22NCT00002580%22OR%22NCT00002581%22OR%22NCT00002582%22OR%22NCT00002696%22OR%22NCT00002755%22OR%22NCT00002784%22OR%22NCT00003012%22OR%22NCT00003013%22OR%22NCT00003536%22OR%22NCT00003577%22OR%22NCT00003680%22OR%22NCT00003893%22OR%22NCT00012311%22OR%22NCT00022516%22OR%22NCT00033683%…	Breast Neoplasms	EFO:0003869	breast neoplasm	Neoplasms
FBOZXECLQNJBKD-ZDUSSCGKSA-N	METHOTREXATE	D001943	ClinicalTrials	https://clinicaltrials.gov/ct2/results?id=%22NCT03518242%22	Breast Neoplasms	EFO:0003869	breast neoplasm	Neoplasms
FBOZXECLQNJBKD-ZDUSSCGKSA-N	METHOTREXATE	D001943	DailyMed	https://dailymed.nlm.nih.gov/dailymed/drugInfo.cfm?setid=0e30eaef-5a09-4104-8a11-c32933eadeab	Breast Neoplasms	EFO:0003869	breast neoplasm	Neoplasms
FBOZXECLQNJBKD-ZDUSSCGKSA-N	METHOTREXATE	D001943	ClinicalTrials	https://clinicaltrials.gov/ct2/results?id=%22NCT00174707%22	Breast Neoplasms	EFO:0003869	breast neoplasm	Neoplasms
FBOZXECLQNJBKD-ZDUSSCGKSA-N	METHOTREXATE	D001943	DailyMed	https://dailymed.nlm.nih.gov/dailymed/drugInfo.cfm?setid=68623ad0-a395-4847-88d4-48413c1f4fcf	Breast Neoplasms	EFO:0003869	breast neoplasm	Neoplasms
FBOZXECLQNJBKD-ZDUSSCGKSA-N	METHOTREXATE	D001943	DailyMed	https://dailymed.nlm.nih.gov/dailymed/drugInfo.cfm?setid=57b2face-9edd-4aea-bbc4-938249aa2267	Breast Neoplasms	EFO:0003869	breast neoplasm	Neoplasms
FBOZXECLQNJBKD-ZDUSSCGKSA-N	METHOTREXATE	D002822	DailyMed	https://dailymed.nlm.nih.gov/dailymed/drugInfo.cfm?setid=68623ad0-a395-4847-88d4-48413c1f4fcf	Choriocarcinoma	EFO:0002893	choriocarcinoma	Neoplasms
FBOZXECLQNJBKD-ZDUSSCGKSA-N	METHOTREXATE	D002822	ClinicalTrials	https://clinicaltrials.gov/ct2/results?id=%22NCT00003702%22OR%22NCT01535053%22	Choriocarcinoma	EFO:0002893	choriocarcinoma	Neoplasms
FBOZXECLQNJBKD-ZDUSSCGKSA-N	METHOTREXATE	D009369	ATC	https://www.whocc.no/atc_ddd_index/?code=L01BA01	Neoplasms	EFO:0000311	cancer	Neoplasms
FBOZXECLQNJBKD-ZDUSSCGKSA-N	METHOTREXATE	D009369	ClinicalTrials	https://clinicaltrials.gov/ct2/results?id=%22NCT00653068%22OR%22NCT00919503%22OR%22NCT01285817%22OR%22NCT01876082%22	Neoplasms	EFO:0000311	cancer	Neoplasms
FBOZXECLQNJBKD-ZDUSSCGKSA-N	METHOTREXATE	D009369	ClinicalTrials	https://clinicaltrials.gov/ct2/results?id=%22NCT00357084%22OR%22NCT00369226%22OR%22NCT01162551%22	Neoplasms	EFO:0000311	cancer	Neoplasms
FBOZXECLQNJBKD-ZDUSSCGKSA-N	METHOTREXATE	D009369	ATC	https://www.whocc.no/atc_ddd_index/?code=L01BA01	Neoplasms	EFO:0000616	neoplasm	Neoplasms
FBOZXECLQNJBKD-ZDUSSCGKSA-N	METHOTREXATE	D009369	ClinicalTrials	https://clinicaltrials.gov/ct2/results?id=%22NCT00653068%22OR%22NCT00919503%22OR%22NCT01285817%22OR%22NCT01876082%22	Neoplasms	EFO:0000616	neoplasm	Neoplasms
FBOZXECLQNJBKD-ZDUSSCGKSA-N	METHOTREXATE	D009369	ClinicalTrials	https://clinicaltrials.gov/ct2/results?id=%22NCT00357084%22OR%22NCT00369226%22OR%22NCT01162551%22	Neoplasms	EFO:0000616	neoplasm	Neoplasms
FBOZXECLQNJBKD-ZDUSSCGKSA-N	METHOTREXATE	D003141	DailyMed	https://dailymed.nlm.nih.gov/dailymed/drugInfo.cfm?setid=8f1260de-b60c-4f0e-8af6-0e957b0a281b	Communicable Diseases	MONDO:0002041	fungal infectious disease	Other
FBOZXECLQNJBKD-ZDUSSCGKSA-N	METHOTREXATE	D003141	DailyMed	https://dailymed.nlm.nih.gov/dailymed/drugInfo.cfm?setid=68623ad0-a395-4847-88d4-48413c1f4fcf	Communicable Diseases	MONDO:0002041	fungal infectious disease	Other
CMWTZPSULFXXJA-VIFPVBQESA-N	NAPROXEN	D013276	DailyMed	https://dailymed.nlm.nih.gov/dailymed/drugInfo.cfm?setid=9513589d-ef5d-4b8d-a90a-6adb6af2ae11	Stomach Ulcer	EFO:0009454	gastric ulcer	Digestive system diseases
CMWTZPSULFXXJA-VIFPVBQESA-N	NAPROXEN	D013276	DailyMed	https://dailymed.nlm.nih.gov/dailymed/drugInfo.cfm?setid=baa47781-7151-4c75-a9a2-d2eac0a7d55e	Stomach Ulcer	EFO:0009454	gastric ulcer	Digestive system diseases
CMWTZPSULFXXJA-VIFPVBQESA-N	NAPROXEN	D013276	ClinicalTrials	https://clinicaltrials.gov/ct2/results?id=%22NCT00527787%22OR%22NCT00527904%22OR%22NCT00594854%22OR%22NCT01129011%22	Stomach Ulcer	EFO:0009454	gastric ulcer	Digestive system diseases
CMWTZPSULFXXJA-VIFPVBQESA-N	NAPROXEN	D003139	DailyMed	https://dailymed.nlm.nih.gov/dailymed/drugInfo.cfm?setid=c7cbd0d5-25b0-4e37-960d-3a43ce091f88	Common Cold	EFO:0007214	common cold	Infections
CMWTZPSULFXXJA-VIFPVBQESA-N	NAPROXEN	D003139	DailyMed	https://dailymed.nlm.nih.gov/dailymed/drugInfo.cfm?setid=002052df-83ac-4efd-926c-b60a8f64cec4	Common Cold	EFO:0007214	common cold	Infections
CMWTZPSULFXXJA-VIFPVBQESA-N	NAPROXEN	D018771	ATC	https://www.whocc.no/atc_ddd_index/?code=M02AA12	Arthralgia	HP:0002829	Arthralgia	Musculoskeletal diseases
CMWTZPSULFXXJA-VIFPVBQESA-N	NAPROXEN	D001168	DailyMed	https://dailymed.nlm.nih.gov/dailymed/drugInfo.cfm?setid=c7cbd0d5-25b0-4e37-960d-3a43ce091f88	Arthritis	EFO:0005856	arthritis	Musculoskeletal diseases
CMWTZPSULFXXJA-VIFPVBQESA-N	NAPROXEN	D001168	DailyMed	https://dailymed.nlm.nih.gov/dailymed/drugInfo.cfm?setid=02dcffa7-1968-4bd3-a801-eddeed1703e4	Arthritis	EFO:0005856	arthritis	Musculoskeletal diseases
CMWTZPSULFXXJA-VIFPVBQESA-N	NAPROXEN	D001168	DailyMed	https://dailymed.nlm.nih.gov/dailymed/drugInfo.cfm?setid=baa47781-7151-4c75-a9a2-d2eac0a7d55e	Arthritis	EFO:0005856	arthritis	Musculoskeletal diseases
CMWTZPSULFXXJA-VIFPVBQESA-N	NAPROXEN	D001168	DailyMed	https://dailymed.nlm.nih.gov/dailymed/drugInfo.cfm?setid=8bff5df5-d856-4237-b6a8-ae445b454844	Arthritis	EFO:0005856	arthritis	Musculoskeletal diseases
CMWTZPSULFXXJA-VIFPVBQESA-N	NAPROXEN	D001168	DailyMed	https://dailymed.nlm.nih.gov/dailymed/drugInfo.cfm?setid=002052df-83ac-4efd-926c-b60a8f64cec4	Arthritis	EFO:0005856	arthritis	Musculoskeletal diseases
CMWTZPSULFXXJA-VIFPVBQESA-N	NAPROXEN	D015210	DailyMed	https://dailymed.nlm.nih.gov/dailymed/drugInfo.cfm?setid=434f601e-cc7f-4b1e-a9df-429d61f32350	Arthritis, Gouty	EFO:0004274	gout	Musculoskeletal diseases
CMWTZPSULFXXJA-VIFPVBQESA-N	NAPROXEN	D001171	DailyMed	https://dailymed.nlm.nih.gov/dailymed/drugInfo.cfm?setid=d90378ef-c513-4471-a132-49720ac5d3a3	Arthritis, Juvenile	EFO:0002609	juvenile idiopathic arthritis	Musculoskeletal diseases
CMWTZPSULFXXJA-VIFPVBQESA-N	NAPROXEN	D001171	DailyMed	https://dailymed.nlm.nih.gov/dailymed/drugInfo.cfm?setid=14e4b008-ae31-4b40-a227-1445367e09ed	Arthritis, Juvenile	EFO:0002609	juvenile idiopathic arthritis	Musculoskeletal diseases
CMWTZPSULFXXJA-VIFPVBQESA-N	NAPROXEN	D001171	DailyMed	https://dailymed.nlm.nih.gov/dailymed/drugInfo.cfm?setid=e94a767d-2db2-f2f3-778e-89d9b049fcaf	Arthritis, Juvenile	EFO:0002609	juvenile idiopathic arthritis	Musculoskeletal diseases
CMWTZPSULFXXJA-VIFPVBQESA-N	NAPROXEN	D001171	DailyMed	https://dailymed.nlm.nih.gov/dailymed/drugInfo.cfm?setid=a3a9858c-be31-41c0-ad55-551f05da4f0f	Arthritis, Juvenile	EFO:0002609	juvenile idiopathic arthritis	Musculoskeletal diseases
CMWTZPSULFXXJA-VIFPVBQESA-N	NAPROXEN	D001171	DailyMed	https://dailymed.nlm.nih.gov/dailymed/drugInfo.cfm?setid=fa5cce05-9850-48ef-8a8b-14a11ccc385a	Arthritis, Juvenile	EFO:0002609	juvenile idiopathic arthritis	Musculoskeletal diseases
CMWTZPSULFXXJA-VIFPVBQESA-N	NAPROXEN	D001171	DailyMed	https://dailymed.nlm.nih.gov/dailymed/drugInfo.cfm?setid=779277af-dcd9-45b5-adeb-2cfdf3c001de	Arthritis, Juvenile	EFO:0002609	juvenile idiopathic arthritis	Musculoskeletal diseases
CMWTZPSULFXXJA-VIFPVBQESA-N	NAPROXEN	D001171	DailyMed	https://dailymed.nlm.nih.gov/dailymed/drugInfo.cfm?setid=e81fa45e-cd3c-4422-b828-d780cc570469	Arthritis, Juvenile	EFO:0002609	juvenile idiopathic arthritis	Musculoskeletal diseases
CMWTZPSULFXXJA-VIFPVBQESA-N	NAPROXEN	D001171	DailyMed	https://dailymed.nlm.nih.gov/dailymed/drugInfo.cfm?setid=adb7d29b-6341-4290-91a1-2a9ee03273c3	Arthritis, Juvenile	EFO:0002609	juvenile idiopathic arthritis	Musculoskeletal diseases
CMWTZPSULFXXJA-VIFPVBQESA-N	NAPROXEN	D001171	DailyMed	https://dailymed.nlm.nih.gov/dailymed/drugInfo.cfm?setid=f4d9bd36-b960-47f6-afde-22f5012d419b	Arthritis, Juvenile	EFO:0002609	juvenile idiopathic arthritis	Musculoskeletal diseases
CMWTZPSULFXXJA-VIFPVBQESA-N	NAPROXEN	D001171	DailyMed	https://dailymed.nlm.nih.gov/dailymed/drugInfo.cfm?setid=9f119b61-24fc-437a-b7b9-ff9939c094d5	Arthritis, Juvenile	EFO:0002609	juvenile idiopathic arthritis	Musculoskeletal diseases
CMWTZPSULFXXJA-VIFPVBQESA-N	NAPROXEN	D001171	DailyMed	https://dailymed.nlm.nih.gov/dailymed/drugInfo.cfm?setid=598b880e-e887-4e40-8b0a-cbb6cbaa2fa8	Arthritis, Juvenile	EFO:0002609	juvenile idiopathic arthritis	Musculoskeletal diseases
CMWTZPSULFXXJA-VIFPVBQESA-N	NAPROXEN	D001171	DailyMed	https://dailymed.nlm.nih.gov/dailymed/drugInfo.cfm?setid=8554e4e0-8ded-44d7-a7f7-bb45d5e45858	Arthritis, Juvenile	EFO:0002609	juvenile idiopathic arthritis	Musculoskeletal diseases
CMWTZPSULFXXJA-VIFPVBQESA-N	NAPROXEN	D001171	DailyMed	https://dailymed.nlm.nih.gov/dailymed/drugInfo.cfm?setid=289c542f-3ff0-43b1-9ea7-b93fa8e8b1e8	Arthritis, Juvenile	EFO:0002609	juvenile idiopathic arthritis	Musculoskeletal diseases
CMWTZPSULFXXJA-VIFPVBQESA-N	NAPROXEN	D001171	DailyMed	https://dailymed.nlm.nih.gov/dailymed/drugInfo.cfm?setid=afebcc90-e2b5-416d-a041-db2dd593a648	Arthritis, Juvenile	EFO:0002609	juvenile idiopathic arthritis	Musculoskeletal diseases
CMWTZPSULFXXJA-VIFPVBQESA-N	NAPROXEN	D001171	DailyMed	https://dailymed.nlm.nih.gov/dailymed/drugInfo.cfm?setid=dd6dcaed-3e37-4aba-b1cf-e949184f78eb	Arthritis, Juvenile	EFO:0002609	juvenile idiopathic arthritis	Musculoskeletal diseases
CMWTZPSULFXXJA-VIFPVBQESA-N	NAPROXEN	D001171	DailyMed	https://dailymed.nlm.nih.gov/dailymed/drugInfo.cfm?setid=635f8a00-0048-4421-9f5f-f8e38034f230	Arthritis, Juvenile	EFO:0002609	juvenile idiopathic arthritis	Musculoskeletal diseases
CMWTZPSULFXXJA-VIFPVBQESA-N	NAPROXEN	D001171	DailyMed	https://dailymed.nlm.nih.gov/dailymed/drugInfo.cfm?setid=d2cf1ee5-df93-4d3f-a79d-d04b0426e3f2	Arthritis, Juvenile	EFO:0002609	juvenile idiopathic arthritis	Musculoskeletal diseases
CMWTZPSULFXXJA-VIFPVBQESA-N	NAPROXEN	D001171	DailyMed	https://dailymed.nlm.nih.gov/dailymed/drugInfo.cfm?setid=cb3897b7-d4f1-4081-bb3c-e5e270a84930	Arthritis, Juvenile	EFO:0002609	juvenile idiopathic arthritis	Musculoskeletal diseases
CMWTZPSULFXXJA-VIFPVBQESA-N	NAPROXEN	D001171	DailyMed	https://dailymed.nlm.nih.gov/dailymed/drugInfo.cfm?setid=e6fbf8f1-b064-658d-17bb-e7d6320aa45f	Arthritis, Juvenile	EFO:0002609	juvenile idiopathic arthritis	Musculoskeletal diseases
CMWTZPSULFXXJA-VIFPVBQESA-N	NAPROXEN	D001171	DailyMed	https://dailymed.nlm.nih.gov/dailymed/drugInfo.cfm?setid=6cc2c511-5395-4e3d-806e-60dcd7191945	Arthritis, Juvenile	EFO:0002609	juvenile idiopathic arthritis	Musculoskeletal diseases
CMWTZPSULFXXJA-VIFPVBQESA-N	NAPROXEN	D001171	DailyMed	https://dailymed.nlm.nih.gov/dailymed/drugInfo.cfm?setid=97b051b0-65e1-4797-b72d-96f7ac623d1d	Arthritis, Juvenile	EFO:0002609	juvenile idiopathic arthritis	Musculoskeletal diseases
CMWTZPSULFXXJA-VIFPVBQESA-N	NAPROXEN	D001171	DailyMed	https://dailymed.nlm.nih.gov/dailymed/drugInfo.cfm?setid=502f390d-d69e-4a77-8a59-4eedf91004f3	Arthritis, Juvenile	EFO:0002609	juvenile idiopathic arthritis	Musculoskeletal diseases
CMWTZPSULFXXJA-VIFPVBQESA-N	NAPROXEN	D001171	DailyMed	https://dailymed.nlm.nih.gov/dailymed/drugInfo.cfm?setid=e0843f9c-dd28-4233-9b0c-8d88619c9521	Arthritis, Juvenile	EFO:0002609	juvenile idiopathic arthritis	Musculoskeletal diseases
CMWTZPSULFXXJA-VIFPVBQESA-N	NAPROXEN	D001171	DailyMed	https://dailymed.nlm.nih.gov/dailymed/drugInfo.cfm?setid=9d2ca251-59d5-4b84-8fa7-1a7dbef4bfc1	Arthritis, Juvenile	EFO:0002609	juvenile idiopathic arthritis	Musculoskeletal diseases
CMWTZPSULFXXJA-VIFPVBQESA-N	NAPROXEN	D001171	DailyMed	https://dailymed.nlm.nih.gov/dailymed/drugInfo.cfm?setid=2718e0b7-1ce6-457e-bee9-11b634dfd353	Arthritis, Juvenile	EFO:0002609	juvenile idiopathic arthritis	Musculoskeletal diseases
CMWTZPSULFXXJA-VIFPVBQESA-N	NAPROXEN	D001171	DailyMed	https://dailymed.nlm.nih.gov/dailymed/drugInfo.cfm?setid=e231b3d8-d665-41f1-b8af-d9a71bda09f2	Arthritis, Juvenile	EFO:0002609	juvenile idiopathic arthritis	Musculoskeletal diseases
CMWTZPSULFXXJA-VIFPVBQESA-N	NAPROXEN	D001171	DailyMed	https://dailymed.nlm.nih.gov/dailymed/drugInfo.cfm?setid=11b45955-a198-4668-b623-c010accd2618	Arthritis, Juvenile	EFO:0002609	juvenile idiopathic arthritis	Musculoskeletal diseases
CMWTZPSULFXXJA-VIFPVBQESA-N	NAPROXEN	D001171	DailyMed	https://dailymed.nlm.nih.gov/dailymed/drugInfo.cfm?setid=c39b543c-3c82-4b73-8c3b-8c23fceab904	Arthritis, Juvenile	EFO:0002609	juvenile idiopathic arthritis	Musculoskeletal diseases
CMWTZPSULFXXJA-VIFPVBQESA-N	NAPROXEN	D001171	DailyMed	https://dailymed.nlm.nih.gov/dailymed/drugInfo.cfm?setid=d17048e2-02a9-d33f-f129-154e36213fdd	Arthritis, Juvenile	EFO:0002609	juvenile idiopathic arthritis	Musculoskeletal diseases
CMWTZPSULFXXJA-VIFPVBQESA-N	NAPROXEN	D001171	DailyMed	https://dailymed.nlm.nih.gov/dailymed/drugInfo.cfm?setid=dc9789e4-b22a-47cb-95fa-df57ec68c80c	Arthritis, Juvenile	EFO:0002609	juvenile idiopathic arthritis	Musculoskeletal diseases
CMWTZPSULFXXJA-VIFPVBQESA-N	NAPROXEN	D001171	DailyMed	https://dailymed.nlm.nih.gov/dailymed/drugInfo.cfm?setid=6fa0d207-561e-4f5c-995b-5b1ae3329b7c	Arthritis, Juvenile	EFO:0002609	juvenile idiopathic arthritis	Musculoskeletal diseases
CMWTZPSULFXXJA-VIFPVBQESA-N	NAPROXEN	D001171	DailyMed	https://dailymed.nlm.nih.gov/dailymed/drugInfo.cfm?setid=1feab7cb-aa81-4c49-8db4-7e3f1ac3a5e9	Arthritis, Juvenile	EFO:0002609	juvenile idiopathic arthritis	Musculoskeletal diseases
CMWTZPSULFXXJA-VIFPVBQESA-N	NAPROXEN	D001171	DailyMed	https://dailymed.nlm.nih.gov/dailymed/drugInfo.cfm?setid=87a90438-84b6-4485-b43a-d9b9a58b933a	Arthritis, Juvenile	EFO:0002609	juvenile idiopathic arthritis	Musculoskeletal diseases
CMWTZPSULFXXJA-VIFPVBQESA-N	NAPROXEN	D001171	DailyMed	https://dailymed.nlm.nih.gov/dailymed/drugInfo.cfm?setid=b5331161-8f50-4598-b87d-1bee1e890873	Arthritis, Juvenile	EFO:0002609	juvenile idiopathic arthritis	Musculoskeletal diseases
CMWTZPSULFXXJA-VIFPVBQESA-N	NAPROXEN	D001171	DailyMed	https://dailymed.nlm.nih.gov/dailymed/drugInfo.cfm?setid=7466d0fe-819b-4634-a29f-bd838edc3971	Arthritis, Juvenile	EFO:0002609	juvenile idiopathic arthritis	Musculoskeletal diseases
CMWTZPSULFXXJA-VIFPVBQESA-N	NAPROXEN	D001171	DailyMed	https://dailymed.nlm.nih.gov/dailymed/drugInfo.cfm?setid=fe7273f4-2a9a-187d-4ee0-f5f46db0bf58	Arthritis, Juvenile	EFO:0002609	juvenile idiopathic arthritis	Musculoskeletal diseases
CMWTZPSULFXXJA-VIFPVBQESA-N	NAPROXEN	D001171	DailyMed	https://dailymed.nlm.nih.gov/dailymed/drugInfo.cfm?setid=4bbe6e74-b13e-4609-b4cc-aa0b00d66df8	Arthritis, Juvenile	EFO:0002609	juvenile idiopathic arthritis	Musculoskeletal diseases
CMWTZPSULFXXJA-VIFPVBQESA-N	NAPROXEN	D001171	DailyMed	https://dailymed.nlm.nih.gov/dailymed/drugInfo.cfm?setid=96601d76-50ea-4dc0-b588-d174f8d8bb51	Arthritis, Juvenile	EFO:0002609	juvenile idiopathic arthritis	Musculoskeletal diseases
CMWTZPSULFXXJA-VIFPVBQESA-N	NAPROXEN	D001171	DailyMed	https://dailymed.nlm.nih.gov/dailymed/drugInfo.cfm?setid=d895f039-acf5-4fac-9698-11b8bac45159	Arthritis, Juvenile	EFO:0002609	juvenile idiopathic arthritis	Musculoskeletal diseases
CMWTZPSULFXXJA-VIFPVBQESA-N	NAPROXEN	D001171	DailyMed	https://dailymed.nlm.nih.gov/dailymed/drugInfo.cfm?setid=cb8a73cd-960c-4569-b2d6-abbcd2096689	Arthritis, Juvenile	EFO:0002609	juvenile idiopathic arthritis	Musculoskeletal diseases
CMWTZPSULFXXJA-VIFPVBQESA-N	NAPROXEN	D001171	DailyMed	https://dailymed.nlm.nih.gov/dailymed/drugInfo.cfm?setid=c8c7e092-0eb4-4945-934d-0b4cf664ad23	Arthritis, Juvenile	EFO:0002609	juvenile idiopathic arthritis	Musculoskeletal diseases
CMWTZPSULFXXJA-VIFPVBQESA-N	NAPROXEN	D001171	DailyMed	https://dailymed.nlm.nih.gov/dailymed/drugInfo.cfm?setid=a74280e9-34f9-40ae-9641-5a6802524902	Arthritis, Juvenile	EFO:0002609	juvenile idiopathic arthritis	Musculoskeletal diseases
CMWTZPSULFXXJA-VIFPVBQESA-N	NAPROXEN	D001171	DailyMed	https://dailymed.nlm.nih.gov/dailymed/drugInfo.cfm?setid=f14e79d3-a8e9-46fd-9959-639343c1c642	Arthritis, Juvenile	EFO:0002609	juvenile idiopathic arthritis	Musculoskeletal diseases
CMWTZPSULFXXJA-VIFPVBQESA-N	NAPROXEN	D001171	DailyMed	https://dailymed.nlm.nih.gov/dailymed/drugInfo.cfm?setid=6e243d4d-c2b6-433a-a4d0-608ca0ec4bfb	Arthritis, Juvenile	EFO:0002609	juvenile idiopathic arthritis	Musculoskeletal diseases
CMWTZPSULFXXJA-VIFPVBQESA-N	NAPROXEN	D001171	DailyMed	https://dailymed.nlm.nih.gov/dailymed/drugInfo.cfm?setid=a671b0fb-6b6b-43e7-994b-5de54582c4a7	Arthritis, Juvenile	EFO:0002609	juvenile idiopathic arthritis	Musculoskeletal diseases
CMWTZPSULFXXJA-VIFPVBQESA-N	NAPROXEN	D001171	DailyMed	https://dailymed.nlm.nih.gov/dailymed/drugInfo.cfm?setid=ecdd0ba4-adfa-4cd5-99c5-790512b860e7	Arthritis, Juvenile	EFO:0002609	juvenile idiopathic arthritis	Musculoskeletal diseases
CMWTZPSULFXXJA-VIFPVBQESA-N	NAPROXEN	D001171	DailyMed	https://dailymed.nlm.nih.gov/dailymed/drugInfo.cfm?setid=b5a359c0-890e-4ac7-bc5e-f939f04344f5	Arthritis, Juvenile	EFO:0002609	juvenile idiopathic arthritis	Musculoskeletal diseases
CMWTZPSULFXXJA-VIFPVBQESA-N	NAPROXEN	D001171	DailyMed	https://dailymed.nlm.nih.gov/dailymed/drugInfo.cfm?setid=0a27f628-8089-41ba-b45e-4f03551aeafd	Arthritis, Juvenile	EFO:0002609	juvenile idiopathic arthritis	Musculoskeletal diseases
CMWTZPSULFXXJA-VIFPVBQESA-N	NAPROXEN	D001171	DailyMed	https://dailymed.nlm.nih.gov/dailymed/drugInfo.cfm?setid=0dfe8f7c-3f12-494c-a0e4-ff9affcd8828	Arthritis, Juvenile	EFO:0002609	juvenile idiopathic arthritis	Musculoskeletal diseases
CMWTZPSULFXXJA-VIFPVBQESA-N	NAPROXEN	D001171	DailyMed	https://dailymed.nlm.nih.gov/dailymed/drugInfo.cfm?setid=d185e0dc-fcd5-4081-bad7-9d5a6a0764af	Arthritis, Juvenile	EFO:0002609	juvenile idiopathic arthritis	Musculoskeletal diseases
CMWTZPSULFXXJA-VIFPVBQESA-N	NAPROXEN	D001171	DailyMed	https://dailymed.nlm.nih.gov/dailymed/drugInfo.cfm?setid=ea3eb74a-63b0-40cc-9d32-f37d881a2b88	Arthritis, Juvenile	EFO:0002609	juvenile idiopathic arthritis	Musculoskeletal diseases
CMWTZPSULFXXJA-VIFPVBQESA-N	NAPROXEN	D001171	DailyMed	https://dailymed.nlm.nih.gov/dailymed/drugInfo.cfm?setid=907ba0f9-e4c9-49d4-9ff8-019739076324	Arthritis, Juvenile	EFO:0002609	juvenile idiopathic arthritis	Musculoskeletal diseases
CMWTZPSULFXXJA-VIFPVBQESA-N	NAPROXEN	D001171	DailyMed	https://dailymed.nlm.nih.gov/dailymed/drugInfo.cfm?setid=b62dfe64-7212-48ae-b8cd-d426c7f178cd	Arthritis, Juvenile	EFO:0002609	juvenile idiopathic arthritis	Musculoskeletal diseases
CMWTZPSULFXXJA-VIFPVBQESA-N	NAPROXEN	D001171	DailyMed	https://dailymed.nlm.nih.gov/dailymed/drugInfo.cfm?setid=669e5dc4-21ef-7a2d-d232-edc47c5716c5	Arthritis, Juvenile	EFO:0002609	juvenile idiopathic arthritis	Musculoskeletal diseases
CMWTZPSULFXXJA-VIFPVBQESA-N	NAPROXEN	D001171	DailyMed	https://dailymed.nlm.nih.gov/dailymed/drugInfo.cfm?setid=1d99ad89-82b1-4842-b624-f839aa5a31a9	Arthritis, Juvenile	EFO:0002609	juvenile idiopathic arthritis	Musculoskeletal diseases
CMWTZPSULFXXJA-VIFPVBQESA-N	NAPROXEN	D001171	DailyMed	https://dailymed.nlm.nih.gov/dailymed/drugInfo.cfm?setid=edc20989-53f6-448d-97a4-b2f927eb68d4	Arthritis, Juvenile	EFO:0002609	juvenile idiopathic arthritis	Musculoskeletal diseases
CMWTZPSULFXXJA-VIFPVBQESA-N	NAPROXEN	D001171	DailyMed	https://dailymed.nlm.nih.gov/dailymed/drugInfo.cfm?setid=2a6133ff-285d-4026-bbd6-e99f84b63820	Arthritis, Juvenile	EFO:0002609	juvenile idiopathic arthritis	Musculoskeletal diseases
CMWTZPSULFXXJA-VIFPVBQESA-N	NAPROXEN	D001171	DailyMed	https://dailymed.nlm.nih.gov/dailymed/drugInfo.cfm?setid=cce0199c-40e9-4c8c-b04c-c2b969e9a5ba	Arthritis, Juvenile	EFO:0002609	juvenile idiopathic arthritis	Musculoskeletal diseases
CMWTZPSULFXXJA-VIFPVBQESA-N	NAPROXEN	D001171	DailyMed	https://dailymed.nlm.nih.gov/dailymed/drugInfo.cfm?setid=f23569ab-d9ac-45e8-b8f3-8d0ba612fc2d	Arthritis, Juvenile	EFO:0002609	juvenile idiopathic arthritis	Musculoskeletal diseases
CMWTZPSULFXXJA-VIFPVBQESA-N	NAPROXEN	D001171	DailyMed	https://dailymed.nlm.nih.gov/dailymed/drugInfo.cfm?setid=705f45f0-0be4-45f6-8268-3db0c8e8950a	Arthritis, Juvenile	EFO:0002609	juvenile idiopathic arthritis	Musculoskeletal diseases
CMWTZPSULFXXJA-VIFPVBQESA-N	NAPROXEN	D001171	DailyMed	https://dailymed.nlm.nih.gov/dailymed/drugInfo.cfm?setid=bbf83f37-fdc7-41b7-9b12-d8e68e8cc39b	Arthritis, Juvenile	EFO:0002609	juvenile idiopathic arthritis	Musculoskeletal diseases
CMWTZPSULFXXJA-VIFPVBQESA-N	NAPROXEN	D001171	DailyMed	https://dailymed.nlm.nih.gov/dailymed/drugInfo.cfm?setid=0879f244-ec2f-4091-b0e3-ca9c1475ab21	Arthritis, Juvenile	EFO:0002609	juvenile idiopathic arthritis	Musculoskeletal diseases
CMWTZPSULFXXJA-VIFPVBQESA-N	NAPROXEN	D001171	DailyMed	https://dailymed.nlm.nih.gov/dailymed/drugInfo.cfm?setid=8a2d541e-dfa2-4b37-9b18-ed72c7e4aafb	Arthritis, Juvenile	EFO:0002609	juvenile idiopathic arthritis	Musculoskeletal diseases
CMWTZPSULFXXJA-VIFPVBQESA-N	NAPROXEN	D001171	DailyMed	https://dailymed.nlm.nih.gov/dailymed/drugInfo.cfm?setid=413a5d58-f37c-4e50-bfc4-fe2000df25ac	Arthritis, Juvenile	EFO:0002609	juvenile idiopathic arthritis	Musculoskeletal diseases
CMWTZPSULFXXJA-VIFPVBQESA-N	NAPROXEN	D001171	DailyMed	https://dailymed.nlm.nih.gov/dailymed/drugInfo.cfm?setid=d3cbe699-d1a6-44a2-8c24-da8055bd009d	Arthritis, Juvenile	EFO:0002609	juvenile idiopathic arthritis	Musculoskeletal diseases
CMWTZPSULFXXJA-VIFPVBQESA-N	NAPROXEN	D001171	DailyMed	https://dailymed.nlm.nih.gov/dailymed/drugInfo.cfm?setid=ff1bc6ad-ec7a-4128-9510-3ec1546ad43b	Arthritis, Juvenile	EFO:0002609	juvenile idiopathic arthritis	Musculoskeletal diseases
CMWTZPSULFXXJA-VIFPVBQESA-N	NAPROXEN	D001171	DailyMed	https://dailymed.nlm.nih.gov/dailymed/drugInfo.cfm?setid=0e5315bc-c02f-4749-be69-b5b528327d58	Arthritis, Juvenile	EFO:0002609	juvenile idiopathic arthritis	Musculoskeletal diseases
CMWTZPSULFXXJA-VIFPVBQESA-N	NAPROXEN	D001171	DailyMed	https://dailymed.nlm.nih.gov/dailymed/drugInfo.cfm?setid=6feaf2b5-62fb-47dd-a1ee-f101d7835235	Arthritis, Juvenile	EFO:0002609	juvenile idiopathic arthritis	Musculoskeletal diseases
CMWTZPSULFXXJA-VIFPVBQESA-N	NAPROXEN	D001171	DailyMed	https://dailymed.nlm.nih.gov/dailymed/drugInfo.cfm?setid=c59ba3de-7ced-43de-9242-3498d6ccd59a	Arthritis, Juvenile	EFO:0002609	juvenile idiopathic arthritis	Musculoskeletal diseases
CMWTZPSULFXXJA-VIFPVBQESA-N	NAPROXEN	D001171	DailyMed	https://dailymed.nlm.nih.gov/dailymed/drugInfo.cfm?setid=0fd4b067-560b-4425-bd9b-9f27f31e0a43	Arthritis, Juvenile	EFO:0002609	juvenile idiopathic arthritis	Musculoskeletal diseases
CMWTZPSULFXXJA-VIFPVBQESA-N	NAPROXEN	D001171	DailyMed	https://dailymed.nlm.nih.gov/dailymed/drugInfo.cfm?setid=bd03ffa0-02a7-4b66-82f2-d080562d9f1c	Arthritis, Juvenile	EFO:0002609	juvenile idiopathic arthritis	Musculoskeletal diseases
CMWTZPSULFXXJA-VIFPVBQESA-N	NAPROXEN	D001171	DailyMed	https://dailymed.nlm.nih.gov/dailymed/drugInfo.cfm?setid=7ac0a961-1656-48eb-9d03-7697003e319d	Arthritis, Juvenile	EFO:0002609	juvenile idiopathic arthritis	Musculoskeletal diseases
CMWTZPSULFXXJA-VIFPVBQESA-N	NAPROXEN	D001171	DailyMed	https://dailymed.nlm.nih.gov/dailymed/drugInfo.cfm?setid=5e802e0f-8f76-499e-9448-2c9fb8cab96b	Arthritis, Juvenile	EFO:0002609	juvenile idiopathic arthritis	Musculoskeletal diseases
CMWTZPSULFXXJA-VIFPVBQESA-N	NAPROXEN	D001171	DailyMed	https://dailymed.nlm.nih.gov/dailymed/drugInfo.cfm?setid=112fdec3-882b-14df-e054-00144ff88e88	Arthritis, Juvenile	EFO:0002609	juvenile idiopathic arthritis	Musculoskeletal diseases
CMWTZPSULFXXJA-VIFPVBQESA-N	NAPROXEN	D001171	DailyMed	https://dailymed.nlm.nih.gov/dailymed/drugInfo.cfm?setid=68848217-03c9-4377-9be6-6f567e629129	Arthritis, Juvenile	EFO:0002609	juvenile idiopathic arthritis	Musculoskeletal diseases
CMWTZPSULFXXJA-VIFPVBQESA-N	NAPROXEN	D001171	DailyMed	https://dailymed.nlm.nih.gov/dailymed/drugInfo.cfm?setid=16a1566c-b4d9-46a7-9dce-050b1d1cd5d2	Arthritis, Juvenile	EFO:0002609	juvenile idiopathic arthritis	Musculoskeletal diseases
CMWTZPSULFXXJA-VIFPVBQESA-N	NAPROXEN	D001171	ClinicalTrials	https://clinicaltrials.gov/ct2/results?id=%22NCT00034853%22OR%22NCT00279747%22OR%22NCT00652925%22OR%22NCT00807846%22OR%22NCT01358383%22OR%22NCT01544114%22	Arthritis, Juvenile	EFO:0002609	juvenile idiopathic arthritis	Musculoskeletal diseases
CMWTZPSULFXXJA-VIFPVBQESA-N	NAPROXEN	D001171	DailyMed	https://dailymed.nlm.nih.gov/dailymed/drugInfo.cfm?setid=c98f9d56-0b21-1a8d-bebe-644ff00e19f1	Arthritis, Juvenile	EFO:0002609	juvenile idiopathic arthritis	Musculoskeletal diseases
CMWTZPSULFXXJA-VIFPVBQESA-N	NAPROXEN	D001171	DailyMed	https://dailymed.nlm.nih.gov/dailymed/drugInfo.cfm?setid=c43a43e2-e867-448d-8f59-3efc7c077cbc	Arthritis, Juvenile	EFO:0002609	juvenile idiopathic arthritis	Musculoskeletal diseases
CMWTZPSULFXXJA-VIFPVBQESA-N	NAPROXEN	D001171	DailyMed	https://dailymed.nlm.nih.gov/dailymed/drugInfo.cfm?setid=1e9675c8-bcff-4621-90f7-b80489e1b840	Arthritis, Juvenile	EFO:0002609	juvenile idiopathic arthritis	Musculoskeletal diseases
CMWTZPSULFXXJA-VIFPVBQESA-N	NAPROXEN	D001171	DailyMed	https://dailymed.nlm.nih.gov/dailymed/drugInfo.cfm?setid=8c7b265e-7500-464a-854e-9c4a22c8d211	Arthritis, Juvenile	EFO:0002609	juvenile idiopathic arthritis	Musculoskeletal diseases
CMWTZPSULFXXJA-VIFPVBQESA-N	NAPROXEN	D001171	DailyMed	https://dailymed.nlm.nih.gov/dailymed/drugInfo.cfm?setid=bc6a65ea-9fdf-42a4-972d-5a602d9a0a61	Arthritis, Juvenile	EFO:0002609	juvenile idiopathic arthritis	Musculoskeletal diseases
CMWTZPSULFXXJA-VIFPVBQESA-N	NAPROXEN	D001171	DailyMed	https://dailymed.nlm.nih.gov/dailymed/drugInfo.cfm?setid=6b10c3ff-7cd9-4a59-9436-d2c6a64e4a69	Arthritis, Juvenile	EFO:0002609	juvenile idiopathic arthritis	Musculoskeletal diseases
CMWTZPSULFXXJA-VIFPVBQESA-N	NAPROXEN	D001171	DailyMed	https://dailymed.nlm.nih.gov/dailymed/drugInfo.cfm?setid=70e73a11-5951-43db-9cd2-dc851cd5fa7b	Arthritis, Juvenile	EFO:0002609	juvenile idiopathic arthritis	Musculoskeletal diseases
CMWTZPSULFXXJA-VIFPVBQESA-N	NAPROXEN	D001171	DailyMed	https://dailymed.nlm.nih.gov/dailymed/drugInfo.cfm?setid=3e820ab5-cebf-4613-9c33-c6b88c0f7497	Arthritis, Juvenile	EFO:0002609	juvenile idiopathic arthritis	Musculoskeletal diseases
CMWTZPSULFXXJA-VIFPVBQESA-N	NAPROXEN	D001171	DailyMed	https://dailymed.nlm.nih.gov/dailymed/drugInfo.cfm?setid=a5a77f2d-2833-4dd9-8839-95f0e63b1606	Arthritis, Juvenile	EFO:0002609	juvenile idiopathic arthritis	Musculoskeletal diseases
CMWTZPSULFXXJA-VIFPVBQESA-N	NAPROXEN	D001171	DailyMed	https://dailymed.nlm.nih.gov/dailymed/drugInfo.cfm?setid=11158d37-0931-4744-9ff8-eee42916185b	Arthritis, Juvenile	EFO:0002609	juvenile idiopathic arthritis	Musculoskeletal diseases
CMWTZPSULFXXJA-VIFPVBQESA-N	NAPROXEN	D001171	DailyMed	https://dailymed.nlm.nih.gov/dailymed/drugInfo.cfm?setid=942c2438-9fe9-4f31-9617-3c6d029154d3	Arthritis, Juvenile	EFO:0002609	juvenile idiopathic arthritis	Musculoskeletal diseases
CMWTZPSULFXXJA-VIFPVBQESA-N	NAPROXEN	D001171	DailyMed	https://dailymed.nlm.nih.gov/dailymed/drugInfo.cfm?setid=14bbb8c8-1d99-40b7-8f0a-1099df04d186	Arthritis, Juvenile	EFO:0002609	juvenile idiopathic arthritis	Musculoskeletal diseases
CMWTZPSULFXXJA-VIFPVBQESA-N	NAPROXEN	D001171	DailyMed	https://dailymed.nlm.nih.gov/dailymed/drugInfo.cfm?setid=6c5bb008-e66f-4ef0-bf84-aca7eb5983e9	Arthritis, Juvenile	EFO:0002609	juvenile idiopathic arthritis	Musculoskeletal diseases
CMWTZPSULFXXJA-VIFPVBQESA-N	NAPROXEN	D001171	DailyMed	https://dailymed.nlm.nih.gov/dailymed/drugInfo.cfm?setid=c4b45105-6b8a-45f7-bf50-9fc83b84d048	Arthritis, Juvenile	EFO:0002609	juvenile idiopathic arthritis	Musculoskeletal diseases
CMWTZPSULFXXJA-VIFPVBQESA-N	NAPROXEN	D001171	DailyMed	https://dailymed.nlm.nih.gov/dailymed/drugInfo.cfm?setid=48aff41b-59ea-4999-88b8-f95babdaee2b	Arthritis, Juvenile	EFO:0002609	juvenile idiopathic arthritis	Musculoskeletal diseases
CMWTZPSULFXXJA-VIFPVBQESA-N	NAPROXEN	D001171	DailyMed	https://dailymed.nlm.nih.gov/dailymed/drugInfo.cfm?setid=984654f9-6803-4702-822d-e4a151f4d27d	Arthritis, Juvenile	EFO:0002609	juvenile idiopathic arthritis	Musculoskeletal diseases
CMWTZPSULFXXJA-VIFPVBQESA-N	NAPROXEN	D001171	DailyMed	https://dailymed.nlm.nih.gov/dailymed/drugInfo.cfm?setid=17c8f200-7f6e-6e6b-e054-00144ff88e88	Arthritis, Juvenile	EFO:0002609	juvenile idiopathic arthritis	Musculoskeletal diseases
CMWTZPSULFXXJA-VIFPVBQESA-N	NAPROXEN	D001171	DailyMed	https://dailymed.nlm.nih.gov/dailymed/drugInfo.cfm?setid=4054e004-de40-4e51-bd37-ce9d04eef164	Arthritis, Juvenile	EFO:0002609	juvenile idiopathic arthritis	Musculoskeletal diseases
CMWTZPSULFXXJA-VIFPVBQESA-N	NAPROXEN	D001171	DailyMed	https://dailymed.nlm.nih.gov/dailymed/drugInfo.cfm?setid=399be983-e098-4f88-8410-088152fb3937	Arthritis, Juvenile	EFO:0002609	juvenile idiopathic arthritis	Musculoskeletal diseases
CMWTZPSULFXXJA-VIFPVBQESA-N	NAPROXEN	D001171	DailyMed	https://dailymed.nlm.nih.gov/dailymed/drugInfo.cfm?setid=50217b0f-a696-6c82-e054-00144ff88e88	Arthritis, Juvenile	EFO:0002609	juvenile idiopathic arthritis	Musculoskeletal diseases
CMWTZPSULFXXJA-VIFPVBQESA-N	NAPROXEN	D001171	DailyMed	https://dailymed.nlm.nih.gov/dailymed/drugInfo.cfm?setid=a18a2b4c-4eee-40ef-a52b-bf52748550f8	Arthritis, Juvenile	EFO:0002609	juvenile idiopathic arthritis	Musculoskeletal diseases
CMWTZPSULFXXJA-VIFPVBQESA-N	NAPROXEN	D001171	DailyMed	https://dailymed.nlm.nih.gov/dailymed/drugInfo.cfm?setid=6c9ef53b-b65f-4ba6-b1b0-43e12e0d9b3d	Arthritis, Juvenile	EFO:0002609	juvenile idiopathic arthritis	Musculoskeletal diseases
CMWTZPSULFXXJA-VIFPVBQESA-N	NAPROXEN	D001171	DailyMed	https://dailymed.nlm.nih.gov/dailymed/drugInfo.cfm?setid=50954ade-19ad-40dd-8e06-0b33394895f7	Arthritis, Juvenile	EFO:0002609	juvenile idiopathic arthritis	Musculoskeletal diseases
CMWTZPSULFXXJA-VIFPVBQESA-N	NAPROXEN	D001171	DailyMed	https://dailymed.nlm.nih.gov/dailymed/drugInfo.cfm?setid=91802fa6-ddf3-4356-85f0-2032cf31478b	Arthritis, Juvenile	EFO:0002609	juvenile idiopathic arthritis	Musculoskeletal diseases
CMWTZPSULFXXJA-VIFPVBQESA-N	NAPROXEN	D001171	DailyMed	https://dailymed.nlm.nih.gov/dailymed/drugInfo.cfm?setid=fb9eaf7c-59c7-4c99-8886-eb48a51ea3c4	Arthritis, Juvenile	EFO:0002609	juvenile idiopathic arthritis	Musculoskeletal diseases
CMWTZPSULFXXJA-VIFPVBQESA-N	NAPROXEN	D001171	DailyMed	https://dailymed.nlm.nih.gov/dailymed/drugInfo.cfm?setid=434f601e-cc7f-4b1e-a9df-429d61f32350	Arthritis, Juvenile	EFO:0002609	juvenile idiopathic arthritis	Musculoskeletal diseases
CMWTZPSULFXXJA-VIFPVBQESA-N	NAPROXEN	D001171	DailyMed	https://dailymed.nlm.nih.gov/dailymed/drugInfo.cfm?setid=d771185e-fee2-436c-aa96-36da8de3f611	Arthritis, Juvenile	EFO:0002609	juvenile idiopathic arthritis	Musculoskeletal diseases
CMWTZPSULFXXJA-VIFPVBQESA-N	NAPROXEN	D001171	DailyMed	https://dailymed.nlm.nih.gov/dailymed/drugInfo.cfm?setid=a26f00f2-55a1-4889-8485-d3f8c401153e	Arthritis, Juvenile	EFO:0002609	juvenile idiopathic arthritis	Musculoskeletal diseases
CMWTZPSULFXXJA-VIFPVBQESA-N	NAPROXEN	D001171	DailyMed	https://dailymed.nlm.nih.gov/dailymed/drugInfo.cfm?setid=6d757241-53f8-4498-999a-87dfe3cb4d17	Arthritis, Juvenile	EFO:0002609	juvenile idiopathic arthritis	Musculoskeletal diseases
CMWTZPSULFXXJA-VIFPVBQESA-N	NAPROXEN	D001171	DailyMed	https://dailymed.nlm.nih.gov/dailymed/drugInfo.cfm?setid=523b3f51-1d52-46ea-85a9-9d01cd29b4f8	Arthritis, Juvenile	EFO:0002609	juvenile idiopathic arthritis	Musculoskeletal diseases
CMWTZPSULFXXJA-VIFPVBQESA-N	NAPROXEN	D001171	DailyMed	https://dailymed.nlm.nih.gov/dailymed/drugInfo.cfm?setid=92c48cd9-e645-4871-a0ad-9ea56623edb6	Arthritis, Juvenile	EFO:0002609	juvenile idiopathic arthritis	Musculoskeletal diseases
CMWTZPSULFXXJA-VIFPVBQESA-N	NAPROXEN	D001171	DailyMed	https://dailymed.nlm.nih.gov/dailymed/drugInfo.cfm?setid=5492c64e-5223-40de-a24c-fea75cfd8a02	Arthritis, Juvenile	EFO:0002609	juvenile idiopathic arthritis	Musculoskeletal diseases
CMWTZPSULFXXJA-VIFPVBQESA-N	NAPROXEN	D001171	DailyMed	https://dailymed.nlm.nih.gov/dailymed/drugInfo.cfm?setid=35f9e465-76c0-435c-9e81-8fd9bb16cedf	Arthritis, Juvenile	EFO:0002609	juvenile idiopathic arthritis	Musculoskeletal diseases
CMWTZPSULFXXJA-VIFPVBQESA-N	NAPROXEN	D001171	DailyMed	https://dailymed.nlm.nih.gov/dailymed/drugInfo.cfm?setid=1a10952e-0662-4f2c-bd02-28dd4eee138f	Arthritis, Juvenile	EFO:0002609	juvenile idiopathic arthritis	Musculoskeletal diseases
CMWTZPSULFXXJA-VIFPVBQESA-N	NAPROXEN	D001171	DailyMed	https://dailymed.nlm.nih.gov/dailymed/drugInfo.cfm?setid=db142333-5880-44ed-9fc7-db21bff3c66e	Arthritis, Juvenile	EFO:0002609	juvenile idiopathic arthritis	Musculoskeletal diseases
CMWTZPSULFXXJA-VIFPVBQESA-N	NAPROXEN	D001171	DailyMed	https://dailymed.nlm.nih.gov/dailymed/drugInfo.cfm?setid=2c4f826c-e71b-4462-a025-19730701a9de	Arthritis, Juvenile	EFO:0002609	juvenile idiopathic arthritis	Musculoskeletal diseases
CMWTZPSULFXXJA-VIFPVBQESA-N	NAPROXEN	D001171	DailyMed	https://dailymed.nlm.nih.gov/dailymed/drugInfo.cfm?setid=686df0dd-42ac-4cd7-b838-51b172b06e0b	Arthritis, Juvenile	EFO:0002609	juvenile idiopathic arthritis	Musculoskeletal diseases
CMWTZPSULFXXJA-VIFPVBQESA-N	NAPROXEN	D001171	DailyMed	https://dailymed.nlm.nih.gov/dailymed/drugInfo.cfm?setid=d22cabc5-c4c6-4063-877b-251a99b0560a	Arthritis, Juvenile	EFO:0002609	juvenile idiopathic arthritis	Musculoskeletal diseases
CMWTZPSULFXXJA-VIFPVBQESA-N	NAPROXEN	D001171	DailyMed	https://dailymed.nlm.nih.gov/dailymed/drugInfo.cfm?setid=e84220bb-e466-4c4b-b53e-11f946e5190d	Arthritis, Juvenile	EFO:0002609	juvenile idiopathic arthritis	Musculoskeletal diseases
CMWTZPSULFXXJA-VIFPVBQESA-N	NAPROXEN	D001171	DailyMed	https://dailymed.nlm.nih.gov/dailymed/drugInfo.cfm?setid=177f0371-46e7-4527-8381-0067cad57025	Arthritis, Juvenile	EFO:0002609	juvenile idiopathic arthritis	Musculoskeletal diseases
CMWTZPSULFXXJA-VIFPVBQESA-N	NAPROXEN	D001171	DailyMed	https://dailymed.nlm.nih.gov/dailymed/drugInfo.cfm?setid=347117d8-19ec-4bf1-a0ae-89c98a5049fc	Arthritis, Juvenile	EFO:0002609	juvenile idiopathic arthritis	Musculoskeletal diseases
CMWTZPSULFXXJA-VIFPVBQESA-N	NAPROXEN	D001171	DailyMed	https://dailymed.nlm.nih.gov/dailymed/drugInfo.cfm?setid=ef9044c1-eed3-4239-8f8b-64affd7a9ba0	Arthritis, Juvenile	EFO:0002609	juvenile idiopathic arthritis	Musculoskeletal diseases
CMWTZPSULFXXJA-VIFPVBQESA-N	NAPROXEN	D001172	DailyMed	https://dailymed.nlm.nih.gov/dailymed/drugInfo.cfm?setid=779277af-dcd9-45b5-adeb-2cfdf3c001de	Arthritis, Rheumatoid	EFO:0000685	rheumatoid arthritis	Musculoskeletal diseases
CMWTZPSULFXXJA-VIFPVBQESA-N	NAPROXEN	D001172	DailyMed	https://dailymed.nlm.nih.gov/dailymed/drugInfo.cfm?setid=e454fc0c-bc27-4ff3-af6d-55ccb4b629ba	Arthritis, Rheumatoid	EFO:0000685	rheumatoid arthritis	Musculoskeletal diseases
CMWTZPSULFXXJA-VIFPVBQESA-N	NAPROXEN	D001172	DailyMed	https://dailymed.nlm.nih.gov/dailymed/drugInfo.cfm?setid=0e5315bc-c02f-4749-be69-b5b528327d58	Arthritis, Rheumatoid	EFO:0000685	rheumatoid arthritis	Musculoskeletal diseases
CMWTZPSULFXXJA-VIFPVBQESA-N	NAPROXEN	D001172	DailyMed	https://dailymed.nlm.nih.gov/dailymed/drugInfo.cfm?setid=0879f244-ec2f-4091-b0e3-ca9c1475ab21	Arthritis, Rheumatoid	EFO:0000685	rheumatoid arthritis	Musculoskeletal diseases
CMWTZPSULFXXJA-VIFPVBQESA-N	NAPROXEN	D001172	DailyMed	https://dailymed.nlm.nih.gov/dailymed/drugInfo.cfm?setid=ea3eb74a-63b0-40cc-9d32-f37d881a2b88	Arthritis, Rheumatoid	EFO:0000685	rheumatoid arthritis	Musculoskeletal diseases
CMWTZPSULFXXJA-VIFPVBQESA-N	NAPROXEN	D001172	DailyMed	https://dailymed.nlm.nih.gov/dailymed/drugInfo.cfm?setid=e6fbf8f1-b064-658d-17bb-e7d6320aa45f	Arthritis, Rheumatoid	EFO:0000685	rheumatoid arthritis	Musculoskeletal diseases
CMWTZPSULFXXJA-VIFPVBQESA-N	NAPROXEN	D001172	DailyMed	https://dailymed.nlm.nih.gov/dailymed/drugInfo.cfm?setid=2c4f826c-e71b-4462-a025-19730701a9de	Arthritis, Rheumatoid	EFO:0000685	rheumatoid arthritis	Musculoskeletal diseases
CMWTZPSULFXXJA-VIFPVBQESA-N	NAPROXEN	D001172	DailyMed	https://dailymed.nlm.nih.gov/dailymed/drugInfo.cfm?setid=5492c64e-5223-40de-a24c-fea75cfd8a02	Arthritis, Rheumatoid	EFO:0000685	rheumatoid arthritis	Musculoskeletal diseases
CMWTZPSULFXXJA-VIFPVBQESA-N	NAPROXEN	D001172	DailyMed	https://dailymed.nlm.nih.gov/dailymed/drugInfo.cfm?setid=d96b6134-06b4-497d-8620-530a97130528	Arthritis, Rheumatoid	EFO:0000685	rheumatoid arthritis	Musculoskeletal diseases
CMWTZPSULFXXJA-VIFPVBQESA-N	NAPROXEN	D001172	DailyMed	https://dailymed.nlm.nih.gov/dailymed/drugInfo.cfm?setid=2e84d479-5536-471f-93ef-34c353aff071	Arthritis, Rheumatoid	EFO:0000685	rheumatoid arthritis	Musculoskeletal diseases
CMWTZPSULFXXJA-VIFPVBQESA-N	NAPROXEN	D001172	DailyMed	https://dailymed.nlm.nih.gov/dailymed/drugInfo.cfm?setid=2077556d-29f3-469e-8fab-1d9dc7820b6d	Arthritis, Rheumatoid	EFO:0000685	rheumatoid arthritis	Musculoskeletal diseases
CMWTZPSULFXXJA-VIFPVBQESA-N	NAPROXEN	D001172	DailyMed	https://dailymed.nlm.nih.gov/dailymed/drugInfo.cfm?setid=8bf04c76-2392-4f99-9ebc-446217758647	Arthritis, Rheumatoid	EFO:0000685	rheumatoid arthritis	Musculoskeletal diseases
CMWTZPSULFXXJA-VIFPVBQESA-N	NAPROXEN	D001172	DailyMed	https://dailymed.nlm.nih.gov/dailymed/drugInfo.cfm?setid=fb9eaf7c-59c7-4c99-8886-eb48a51ea3c4	Arthritis, Rheumatoid	EFO:0000685	rheumatoid arthritis	Musculoskeletal diseases
CMWTZPSULFXXJA-VIFPVBQESA-N	NAPROXEN	D001172	DailyMed	https://dailymed.nlm.nih.gov/dailymed/drugInfo.cfm?setid=a3a9858c-be31-41c0-ad55-551f05da4f0f	Arthritis, Rheumatoid	EFO:0000685	rheumatoid arthritis	Musculoskeletal diseases
CMWTZPSULFXXJA-VIFPVBQESA-N	NAPROXEN	D001172	DailyMed	https://dailymed.nlm.nih.gov/dailymed/drugInfo.cfm?setid=d22cabc5-c4c6-4063-877b-251a99b0560a	Arthritis, Rheumatoid	EFO:0000685	rheumatoid arthritis	Musculoskeletal diseases
CMWTZPSULFXXJA-VIFPVBQESA-N	NAPROXEN	D001172	DailyMed	https://dailymed.nlm.nih.gov/dailymed/drugInfo.cfm?setid=2718e0b7-1ce6-457e-bee9-11b634dfd353	Arthritis, Rheumatoid	EFO:0000685	rheumatoid arthritis	Musculoskeletal diseases
CMWTZPSULFXXJA-VIFPVBQESA-N	NAPROXEN	D001172	DailyMed	https://dailymed.nlm.nih.gov/dailymed/drugInfo.cfm?setid=bc6a65ea-9fdf-42a4-972d-5a602d9a0a61	Arthritis, Rheumatoid	EFO:0000685	rheumatoid arthritis	Musculoskeletal diseases
CMWTZPSULFXXJA-VIFPVBQESA-N	NAPROXEN	D001172	DailyMed	https://dailymed.nlm.nih.gov/dailymed/drugInfo.cfm?setid=a26f00f2-55a1-4889-8485-d3f8c401153e	Arthritis, Rheumatoid	EFO:0000685	rheumatoid arthritis	Musculoskeletal diseases
CMWTZPSULFXXJA-VIFPVBQESA-N	NAPROXEN	D001172	DailyMed	https://dailymed.nlm.nih.gov/dailymed/drugInfo.cfm?setid=3e820ab5-cebf-4613-9c33-c6b88c0f7497	Arthritis, Rheumatoid	EFO:0000685	rheumatoid arthritis	Musculoskeletal diseases
CMWTZPSULFXXJA-VIFPVBQESA-N	NAPROXEN	D001172	DailyMed	https://dailymed.nlm.nih.gov/dailymed/drugInfo.cfm?setid=1e9675c8-bcff-4621-90f7-b80489e1b840	Arthritis, Rheumatoid	EFO:0000685	rheumatoid arthritis	Musculoskeletal diseases
CMWTZPSULFXXJA-VIFPVBQESA-N	NAPROXEN	D001172	DailyMed	https://dailymed.nlm.nih.gov/dailymed/drugInfo.cfm?setid=cce0199c-40e9-4c8c-b04c-c2b969e9a5ba	Arthritis, Rheumatoid	EFO:0000685	rheumatoid arthritis	Musculoskeletal diseases
CMWTZPSULFXXJA-VIFPVBQESA-N	NAPROXEN	D001172	DailyMed	https://dailymed.nlm.nih.gov/dailymed/drugInfo.cfm?setid=9e0e24a1-0e39-4126-8916-8f930684d5e0	Arthritis, Rheumatoid	EFO:0000685	rheumatoid arthritis	Musculoskeletal diseases
CMWTZPSULFXXJA-VIFPVBQESA-N	NAPROXEN	D001172	DailyMed	https://dailymed.nlm.nih.gov/dailymed/drugInfo.cfm?setid=a18a2b4c-4eee-40ef-a52b-bf52748550f8	Arthritis, Rheumatoid	EFO:0000685	rheumatoid arthritis	Musculoskeletal diseases
CMWTZPSULFXXJA-VIFPVBQESA-N	NAPROXEN	D001172	DailyMed	https://dailymed.nlm.nih.gov/dailymed/drugInfo.cfm?setid=41c455e5-c24d-4fd5-b6b3-024b8ea8af92	Arthritis, Rheumatoid	EFO:0000685	rheumatoid arthritis	Musculoskeletal diseases
CMWTZPSULFXXJA-VIFPVBQESA-N	NAPROXEN	D001172	DailyMed	https://dailymed.nlm.nih.gov/dailymed/drugInfo.cfm?setid=0dfe8f7c-3f12-494c-a0e4-ff9affcd8828	Arthritis, Rheumatoid	EFO:0000685	rheumatoid arthritis	Musculoskeletal diseases
CMWTZPSULFXXJA-VIFPVBQESA-N	NAPROXEN	D001172	DailyMed	https://dailymed.nlm.nih.gov/dailymed/drugInfo.cfm?setid=edc20989-53f6-448d-97a4-b2f927eb68d4	Arthritis, Rheumatoid	EFO:0000685	rheumatoid arthritis	Musculoskeletal diseases
CMWTZPSULFXXJA-VIFPVBQESA-N	NAPROXEN	D001172	DailyMed	https://dailymed.nlm.nih.gov/dailymed/drugInfo.cfm?setid=0fd4b067-560b-4425-bd9b-9f27f31e0a43	Arthritis, Rheumatoid	EFO:0000685	rheumatoid arthritis	Musculoskeletal diseases
CMWTZPSULFXXJA-VIFPVBQESA-N	NAPROXEN	D001172	DailyMed	https://dailymed.nlm.nih.gov/dailymed/drugInfo.cfm?setid=d895f039-acf5-4fac-9698-11b8bac45159	Arthritis, Rheumatoid	EFO:0000685	rheumatoid arthritis	Musculoskeletal diseases
CMWTZPSULFXXJA-VIFPVBQESA-N	NAPROXEN	D001172	DailyMed	https://dailymed.nlm.nih.gov/dailymed/drugInfo.cfm?setid=b62dfe64-7212-48ae-b8cd-d426c7f178cd	Arthritis, Rheumatoid	EFO:0000685	rheumatoid arthritis	Musculoskeletal diseases
CMWTZPSULFXXJA-VIFPVBQESA-N	NAPROXEN	D001172	DailyMed	https://dailymed.nlm.nih.gov/dailymed/drugInfo.cfm?setid=35f9e465-76c0-435c-9e81-8fd9bb16cedf	Arthritis, Rheumatoid	EFO:0000685	rheumatoid arthritis	Musculoskeletal diseases
CMWTZPSULFXXJA-VIFPVBQESA-N	NAPROXEN	D001172	DailyMed	https://dailymed.nlm.nih.gov/dailymed/drugInfo.cfm?setid=942c2438-9fe9-4f31-9617-3c6d029154d3	Arthritis, Rheumatoid	EFO:0000685	rheumatoid arthritis	Musculoskeletal diseases
CMWTZPSULFXXJA-VIFPVBQESA-N	NAPROXEN	D001172	DailyMed	https://dailymed.nlm.nih.gov/dailymed/drugInfo.cfm?setid=9fa8d2d8-30f6-4262-94c3-e8d4d3b04068	Arthritis, Rheumatoid	EFO:0000685	rheumatoid arthritis	Musculoskeletal diseases
CMWTZPSULFXXJA-VIFPVBQESA-N	NAPROXEN	D001172	DailyMed	https://dailymed.nlm.nih.gov/dailymed/drugInfo.cfm?setid=177f0371-46e7-4527-8381-0067cad57025	Arthritis, Rheumatoid	EFO:0000685	rheumatoid arthritis	Musculoskeletal diseases
CMWTZPSULFXXJA-VIFPVBQESA-N	NAPROXEN	D001172	DailyMed	https://dailymed.nlm.nih.gov/dailymed/drugInfo.cfm?setid=6cc2c511-5395-4e3d-806e-60dcd7191945	Arthritis, Rheumatoid	EFO:0000685	rheumatoid arthritis	Musculoskeletal diseases
CMWTZPSULFXXJA-VIFPVBQESA-N	NAPROXEN	D001172	DailyMed	https://dailymed.nlm.nih.gov/dailymed/drugInfo.cfm?setid=523b3f51-1d52-46ea-85a9-9d01cd29b4f8	Arthritis, Rheumatoid	EFO:0000685	rheumatoid arthritis	Musculoskeletal diseases
CMWTZPSULFXXJA-VIFPVBQESA-N	NAPROXEN	D001172	DailyMed	https://dailymed.nlm.nih.gov/dailymed/drugInfo.cfm?setid=ff1bc6ad-ec7a-4128-9510-3ec1546ad43b	Arthritis, Rheumatoid	EFO:0000685	rheumatoid arthritis	Musculoskeletal diseases
CMWTZPSULFXXJA-VIFPVBQESA-N	NAPROXEN	D001172	DailyMed	https://dailymed.nlm.nih.gov/dailymed/drugInfo.cfm?setid=d185e0dc-fcd5-4081-bad7-9d5a6a0764af	Arthritis, Rheumatoid	EFO:0000685	rheumatoid arthritis	Musculoskeletal diseases
CMWTZPSULFXXJA-VIFPVBQESA-N	NAPROXEN	D001172	DailyMed	https://dailymed.nlm.nih.gov/dailymed/drugInfo.cfm?setid=669e5dc4-21ef-7a2d-d232-edc47c5716c5	Arthritis, Rheumatoid	EFO:0000685	rheumatoid arthritis	Musculoskeletal diseases
CMWTZPSULFXXJA-VIFPVBQESA-N	NAPROXEN	D001172	DailyMed	https://dailymed.nlm.nih.gov/dailymed/drugInfo.cfm?setid=adb7d29b-6341-4290-91a1-2a9ee03273c3	Arthritis, Rheumatoid	EFO:0000685	rheumatoid arthritis	Musculoskeletal diseases
CMWTZPSULFXXJA-VIFPVBQESA-N	NAPROXEN	D001172	DailyMed	https://dailymed.nlm.nih.gov/dailymed/drugInfo.cfm?setid=ecdd0ba4-adfa-4cd5-99c5-790512b860e7	Arthritis, Rheumatoid	EFO:0000685	rheumatoid arthritis	Musculoskeletal diseases
CMWTZPSULFXXJA-VIFPVBQESA-N	NAPROXEN	D001172	DailyMed	https://dailymed.nlm.nih.gov/dailymed/drugInfo.cfm?setid=dd6dcaed-3e37-4aba-b1cf-e949184f78eb	Arthritis, Rheumatoid	EFO:0000685	rheumatoid arthritis	Musculoskeletal diseases
CMWTZPSULFXXJA-VIFPVBQESA-N	NAPROXEN	D001172	DailyMed	https://dailymed.nlm.nih.gov/dailymed/drugInfo.cfm?setid=705f45f0-0be4-45f6-8268-3db0c8e8950a	Arthritis, Rheumatoid	EFO:0000685	rheumatoid arthritis	Musculoskeletal diseases
CMWTZPSULFXXJA-VIFPVBQESA-N	NAPROXEN	D001172	DailyMed	https://dailymed.nlm.nih.gov/dailymed/drugInfo.cfm?setid=c4b45105-6b8a-45f7-bf50-9fc83b84d048	Arthritis, Rheumatoid	EFO:0000685	rheumatoid arthritis	Musculoskeletal diseases
CMWTZPSULFXXJA-VIFPVBQESA-N	NAPROXEN	D001172	DailyMed	https://dailymed.nlm.nih.gov/dailymed/drugInfo.cfm?setid=1fdb4cbd-e9e8-47bb-b3d8-1f1ec8f411c8	Arthritis, Rheumatoid	EFO:0000685	rheumatoid arthritis	Musculoskeletal diseases
CMWTZPSULFXXJA-VIFPVBQESA-N	NAPROXEN	D001172	DailyMed	https://dailymed.nlm.nih.gov/dailymed/drugInfo.cfm?setid=e81fa45e-cd3c-4422-b828-d780cc570469	Arthritis, Rheumatoid	EFO:0000685	rheumatoid arthritis	Musculoskeletal diseases
CMWTZPSULFXXJA-VIFPVBQESA-N	NAPROXEN	D001172	DailyMed	https://dailymed.nlm.nih.gov/dailymed/drugInfo.cfm?setid=4bbe6e74-b13e-4609-b4cc-aa0b00d66df8	Arthritis, Rheumatoid	EFO:0000685	rheumatoid arthritis	Musculoskeletal diseases
CMWTZPSULFXXJA-VIFPVBQESA-N	NAPROXEN	D001172	DailyMed	https://dailymed.nlm.nih.gov/dailymed/drugInfo.cfm?setid=7466d0fe-819b-4634-a29f-bd838edc3971	Arthritis, Rheumatoid	EFO:0000685	rheumatoid arthritis	Musculoskeletal diseases
CMWTZPSULFXXJA-VIFPVBQESA-N	NAPROXEN	D001172	DailyMed	https://dailymed.nlm.nih.gov/dailymed/drugInfo.cfm?setid=c59ba3de-7ced-43de-9242-3498d6ccd59a	Arthritis, Rheumatoid	EFO:0000685	rheumatoid arthritis	Musculoskeletal diseases
CMWTZPSULFXXJA-VIFPVBQESA-N	NAPROXEN	D001172	DailyMed	https://dailymed.nlm.nih.gov/dailymed/drugInfo.cfm?setid=79f48c92-783d-40f2-9865-89958a9f9de6	Arthritis, Rheumatoid	EFO:0000685	rheumatoid arthritis	Musculoskeletal diseases
CMWTZPSULFXXJA-VIFPVBQESA-N	NAPROXEN	D001172	DailyMed	https://dailymed.nlm.nih.gov/dailymed/drugInfo.cfm?setid=a671b0fb-6b6b-43e7-994b-5de54582c4a7	Arthritis, Rheumatoid	EFO:0000685	rheumatoid arthritis	Musculoskeletal diseases
CMWTZPSULFXXJA-VIFPVBQESA-N	NAPROXEN	D001172	DailyMed	https://dailymed.nlm.nih.gov/dailymed/drugInfo.cfm?setid=6feaf2b5-62fb-47dd-a1ee-f101d7835235	Arthritis, Rheumatoid	EFO:0000685	rheumatoid arthritis	Musculoskeletal diseases
CMWTZPSULFXXJA-VIFPVBQESA-N	NAPROXEN	D001172	DailyMed	https://dailymed.nlm.nih.gov/dailymed/drugInfo.cfm?setid=70e73a11-5951-43db-9cd2-dc851cd5fa7b	Arthritis, Rheumatoid	EFO:0000685	rheumatoid arthritis	Musculoskeletal diseases
CMWTZPSULFXXJA-VIFPVBQESA-N	NAPROXEN	D001172	DailyMed	https://dailymed.nlm.nih.gov/dailymed/drugInfo.cfm?setid=48aff41b-59ea-4999-88b8-f95babdaee2b	Arthritis, Rheumatoid	EFO:0000685	rheumatoid arthritis	Musculoskeletal diseases
CMWTZPSULFXXJA-VIFPVBQESA-N	NAPROXEN	D001172	DailyMed	https://dailymed.nlm.nih.gov/dailymed/drugInfo.cfm?setid=afebcc90-e2b5-416d-a041-db2dd593a648	Arthritis, Rheumatoid	EFO:0000685	rheumatoid arthritis	Musculoskeletal diseases
CMWTZPSULFXXJA-VIFPVBQESA-N	NAPROXEN	D001172	DailyMed	https://dailymed.nlm.nih.gov/dailymed/drugInfo.cfm?setid=e633ff0b-eab7-f167-8d08-e9236e54042b	Arthritis, Rheumatoid	EFO:0000685	rheumatoid arthritis	Musculoskeletal diseases
CMWTZPSULFXXJA-VIFPVBQESA-N	NAPROXEN	D001172	DailyMed	https://dailymed.nlm.nih.gov/dailymed/drugInfo.cfm?setid=434f601e-cc7f-4b1e-a9df-429d61f32350	Arthritis, Rheumatoid	EFO:0000685	rheumatoid arthritis	Musculoskeletal diseases
CMWTZPSULFXXJA-VIFPVBQESA-N	NAPROXEN	D001172	DailyMed	https://dailymed.nlm.nih.gov/dailymed/drugInfo.cfm?setid=347117d8-19ec-4bf1-a0ae-89c98a5049fc	Arthritis, Rheumatoid	EFO:0000685	rheumatoid arthritis	Musculoskeletal diseases
CMWTZPSULFXXJA-VIFPVBQESA-N	NAPROXEN	D001172	DailyMed	https://dailymed.nlm.nih.gov/dailymed/drugInfo.cfm?setid=5e802e0f-8f76-499e-9448-2c9fb8cab96b	Arthritis, Rheumatoid	EFO:0000685	rheumatoid arthritis	Musculoskeletal diseases
CMWTZPSULFXXJA-VIFPVBQESA-N	NAPROXEN	D001172	DailyMed	https://dailymed.nlm.nih.gov/dailymed/drugInfo.cfm?setid=50954ade-19ad-40dd-8e06-0b33394895f7	Arthritis, Rheumatoid	EFO:0000685	rheumatoid arthritis	Musculoskeletal diseases
CMWTZPSULFXXJA-VIFPVBQESA-N	NAPROXEN	D001172	DailyMed	https://dailymed.nlm.nih.gov/dailymed/drugInfo.cfm?setid=11158d37-0931-4744-9ff8-eee42916185b	Arthritis, Rheumatoid	EFO:0000685	rheumatoid arthritis	Musculoskeletal diseases
CMWTZPSULFXXJA-VIFPVBQESA-N	NAPROXEN	D001172	DailyMed	https://dailymed.nlm.nih.gov/dailymed/drugInfo.cfm?setid=baa47781-7151-4c75-a9a2-d2eac0a7d55e	Arthritis, Rheumatoid	EFO:0000685	rheumatoid arthritis	Musculoskeletal diseases
CMWTZPSULFXXJA-VIFPVBQESA-N	NAPROXEN	D001172	DailyMed	https://dailymed.nlm.nih.gov/dailymed/drugInfo.cfm?setid=97b051b0-65e1-4797-b72d-96f7ac623d1d	Arthritis, Rheumatoid	EFO:0000685	rheumatoid arthritis	Musculoskeletal diseases
CMWTZPSULFXXJA-VIFPVBQESA-N	NAPROXEN	D001172	DailyMed	https://dailymed.nlm.nih.gov/dailymed/drugInfo.cfm?setid=fed6b90f-9a64-49ee-aab8-3936f5435856	Arthritis, Rheumatoid	EFO:0000685	rheumatoid arthritis	Musculoskeletal diseases
CMWTZPSULFXXJA-VIFPVBQESA-N	NAPROXEN	D001172	DailyMed	https://dailymed.nlm.nih.gov/dailymed/drugInfo.cfm?setid=483fdced-9390-4481-b425-76e441c93006	Arthritis, Rheumatoid	EFO:0000685	rheumatoid arthritis	Musculoskeletal diseases
CMWTZPSULFXXJA-VIFPVBQESA-N	NAPROXEN	D001172	DailyMed	https://dailymed.nlm.nih.gov/dailymed/drugInfo.cfm?setid=fe7273f4-2a9a-187d-4ee0-f5f46db0bf58	Arthritis, Rheumatoid	EFO:0000685	rheumatoid arthritis	Musculoskeletal diseases
CMWTZPSULFXXJA-VIFPVBQESA-N	NAPROXEN	D001172	DailyMed	https://dailymed.nlm.nih.gov/dailymed/drugInfo.cfm?setid=68848217-03c9-4377-9be6-6f567e629129	Arthritis, Rheumatoid	EFO:0000685	rheumatoid arthritis	Musculoskeletal diseases
CMWTZPSULFXXJA-VIFPVBQESA-N	NAPROXEN	D001172	DailyMed	https://dailymed.nlm.nih.gov/dailymed/drugInfo.cfm?setid=686df0dd-42ac-4cd7-b838-51b172b06e0b	Arthritis, Rheumatoid	EFO:0000685	rheumatoid arthritis	Musculoskeletal diseases
CMWTZPSULFXXJA-VIFPVBQESA-N	NAPROXEN	D001172	DailyMed	https://dailymed.nlm.nih.gov/dailymed/drugInfo.cfm?setid=d6f4dd14-f67a-4fe3-b356-02096c3e338a	Arthritis, Rheumatoid	EFO:0000685	rheumatoid arthritis	Musculoskeletal diseases
CMWTZPSULFXXJA-VIFPVBQESA-N	NAPROXEN	D001172	DailyMed	https://dailymed.nlm.nih.gov/dailymed/drugInfo.cfm?setid=40d89dd5-efb5-4a93-b657-bbde8fa74c8b	Arthritis, Rheumatoid	EFO:0000685	rheumatoid arthritis	Musculoskeletal diseases
CMWTZPSULFXXJA-VIFPVBQESA-N	NAPROXEN	D001172	DailyMed	https://dailymed.nlm.nih.gov/dailymed/drugInfo.cfm?setid=9513589d-ef5d-4b8d-a90a-6adb6af2ae11	Arthritis, Rheumatoid	EFO:0000685	rheumatoid arthritis	Musculoskeletal diseases
CMWTZPSULFXXJA-VIFPVBQESA-N	NAPROXEN	D001172	DailyMed	https://dailymed.nlm.nih.gov/dailymed/drugInfo.cfm?setid=d337a95d-9f50-40f2-bdc6-c736eef721eb	Arthritis, Rheumatoid	EFO:0000685	rheumatoid arthritis	Musculoskeletal diseases
CMWTZPSULFXXJA-VIFPVBQESA-N	NAPROXEN	D001172	DailyMed	https://dailymed.nlm.nih.gov/dailymed/drugInfo.cfm?setid=d2cf1ee5-df93-4d3f-a79d-d04b0426e3f2	Arthritis, Rheumatoid	EFO:0000685	rheumatoid arthritis	Musculoskeletal diseases
CMWTZPSULFXXJA-VIFPVBQESA-N	NAPROXEN	D001172	DailyMed	https://dailymed.nlm.nih.gov/dailymed/drugInfo.cfm?setid=d17048e2-02a9-d33f-f129-154e36213fdd	Arthritis, Rheumatoid	EFO:0000685	rheumatoid arthritis	Musculoskeletal diseases
CMWTZPSULFXXJA-VIFPVBQESA-N	NAPROXEN	D001172	DailyMed	https://dailymed.nlm.nih.gov/dailymed/drugInfo.cfm?setid=c8c7e092-0eb4-4945-934d-0b4cf664ad23	Arthritis, Rheumatoid	EFO:0000685	rheumatoid arthritis	Musculoskeletal diseases
CMWTZPSULFXXJA-VIFPVBQESA-N	NAPROXEN	D001172	DailyMed	https://dailymed.nlm.nih.gov/dailymed/drugInfo.cfm?setid=7ac0a961-1656-48eb-9d03-7697003e319d	Arthritis, Rheumatoid	EFO:0000685	rheumatoid arthritis	Musculoskeletal diseases
CMWTZPSULFXXJA-VIFPVBQESA-N	NAPROXEN	D001172	DailyMed	https://dailymed.nlm.nih.gov/dailymed/drugInfo.cfm?setid=6c9ef53b-b65f-4ba6-b1b0-43e12e0d9b3d	Arthritis, Rheumatoid	EFO:0000685	rheumatoid arthritis	Musculoskeletal diseases
CMWTZPSULFXXJA-VIFPVBQESA-N	NAPROXEN	D001172	DailyMed	https://dailymed.nlm.nih.gov/dailymed/drugInfo.cfm?setid=6d757241-53f8-4498-999a-87dfe3cb4d17	Arthritis, Rheumatoid	EFO:0000685	rheumatoid arthritis	Musculoskeletal diseases
CMWTZPSULFXXJA-VIFPVBQESA-N	NAPROXEN	D001172	DailyMed	https://dailymed.nlm.nih.gov/dailymed/drugInfo.cfm?setid=cb8a73cd-960c-4569-b2d6-abbcd2096689	Arthritis, Rheumatoid	EFO:0000685	rheumatoid arthritis	Musculoskeletal diseases
CMWTZPSULFXXJA-VIFPVBQESA-N	NAPROXEN	D001172	DailyMed	https://dailymed.nlm.nih.gov/dailymed/drugInfo.cfm?setid=c39b543c-3c82-4b73-8c3b-8c23fceab904	Arthritis, Rheumatoid	EFO:0000685	rheumatoid arthritis	Musculoskeletal diseases
CMWTZPSULFXXJA-VIFPVBQESA-N	NAPROXEN	D001172	DailyMed	https://dailymed.nlm.nih.gov/dailymed/drugInfo.cfm?setid=2a6133ff-285d-4026-bbd6-e99f84b63820	Arthritis, Rheumatoid	EFO:0000685	rheumatoid arthritis	Musculoskeletal diseases
CMWTZPSULFXXJA-VIFPVBQESA-N	NAPROXEN	D001172	DailyMed	https://dailymed.nlm.nih.gov/dailymed/drugInfo.cfm?setid=289c542f-3ff0-43b1-9ea7-b93fa8e8b1e8	Arthritis, Rheumatoid	EFO:0000685	rheumatoid arthritis	Musculoskeletal diseases
CMWTZPSULFXXJA-VIFPVBQESA-N	NAPROXEN	D001172	DailyMed	https://dailymed.nlm.nih.gov/dailymed/drugInfo.cfm?setid=f23569ab-d9ac-45e8-b8f3-8d0ba612fc2d	Arthritis, Rheumatoid	EFO:0000685	rheumatoid arthritis	Musculoskeletal diseases
CMWTZPSULFXXJA-VIFPVBQESA-N	NAPROXEN	D001172	DailyMed	https://dailymed.nlm.nih.gov/dailymed/drugInfo.cfm?setid=cb3897b7-d4f1-4081-bb3c-e5e270a84930	Arthritis, Rheumatoid	EFO:0000685	rheumatoid arthritis	Musculoskeletal diseases
CMWTZPSULFXXJA-VIFPVBQESA-N	NAPROXEN	D001172	DailyMed	https://dailymed.nlm.nih.gov/dailymed/drugInfo.cfm?setid=502f390d-d69e-4a77-8a59-4eedf91004f3	Arthritis, Rheumatoid	EFO:0000685	rheumatoid arthritis	Musculoskeletal diseases
CMWTZPSULFXXJA-VIFPVBQESA-N	NAPROXEN	D001172	DailyMed	https://dailymed.nlm.nih.gov/dailymed/drugInfo.cfm?setid=b5331161-8f50-4598-b87d-1bee1e890873	Arthritis, Rheumatoid	EFO:0000685	rheumatoid arthritis	Musculoskeletal diseases
CMWTZPSULFXXJA-VIFPVBQESA-N	NAPROXEN	D001172	DailyMed	https://dailymed.nlm.nih.gov/dailymed/drugInfo.cfm?setid=413a5d58-f37c-4e50-bfc4-fe2000df25ac	Arthritis, Rheumatoid	EFO:0000685	rheumatoid arthritis	Musculoskeletal diseases
CMWTZPSULFXXJA-VIFPVBQESA-N	NAPROXEN	D001172	DailyMed	https://dailymed.nlm.nih.gov/dailymed/drugInfo.cfm?setid=8c7b265e-7500-464a-854e-9c4a22c8d211	Arthritis, Rheumatoid	EFO:0000685	rheumatoid arthritis	Musculoskeletal diseases
CMWTZPSULFXXJA-VIFPVBQESA-N	NAPROXEN	D001172	DailyMed	https://dailymed.nlm.nih.gov/dailymed/drugInfo.cfm?setid=e231b3d8-d665-41f1-b8af-d9a71bda09f2	Arthritis, Rheumatoid	EFO:0000685	rheumatoid arthritis	Musculoskeletal diseases
CMWTZPSULFXXJA-VIFPVBQESA-N	NAPROXEN	D001172	DailyMed	https://dailymed.nlm.nih.gov/dailymed/drugInfo.cfm?setid=112fdec3-882b-14df-e054-00144ff88e88	Arthritis, Rheumatoid	EFO:0000685	rheumatoid arthritis	Musculoskeletal diseases
CMWTZPSULFXXJA-VIFPVBQESA-N	NAPROXEN	D001172	DailyMed	https://dailymed.nlm.nih.gov/dailymed/drugInfo.cfm?setid=8554e4e0-8ded-44d7-a7f7-bb45d5e45858	Arthritis, Rheumatoid	EFO:0000685	rheumatoid arthritis	Musculoskeletal diseases
CMWTZPSULFXXJA-VIFPVBQESA-N	NAPROXEN	D001172	DailyMed	https://dailymed.nlm.nih.gov/dailymed/drugInfo.cfm?setid=1feab7cb-aa81-4c49-8db4-7e3f1ac3a5e9	Arthritis, Rheumatoid	EFO:0000685	rheumatoid arthritis	Musculoskeletal diseases
CMWTZPSULFXXJA-VIFPVBQESA-N	NAPROXEN	D001172	DailyMed	https://dailymed.nlm.nih.gov/dailymed/drugInfo.cfm?setid=11b45955-a198-4668-b623-c010accd2618	Arthritis, Rheumatoid	EFO:0000685	rheumatoid arthritis	Musculoskeletal diseases
CMWTZPSULFXXJA-VIFPVBQESA-N	NAPROXEN	D001172	DailyMed	https://dailymed.nlm.nih.gov/dailymed/drugInfo.cfm?setid=02dcffa7-1968-4bd3-a801-eddeed1703e4	Arthritis, Rheumatoid	EFO:0000685	rheumatoid arthritis	Musculoskeletal diseases
CMWTZPSULFXXJA-VIFPVBQESA-N	NAPROXEN	D001172	DailyMed	https://dailymed.nlm.nih.gov/dailymed/drugInfo.cfm?setid=f14e79d3-a8e9-46fd-9959-639343c1c642	Arthritis, Rheumatoid	EFO:0000685	rheumatoid arthritis	Musculoskeletal diseases
CMWTZPSULFXXJA-VIFPVBQESA-N	NAPROXEN	D001172	DailyMed	https://dailymed.nlm.nih.gov/dailymed/drugInfo.cfm?setid=4054e004-de40-4e51-bd37-ce9d04eef164	Arthritis, Rheumatoid	EFO:0000685	rheumatoid arthritis	Musculoskeletal diseases
CMWTZPSULFXXJA-VIFPVBQESA-N	NAPROXEN	D001172	DailyMed	https://dailymed.nlm.nih.gov/dailymed/drugInfo.cfm?setid=7bb35a64-bdd0-49eb-9448-718b23f7cd86	Arthritis, Rheumatoid	EFO:0000685	rheumatoid arthritis	Musculoskeletal diseases
CMWTZPSULFXXJA-VIFPVBQESA-N	NAPROXEN	D001172	DailyMed	https://dailymed.nlm.nih.gov/dailymed/drugInfo.cfm?setid=91802fa6-ddf3-4356-85f0-2032cf31478b	Arthritis, Rheumatoid	EFO:0000685	rheumatoid arthritis	Musculoskeletal diseases
CMWTZPSULFXXJA-VIFPVBQESA-N	NAPROXEN	D001172	DailyMed	https://dailymed.nlm.nih.gov/dailymed/drugInfo.cfm?setid=6e243d4d-c2b6-433a-a4d0-608ca0ec4bfb	Arthritis, Rheumatoid	EFO:0000685	rheumatoid arthritis	Musculoskeletal diseases
CMWTZPSULFXXJA-VIFPVBQESA-N	NAPROXEN	D001172	DailyMed	https://dailymed.nlm.nih.gov/dailymed/drugInfo.cfm?setid=9d2ca251-59d5-4b84-8fa7-1a7dbef4bfc1	Arthritis, Rheumatoid	EFO:0000685	rheumatoid arthritis	Musculoskeletal diseases
CMWTZPSULFXXJA-VIFPVBQESA-N	NAPROXEN	D001172	DailyMed	https://dailymed.nlm.nih.gov/dailymed/drugInfo.cfm?setid=984654f9-6803-4702-822d-e4a151f4d27d	Arthritis, Rheumatoid	EFO:0000685	rheumatoid arthritis	Musculoskeletal diseases
CMWTZPSULFXXJA-VIFPVBQESA-N	NAPROXEN	D001172	DailyMed	https://dailymed.nlm.nih.gov/dailymed/drugInfo.cfm?setid=e84220bb-e466-4c4b-b53e-11f946e5190d	Arthritis, Rheumatoid	EFO:0000685	rheumatoid arthritis	Musculoskeletal diseases
CMWTZPSULFXXJA-VIFPVBQESA-N	NAPROXEN	D001172	DailyMed	https://dailymed.nlm.nih.gov/dailymed/drugInfo.cfm?setid=399be983-e098-4f88-8410-088152fb3937	Arthritis, Rheumatoid	EFO:0000685	rheumatoid arthritis	Musculoskeletal diseases
CMWTZPSULFXXJA-VIFPVBQESA-N	NAPROXEN	D001172	DailyMed	https://dailymed.nlm.nih.gov/dailymed/drugInfo.cfm?setid=8a2d541e-dfa2-4b37-9b18-ed72c7e4aafb	Arthritis, Rheumatoid	EFO:0000685	rheumatoid arthritis	Musculoskeletal diseases
CMWTZPSULFXXJA-VIFPVBQESA-N	NAPROXEN	D001172	DailyMed	https://dailymed.nlm.nih.gov/dailymed/drugInfo.cfm?setid=14bbb8c8-1d99-40b7-8f0a-1099df04d186	Arthritis, Rheumatoid	EFO:0000685	rheumatoid arthritis	Musculoskeletal diseases
CMWTZPSULFXXJA-VIFPVBQESA-N	NAPROXEN	D001172	DailyMed	https://dailymed.nlm.nih.gov/dailymed/drugInfo.cfm?setid=e94a767d-2db2-f2f3-778e-89d9b049fcaf	Arthritis, Rheumatoid	EFO:0000685	rheumatoid arthritis	Musculoskeletal diseases
CMWTZPSULFXXJA-VIFPVBQESA-N	NAPROXEN	D001172	DailyMed	https://dailymed.nlm.nih.gov/dailymed/drugInfo.cfm?setid=2ae114a2-9752-4c3c-bf25-894a54939ae3	Arthritis, Rheumatoid	EFO:0000685	rheumatoid arthritis	Musculoskeletal diseases
CMWTZPSULFXXJA-VIFPVBQESA-N	NAPROXEN	D001172	DailyMed	https://dailymed.nlm.nih.gov/dailymed/drugInfo.cfm?setid=8dd7fade-d750-49ce-b798-a1d3615e57b7	Arthritis, Rheumatoid	EFO:0000685	rheumatoid arthritis	Musculoskeletal diseases
CMWTZPSULFXXJA-VIFPVBQESA-N	NAPROXEN	D001172	DailyMed	https://dailymed.nlm.nih.gov/dailymed/drugInfo.cfm?setid=27540e0b-d8bd-4409-9e60-f44c55f5acb2	Arthritis, Rheumatoid	EFO:0000685	rheumatoid arthritis	Musculoskeletal diseases
CMWTZPSULFXXJA-VIFPVBQESA-N	NAPROXEN	D001172	DailyMed	https://dailymed.nlm.nih.gov/dailymed/drugInfo.cfm?setid=14e4b008-ae31-4b40-a227-1445367e09ed	Arthritis, Rheumatoid	EFO:0000685	rheumatoid arthritis	Musculoskeletal diseases
CMWTZPSULFXXJA-VIFPVBQESA-N	NAPROXEN	D001172	ClinicalTrials	https://clinicaltrials.gov/ct2/results?id=%22NCT00157872%22OR%22NCT00346216%22OR%22NCT00626275%22OR%22NCT00650455%22OR%22NCT00959439%22OR%22NCT02451748%22	Arthritis, Rheumatoid	EFO:0000685	rheumatoid arthritis	Musculoskeletal diseases
CMWTZPSULFXXJA-VIFPVBQESA-N	NAPROXEN	D001172	DailyMed	https://dailymed.nlm.nih.gov/dailymed/drugInfo.cfm?setid=db142333-5880-44ed-9fc7-db21bff3c66e	Arthritis, Rheumatoid	EFO:0000685	rheumatoid arthritis	Musculoskeletal diseases
CMWTZPSULFXXJA-VIFPVBQESA-N	NAPROXEN	D001172	DailyMed	https://dailymed.nlm.nih.gov/dailymed/drugInfo.cfm?setid=598b880e-e887-4e40-8b0a-cbb6cbaa2fa8	Arthritis, Rheumatoid	EFO:0000685	rheumatoid arthritis	Musculoskeletal diseases
CMWTZPSULFXXJA-VIFPVBQESA-N	NAPROXEN	D001172	DailyMed	https://dailymed.nlm.nih.gov/dailymed/drugInfo.cfm?setid=cbe06d60-ce7b-4b16-b0d4-1f7ba084d2ac	Arthritis, Rheumatoid	EFO:0000685	rheumatoid arthritis	Musculoskeletal diseases
CMWTZPSULFXXJA-VIFPVBQESA-N	NAPROXEN	D001172	DailyMed	https://dailymed.nlm.nih.gov/dailymed/drugInfo.cfm?setid=fa5cce05-9850-48ef-8a8b-14a11ccc385a	Arthritis, Rheumatoid	EFO:0000685	rheumatoid arthritis	Musculoskeletal diseases
CMWTZPSULFXXJA-VIFPVBQESA-N	NAPROXEN	D001172	DailyMed	https://dailymed.nlm.nih.gov/dailymed/drugInfo.cfm?setid=bbf83f37-fdc7-41b7-9b12-d8e68e8cc39b	Arthritis, Rheumatoid	EFO:0000685	rheumatoid arthritis	Musculoskeletal diseases
CMWTZPSULFXXJA-VIFPVBQESA-N	NAPROXEN	D001172	DailyMed	https://dailymed.nlm.nih.gov/dailymed/drugInfo.cfm?setid=d771185e-fee2-436c-aa96-36da8de3f611	Arthritis, Rheumatoid	EFO:0000685	rheumatoid arthritis	Musculoskeletal diseases
CMWTZPSULFXXJA-VIFPVBQESA-N	NAPROXEN	D001172	DailyMed	https://dailymed.nlm.nih.gov/dailymed/drugInfo.cfm?setid=6b10c3ff-7cd9-4a59-9436-d2c6a64e4a69	Arthritis, Rheumatoid	EFO:0000685	rheumatoid arthritis	Musculoskeletal diseases
CMWTZPSULFXXJA-VIFPVBQESA-N	NAPROXEN	D001172	DailyMed	https://dailymed.nlm.nih.gov/dailymed/drugInfo.cfm?setid=6fa0d207-561e-4f5c-995b-5b1ae3329b7c	Arthritis, Rheumatoid	EFO:0000685	rheumatoid arthritis	Musculoskeletal diseases
CMWTZPSULFXXJA-VIFPVBQESA-N	NAPROXEN	D001172	DailyMed	https://dailymed.nlm.nih.gov/dailymed/drugInfo.cfm?setid=a74280e9-34f9-40ae-9641-5a6802524902	Arthritis, Rheumatoid	EFO:0000685	rheumatoid arthritis	Musculoskeletal diseases
CMWTZPSULFXXJA-VIFPVBQESA-N	NAPROXEN	D001172	DailyMed	https://dailymed.nlm.nih.gov/dailymed/drugInfo.cfm?setid=c43a43e2-e867-448d-8f59-3efc7c077cbc	Arthritis, Rheumatoid	EFO:0000685	rheumatoid arthritis	Musculoskeletal diseases
CMWTZPSULFXXJA-VIFPVBQESA-N	NAPROXEN	D001172	DailyMed	https://dailymed.nlm.nih.gov/dailymed/drugInfo.cfm?setid=17c8f200-7f6e-6e6b-e054-00144ff88e88	Arthritis, Rheumatoid	EFO:0000685	rheumatoid arthritis	Musculoskeletal diseases
CMWTZPSULFXXJA-VIFPVBQESA-N	NAPROXEN	D001172	DailyMed	https://dailymed.nlm.nih.gov/dailymed/drugInfo.cfm?setid=fedc8f43-01cb-488a-9fa6-959bbca7c293	Arthritis, Rheumatoid	EFO:0000685	rheumatoid arthritis	Musculoskeletal diseases
CMWTZPSULFXXJA-VIFPVBQESA-N	NAPROXEN	D001172	DailyMed	https://dailymed.nlm.nih.gov/dailymed/drugInfo.cfm?setid=dc9789e4-b22a-47cb-95fa-df57ec68c80c	Arthritis, Rheumatoid	EFO:0000685	rheumatoid arthritis	Musculoskeletal diseases
CMWTZPSULFXXJA-VIFPVBQESA-N	NAPROXEN	D001172	DailyMed	https://dailymed.nlm.nih.gov/dailymed/drugInfo.cfm?setid=96601d76-50ea-4dc0-b588-d174f8d8bb51	Arthritis, Rheumatoid	EFO:0000685	rheumatoid arthritis	Musculoskeletal diseases
CMWTZPSULFXXJA-VIFPVBQESA-N	NAPROXEN	D001172	DailyMed	https://dailymed.nlm.nih.gov/dailymed/drugInfo.cfm?setid=f4d9bd36-b960-47f6-afde-22f5012d419b	Arthritis, Rheumatoid	EFO:0000685	rheumatoid arthritis	Musculoskeletal diseases
CMWTZPSULFXXJA-VIFPVBQESA-N	NAPROXEN	D001172	DailyMed	https://dailymed.nlm.nih.gov/dailymed/drugInfo.cfm?setid=bd03ffa0-02a7-4b66-82f2-d080562d9f1c	Arthritis, Rheumatoid	EFO:0000685	rheumatoid arthritis	Musculoskeletal diseases
CMWTZPSULFXXJA-VIFPVBQESA-N	NAPROXEN	D001172	DailyMed	https://dailymed.nlm.nih.gov/dailymed/drugInfo.cfm?setid=92c48cd9-e645-4871-a0ad-9ea56623edb6	Arthritis, Rheumatoid	EFO:0000685	rheumatoid arthritis	Musculoskeletal diseases
CMWTZPSULFXXJA-VIFPVBQESA-N	NAPROXEN	D001172	DailyMed	https://dailymed.nlm.nih.gov/dailymed/drugInfo.cfm?setid=f0aa635b-95d6-4ee8-bbe5-789069b7aca3	Arthritis, Rheumatoid	EFO:0000685	rheumatoid arthritis	Musculoskeletal diseases
CMWTZPSULFXXJA-VIFPVBQESA-N	NAPROXEN	D001172	DailyMed	https://dailymed.nlm.nih.gov/dailymed/drugInfo.cfm?setid=907ba0f9-e4c9-49d4-9ff8-019739076324	Arthritis, Rheumatoid	EFO:0000685	rheumatoid arthritis	Musculoskeletal diseases
CMWTZPSULFXXJA-VIFPVBQESA-N	NAPROXEN	D001172	DailyMed	https://dailymed.nlm.nih.gov/dailymed/drugInfo.cfm?setid=635f8a00-0048-4421-9f5f-f8e38034f230	Arthritis, Rheumatoid	EFO:0000685	rheumatoid arthritis	Musculoskeletal diseases
CMWTZPSULFXXJA-VIFPVBQESA-N	NAPROXEN	D001172	DailyMed	https://dailymed.nlm.nih.gov/dailymed/drugInfo.cfm?setid=16a1566c-b4d9-46a7-9dce-050b1d1cd5d2	Arthritis, Rheumatoid	EFO:0000685	rheumatoid arthritis	Musculoskeletal diseases
CMWTZPSULFXXJA-VIFPVBQESA-N	NAPROXEN	D001172	DailyMed	https://dailymed.nlm.nih.gov/dailymed/drugInfo.cfm?setid=87a90438-84b6-4485-b43a-d9b9a58b933a	Arthritis, Rheumatoid	EFO:0000685	rheumatoid arthritis	Musculoskeletal diseases
CMWTZPSULFXXJA-VIFPVBQESA-N	NAPROXEN	D001172	DailyMed	https://dailymed.nlm.nih.gov/dailymed/drugInfo.cfm?setid=1a10952e-0662-4f2c-bd02-28dd4eee138f	Arthritis, Rheumatoid	EFO:0000685	rheumatoid arthritis	Musculoskeletal diseases
CMWTZPSULFXXJA-VIFPVBQESA-N	NAPROXEN	D001172	DailyMed	https://dailymed.nlm.nih.gov/dailymed/drugInfo.cfm?setid=d3cbe699-d1a6-44a2-8c24-da8055bd009d	Arthritis, Rheumatoid	EFO:0000685	rheumatoid arthritis	Musculoskeletal diseases
CMWTZPSULFXXJA-VIFPVBQESA-N	NAPROXEN	D001172	DailyMed	https://dailymed.nlm.nih.gov/dailymed/drugInfo.cfm?setid=0a27f628-8089-41ba-b45e-4f03551aeafd	Arthritis, Rheumatoid	EFO:0000685	rheumatoid arthritis	Musculoskeletal diseases
CMWTZPSULFXXJA-VIFPVBQESA-N	NAPROXEN	D001172	DailyMed	https://dailymed.nlm.nih.gov/dailymed/drugInfo.cfm?setid=9f119b61-24fc-437a-b7b9-ff9939c094d5	Arthritis, Rheumatoid	EFO:0000685	rheumatoid arthritis	Musculoskeletal diseases
CMWTZPSULFXXJA-VIFPVBQESA-N	NAPROXEN	D001172	DailyMed	https://dailymed.nlm.nih.gov/dailymed/drugInfo.cfm?setid=ef9044c1-eed3-4239-8f8b-64affd7a9ba0	Arthritis, Rheumatoid	EFO:0000685	rheumatoid arthritis	Musculoskeletal diseases
CMWTZPSULFXXJA-VIFPVBQESA-N	NAPROXEN	D001172	DailyMed	https://dailymed.nlm.nih.gov/dailymed/drugInfo.cfm?setid=a5a77f2d-2833-4dd9-8839-95f0e63b1606	Arthritis, Rheumatoid	EFO:0000685	rheumatoid arthritis	Musculoskeletal diseases
CMWTZPSULFXXJA-VIFPVBQESA-N	NAPROXEN	D001172	DailyMed	https://dailymed.nlm.nih.gov/dailymed/drugInfo.cfm?setid=6c5bb008-e66f-4ef0-bf84-aca7eb5983e9	Arthritis, Rheumatoid	EFO:0000685	rheumatoid arthritis	Musculoskeletal diseases
CMWTZPSULFXXJA-VIFPVBQESA-N	NAPROXEN	D001172	DailyMed	https://dailymed.nlm.nih.gov/dailymed/drugInfo.cfm?setid=8bff5df5-d856-4237-b6a8-ae445b454844	Arthritis, Rheumatoid	EFO:0000685	rheumatoid arthritis	Musculoskeletal diseases
CMWTZPSULFXXJA-VIFPVBQESA-N	NAPROXEN	D001172	DailyMed	https://dailymed.nlm.nih.gov/dailymed/drugInfo.cfm?setid=e0843f9c-dd28-4233-9b0c-8d88619c9521	Arthritis, Rheumatoid	EFO:0000685	rheumatoid arthritis	Musculoskeletal diseases
CMWTZPSULFXXJA-VIFPVBQESA-N	NAPROXEN	D001172	DailyMed	https://dailymed.nlm.nih.gov/dailymed/drugInfo.cfm?setid=b5a359c0-890e-4ac7-bc5e-f939f04344f5	Arthritis, Rheumatoid	EFO:0000685	rheumatoid arthritis	Musculoskeletal diseases
CMWTZPSULFXXJA-VIFPVBQESA-N	NAPROXEN	D001172	DailyMed	https://dailymed.nlm.nih.gov/dailymed/drugInfo.cfm?setid=50217b0f-a696-6c82-e054-00144ff88e88	Arthritis, Rheumatoid	EFO:0000685	rheumatoid arthritis	Musculoskeletal diseases
CMWTZPSULFXXJA-VIFPVBQESA-N	NAPROXEN	D001172	DailyMed	https://dailymed.nlm.nih.gov/dailymed/drugInfo.cfm?setid=c98f9d56-0b21-1a8d-bebe-644ff00e19f1	Arthritis, Rheumatoid	EFO:0000685	rheumatoid arthritis	Musculoskeletal diseases
CMWTZPSULFXXJA-VIFPVBQESA-N	NAPROXEN	D002062	DailyMed	https://dailymed.nlm.nih.gov/dailymed/drugInfo.cfm?setid=02dcffa7-1968-4bd3-a801-eddeed1703e4	Bursitis	MONDO:0002471	bursitis	Musculoskeletal diseases
CMWTZPSULFXXJA-VIFPVBQESA-N	NAPROXEN	D002062	DailyMed	https://dailymed.nlm.nih.gov/dailymed/drugInfo.cfm?setid=8bff5df5-d856-4237-b6a8-ae445b454844	Bursitis	MONDO:0002471	bursitis	Musculoskeletal diseases
CMWTZPSULFXXJA-VIFPVBQESA-N	NAPROXEN	D002062	DailyMed	https://dailymed.nlm.nih.gov/dailymed/drugInfo.cfm?setid=50217b0f-a696-6c82-e054-00144ff88e88	Bursitis	MONDO:0002471	bursitis	Musculoskeletal diseases
CMWTZPSULFXXJA-VIFPVBQESA-N	NAPROXEN	D002062	DailyMed	https://dailymed.nlm.nih.gov/dailymed/drugInfo.cfm?setid=79f48c92-783d-40f2-9865-89958a9f9de6	Bursitis	MONDO:0002471	bursitis	Musculoskeletal diseases
CMWTZPSULFXXJA-VIFPVBQESA-N	NAPROXEN	D002062	DailyMed	https://dailymed.nlm.nih.gov/dailymed/drugInfo.cfm?setid=e633ff0b-eab7-f167-8d08-e9236e54042b	Bursitis	MONDO:0002471	bursitis	Musculoskeletal diseases
CMWTZPSULFXXJA-VIFPVBQESA-N	NAPROXEN	D006073	DailyMed	https://dailymed.nlm.nih.gov/dailymed/drugInfo.cfm?setid=edc20989-53f6-448d-97a4-b2f927eb68d4	Gout	EFO:0004274	gout	Musculoskeletal diseases
CMWTZPSULFXXJA-VIFPVBQESA-N	NAPROXEN	D006073	DailyMed	https://dailymed.nlm.nih.gov/dailymed/drugInfo.cfm?setid=5e802e0f-8f76-499e-9448-2c9fb8cab96b	Gout	EFO:0004274	gout	Musculoskeletal diseases
CMWTZPSULFXXJA-VIFPVBQESA-N	NAPROXEN	D006073	DailyMed	https://dailymed.nlm.nih.gov/dailymed/drugInfo.cfm?setid=6cc2c511-5395-4e3d-806e-60dcd7191945	Gout	EFO:0004274	gout	Musculoskeletal diseases
CMWTZPSULFXXJA-VIFPVBQESA-N	NAPROXEN	D006073	DailyMed	https://dailymed.nlm.nih.gov/dailymed/drugInfo.cfm?setid=92c48cd9-e645-4871-a0ad-9ea56623edb6	Gout	EFO:0004274	gout	Musculoskeletal diseases
CMWTZPSULFXXJA-VIFPVBQESA-N	NAPROXEN	D006073	DailyMed	https://dailymed.nlm.nih.gov/dailymed/drugInfo.cfm?setid=8a2d541e-dfa2-4b37-9b18-ed72c7e4aafb	Gout	EFO:0004274	gout	Musculoskeletal diseases
CMWTZPSULFXXJA-VIFPVBQESA-N	NAPROXEN	D006073	DailyMed	https://dailymed.nlm.nih.gov/dailymed/drugInfo.cfm?setid=cbe06d60-ce7b-4b16-b0d4-1f7ba084d2ac	Gout	EFO:0004274	gout	Musculoskeletal diseases
CMWTZPSULFXXJA-VIFPVBQESA-N	NAPROXEN	D006073	DailyMed	https://dailymed.nlm.nih.gov/dailymed/drugInfo.cfm?setid=48aff41b-59ea-4999-88b8-f95babdaee2b	Gout	EFO:0004274	gout	Musculoskeletal diseases
CMWTZPSULFXXJA-VIFPVBQESA-N	NAPROXEN	D006073	DailyMed	https://dailymed.nlm.nih.gov/dailymed/drugInfo.cfm?setid=6c9ef53b-b65f-4ba6-b1b0-43e12e0d9b3d	Gout	EFO:0004274	gout	Musculoskeletal diseases
CMWTZPSULFXXJA-VIFPVBQESA-N	NAPROXEN	D006073	DailyMed	https://dailymed.nlm.nih.gov/dailymed/drugInfo.cfm?setid=c59ba3de-7ced-43de-9242-3498d6ccd59a	Gout	EFO:0004274	gout	Musculoskeletal diseases
CMWTZPSULFXXJA-VIFPVBQESA-N	NAPROXEN	D006073	DailyMed	https://dailymed.nlm.nih.gov/dailymed/drugInfo.cfm?setid=a26f00f2-55a1-4889-8485-d3f8c401153e	Gout	EFO:0004274	gout	Musculoskeletal diseases
CMWTZPSULFXXJA-VIFPVBQESA-N	NAPROXEN	D006073	DailyMed	https://dailymed.nlm.nih.gov/dailymed/drugInfo.cfm?setid=2718e0b7-1ce6-457e-bee9-11b634dfd353	Gout	EFO:0004274	gout	Musculoskeletal diseases
CMWTZPSULFXXJA-VIFPVBQESA-N	NAPROXEN	D006073	DailyMed	https://dailymed.nlm.nih.gov/dailymed/drugInfo.cfm?setid=f23569ab-d9ac-45e8-b8f3-8d0ba612fc2d	Gout	EFO:0004274	gout	Musculoskeletal diseases
CMWTZPSULFXXJA-VIFPVBQESA-N	NAPROXEN	D006073	DailyMed	https://dailymed.nlm.nih.gov/dailymed/drugInfo.cfm?setid=ecdd0ba4-adfa-4cd5-99c5-790512b860e7	Gout	EFO:0004274	gout	Musculoskeletal diseases
CMWTZPSULFXXJA-VIFPVBQESA-N	NAPROXEN	D006073	DailyMed	https://dailymed.nlm.nih.gov/dailymed/drugInfo.cfm?setid=68848217-03c9-4377-9be6-6f567e629129	Gout	EFO:0004274	gout	Musculoskeletal diseases
CMWTZPSULFXXJA-VIFPVBQESA-N	NAPROXEN	D006073	DailyMed	https://dailymed.nlm.nih.gov/dailymed/drugInfo.cfm?setid=434f601e-cc7f-4b1e-a9df-429d61f32350	Gout	EFO:0004274	gout	Musculoskeletal diseases
CMWTZPSULFXXJA-VIFPVBQESA-N	NAPROXEN	D006073	DailyMed	https://dailymed.nlm.nih.gov/dailymed/drugInfo.cfm?setid=8dd7fade-d750-49ce-b798-a1d3615e57b7	Gout	EFO:0004274	gout	Musculoskeletal diseases
CMWTZPSULFXXJA-VIFPVBQESA-N	NAPROXEN	D006073	DailyMed	https://dailymed.nlm.nih.gov/dailymed/drugInfo.cfm?setid=289c542f-3ff0-43b1-9ea7-b93fa8e8b1e8	Gout	EFO:0004274	gout	Musculoskeletal diseases
CMWTZPSULFXXJA-VIFPVBQESA-N	NAPROXEN	D006073	DailyMed	https://dailymed.nlm.nih.gov/dailymed/drugInfo.cfm?setid=8554e4e0-8ded-44d7-a7f7-bb45d5e45858	Gout	EFO:0004274	gout	Musculoskeletal diseases
CMWTZPSULFXXJA-VIFPVBQESA-N	NAPROXEN	D006073	DailyMed	https://dailymed.nlm.nih.gov/dailymed/drugInfo.cfm?setid=523b3f51-1d52-46ea-85a9-9d01cd29b4f8	Gout	EFO:0004274	gout	Musculoskeletal diseases
CMWTZPSULFXXJA-VIFPVBQESA-N	NAPROXEN	D006073	DailyMed	https://dailymed.nlm.nih.gov/dailymed/drugInfo.cfm?setid=c98f9d56-0b21-1a8d-bebe-644ff00e19f1	Gout	EFO:0004274	gout	Musculoskeletal diseases
CMWTZPSULFXXJA-VIFPVBQESA-N	NAPROXEN	D006073	DailyMed	https://dailymed.nlm.nih.gov/dailymed/drugInfo.cfm?setid=e6fbf8f1-b064-658d-17bb-e7d6320aa45f	Gout	EFO:0004274	gout	Musculoskeletal diseases
CMWTZPSULFXXJA-VIFPVBQESA-N	NAPROXEN	D006073	DailyMed	https://dailymed.nlm.nih.gov/dailymed/drugInfo.cfm?setid=a18a2b4c-4eee-40ef-a52b-bf52748550f8	Gout	EFO:0004274	gout	Musculoskeletal diseases
CMWTZPSULFXXJA-VIFPVBQESA-N	NAPROXEN	D006073	DailyMed	https://dailymed.nlm.nih.gov/dailymed/drugInfo.cfm?setid=2e84d479-5536-471f-93ef-34c353aff071	Gout	EFO:0004274	gout	Musculoskeletal diseases
CMWTZPSULFXXJA-VIFPVBQESA-N	NAPROXEN	D006073	DailyMed	https://dailymed.nlm.nih.gov/dailymed/drugInfo.cfm?setid=1e9675c8-bcff-4621-90f7-b80489e1b840	Gout	EFO:0004274	gout	Musculoskeletal diseases
CMWTZPSULFXXJA-VIFPVBQESA-N	NAPROXEN	D006073	DailyMed	https://dailymed.nlm.nih.gov/dailymed/drugInfo.cfm?setid=e454fc0c-bc27-4ff3-af6d-55ccb4b629ba	Gout	EFO:0004274	gout	Musculoskeletal diseases
CMWTZPSULFXXJA-VIFPVBQESA-N	NAPROXEN	D006073	DailyMed	https://dailymed.nlm.nih.gov/dailymed/drugInfo.cfm?setid=2a6133ff-285d-4026-bbd6-e99f84b63820	Gout	EFO:0004274	gout	Musculoskeletal diseases
CMWTZPSULFXXJA-VIFPVBQESA-N	NAPROXEN	D006073	DailyMed	https://dailymed.nlm.nih.gov/dailymed/drugInfo.cfm?setid=db142333-5880-44ed-9fc7-db21bff3c66e	Gout	EFO:0004274	gout	Musculoskeletal diseases
CMWTZPSULFXXJA-VIFPVBQESA-N	NAPROXEN	D006073	DailyMed	https://dailymed.nlm.nih.gov/dailymed/drugInfo.cfm?setid=a74280e9-34f9-40ae-9641-5a6802524902	Gout	EFO:0004274	gout	Musculoskeletal diseases
CMWTZPSULFXXJA-VIFPVBQESA-N	NAPROXEN	D006073	DailyMed	https://dailymed.nlm.nih.gov/dailymed/drugInfo.cfm?setid=ea3eb74a-63b0-40cc-9d32-f37d881a2b88	Gout	EFO:0004274	gout	Musculoskeletal diseases
CMWTZPSULFXXJA-VIFPVBQESA-N	NAPROXEN	D006073	DailyMed	https://dailymed.nlm.nih.gov/dailymed/drugInfo.cfm?setid=27540e0b-d8bd-4409-9e60-f44c55f5acb2	Gout	EFO:0004274	gout	Musculoskeletal diseases
CMWTZPSULFXXJA-VIFPVBQESA-N	NAPROXEN	D006073	DailyMed	https://dailymed.nlm.nih.gov/dailymed/drugInfo.cfm?setid=1fdb4cbd-e9e8-47bb-b3d8-1f1ec8f411c8	Gout	EFO:0004274	gout	Musculoskeletal diseases
CMWTZPSULFXXJA-VIFPVBQESA-N	NAPROXEN	D006073	DailyMed	https://dailymed.nlm.nih.gov/dailymed/drugInfo.cfm?setid=598b880e-e887-4e40-8b0a-cbb6cbaa2fa8	Gout	EFO:0004274	gout	Musculoskeletal diseases
CMWTZPSULFXXJA-VIFPVBQESA-N	NAPROXEN	D006073	DailyMed	https://dailymed.nlm.nih.gov/dailymed/drugInfo.cfm?setid=e231b3d8-d665-41f1-b8af-d9a71bda09f2	Gout	EFO:0004274	gout	Musculoskeletal diseases
CMWTZPSULFXXJA-VIFPVBQESA-N	NAPROXEN	D006073	DailyMed	https://dailymed.nlm.nih.gov/dailymed/drugInfo.cfm?setid=d895f039-acf5-4fac-9698-11b8bac45159	Gout	EFO:0004274	gout	Musculoskeletal diseases
CMWTZPSULFXXJA-VIFPVBQESA-N	NAPROXEN	D006073	DailyMed	https://dailymed.nlm.nih.gov/dailymed/drugInfo.cfm?setid=cb8a73cd-960c-4569-b2d6-abbcd2096689	Gout	EFO:0004274	gout	Musculoskeletal diseases
CMWTZPSULFXXJA-VIFPVBQESA-N	NAPROXEN	D006073	DailyMed	https://dailymed.nlm.nih.gov/dailymed/drugInfo.cfm?setid=177f0371-46e7-4527-8381-0067cad57025	Gout	EFO:0004274	gout	Musculoskeletal diseases
CMWTZPSULFXXJA-VIFPVBQESA-N	NAPROXEN	D006073	DailyMed	https://dailymed.nlm.nih.gov/dailymed/drugInfo.cfm?setid=adb7d29b-6341-4290-91a1-2a9ee03273c3	Gout	EFO:0004274	gout	Musculoskeletal diseases
CMWTZPSULFXXJA-VIFPVBQESA-N	NAPROXEN	D006073	DailyMed	https://dailymed.nlm.nih.gov/dailymed/drugInfo.cfm?setid=e81fa45e-cd3c-4422-b828-d780cc570469	Gout	EFO:0004274	gout	Musculoskeletal diseases
CMWTZPSULFXXJA-VIFPVBQESA-N	NAPROXEN	D006073	DailyMed	https://dailymed.nlm.nih.gov/dailymed/drugInfo.cfm?setid=97b051b0-65e1-4797-b72d-96f7ac623d1d	Gout	EFO:0004274	gout	Musculoskeletal diseases
CMWTZPSULFXXJA-VIFPVBQESA-N	NAPROXEN	D006073	DailyMed	https://dailymed.nlm.nih.gov/dailymed/drugInfo.cfm?setid=942c2438-9fe9-4f31-9617-3c6d029154d3	Gout	EFO:0004274	gout	Musculoskeletal diseases
CMWTZPSULFXXJA-VIFPVBQESA-N	NAPROXEN	D006073	DailyMed	https://dailymed.nlm.nih.gov/dailymed/drugInfo.cfm?setid=bbf83f37-fdc7-41b7-9b12-d8e68e8cc39b	Gout	EFO:0004274	gout	Musculoskeletal diseases
CMWTZPSULFXXJA-VIFPVBQESA-N	NAPROXEN	D006073	DailyMed	https://dailymed.nlm.nih.gov/dailymed/drugInfo.cfm?setid=5492c64e-5223-40de-a24c-fea75cfd8a02	Gout	EFO:0004274	gout	Musculoskeletal diseases
CMWTZPSULFXXJA-VIFPVBQESA-N	NAPROXEN	D006073	DailyMed	https://dailymed.nlm.nih.gov/dailymed/drugInfo.cfm?setid=9e0e24a1-0e39-4126-8916-8f930684d5e0	Gout	EFO:0004274	gout	Musculoskeletal diseases
CMWTZPSULFXXJA-VIFPVBQESA-N	NAPROXEN	D006073	DailyMed	https://dailymed.nlm.nih.gov/dailymed/drugInfo.cfm?setid=fed6b90f-9a64-49ee-aab8-3936f5435856	Gout	EFO:0004274	gout	Musculoskeletal diseases
CMWTZPSULFXXJA-VIFPVBQESA-N	NAPROXEN	D006073	DailyMed	https://dailymed.nlm.nih.gov/dailymed/drugInfo.cfm?setid=8c7b265e-7500-464a-854e-9c4a22c8d211	Gout	EFO:0004274	gout	Musculoskeletal diseases
CMWTZPSULFXXJA-VIFPVBQESA-N	NAPROXEN	D006073	ClinicalTrials	https://clinicaltrials.gov/ct2/results?id=%22NCT01884272%22OR%22NCT01994226%22OR%22NCT02139046%22OR%22NCT02500641%22	Gout	EFO:0004274	gout	Musculoskeletal diseases
CMWTZPSULFXXJA-VIFPVBQESA-N	NAPROXEN	D006073	DailyMed	https://dailymed.nlm.nih.gov/dailymed/drugInfo.cfm?setid=fe7273f4-2a9a-187d-4ee0-f5f46db0bf58	Gout	EFO:0004274	gout	Musculoskeletal diseases
CMWTZPSULFXXJA-VIFPVBQESA-N	NAPROXEN	D006073	DailyMed	https://dailymed.nlm.nih.gov/dailymed/drugInfo.cfm?setid=87a90438-84b6-4485-b43a-d9b9a58b933a	Gout	EFO:0004274	gout	Musculoskeletal diseases
CMWTZPSULFXXJA-VIFPVBQESA-N	NAPROXEN	D006073	DailyMed	https://dailymed.nlm.nih.gov/dailymed/drugInfo.cfm?setid=1a10952e-0662-4f2c-bd02-28dd4eee138f	Gout	EFO:0004274	gout	Musculoskeletal diseases
CMWTZPSULFXXJA-VIFPVBQESA-N	NAPROXEN	D006073	DailyMed	https://dailymed.nlm.nih.gov/dailymed/drugInfo.cfm?setid=fb9eaf7c-59c7-4c99-8886-eb48a51ea3c4	Gout	EFO:0004274	gout	Musculoskeletal diseases
CMWTZPSULFXXJA-VIFPVBQESA-N	NAPROXEN	D006073	DailyMed	https://dailymed.nlm.nih.gov/dailymed/drugInfo.cfm?setid=e0843f9c-dd28-4233-9b0c-8d88619c9521	Gout	EFO:0004274	gout	Musculoskeletal diseases
CMWTZPSULFXXJA-VIFPVBQESA-N	NAPROXEN	D006073	DailyMed	https://dailymed.nlm.nih.gov/dailymed/drugInfo.cfm?setid=a671b0fb-6b6b-43e7-994b-5de54582c4a7	Gout	EFO:0004274	gout	Musculoskeletal diseases
CMWTZPSULFXXJA-VIFPVBQESA-N	NAPROXEN	D006073	DailyMed	https://dailymed.nlm.nih.gov/dailymed/drugInfo.cfm?setid=70e73a11-5951-43db-9cd2-dc851cd5fa7b	Gout	EFO:0004274	gout	Musculoskeletal diseases
CMWTZPSULFXXJA-VIFPVBQESA-N	NAPROXEN	D006073	DailyMed	https://dailymed.nlm.nih.gov/dailymed/drugInfo.cfm?setid=9f119b61-24fc-437a-b7b9-ff9939c094d5	Gout	EFO:0004274	gout	Musculoskeletal diseases
CMWTZPSULFXXJA-VIFPVBQESA-N	NAPROXEN	D006073	DailyMed	https://dailymed.nlm.nih.gov/dailymed/drugInfo.cfm?setid=c43a43e2-e867-448d-8f59-3efc7c077cbc	Gout	EFO:0004274	gout	Musculoskeletal diseases
CMWTZPSULFXXJA-VIFPVBQESA-N	NAPROXEN	D006073	DailyMed	https://dailymed.nlm.nih.gov/dailymed/drugInfo.cfm?setid=7bb35a64-bdd0-49eb-9448-718b23f7cd86	Gout	EFO:0004274	gout	Musculoskeletal diseases
CMWTZPSULFXXJA-VIFPVBQESA-N	NAPROXEN	D006073	DailyMed	https://dailymed.nlm.nih.gov/dailymed/drugInfo.cfm?setid=f14e79d3-a8e9-46fd-9959-639343c1c642	Gout	EFO:0004274	gout	Musculoskeletal diseases
CMWTZPSULFXXJA-VIFPVBQESA-N	NAPROXEN	D006073	DailyMed	https://dailymed.nlm.nih.gov/dailymed/drugInfo.cfm?setid=40d89dd5-efb5-4a93-b657-bbde8fa74c8b	Gout	EFO:0004274	gout	Musculoskeletal diseases
CMWTZPSULFXXJA-VIFPVBQESA-N	NAPROXEN	D006073	DailyMed	https://dailymed.nlm.nih.gov/dailymed/drugInfo.cfm?setid=0fd4b067-560b-4425-bd9b-9f27f31e0a43	Gout	EFO:0004274	gout	Musculoskeletal diseases
CMWTZPSULFXXJA-VIFPVBQESA-N	NAPROXEN	D006073	DailyMed	https://dailymed.nlm.nih.gov/dailymed/drugInfo.cfm?setid=d96b6134-06b4-497d-8620-530a97130528	Gout	EFO:0004274	gout	Musculoskeletal diseases
CMWTZPSULFXXJA-VIFPVBQESA-N	NAPROXEN	D006073	DailyMed	https://dailymed.nlm.nih.gov/dailymed/drugInfo.cfm?setid=b5a359c0-890e-4ac7-bc5e-f939f04344f5	Gout	EFO:0004274	gout	Musculoskeletal diseases
CMWTZPSULFXXJA-VIFPVBQESA-N	NAPROXEN	D006073	DailyMed	https://dailymed.nlm.nih.gov/dailymed/drugInfo.cfm?setid=7ac0a961-1656-48eb-9d03-7697003e319d	Gout	EFO:0004274	gout	Musculoskeletal diseases
CMWTZPSULFXXJA-VIFPVBQESA-N	NAPROXEN	D006073	DailyMed	https://dailymed.nlm.nih.gov/dailymed/drugInfo.cfm?setid=2077556d-29f3-469e-8fab-1d9dc7820b6d	Gout	EFO:0004274	gout	Musculoskeletal diseases
CMWTZPSULFXXJA-VIFPVBQESA-N	NAPROXEN	D006073	DailyMed	https://dailymed.nlm.nih.gov/dailymed/drugInfo.cfm?setid=b62dfe64-7212-48ae-b8cd-d426c7f178cd	Gout	EFO:0004274	gout	Musculoskeletal diseases
CMWTZPSULFXXJA-VIFPVBQESA-N	NAPROXEN	D006073	DailyMed	https://dailymed.nlm.nih.gov/dailymed/drugInfo.cfm?setid=4054e004-de40-4e51-bd37-ce9d04eef164	Gout	EFO:0004274	gout	Musculoskeletal diseases
CMWTZPSULFXXJA-VIFPVBQESA-N	NAPROXEN	D006073	DailyMed	https://dailymed.nlm.nih.gov/dailymed/drugInfo.cfm?setid=6feaf2b5-62fb-47dd-a1ee-f101d7835235	Gout	EFO:0004274	gout	Musculoskeletal diseases
CMWTZPSULFXXJA-VIFPVBQESA-N	NAPROXEN	D006073	DailyMed	https://dailymed.nlm.nih.gov/dailymed/drugInfo.cfm?setid=0dfe8f7c-3f12-494c-a0e4-ff9affcd8828	Gout	EFO:0004274	gout	Musculoskeletal diseases
CMWTZPSULFXXJA-VIFPVBQESA-N	NAPROXEN	D006073	DailyMed	https://dailymed.nlm.nih.gov/dailymed/drugInfo.cfm?setid=35f9e465-76c0-435c-9e81-8fd9bb16cedf	Gout	EFO:0004274	gout	Musculoskeletal diseases
CMWTZPSULFXXJA-VIFPVBQESA-N	NAPROXEN	D006073	DailyMed	https://dailymed.nlm.nih.gov/dailymed/drugInfo.cfm?setid=a5a77f2d-2833-4dd9-8839-95f0e63b1606	Gout	EFO:0004274	gout	Musculoskeletal diseases
CMWTZPSULFXXJA-VIFPVBQESA-N	NAPROXEN	D006073	DailyMed	https://dailymed.nlm.nih.gov/dailymed/drugInfo.cfm?setid=399be983-e098-4f88-8410-088152fb3937	Gout	EFO:0004274	gout	Musculoskeletal diseases
CMWTZPSULFXXJA-VIFPVBQESA-N	NAPROXEN	D006073	DailyMed	https://dailymed.nlm.nih.gov/dailymed/drugInfo.cfm?setid=d6f4dd14-f67a-4fe3-b356-02096c3e338a	Gout	EFO:0004274	gout	Musculoskeletal diseases
CMWTZPSULFXXJA-VIFPVBQESA-N	NAPROXEN	D006073	DailyMed	https://dailymed.nlm.nih.gov/dailymed/drugInfo.cfm?setid=50954ade-19ad-40dd-8e06-0b33394895f7	Gout	EFO:0004274	gout	Musculoskeletal diseases
CMWTZPSULFXXJA-VIFPVBQESA-N	NAPROXEN	D006073	DailyMed	https://dailymed.nlm.nih.gov/dailymed/drugInfo.cfm?setid=9d2ca251-59d5-4b84-8fa7-1a7dbef4bfc1	Gout	EFO:0004274	gout	Musculoskeletal diseases
CMWTZPSULFXXJA-VIFPVBQESA-N	NAPROXEN	D006073	DailyMed	https://dailymed.nlm.nih.gov/dailymed/drugInfo.cfm?setid=d771185e-fee2-436c-aa96-36da8de3f611	Gout	EFO:0004274	gout	Musculoskeletal diseases
CMWTZPSULFXXJA-VIFPVBQESA-N	NAPROXEN	D006073	DailyMed	https://dailymed.nlm.nih.gov/dailymed/drugInfo.cfm?setid=502f390d-d69e-4a77-8a59-4eedf91004f3	Gout	EFO:0004274	gout	Musculoskeletal diseases
CMWTZPSULFXXJA-VIFPVBQESA-N	NAPROXEN	D006073	DailyMed	https://dailymed.nlm.nih.gov/dailymed/drugInfo.cfm?setid=6d757241-53f8-4498-999a-87dfe3cb4d17	Gout	EFO:0004274	gout	Musculoskeletal diseases
CMWTZPSULFXXJA-VIFPVBQESA-N	NAPROXEN	D006073	DailyMed	https://dailymed.nlm.nih.gov/dailymed/drugInfo.cfm?setid=bd03ffa0-02a7-4b66-82f2-d080562d9f1c	Gout	EFO:0004274	gout	Musculoskeletal diseases
CMWTZPSULFXXJA-VIFPVBQESA-N	NAPROXEN	D006073	DailyMed	https://dailymed.nlm.nih.gov/dailymed/drugInfo.cfm?setid=112fdec3-882b-14df-e054-00144ff88e88	Gout	EFO:0004274	gout	Musculoskeletal diseases
CMWTZPSULFXXJA-VIFPVBQESA-N	NAPROXEN	D006073	DailyMed	https://dailymed.nlm.nih.gov/dailymed/drugInfo.cfm?setid=2c4f826c-e71b-4462-a025-19730701a9de	Gout	EFO:0004274	gout	Musculoskeletal diseases
CMWTZPSULFXXJA-VIFPVBQESA-N	NAPROXEN	D006073	DailyMed	https://dailymed.nlm.nih.gov/dailymed/drugInfo.cfm?setid=d185e0dc-fcd5-4081-bad7-9d5a6a0764af	Gout	EFO:0004274	gout	Musculoskeletal diseases
CMWTZPSULFXXJA-VIFPVBQESA-N	NAPROXEN	D006073	DailyMed	https://dailymed.nlm.nih.gov/dailymed/drugInfo.cfm?setid=f0aa635b-95d6-4ee8-bbe5-789069b7aca3	Gout	EFO:0004274	gout	Musculoskeletal diseases
CMWTZPSULFXXJA-VIFPVBQESA-N	NAPROXEN	D006073	DailyMed	https://dailymed.nlm.nih.gov/dailymed/drugInfo.cfm?setid=0e5315bc-c02f-4749-be69-b5b528327d58	Gout	EFO:0004274	gout	Musculoskeletal diseases
CMWTZPSULFXXJA-VIFPVBQESA-N	NAPROXEN	D006073	DailyMed	https://dailymed.nlm.nih.gov/dailymed/drugInfo.cfm?setid=6b10c3ff-7cd9-4a59-9436-d2c6a64e4a69	Gout	EFO:0004274	gout	Musculoskeletal diseases
CMWTZPSULFXXJA-VIFPVBQESA-N	NAPROXEN	D006073	DailyMed	https://dailymed.nlm.nih.gov/dailymed/drugInfo.cfm?setid=6c5bb008-e66f-4ef0-bf84-aca7eb5983e9	Gout	EFO:0004274	gout	Musculoskeletal diseases
CMWTZPSULFXXJA-VIFPVBQESA-N	NAPROXEN	D006073	DailyMed	https://dailymed.nlm.nih.gov/dailymed/drugInfo.cfm?setid=91802fa6-ddf3-4356-85f0-2032cf31478b	Gout	EFO:0004274	gout	Musculoskeletal diseases
CMWTZPSULFXXJA-VIFPVBQESA-N	NAPROXEN	D006073	DailyMed	https://dailymed.nlm.nih.gov/dailymed/drugInfo.cfm?setid=e84220bb-e466-4c4b-b53e-11f946e5190d	Gout	EFO:0004274	gout	Musculoskeletal diseases
CMWTZPSULFXXJA-VIFPVBQESA-N	NAPROXEN	D006073	DailyMed	https://dailymed.nlm.nih.gov/dailymed/drugInfo.cfm?setid=3e820ab5-cebf-4613-9c33-c6b88c0f7497	Gout	EFO:0004274	gout	Musculoskeletal diseases
CMWTZPSULFXXJA-VIFPVBQESA-N	NAPROXEN	D006073	DailyMed	https://dailymed.nlm.nih.gov/dailymed/drugInfo.cfm?setid=a3a9858c-be31-41c0-ad55-551f05da4f0f	Gout	EFO:0004274	gout	Musculoskeletal diseases
CMWTZPSULFXXJA-VIFPVBQESA-N	NAPROXEN	D006073	DailyMed	https://dailymed.nlm.nih.gov/dailymed/drugInfo.cfm?setid=8bf04c76-2392-4f99-9ebc-446217758647	Gout	EFO:0004274	gout	Musculoskeletal diseases
CMWTZPSULFXXJA-VIFPVBQESA-N	NAPROXEN	D006073	DailyMed	https://dailymed.nlm.nih.gov/dailymed/drugInfo.cfm?setid=705f45f0-0be4-45f6-8268-3db0c8e8950a	Gout	EFO:0004274	gout	Musculoskeletal diseases
CMWTZPSULFXXJA-VIFPVBQESA-N	NAPROXEN	D006073	DailyMed	https://dailymed.nlm.nih.gov/dailymed/drugInfo.cfm?setid=0879f244-ec2f-4091-b0e3-ca9c1475ab21	Gout	EFO:0004274	gout	Musculoskeletal diseases
CMWTZPSULFXXJA-VIFPVBQESA-N	NAPROXEN	D006073	DailyMed	https://dailymed.nlm.nih.gov/dailymed/drugInfo.cfm?setid=dc9789e4-b22a-47cb-95fa-df57ec68c80c	Gout	EFO:0004274	gout	Musculoskeletal diseases
CMWTZPSULFXXJA-VIFPVBQESA-N	NAPROXEN	D006073	DailyMed	https://dailymed.nlm.nih.gov/dailymed/drugInfo.cfm?setid=686df0dd-42ac-4cd7-b838-51b172b06e0b	Gout	EFO:0004274	gout	Musculoskeletal diseases
CMWTZPSULFXXJA-VIFPVBQESA-N	NAPROXEN	D006073	DailyMed	https://dailymed.nlm.nih.gov/dailymed/drugInfo.cfm?setid=9fa8d2d8-30f6-4262-94c3-e8d4d3b04068	Gout	EFO:0004274	gout	Musculoskeletal diseases
CMWTZPSULFXXJA-VIFPVBQESA-N	NAPROXEN	D006073	DailyMed	https://dailymed.nlm.nih.gov/dailymed/drugInfo.cfm?setid=c4b45105-6b8a-45f7-bf50-9fc83b84d048	Gout	EFO:0004274	gout	Musculoskeletal diseases
CMWTZPSULFXXJA-VIFPVBQESA-N	NAPROXEN	D006073	DailyMed	https://dailymed.nlm.nih.gov/dailymed/drugInfo.cfm?setid=4bbe6e74-b13e-4609-b4cc-aa0b00d66df8	Gout	EFO:0004274	gout	Musculoskeletal diseases
CMWTZPSULFXXJA-VIFPVBQESA-N	NAPROXEN	D006073	DailyMed	https://dailymed.nlm.nih.gov/dailymed/drugInfo.cfm?setid=96601d76-50ea-4dc0-b588-d174f8d8bb51	Gout	EFO:0004274	gout	Musculoskeletal diseases
CMWTZPSULFXXJA-VIFPVBQESA-N	NAPROXEN	D006073	DailyMed	https://dailymed.nlm.nih.gov/dailymed/drugInfo.cfm?setid=7466d0fe-819b-4634-a29f-bd838edc3971	Gout	EFO:0004274	gout	Musculoskeletal diseases
CMWTZPSULFXXJA-VIFPVBQESA-N	NAPROXEN	D006073	DailyMed	https://dailymed.nlm.nih.gov/dailymed/drugInfo.cfm?setid=dd6dcaed-3e37-4aba-b1cf-e949184f78eb	Gout	EFO:0004274	gout	Musculoskeletal diseases
CMWTZPSULFXXJA-VIFPVBQESA-N	NAPROXEN	D006073	DailyMed	https://dailymed.nlm.nih.gov/dailymed/drugInfo.cfm?setid=f4d9bd36-b960-47f6-afde-22f5012d419b	Gout	EFO:0004274	gout	Musculoskeletal diseases
CMWTZPSULFXXJA-VIFPVBQESA-N	NAPROXEN	D006073	DailyMed	https://dailymed.nlm.nih.gov/dailymed/drugInfo.cfm?setid=984654f9-6803-4702-822d-e4a151f4d27d	Gout	EFO:0004274	gout	Musculoskeletal diseases
CMWTZPSULFXXJA-VIFPVBQESA-N	NAPROXEN	D006073	DailyMed	https://dailymed.nlm.nih.gov/dailymed/drugInfo.cfm?setid=ff1bc6ad-ec7a-4128-9510-3ec1546ad43b	Gout	EFO:0004274	gout	Musculoskeletal diseases
CMWTZPSULFXXJA-VIFPVBQESA-N	NAPROXEN	D006073	DailyMed	https://dailymed.nlm.nih.gov/dailymed/drugInfo.cfm?setid=347117d8-19ec-4bf1-a0ae-89c98a5049fc	Gout	EFO:0004274	gout	Musculoskeletal diseases
CMWTZPSULFXXJA-VIFPVBQESA-N	NAPROXEN	D006073	DailyMed	https://dailymed.nlm.nih.gov/dailymed/drugInfo.cfm?setid=6fa0d207-561e-4f5c-995b-5b1ae3329b7c	Gout	EFO:0004274	gout	Musculoskeletal diseases
CMWTZPSULFXXJA-VIFPVBQESA-N	NAPROXEN	D006073	DailyMed	https://dailymed.nlm.nih.gov/dailymed/drugInfo.cfm?setid=d3cbe699-d1a6-44a2-8c24-da8055bd009d	Gout	EFO:0004274	gout	Musculoskeletal diseases
CMWTZPSULFXXJA-VIFPVBQESA-N	NAPROXEN	D006073	DailyMed	https://dailymed.nlm.nih.gov/dailymed/drugInfo.cfm?setid=11158d37-0931-4744-9ff8-eee42916185b	Gout	EFO:0004274	gout	Musculoskeletal diseases
CMWTZPSULFXXJA-VIFPVBQESA-N	NAPROXEN	D006073	DailyMed	https://dailymed.nlm.nih.gov/dailymed/drugInfo.cfm?setid=41c455e5-c24d-4fd5-b6b3-024b8ea8af92	Gout	EFO:0004274	gout	Musculoskeletal diseases
CMWTZPSULFXXJA-VIFPVBQESA-N	NAPROXEN	D006073	DailyMed	https://dailymed.nlm.nih.gov/dailymed/drugInfo.cfm?setid=e94a767d-2db2-f2f3-778e-89d9b049fcaf	Gout	EFO:0004274	gout	Musculoskeletal diseases
CMWTZPSULFXXJA-VIFPVBQESA-N	NAPROXEN	D006073	DailyMed	https://dailymed.nlm.nih.gov/dailymed/drugInfo.cfm?setid=0a27f628-8089-41ba-b45e-4f03551aeafd	Gout	EFO:0004274	gout	Musculoskeletal diseases
CMWTZPSULFXXJA-VIFPVBQESA-N	NAPROXEN	D006073	DailyMed	https://dailymed.nlm.nih.gov/dailymed/drugInfo.cfm?setid=c8c7e092-0eb4-4945-934d-0b4cf664ad23	Gout	EFO:0004274	gout	Musculoskeletal diseases
CMWTZPSULFXXJA-VIFPVBQESA-N	NAPROXEN	D006073	DailyMed	https://dailymed.nlm.nih.gov/dailymed/drugInfo.cfm?setid=413a5d58-f37c-4e50-bfc4-fe2000df25ac	Gout	EFO:0004274	gout	Musculoskeletal diseases
CMWTZPSULFXXJA-VIFPVBQESA-N	NAPROXEN	D006073	DailyMed	https://dailymed.nlm.nih.gov/dailymed/drugInfo.cfm?setid=2ae114a2-9752-4c3c-bf25-894a54939ae3	Gout	EFO:0004274	gout	Musculoskeletal diseases
CMWTZPSULFXXJA-VIFPVBQESA-N	NAPROXEN	D006073	DailyMed	https://dailymed.nlm.nih.gov/dailymed/drugInfo.cfm?setid=14bbb8c8-1d99-40b7-8f0a-1099df04d186	Gout	EFO:0004274	gout	Musculoskeletal diseases
CMWTZPSULFXXJA-VIFPVBQESA-N	NAPROXEN	D006073	DailyMed	https://dailymed.nlm.nih.gov/dailymed/drugInfo.cfm?setid=fa5cce05-9850-48ef-8a8b-14a11ccc385a	Gout	EFO:0004274	gout	Musculoskeletal diseases
CMWTZPSULFXXJA-VIFPVBQESA-N	NAPROXEN	D006073	DailyMed	https://dailymed.nlm.nih.gov/dailymed/drugInfo.cfm?setid=b5331161-8f50-4598-b87d-1bee1e890873	Gout	EFO:0004274	gout	Musculoskeletal diseases
CMWTZPSULFXXJA-VIFPVBQESA-N	NAPROXEN	D006073	DailyMed	https://dailymed.nlm.nih.gov/dailymed/drugInfo.cfm?setid=11b45955-a198-4668-b623-c010accd2618	Gout	EFO:0004274	gout	Musculoskeletal diseases
CMWTZPSULFXXJA-VIFPVBQESA-N	NAPROXEN	D006073	DailyMed	https://dailymed.nlm.nih.gov/dailymed/drugInfo.cfm?setid=483fdced-9390-4481-b425-76e441c93006	Gout	EFO:0004274	gout	Musculoskeletal diseases
CMWTZPSULFXXJA-VIFPVBQESA-N	NAPROXEN	D006073	DailyMed	https://dailymed.nlm.nih.gov/dailymed/drugInfo.cfm?setid=fedc8f43-01cb-488a-9fa6-959bbca7c293	Gout	EFO:0004274	gout	Musculoskeletal diseases
CMWTZPSULFXXJA-VIFPVBQESA-N	NAPROXEN	D006073	DailyMed	https://dailymed.nlm.nih.gov/dailymed/drugInfo.cfm?setid=c39b543c-3c82-4b73-8c3b-8c23fceab904	Gout	EFO:0004274	gout	Musculoskeletal diseases
CMWTZPSULFXXJA-VIFPVBQESA-N	NAPROXEN	D006073	DailyMed	https://dailymed.nlm.nih.gov/dailymed/drugInfo.cfm?setid=907ba0f9-e4c9-49d4-9ff8-019739076324	Gout	EFO:0004274	gout	Musculoskeletal diseases
CMWTZPSULFXXJA-VIFPVBQESA-N	NAPROXEN	D006073	DailyMed	https://dailymed.nlm.nih.gov/dailymed/drugInfo.cfm?setid=6e243d4d-c2b6-433a-a4d0-608ca0ec4bfb	Gout	EFO:0004274	gout	Musculoskeletal diseases
CMWTZPSULFXXJA-VIFPVBQESA-N	NAPROXEN	D006073	DailyMed	https://dailymed.nlm.nih.gov/dailymed/drugInfo.cfm?setid=d337a95d-9f50-40f2-bdc6-c736eef721eb	Gout	EFO:0004274	gout	Musculoskeletal diseases
CMWTZPSULFXXJA-VIFPVBQESA-N	NAPROXEN	D006073	DailyMed	https://dailymed.nlm.nih.gov/dailymed/drugInfo.cfm?setid=ef9044c1-eed3-4239-8f8b-64affd7a9ba0	Gout	EFO:0004274	gout	Musculoskeletal diseases
CMWTZPSULFXXJA-VIFPVBQESA-N	NAPROXEN	D063806	ATC	https://www.whocc.no/atc_ddd_index/?code=M02AA12	Myalgia	HP:0003326	Myalgia	Musculoskeletal diseases
CMWTZPSULFXXJA-VIFPVBQESA-N	NAPROXEN	D010003	DailyMed	https://dailymed.nlm.nih.gov/dailymed/drugInfo.cfm?setid=91802fa6-ddf3-4356-85f0-2032cf31478b	Osteoarthritis	MONDO:0005178	osteoarthritis	Musculoskeletal diseases
CMWTZPSULFXXJA-VIFPVBQESA-N	NAPROXEN	D010003	DailyMed	https://dailymed.nlm.nih.gov/dailymed/drugInfo.cfm?setid=ef9044c1-eed3-4239-8f8b-64affd7a9ba0	Osteoarthritis	MONDO:0005178	osteoarthritis	Musculoskeletal diseases
CMWTZPSULFXXJA-VIFPVBQESA-N	NAPROXEN	D010003	DailyMed	https://dailymed.nlm.nih.gov/dailymed/drugInfo.cfm?setid=0dfe8f7c-3f12-494c-a0e4-ff9affcd8828	Osteoarthritis	MONDO:0005178	osteoarthritis	Musculoskeletal diseases
CMWTZPSULFXXJA-VIFPVBQESA-N	NAPROXEN	D010003	DailyMed	https://dailymed.nlm.nih.gov/dailymed/drugInfo.cfm?setid=02dcffa7-1968-4bd3-a801-eddeed1703e4	Osteoarthritis	MONDO:0005178	osteoarthritis	Musculoskeletal diseases
CMWTZPSULFXXJA-VIFPVBQESA-N	NAPROXEN	D010003	DailyMed	https://dailymed.nlm.nih.gov/dailymed/drugInfo.cfm?setid=a5a77f2d-2833-4dd9-8839-95f0e63b1606	Osteoarthritis	MONDO:0005178	osteoarthritis	Musculoskeletal diseases
CMWTZPSULFXXJA-VIFPVBQESA-N	NAPROXEN	D010003	DailyMed	https://dailymed.nlm.nih.gov/dailymed/drugInfo.cfm?setid=907ba0f9-e4c9-49d4-9ff8-019739076324	Osteoarthritis	MONDO:0005178	osteoarthritis	Musculoskeletal diseases
CMWTZPSULFXXJA-VIFPVBQESA-N	NAPROXEN	D010003	DailyMed	https://dailymed.nlm.nih.gov/dailymed/drugInfo.cfm?setid=bbf83f37-fdc7-41b7-9b12-d8e68e8cc39b	Osteoarthritis	MONDO:0005178	osteoarthritis	Musculoskeletal diseases
CMWTZPSULFXXJA-VIFPVBQESA-N	NAPROXEN	D010003	DailyMed	https://dailymed.nlm.nih.gov/dailymed/drugInfo.cfm?setid=705f45f0-0be4-45f6-8268-3db0c8e8950a	Osteoarthritis	MONDO:0005178	osteoarthritis	Musculoskeletal diseases
CMWTZPSULFXXJA-VIFPVBQESA-N	NAPROXEN	D010003	DailyMed	https://dailymed.nlm.nih.gov/dailymed/drugInfo.cfm?setid=a18a2b4c-4eee-40ef-a52b-bf52748550f8	Osteoarthritis	MONDO:0005178	osteoarthritis	Musculoskeletal diseases
CMWTZPSULFXXJA-VIFPVBQESA-N	NAPROXEN	D010003	DailyMed	https://dailymed.nlm.nih.gov/dailymed/drugInfo.cfm?setid=16a1566c-b4d9-46a7-9dce-050b1d1cd5d2	Osteoarthritis	MONDO:0005178	osteoarthritis	Musculoskeletal diseases
CMWTZPSULFXXJA-VIFPVBQESA-N	NAPROXEN	D010003	DailyMed	https://dailymed.nlm.nih.gov/dailymed/drugInfo.cfm?setid=f4d9bd36-b960-47f6-afde-22f5012d419b	Osteoarthritis	MONDO:0005178	osteoarthritis	Musculoskeletal diseases
CMWTZPSULFXXJA-VIFPVBQESA-N	NAPROXEN	D010003	DailyMed	https://dailymed.nlm.nih.gov/dailymed/drugInfo.cfm?setid=413a5d58-f37c-4e50-bfc4-fe2000df25ac	Osteoarthritis	MONDO:0005178	osteoarthritis	Musculoskeletal diseases
CMWTZPSULFXXJA-VIFPVBQESA-N	NAPROXEN	D010003	DailyMed	https://dailymed.nlm.nih.gov/dailymed/drugInfo.cfm?setid=48aff41b-59ea-4999-88b8-f95babdaee2b	Osteoarthritis	MONDO:0005178	osteoarthritis	Musculoskeletal diseases
CMWTZPSULFXXJA-VIFPVBQESA-N	NAPROXEN	D010003	DailyMed	https://dailymed.nlm.nih.gov/dailymed/drugInfo.cfm?setid=a671b0fb-6b6b-43e7-994b-5de54582c4a7	Osteoarthritis	MONDO:0005178	osteoarthritis	Musculoskeletal diseases
CMWTZPSULFXXJA-VIFPVBQESA-N	NAPROXEN	D010003	DailyMed	https://dailymed.nlm.nih.gov/dailymed/drugInfo.cfm?setid=d771185e-fee2-436c-aa96-36da8de3f611	Osteoarthritis	MONDO:0005178	osteoarthritis	Musculoskeletal diseases
CMWTZPSULFXXJA-VIFPVBQESA-N	NAPROXEN	D010003	DailyMed	https://dailymed.nlm.nih.gov/dailymed/drugInfo.cfm?setid=523b3f51-1d52-46ea-85a9-9d01cd29b4f8	Osteoarthritis	MONDO:0005178	osteoarthritis	Musculoskeletal diseases
CMWTZPSULFXXJA-VIFPVBQESA-N	NAPROXEN	D010003	DailyMed	https://dailymed.nlm.nih.gov/dailymed/drugInfo.cfm?setid=6b10c3ff-7cd9-4a59-9436-d2c6a64e4a69	Osteoarthritis	MONDO:0005178	osteoarthritis	Musculoskeletal diseases
CMWTZPSULFXXJA-VIFPVBQESA-N	NAPROXEN	D010003	DailyMed	https://dailymed.nlm.nih.gov/dailymed/drugInfo.cfm?setid=cb3897b7-d4f1-4081-bb3c-e5e270a84930	Osteoarthritis	MONDO:0005178	osteoarthritis	Musculoskeletal diseases
CMWTZPSULFXXJA-VIFPVBQESA-N	NAPROXEN	D010003	DailyMed	https://dailymed.nlm.nih.gov/dailymed/drugInfo.cfm?setid=8dd7fade-d750-49ce-b798-a1d3615e57b7	Osteoarthritis	MONDO:0005178	osteoarthritis	Musculoskeletal diseases
CMWTZPSULFXXJA-VIFPVBQESA-N	NAPROXEN	D010003	DailyMed	https://dailymed.nlm.nih.gov/dailymed/drugInfo.cfm?setid=942c2438-9fe9-4f31-9617-3c6d029154d3	Osteoarthritis	MONDO:0005178	osteoarthritis	Musculoskeletal diseases
CMWTZPSULFXXJA-VIFPVBQESA-N	NAPROXEN	D010003	DailyMed	https://dailymed.nlm.nih.gov/dailymed/drugInfo.cfm?setid=5492c64e-5223-40de-a24c-fea75cfd8a02	Osteoarthritis	MONDO:0005178	osteoarthritis	Musculoskeletal diseases
CMWTZPSULFXXJA-VIFPVBQESA-N	NAPROXEN	D010003	DailyMed	https://dailymed.nlm.nih.gov/dailymed/drugInfo.cfm?setid=fe7273f4-2a9a-187d-4ee0-f5f46db0bf58	Osteoarthritis	MONDO:0005178	osteoarthritis	Musculoskeletal diseases
CMWTZPSULFXXJA-VIFPVBQESA-N	NAPROXEN	D010003	DailyMed	https://dailymed.nlm.nih.gov/dailymed/drugInfo.cfm?setid=598b880e-e887-4e40-8b0a-cbb6cbaa2fa8	Osteoarthritis	MONDO:0005178	osteoarthritis	Musculoskeletal diseases
CMWTZPSULFXXJA-VIFPVBQESA-N	NAPROXEN	D010003	DailyMed	https://dailymed.nlm.nih.gov/dailymed/drugInfo.cfm?setid=1e9675c8-bcff-4621-90f7-b80489e1b840	Osteoarthritis	MONDO:0005178	osteoarthritis	Musculoskeletal diseases
[truncated: 1,438 more rows]
