# Supplementary material for: Data-driven strategies for drug repurposing: insights, recommendations, and case studies
Source: Brief Bioinform. 2025 Nov 24;26(6):bbaf625. doi: 10.1093/bib/bbaf625 (PMC12641610; doi:10.1093/bib/bbaf625)
Supplement: Supplementary_File_8_bbaf625 [file supplementary_file_8_bbaf625.zip › Supplementary_File_8_bbaf625.csv]

standard_inchi_key	pref_name	max_phase	first_approval	molecule_type
BXNJHAXVSOCGBA-UHFFFAOYSA-N	HARMINE	0.5	NULL	Small molecule
DROVUXYZTXCEBX-WCCKRBBISA-N	CITRULLINE MALATE	0.5	NULL	Small molecule
DUSHUSLJJMDGTE-ZJPMUUANSA-N	CYPROTERONE	0.5	NULL	Small molecule
FHNFHKCVQCLJFQ-YPZZEJLDSA-N	XENON XE-129, HYPERPOLARIZED	0.5	NULL	Small molecule
FMMWHPNWAFZXNH-UHFFFAOYSA-N	BENZO[DEF]CHRYSENE	0.5	NULL	Small molecule
GSGVXNMGMKBGQU-PHESRWQRSA-N	REBAUDIOSIDE M	0.5	NULL	Oligosaccharide
IWWWBRIIGAXLCJ-BGABXYSRSA-N	RHODAMINE 6G	0.5	NULL	Small molecule
MCNQUWLLXZZZAC-BJUDXGSMSA-N	JHU-75528 C-11	0.5	NULL	Small molecule
MCNQUWLLXZZZAC-UHFFFAOYSA-N	JHU-75528	0.5	NULL	Small molecule
MZBCQWLYUQJXKA-KRWDZBQOSA-N	NOP-1A	0.5	NULL	Small molecule
OAKJQQAXSVQMHS-UHFFFAOYSA-N	HYDRAZINE	0.5	NULL	Small molecule
OEYIOHPDSNJKLS-GQALSZNTSA-N	METHYL-D9-CHOLINE	0.5	NULL	Small molecule
OEYIOHPDSNJKLS-UHFFFAOYSA-N	CHOLINE	0.5	NULL	Small molecule
PFNFFQXMRSDOHW-UHFFFAOYSA-N	SPERMINE	0.5	NULL	Small molecule
PWAOOJDMFUQOKB-WCZZMFLVSA-N	GINSENOSIDE RE	0.5	NULL	Small molecule
QUNWUDVFRNGTCO-UHFFFAOYSA-N	PARAXANTHINE	0.5	NULL	Small molecule
RRAFCDWBNXTKKO-UHFFFAOYSA-N	EUGENOL	0.5	NULL	Small molecule
UCTWMZQNUQWSLP-UHFFFAOYSA-N	RACEPINEPHRINE	0.5	NULL	Small molecule
WSFHCKWLECYVBS-UHFFFAOYSA-N	PROFLAVINE SULFATE	0.5	NULL	Small molecule
XTWYTFMLZFPYCI-KQYNXXCUSA-N	ADENOSINE DIPHOSPHATE	0.5	NULL	Small molecule
ZGOVYTPSWMLYOF-QEADGSHQSA-N	ENDOTHELIN 3	0.5	NULL	Protein
ZQAQXZBSGZUUNL-BJUDXGSMSA-N	PITTSBURGH COMPOUND B	0.5	NULL	Small molecule
ZQAQXZBSGZUUNL-UHFFFAOYSA-N	PITTSBURGH COMPOUND B	0.5	NULL	Small molecule
AATHXZYXWMKUFC-UHFFFAOYSA-N	DPOC-4088	1	NULL	Small molecule
ACWKGTGIJRCOOM-HHHXNRCGSA-N	ATUVECICLIB	1	NULL	Small molecule
ADNPLDHMAVUMIW-CUZNLEPHSA-N	SUBSTANCE P	1	NULL	Protein
AEJACXAFHXBVHF-UHFFFAOYSA-N	XP-102	1	NULL	Small molecule
AFDSETGKYZMEEA-UHFFFAOYSA-N	ABTL-0812	1	NULL	Small molecule
AGFDCTOLSXWRDZ-UHFFFAOYSA-N	IM-156	1	NULL	Small molecule
AGMOFKKOVMRGAK-UHFFFAOYSA-N	PF-03382792	1	NULL	Small molecule
AGZKELPIAJYRDT-UHFFFAOYSA-N	BMS-986224	1	NULL	Small molecule
AIKDJELJHUPYNG-UHFFFAOYSA-N	DDO-3055	1	NULL	Small molecule
AJFWITSBVLLDCC-UHFFFAOYSA-N	KL-1333	1	NULL	Small molecule
ALANRBCCCQEPFZ-UHFFFAOYSA-N	ATX-914	1	NULL	Small molecule
ALKJNCZNEOTEMP-UHFFFAOYSA-N	XL-228	1	NULL	Small molecule
AMFDITJFBUXZQN-KUBHLMPHSA-N	GALIDESIVIR	1	NULL	Small molecule
AMSUHYUVOVCWTP-INIZCTEOSA-N	PLX-51107	1	NULL	Small molecule
ANSPEDQTHURSFQ-KBPBESRZSA-N	RABACFOSADINE	1	NULL	Small molecule
AOPOCGPBAIARAV-OTBJXLELSA-N	RESOLVIN E1	1	NULL	Small molecule
APWHJJLFCMBWQT-UHFFFAOYSA-N	TEMANOGREL HYDROCHLORIDE	1	NULL	Small molecule
APWRZPQBPCAXFP-UHFFFAOYSA-N	SAFIMALTIB	1	NULL	Small molecule
APWZIFIAVVFPNT-PELKAZGASA-N	PF-06305591	1	NULL	Small molecule
ASVQCPUSQNFHHU-UHFFFAOYSA-N	MINOZAC FREE BASE	1	NULL	Small molecule
ATCGGEJZONJOCL-UHFFFAOYSA-N	IRSOGLADINE	1	NULL	Small molecule
ATFXVNUWQOXRRU-UHFFFAOYSA-N	PBF-509	1	NULL	Small molecule
ATMNQRRJNBCQJO-UHFFFAOYSA-N	HX-1171	1	NULL	Small molecule
ATSZELKUSAREPW-ZJUUUORDSA-N	VALOMACICLOVIR	1	NULL	Small molecule
AUGCSOFQTDKPSO-RGVLZGJSSA-N	CG-200745	1	NULL	Small molecule
AUIFRJWXYUNPPV-QFIPXVFZSA-N	BI 653048	1	NULL	Small molecule
AULLTYAISZREAX-UHFFFAOYSA-N	DA-6886	1	NULL	Small molecule
AUXUFNHAVGIVDC-DXTSEPBQSA-N	RTI-336	1	NULL	Small molecule
AUYYCJSJGJYCDS-GFCCVEGCSA-N	DETROTHYRONINE	1	NULL	Small molecule
AUYYCJSJGJYCDS-UMVFHIKJSA-N	LIOTHYRONINE I 131	1	NULL	Small molecule
AVDUGNCTZRCAHH-MDASVERJSA-N	LY404039	1	NULL	Small molecule
AVSMSXHPIYIKIJ-UHFFFAOYSA-N	DTP-348	1	NULL	Small molecule
AWDJJMXJUOHGLC-UHFFFAOYSA-N	GSK-356278	1	NULL	Small molecule
AWJSRXUQLSPAOI-CQSZACIVSA-N	TAK-915	1	NULL	Small molecule
AXMZZGKKZDJGAZ-UHFFFAOYSA-N	IMRECOXIB	1	NULL	Small molecule
AXNUWYROYVRYIM-OQIJCFCCSA-N	SNDX-5613	1	NULL	Small molecule
AXSPHUWXYSZPBG-UHFFFAOYSA-N	GUSPERIMUS TRIHYDROCHLORIDE	1	NULL	Small molecule
AYCPARAPKDAOEN-LJQANCHMSA-N	PF-03758309	1	NULL	Small molecule
AYFVYJQAPQTCCC-GBXIJSLDSA-N	THREONINE	1	NULL	Small molecule
AZOFJHATIPDIER-UHFFFAOYSA-N	GSK-2556286	1	NULL	Small molecule
BAORCAMWLWRZQG-UHFFFAOYSA-N	GENZ-644282	1	NULL	Small molecule
BBGHHIUQOKQCBW-LDZWZCGGSA-N	LY2979165	1	NULL	Small molecule
BBIPVJCGIASXJB-PKTZIBPZSA-N	LENRISPODUN	1	NULL	Small molecule
BBRMAVGRWHNAIG-FIBGUPNXSA-N	BMS-986202	1	NULL	Small molecule
BBRMAVGRWHNAIG-UHFFFAOYSA-N	BMS-986202	1	NULL	Small molecule
BCZUAADEACICHN-UHFFFAOYSA-N	SGX-523	1	NULL	Small molecule
BENUHBSJOJMZEE-UHFFFAOYSA-N	CABAMIQUINE	1	NULL	Small molecule
BGGALFIXXQOTPY-NRFANRHFSA-N	ZIFTOMENIB	1	NULL	Small molecule
BIOWRMNRHMERIO-ZVAHOJSLSA-N	FOSIFLOXURIDINE NAFALBENAMIDE	1	NULL	Small molecule
BJTFTQIBRVBSBH-VCQPVEJUSA-N	MURIZATOCLAX	1	NULL	Small molecule
BLFKRFGLQFYXDF-WAZRELCSSA-N	MK-6325	1	NULL	Small molecule
BLTVBQXJFVRPFK-UHFFFAOYSA-N	AZD-1080	1	NULL	Small molecule
BLUJRJMLDHEMRX-UHFFFAOYSA-N	VP-14637	1	NULL	Small molecule
BMTPVPNVQOYGAP-UHFFFAOYSA-N	SR-13668	1	NULL	Small molecule
BMZGPNGECPQAGB-UHFFFAOYSA-N	BIIB-028	1	NULL	Small molecule
BOIPLTNGIAPDBY-UHFFFAOYSA-N	CHS-828	1	NULL	Small molecule
BPIWZDNVMQQBQX-UHFFFAOYSA-N	PF-06273340	1	NULL	Small molecule
BPLVDYJDAVYLRQ-UHFFFAOYSA-N	JNJ-42396302	1	NULL	Small molecule
BPMMYKAHRIEVDH-VOQZNFBZSA-N	BMS-986104	1	NULL	Small molecule
BPTDWRQYMMIHHK-UOKFIYJESA-N	MEPPEP	1	NULL	Small molecule
BPYKTIZUTYGOLE-IFADSCNNSA-N	BILIRUBIN	1	NULL	Small molecule
BRDWIEOJOWJCLU-LTGWCKQJSA-N	GS-441524	1	NULL	Small molecule
BRZCZOWSDKKGGK-UHFFFAOYSA-N	MP-412	1	NULL	Small molecule
BSOQXXWZTUDTEL-QAQREVAFSA-N	MURAMYL DIPEPTIDE	1	NULL	Small molecule
BTCSSZJGUNDROE-UHFFFAOYSA-N	GAMMA-AMINOBUTYRIC ACID	1	NULL	Small molecule
BWYBBMQLUKXECQ-GIVPXCGWSA-N	RELACATIB	1	NULL	Small molecule
BXNMZRPTQFVRFA-QGZVFWFLSA-N	PF-05105679	1	NULL	Small molecule
BYPTXUKSDKAPKO-OPRDCNLKSA-N	WP-1122	1	NULL	Small molecule
CAAWBLRXQXMGHV-JAGNJQOISA-N	TULMIMETOSTAT	1	NULL	Small molecule
CATQHDWESBRRQA-UHFFFAOYSA-N	SD-0006	1	NULL	Small molecule
CBSRETZPFOBWNG-UCORVYFPSA-N	CPP-115	1	NULL	Small molecule
CEGSUKYESLWKJP-UHFFFAOYSA-N	SERDEMETAN	1	NULL	Small molecule
CFBVGSWSOJBYGC-ZYHUDNBSSA-N	HYDROXYNORKETAMINE, (2R,6R)	1	NULL	Small molecule
CGBJSGAELGCMKE-UHFFFAOYSA-N	OMIPALISIB	1	NULL	Small molecule
CJAUWWGOABMMJX-UHFFFAOYSA-N	ELUBRIXIN TOSYLATE	1	NULL	Small molecule
CJCSPKMFHVPWAR-UHFFFAOYSA-N	METHYLDOPA (RACEMIC)	1	NULL	Small molecule
CKAXZOYFIHQCBN-UQOAMHMYSA-N	HE3235	1	NULL	Small molecule
CKMGYWHSTADSIG-UHFFFAOYSA-N	KW-2478	1	NULL	Small molecule
CKTWQGHVNRYNCM-UHFFFAOYSA-N	MK-1064	1	NULL	Small molecule
CKVYPTIWERNFSU-UHFFFAOYSA-N	VCH-759	1	NULL	Small molecule
CLCTZVRHDOAUGJ-SYVGMNBRSA-N	BAVDEGALUTAMIDE	1	NULL	Small molecule
CLEFVPILGAPOTG-NSHDSACASA-N	PF-07059013	1	NULL	Small molecule
CLGCHUKGBICQTE-UHFFFAOYSA-N	PF-05180999	1	NULL	Small molecule
CLRSLRWKONPSRQ-IIPSPAQQSA-N	CGM-097	1	NULL	Small molecule
CMKKPJNMYLOUCE-UHFFFAOYSA-N	KX2-361	1	NULL	Small molecule
CMLNPOWEANUBIB-XIGHHNHFSA-N	YIMITASVIR	1	NULL	Small molecule
CMMIGIRGSXYBDN-UHFFFAOYSA-P	1,1'-METHYLENEBIS(4-((HYDROXYIMINO)METHYL)-PYRIDINIUM)	1	NULL	Small molecule
CMSUJGUHYXQSOK-UHFFFAOYSA-N	ALOBRESIB	1	NULL	Small molecule
CODQKEMYZZKQAE-QPVYNBJUSA-N	MK-8666	1	NULL	Small molecule
COLCNDRDBCLVOC-ICSRJNTNSA-N	GGTI-2418	1	NULL	Small molecule
CQVAQQNDZCZBSU-UHFFFAOYSA-N	OTX-008	1	NULL	Small molecule
CTLOSZHDGZLOQE-UHFFFAOYSA-N	CEP-9722	1	NULL	Small molecule
CURXCENNYPPKOS-FYZYNONXSA-N	TALOTREXIN AMMONIUM	1	NULL	Small molecule
CVAKNHIXTWLGJO-UHFFFAOYSA-N	BALAMAPIMOD	1	NULL	Small molecule
CVKJAXCQPFOAIN-VXGBXAGGSA-N	CIPRALISANT	1	NULL	Small molecule
CWVMWSZEMZOUPC-JUAXIXHSSA-N	16.ALPHA.-BROMOEPIANDROSTERONE	1	NULL	Small molecule
CXHCNOMGODVIKB-VWLOTQADSA-N	GLPG-0187	1	NULL	Small molecule
CYYQMAWUIRPCNW-UHFFFAOYSA-N	ST1535	1	NULL	Small molecule
CZRCFAOMWRAFIC-UHFFFAOYSA-N	TOFA	1	NULL	Small molecule
CZXGBIFEWYVYJY-NPLULESDSA-N	L-377202	1	NULL	Small molecule
DAHMXVAETAAQOZ-UHFFFAOYSA-N	TEGLARINAD CHLORIDE	1	NULL	Small molecule
DBNZTRPIBJSUIX-WAYWQWQTSA-N	LHF-535	1	NULL	Small molecule
DBSMLQTUDJVICQ-CJODITQLSA-N	ONAMETOSTAT	1	NULL	Small molecule
DBXGGXLBTWZXBB-MRXNPFEDSA-N	VS-5584	1	NULL	Small molecule
DCRWIATZWHLIPN-UHFFFAOYSA-N	AC-430	1	NULL	Small molecule
DDTRZLZETKPBPQ-GARXDOFDSA-N	CARDIOPET	1	NULL	Small molecule
DDTRZLZETKPBPQ-YWWFHXEUSA-N	CARDIOPET	1	NULL	Small molecule
DDVUMDPCZWBYRA-UHFFFAOYSA-N	BUTAMIRATE	1	NULL	Small molecule
DEKZAWRGNGHZKY-UHFFFAOYSA-N	BL-1021	1	NULL	Small molecule
DFBDRVGWBHBJNR-BBNFHIFMSA-N	AZD-9496	1	NULL	Small molecule
DFSYBWLNYPEFJK-IHLRWNDRSA-N	ALVESPIMYCIN HYDROCHLORIDE	1	NULL	Small molecule
DFYRUELUNQRZTB-UHFFFAOYSA-N	APOCYNIN	1	NULL	Small molecule
DGABKXLVXPYZII-SIBKNCMHSA-N	HYODEOXYCHOLIC_ACID	1	NULL	Small molecule
DGVCEXQFNYYRQI-BTJKTKAUSA-N	MILCICLIB MALEATE	1	NULL	Small molecule
DIEPFYNZGUUVHD-UHFFFAOYSA-N	PSI-697	1	NULL	Small molecule
DKFAAPPUYWQKKF-UHFFFAOYSA-N	GACYCLIDINE	1	NULL	Small molecule
DKNUPRMJNUQNHR-UHFFFAOYSA-N	CEP-32496	1	NULL	Small molecule
DMEYZPJEFHGESJ-CPWLGJMPSA-N	BLI-489	1	NULL	Small molecule
DMULVCHRPCFFGV-UHFFFAOYSA-N	N,N-DIMETHYLTRYPTAMINE	1	NULL	Small molecule
DOHVAKFYAHLCJP-UHFFFAOYSA-N	PELDESINE	1	NULL	Small molecule
DOIAVGICIXNFIH-UHFFFAOYSA-N	BL-1021	1	NULL	Small molecule
DORJQZDOULKINH-QNBGGDODSA-N	TALETRECTINIB ADIPATE	1	NULL	Small molecule
DRACNSAQZFZUKW-UHFFFAOYSA-N	GSK-2647544	1	NULL	Small molecule
DRRMEMPJCIGHMB-AWKXEPQSSA-N	CHOLYLSARCOSINE C-11	1	NULL	Small molecule
DRRMEMPJCIGHMB-ZNLOGFMMSA-N	CHOLYLSARCOSINE	1	NULL	Small molecule
DRXBWLBZWAJIEF-IBGZPJMESA-N	GSK-424887	1	NULL	Small molecule
DTAKPQLNXDAFGP-VOMIJIAVSA-N	EXARAFENIB HYDROCHLORIDE	1	NULL	Small molecule
DTCCYSMPUUYHOF-LHQXNBGVSA-N	LS-104	1	NULL	Small molecule
DUQRILZXKXSRIY-RUBJUKRASA-N	ATILMOTIN	1	NULL	Protein
DVFCRTGTEXUFIN-GFCCVEGCSA-N	ABBV-CLS-484	1	NULL	Small molecule
DWDKHTXMLSZGDL-SSEXGKCCSA-N	AZELOPRAZOLE	1	NULL	Small molecule
DWPQODZAOSWNHB-UHFFFAOYSA-N	FENOBAM	1	NULL	Small molecule
DWRKFAJEBUWTQM-UHFFFAOYSA-N	ETACONAZOLE	1	NULL	Small molecule
DWTFBJGTRBMHPG-UHFFFAOYSA-N	SUVN-D4010	1	NULL	Small molecule
DZBKAUMYTFPJIS-HSZRJFAPSA-N	BMS-791826	1	NULL	Small molecule
DZFZXPPHBWCXPQ-UHFFFAOYSA-N	TAK-593	1	NULL	Small molecule
DZVPGIORVGSQMC-UHFFFAOYSA-N	PENCLOMEDINE	1	NULL	Small molecule
FAYAUAZLLLJJGH-UHFFFAOYSA-N	SNS-314	1	NULL	Small molecule
FCCGJTKEKXUBFZ-UHFFFAOYSA-N	RUCAPARIB PHOSPHATE	1	NULL	Small molecule
FGTCROZDHDSNIO-UHFFFAOYSA-N	OSI-930	1	NULL	Small molecule
FIAYIYKWRBIBQG-GDWZZRAASA-N	ZB-716	1	NULL	Small molecule
FIKPXCOQUIZNHB-WDEREUQCSA-N	REPOTRECTINIB	1	NULL	Small molecule
FIMYFEGKMOCQKT-UHFFFAOYSA-N	RO-4987655	1	NULL	Small molecule
FJZNNKJZHQFMCK-LRDDRELGSA-N	BMS-986235	1	NULL	Small molecule
FKMJXALNHKIDOD-LBPRGKRZSA-N	METHYL P-TOLUENESULFONYL-L-ARGININATE	1	NULL	Small molecule
FKSFKBQGSFSOSM-QFIPXVFZSA-N	GSK2816126	1	NULL	Small molecule
FLBKPDIBGNWXMT-NIQZGXKPSA-N	GW-328267	1	NULL	Small molecule
FONKWHRXTPJODV-DNQXCXABSA-N	BIZELESIN	1	NULL	Small molecule
FQVLRGLGWNWPSS-BXBUPLCLSA-N	ADH-1	1	NULL	Protein
FRUQQNDJVRDIRH-JOFLZTHPSA-N	GLOBALAGLIATIN HYDROCHLORIDE	1	NULL	Small molecule
FRVSRBKUQZKTOW-YOCNBXQISA-N	REVUMENIB	1	NULL	Small molecule
FSBMCTDYWXIBLM-UHFFFAOYSA-N	SEL-120	1	NULL	Small molecule
FSBUXLDOLNLABB-ZBMJVRRDSA-N	ECHINACOSIDE	1	NULL	Oligosaccharide
FTFRZXFNZVCRSK-UHFFFAOYSA-N	FALNIDAMOL	1	NULL	Small molecule
FVQSSYMRZKLFDR-QRCSZXLUSA-N	CI-988	1	NULL	Small molecule
FWWKIYPMUZVMQG-UHFFFAOYSA-N	SHETA-2	1	NULL	Small molecule
FYXRSVDHGLUMHB-UHFFFAOYSA-N	LY-2584702	1	NULL	Small molecule
FZBAOOQVQXATRL-UHFFFAOYSA-N	MK-6186	1	NULL	Small molecule
FZPYULHBUBXPIG-UHFFFAOYSA-N	LUT-014	1	NULL	Small molecule
GAKJJSAXUFZQTL-CCXZUQQUSA-N	THIARABINE	1	NULL	Small molecule
GAPRVZKWPDRAJA-QOPKLXIQSA-N	TEGAVIVINT	1	NULL	Small molecule
GAQZNFUDILDDDI-UHFFFAOYSA-N	GW-695634	1	NULL	Small molecule
GBBJCSTXCAQSSJ-JVZYCSMKSA-N	5-METHYL-2'-FLUOROARAURACIL	1	NULL	Small molecule
GBBJCSTXCAQSSJ-MSYRQUNGSA-N	5-METHYL-2'-FLUOROARAURACIL F-18	1	NULL	Small molecule
GBHPDJQHZADVAA-SOKVYYICSA-N	ROCACETRAPIB	1	NULL	Small molecule
GEBHVOHKNWLITQ-DEVVULMSSA-N	D-FLUOROMETHYLTYROSINE F-18	1	NULL	Small molecule
GEBHVOHKNWLITQ-SECBINFHSA-N	D-FLUOROMETHYLTYROSINE	1	NULL	Small molecule
GEHZIZWHNLQFAS-OAHLLOKOSA-N	IPN-60090	1	NULL	Small molecule
GEVVQZHMFVFGLN-HDJSIYSDSA-N	PF-04620110	1	NULL	Small molecule
GFJCILQBXUTOGN-UHFFFAOYSA-N	VK-0214	1	NULL	Small molecule
GHTYIKRPXXXLDM-SFHVURJKSA-N	EMPRUMAPIMOD	1	NULL	Small molecule
GIPHUOWOTCAJSR-NCGAPWICSA-N	REBAUDIOSIDE A	1	NULL	Oligosaccharide
GISXTRIGVCKQBX-UHFFFAOYSA-N	TINOSTAMUSTINE	1	NULL	Small molecule
GJUFPAZNBPFNRI-UHFFFAOYSA-N	SB-756050	1	NULL	Small molecule
GKJCVYLDJWTWQU-DUXPYHPUSA-N	LY-2874455	1	NULL	Small molecule
GLNWREBYRLDPQP-MHZLTWQESA-N	TEFINOSTAT	1	NULL	Small molecule
GMJWGJSDPOAZTP-MIDYMNAOSA-N	BMS-188797	1	NULL	Small molecule
GNCWGPLZJLZZPI-KUIJCEFOSA-N	CAMSIRUBICIN	1	NULL	Small molecule
GNHHCBSBCDGWND-KRWDZBQOSA-N	VICAGREL	1	NULL	Small molecule
GNNDEPIMDAZHRQ-UHFFFAOYSA-N	ALTIRATINIB	1	NULL	Small molecule
GNRGNRCQXHMQQV-ZQAZVOLISA-N	CFT-8634	1	NULL	Small molecule
GOCUUDXEOKIQRU-IXDOHACOSA-N	ACHN-975	1	NULL	Small molecule
GOHCXBUFLQKEIO-UHFFFAOYSA-N	MK-8876	1	NULL	Small molecule
GOWLTLODGKPXMN-MWJFIXGVSA-N	DEFOSLIMOD	1	NULL	Small molecule
GPHPBXRKAJSSIC-UHFFFAOYSA-N	LINAPRAZAN GLURATE	1	NULL	Small molecule
GPSZYOIFQZPWEJ-UHFFFAOYSA-N	CYC-116	1	NULL	Small molecule
GQXLWUCQESKBSC-UHFFFAOYSA-N	SEL-120	1	NULL	Small molecule
GRBFSGXSMHPNMC-UHFFFAOYSA-N	DS-2248	1	NULL	Small molecule
GROMEQPXDKRRIE-UHFFFAOYSA-N	RIMEPORIDE	1	NULL	Small molecule
GRWFGVWFFZKLTI-UHFFFAOYSA-N	ALPHA-PINENE	1	NULL	Small molecule
GSOXMQLWUDQTNT-WAYWQWQTSA-N	OXI-4503	1	NULL	Small molecule
GTUIRORNXIOHQR-VIFPVBQESA-N	BTZ-043	1	NULL	Small molecule
GWRSATNRNFYMDI-UHFFFAOYSA-N	TAK-960	1	NULL	Small molecule
GXXLUDOKHXEFBQ-YJFSRANCSA-N	TEBIPENEM	1	NULL	Small molecule
GZGLPBNOIFLLRE-UHFFFAOYSA-N	AS-602868	1	NULL	Small molecule
GZMYLSJUNSCMTD-MOPGFXCFSA-N	EXARAFENIB	1	NULL	Small molecule
GZSOKPMDWVRVMG-UHFFFAOYSA-N	PR-104	1	NULL	Small molecule
HAMNKKUPIHEESI-UHFFFAOYSA-N	PIMAGEDINE	1	NULL	Small molecule
HCZHHEIFKROPDY-UHFFFAOYSA-N	TRANSTORINE	1	NULL	Small molecule
HEDVTGFTYROYFE-RREUNBNVSA-N	BLXA4	1	NULL	Small molecule
HEEWEZGQMLZMFE-RKGINYAYSA-N	BPC-157	1	NULL	Protein
HEFNNWSXXWATRW-SNVBAGLBSA-N	(R)-IBUPROPHEN	1	NULL	Small molecule
HFHDHCJBZVLPGP-RWMJIURBSA-N	ALFADEX	1	NULL	Oligosaccharide
HGHVYYKTOXUQNT-CLJLJLNGSA-N	RALANITEN ACETATE	1	NULL	Small molecule
HGYTYZKWKUXRKA-MRXNPFEDSA-N	JAB-3068	1	NULL	Small molecule
HHFBDROWDBDFBR-UHFFFAOYSA-N	MLN-8054	1	NULL	Small molecule
HHXCJIMPEJSJTG-SNVBAGLBSA-N	DSP-2230	1	NULL	Small molecule
HIBPKFXWOPYJPZ-UHFFFAOYSA-N	BDTX189	1	NULL	Small molecule
HIEXZUXKTABHCP-PPHPATTJSA-N	PIMASERTIB HYDROCHLORIDE	1	NULL	Small molecule
HIMUHMBGRATXMK-LBPRGKRZSA-N	TAK-020	1	NULL	Small molecule
HJDRXEQUFWLOGJ-AJNGGQMLSA-N	GORALATIDE	1	NULL	Protein
HJFSVYUFOXAVAA-YUAYGMJFSA-N	FF-10101	1	NULL	Small molecule
HLQXYDHLDZTWDW-KAWPREARSA-N	GSK-625433	1	NULL	Small molecule
HMAFTPZYFJFEHK-UHFFFAOYSA-N	AN-2718	1	NULL	Small molecule
HMYVZDWJFQOHCD-XEZGQWAWSA-N	MK-2748	1	NULL	Small molecule
HNONEKILPDHFOL-UHFFFAOYSA-M	TOLONIUM CHLORIDE	1	NULL	Small molecule
HOZUXBLMYUPGPZ-UHFFFAOYSA-N	WHI-P131	1	NULL	Small molecule
HPGJSAAUJGAMLV-QAQDUYKDSA-N	CADISEGLIATIN	1	NULL	Small molecule
HPLNQCPCUACXLM-PGUFJCEWSA-N	ABT 737	1	NULL	Small molecule
HPODOLXTMDHLLC-QGZVFWFLSA-N	CPI-1205	1	NULL	Small molecule
HQKMJHAJHXVSDF-UHFFFAOYSA-L	MAGNESIUM STEARATE	1	NULL	Small molecule
HSHPBORBOJIXSQ-HARLFGEKSA-N	GDC-0917	1	NULL	Small molecule
HSWPZIDYAHLZDD-UHFFFAOYSA-N	ATIPAMEZOLE	1	NULL	Small molecule
HSXLMAFNWCSZGP-UHFFFAOYSA-N	ALEPLASININ	1	NULL	Small molecule
HUIKCRXUQCSUJS-ZLRZYOKSSA-N	MBC-11	1	NULL	Small molecule
HUTHJVYJUPXHDF-DEOSSOPVSA-N	FIGOPITANT	1	NULL	Small molecule
HUXYBQXJVXOMKX-UHFFFAOYSA-N	PHA-793887	1	NULL	Small molecule
HVYFVLAUKMGKHL-ZXBRFYMQSA-N	FRIULIMICIN B	1	NULL	Protein
HWHQUWQCBPAQQH-BWRPKUOHSA-N	2'-FUCOSYLLACTOSE	1	NULL	Small molecule
HWJYJKAURRIWJM-GKVSMKOHSA-N	EXICORILANT	1	NULL	Small molecule
HWLLYFXDDGGHOE-BCSUUIJWSA-N	LGD-2941	1	NULL	Small molecule
HWNIPKHEEVNHMN-UHFFFAOYSA-N	PF-5212372	1	NULL	Small molecule
HXAUJHZZPCBFPN-QGZVFWFLSA-N	MSC-2363318A	1	NULL	Small molecule
HXDOUUHARCBYLF-VNUFCWELSA-N	AZELOPRAZOLE SODIUM	1	NULL	Small molecule
HYMZAYGFKNNHDN-SSDVNMTOSA-N	J147	1	NULL	Small molecule
HYNBNUYQTQIHJK-UHFFFAOYSA-N	AZD2461	1	NULL	Small molecule
IAJOMYABKVAZCN-AATRIKPKSA-N	PFK-158	1	NULL	Small molecule
IAKPXYFFBURVCV-JWDANJKUSA-N	SUBASUMSTAT	1	NULL	Small molecule
IAYGCINLNONXHY-LBPRGKRZSA-N	AZD-7762	1	NULL	Small molecule
IAYVUQJOKDFLAL-NHCUHLMSSA-N	BMS-984923	1	NULL	Small molecule
ICIJBYYMEBOTQP-UHFFFAOYSA-N	ITX-5061	1	NULL	Small molecule
ICLGPDCMPQYWIA-OSRSGTIQSA-N	LEVAMLODIPINE MALATE	1	NULL	Small molecule
ICXJGCSEMJXNQF-ZIAGYGMSSA-N	1-(3,4-DICHLOROPHENYL)-6-(METHOXYMETHYL)-3-AZABICYCLO[4.1.0]HEPTANE (ENANTIOMERIC MIX)	1	NULL	Small molecule
ICYNYWFGIDGBRD-UHFFFAOYSA-N	PF-06282999	1	NULL	Small molecule
IDKAKZRYYDCJDU-HBMMIIHUSA-N	SAR-405838	1	NULL	Small molecule
IDRGFNPZDVBSSE-UHFFFAOYSA-N	RX-518	1	NULL	Small molecule
IDXKJSSOUXWLDB-UHFFFAOYSA-N	GSK-3179106	1	NULL	Small molecule
IEQIEDJGQAUEQZ-UHFFFAOYSA-N	CIAFTALAN	1	NULL	Small molecule
IFPPYSWJNWHOLQ-UHFFFAOYSA-N	PD-0166285	1	NULL	Small molecule
IGUBBWJDMLCRIK-UHFFFAOYSA-N	VS-4718	1	NULL	Small molecule
IIBRYYCFSIBSFT-UHFFFAOYSA-N	ATF-936	1	NULL	Small molecule
IIRWNGPLJQXWFJ-KRWDZBQOSA-N	AT-13148	1	NULL	Small molecule
IJDNQMDRQITEOD-UHFFFAOYSA-N	BUTANE	1	NULL	Small molecule
IJDQETGUEUJVTB-HNNXBMFYSA-N	RO-3201195	1	NULL	Small molecule
IKBSEBRGSVFUHM-UHFFFAOYSA-N	XL-418	1	NULL	Small molecule
ILTWRLHXJMWZHP-UHFFFAOYSA-N	H-100	1	NULL	Small molecule
INASOKQDNHHMRE-UHFFFAOYSA-N	TUROFEXORATE ISOPROPYL	1	NULL	Small molecule
IOFHDGSCWJNVRZ-UHFFFAOYSA-N	ZD-4190	1	NULL	Small molecule
IOVAZWDIRCRMTM-OAHLLOKOSA-N	AFICAMTEN	1	NULL	Small molecule
IPBLCOKXDQHSQW-UHFFFAOYSA-N	PF-06952229	1	NULL	Small molecule
IPKZCLGGYKRDES-ZDUSSCGKSA-N	PHA-543613	1	NULL	Small molecule
IPNATXQRPWRHKD-UHFFFAOYSA-N	MOMELOTINIB DIHYDROCHLORIDE	1	NULL	Small molecule
IRRLKLXYIZBPPF-YTGPIHSWSA-N	ANX-042	1	NULL	Protein
ISOCDPQFIXDIMS-UHFFFAOYSA-N	XL-019	1	NULL	Small molecule
ITMGVSSHWMTJRR-UHFFFAOYSA-N	ONC-206	1	NULL	Small molecule
ITUKXRCBQPSCQU-UHFFFAOYSA-N	AMMONIUM TRICHLORO(DIOXOETHYLENE-O,O'-)TELLURATE	1	NULL	Small molecule
IUTRPZKFCZHOCC-UHFFFAOYSA-N	ASP-2205	1	NULL	Small molecule
IUVSEUFHPNITEQ-UHFFFAOYSA-N	ADOPRAZINE	1	NULL	Small molecule
IVJDEIANCSDDAO-ROUUACIJSA-N	AZD-6088	1	NULL	Small molecule
IVUGFMLRJOCGAS-UHFFFAOYSA-N	AMG-900	1	NULL	Small molecule
IWIRHXNCFWGFJE-UHFFFAOYSA-L	CALCIUM GLYCEROPHOSPHATE	1	NULL	Small molecule
IXMIZHVJXGKPJI-HMFHYXQTSA-N	TP-271	1	NULL	Small molecule
IXPBPUPDRDCRSY-YLZLUMLXSA-N	CENICRIVIROC MESYLATE	1	NULL	Small molecule
IZRXENCTXNMAMI-DIJFLQFKSA-N	GS-9667	1	NULL	Small molecule
IZZYUABKZYIINT-UHFFFAOYSA-N	ROSABULIN	1	NULL	Small molecule
JAABVEXCGCXWRR-KAZBKCHUSA-N	NORCANTHARIDIN	1	NULL	Small molecule
JAHDAIPFBPPQHQ-GDLZYMKVSA-N	CP-609754	1	NULL	Small molecule
JAYGOFBXDFAXBW-CYEKYUJNSA-N	KOSN-1724	1	NULL	Small molecule
JBGYKRAZYDNCNV-UHFFFAOYSA-N	BAY-1125976	1	NULL	Small molecule
JBHPLHATEXGMQR-LFWIOBPJSA-N	VIPIVOTIDE TETRAXETAN	1	NULL	Small molecule
JBLQNFBXKOAIHG-FCEWJHQRSA-N	FHD-286	1	NULL	Small molecule
JBNWDYGOTHQHOZ-UHFFFAOYSA-N	SCIO-323	1	NULL	Small molecule
JBSNALXXNTWUEC-SFQUDFHCSA-N	BILB-1941	1	NULL	Small molecule
JBWZKSTUPNBNIT-UHFFFAOYSA-N	AZD-8075	1	NULL	Small molecule
JBYKMODFCUCTGY-LLSQRQBFSA-N	MIV-818	1	NULL	Small molecule
JDJOUBVVSQDIRC-AWEZNQCLSA-N	SY-5609	1	NULL	Small molecule
JEGHXKRHKHPBJD-UHFFFAOYSA-N	IZORLISIB	1	NULL	Small molecule
JERXUPDBWDWFCF-UHFFFAOYSA-N	ELBIMILAST	1	NULL	Small molecule
JEWWXPOUSBVQKG-UHFFFAOYSA-N	ORELLANINE	1	NULL	Small molecule
JFBAVWVBLRIWHM-AWNIVKPZSA-N	ELTANEXOR	1	NULL	Small molecule
JHDZMASHNBKTPS-UHFFFAOYSA-N	CXD-101	1	NULL	Small molecule
JJMDCOVWQOJGCB-UHFFFAOYSA-N	5-AMINOVALERIC ACID	1	NULL	Small molecule
JKFZMIQMKFWJAY-RQJQXFIZSA-N	ILX23-7553	1	NULL	Small molecule
JLPDBLFIVFSOCC-XYXFTTADSA-N	OLEANDRIN	1	NULL	Small molecule
JLVSRWOIZZXQAD-UHFFFAOYSA-N	2,3-DIMERCAPTO-1-PROPANESULFONIC ACID	1	NULL	Small molecule
JMEYDSHPKCSIJC-UHFFFAOYSA-N	AZD3514	1	NULL	Small molecule
JMZOMFYRADAWOG-UHFFFAOYSA-N	BIFENDATE	1	NULL	Small molecule
JNUGFGAVPBYSHF-UHFFFAOYSA-N	L-778123	1	NULL	Small molecule
JOIXGLLMSDPZDN-UHFFFAOYSA-N	AZD-4769	1	NULL	Small molecule
JPSLIQUWHBPNBM-NBKAJXASSA-N	COLISTIN METHANESULFONATE	1	NULL	Protein
JQLOVYLALGSISI-HXUWFJFHSA-N	JTK-853	1	NULL	Small molecule
JQNINBDKGLWYMU-GEAQBIRJSA-N	TAPOTOCLAX	1	NULL	Small molecule
JQORWGARJVSRBA-QOTTZFGFSA-N	BMS-986251	1	NULL	Small molecule
JRWCBEOAFGHNNU-UHFFFAOYSA-N	JNJ-38877605	1	NULL	Small molecule
JSAQBOQCZJHWMA-XMMPIXPASA-N	BIIB-091	1	NULL	Small molecule
JTCAGRAKUAAYDY-OAHLLOKOSA-N	MK-7246	1	NULL	Small molecule
JTVBXQAYBIJXRP-SNVBAGLBSA-N	Y-39983	1	NULL	Small molecule
JVBQEIRQUCWMTR-UHFFFAOYSA-N	GSK-2239633	1	NULL	Small molecule
JVKMHUAWFDGPTF-UHFFFAOYSA-N	BUTAMIRATE CITRATE	1	NULL	Small molecule
JVPMJFUBODFGNB-UFDFPQQFSA-N	NENDRATAREOTIDE UZATANSINE	1	NULL	Protein
JWQMTWCFNZSLNR-DEOSSOPVSA-N	AGG-523	1	NULL	Small molecule
JWUBBDSIWDLEOM-QFVHMXLQSA-N	D6-25-HYDROXYVITAMIN D3	1	NULL	Small molecule
JXONINOYTKKXQQ-CQSZACIVSA-N	CROLIBULIN	1	NULL	Small molecule
JYVSYFGHYFXYBE-UHFFFAOYSA-N	SLC-391	1	NULL	Small molecule
JZDDKMMYGMSSFH-UHFFFAOYSA-N	MP-412	1	NULL	Small molecule
KAKPGJJRYRYSTP-UHFFFAOYSA-N	SUPINOXIN	1	NULL	Small molecule
KBEKQQJUNVQLDZ-MDZDMXLPSA-N	RECILISIB	1	NULL	Small molecule
KBKUJJFDSHBPPA-ZNCGZLKOSA-N	CINOBUFOTALIN	1	NULL	Small molecule
KBQCEQAXHPIRTF-UHFFFAOYSA-N	AZD-5991	1	NULL	Small molecule
KCBWAFJCKVKYHO-UHFFFAOYSA-N	KSQ-4279	1	NULL	Small molecule
KECBLXVYTIVCTG-SECBINFHSA-N	IODOMETOMIDATE I-123, R-	1	NULL	Small molecule
KGERZPVQIRYWRK-GDLZYMKVSA-N	BMS-986158	1	NULL	Small molecule
KGPGFQWBCSZGEL-ZDUSSCGKSA-N	GSK-690693	1	NULL	Small molecule
KGSRYTUWXUESJK-FXBPSFAMSA-N	TAFETINIB	1	NULL	Small molecule
KGZHRAVDXGQUQM-WCQGTBRESA-N	AZD-5099	1	NULL	Small molecule
KIKHVJAFGVCFGH-UHFFFAOYSA-N	ZETELETINIB ADIPATE	1	NULL	Small molecule
KJDAGXLMHXUAGV-DGWLBADLSA-N	TAK-243	1	NULL	Small molecule
KKKRKRMVJRHDMG-UHFFFAOYSA-N	R-1487	1	NULL	Small molecule
KLWUUPVJTLHYIM-UHFFFAOYSA-N	DOFEQUIDAR	1	NULL	Small molecule
KMUNHOKTIVSFRA-KXFIGUGUSA-N	FILOCICLOVIR	1	NULL	Small molecule
KNWQLFOXPQZGPX-UHFFFAOYSA-N	METHANESULFONYL FLUORIDE	1	NULL	Small molecule
KOAITBOFZOEDOC-BJMVGYQFSA-N	RINTODESTRANT	1	NULL	Small molecule
KOAWAWHSMVKCON-UHFFFAOYSA-N	JNJ-38877618	1	NULL	Small molecule
KOLQINCWMXQEOF-UHFFFAOYSA-N	ZETELETINIB	1	NULL	Small molecule
KOWWOODYPWDWOJ-NNXCXUQRSA-N	ELATINE	1	NULL	Small molecule
KOYXXLLNCXWUNF-UHFFFAOYSA-N	GS 6201	1	NULL	Small molecule
KPQQGHGDBBJGFA-QNGWXLTQSA-N	MK-8353	1	NULL	Small molecule
KRHZRBUSQSYTTP-PTXGIJCNSA-N	TENIFATECAN	1	NULL	Small molecule
KRRSQJOVDWYKHH-UHFFFAOYSA-N	GSK-1034702	1	NULL	Small molecule
KRUXCUGAHYWSKK-RTNSEEPCSA-N	YIMITASVIR PHOSPHATE	1	NULL	Small molecule
KSOVGRCOLZZTPF-UHFFFAOYSA-N	CENISERTIB	1	NULL	Small molecule
KTMLZVUAXJERAT-UHFFFAOYSA-N	URAPIDIL HYDROCHLORIDE	1	NULL	Small molecule
KTYZKXFERQUCPX-SIKGVNBJSA-N	OVATODIOLIDE	1	NULL	Small molecule
KVLFRAWTRWDEDF-IRXDYDNUSA-N	AZD-8055	1	NULL	Small molecule
KYWWJENKIMRJBI-UHFFFAOYSA-N	LXR-623	1	NULL	Small molecule
KZSNJWFQEVHDMF-BYPYZUCNSA-N	VALINE	1	NULL	Small molecule
LADJRPDOKVCQCG-NZQKXSOJSA-N	BMS-394136	1	NULL	Small molecule
LCFWOFKPFDWYLR-CEFNRUSXSA-N	.ALPHA.-TOCOPHERYLOXYACETIC ACID	1	NULL	Small molecule
LCVIRAZGMYMNNT-UHFFFAOYSA-N	MK-5108	1	NULL	Small molecule
LDZJFVOUPUFOHX-UHFFFAOYSA-N	PCO-371	1	NULL	Small molecule
LFEGKCKGGNXWDV-KBPBESRZSA-N	MIP-1095	1	NULL	Small molecule
LFEGKCKGGNXWDV-NKNRFTOXSA-N	MIP-1095 I-123	1	NULL	Small molecule
LFYJSSARVMHQJB-QIXNEVBVSA-N	BAKUCHIOL	1	NULL	Small molecule
LGANPTNILMNMES-TVNHODDRSA-N	SOR-C13	1	NULL	Protein
LGCMKPRGGJRYGM-UHFFFAOYSA-N	OSALMID	1	NULL	Small molecule
LGGDLPSXAGQFSG-UHFFFAOYSA-N	COH-29	1	NULL	Small molecule
LGZKGOGODCLQHG-CYBMUJFWSA-N	COMBRETASTATIN	1	NULL	Small molecule
LHGWWAFKVCIILM-HLRQEUIKSA-N	XL-888	1	NULL	Small molecule
LIBNJJLUCYWGII-UHFFFAOYSA-N	1,1'-METHYLENEBIS(4-((HYDROXYIMINO)METHYL)-PYRIDINIUM) DIMETHANESULFONATE	1	NULL	Small molecule
LIHIIWJRSSLKKX-YCTALCSSSA-N	JNJ-27548547	1	NULL	Small molecule
LIMFPAAAIVQRRD-BCGVJQADSA-N	BLU-945	1	NULL	Small molecule
LIPVCPUZWNTQHV-SAIUNTKASA-N	HTL-0022562	1	NULL	Small molecule
LJSMCOGLALRQKD-BISOHRNISA-N	AB-001	1	NULL	Small molecule
LMJFJIDLEAWOQJ-CQSZACIVSA-N	AZD-8186	1	NULL	Small molecule
LMMJFBMMJUMSJS-UHFFFAOYSA-N	AVUTOMETINIB	1	NULL	Small molecule
LNMRSSIMGCDUTP-UHFFFAOYSA-N	PEXMETINIB	1	NULL	Small molecule
LOIYMIARKYCTBW-UPHRSURJSA-N	CIS-UROCANIC ACID	1	NULL	Small molecule
LPAHKJMGDSJDRG-DJYQTOCQSA-N	BQ 788	1	NULL	Small molecule
LQNMCWOJACNQQM-PMACEKPBSA-N	SIRPIGLENASTAT	1	NULL	Small molecule
LRQKBLKVPFOOQJ-YFKPBYRVSA-N	NORLEUCINE	1	NULL	Small molecule
LRULVYSBRWUVGR-FCHUYYIVSA-N	GSK2879552	1	NULL	Small molecule
LUJZZYWHBDHDQX-QFIPXVFZSA-N	AC-480	1	NULL	Small molecule
LUKNJAQKVPBDSC-SFHVURJKSA-N	ABT-107	1	NULL	Small molecule
LVPBYQVQBZLDAU-DZIBYMRMSA-N	MTI-31	1	NULL	Small molecule
LWHMGALTTIYPJU-UHFFFAOYSA-N	NSI-189 PHOSPHATE	1	NULL	Small molecule
LWJGMYMNSNVCEM-UHFFFAOYSA-N	PF-04418948	1	NULL	Small molecule
LXENKEWVEVKKGV-BQYQJAHWSA-N	BRICICLIB	1	NULL	Small molecule
LXFOLMYKSYSZQS-LURJZOHASA-N	PINOMETOSTAT	1	NULL	Small molecule
LXFYUKLDFCXXMA-IBQCUMGVSA-N	[18F]-FBA-A20FMDV2	1	NULL	Protein
LXFYUKLDFCXXMA-ZIKCCIOVSA-N	FBA-A20FMDV2	1	NULL	Protein
LZAUGCMVNLZVJV-UHFFFAOYSA-N	BMS-929075	1	NULL	Small molecule
LZLBRISQTJVZNP-UHFFFAOYSA-N	GSK2981278	1	NULL	Small molecule
MAQDQJWCSSCURR-UHFFFAOYSA-N	AZD-7295	1	NULL	Small molecule
MBAHGUNQNAJTLD-UHFFFAOYSA-N	LY-3031207	1	NULL	Small molecule
MBWRLLRCTIYXDW-UHFFFAOYSA-N	H3B-6527	1	NULL	Small molecule
MCPBSUCAISQZQK-JTQLQIEISA-N	AZD-8418	1	NULL	Small molecule
MCTXSDCWFQAGFS-UEXNTNOUSA-N	HENATINIB	1	NULL	Small molecule
MCUJKPPARUPFJM-LDADJPATSA-N	AZD-1208	1	NULL	Small molecule
MCYTYTUNNNZWOK-LCLOTLQISA-N	PENETRATIN	1	NULL	Protein
MDQMFOHHSFMREL-YIYMUJAPSA-N	GO-203-2C	1	NULL	Protein
MEHAQNIQDYZFHE-KRWDJPGYSA-N	ILS-920	1	NULL	Small molecule
MEOYFIHNRBNEPI-UXIGCNINSA-N	LY-2334737	1	NULL	Small molecule
MFYLCAMJNGIULC-KCVUFLITSA-N	QUEMLICLUSTAT	1	NULL	Small molecule
MGGBYMDAPCCKCT-UHFFFAOYSA-N	ASP-3026	1	NULL	Small molecule
MGZKYOAQVGSSGC-DLBZAZTESA-N	FISOGATINIB	1	NULL	Small molecule
MHDPPLULTMGBSI-UUOKFMHZSA-N	8-CHLOROADENOSINE	1	NULL	Small molecule
MHXGEROHKGDZGO-UHFFFAOYSA-N	SGI-1776	1	NULL	Small molecule
MIBWXNAYNGADJD-MIIBGCIDSA-L	BRICICLIB SODIUM	1	NULL	Small molecule
MIEKOFWWHVOKQX-UHFFFAOYSA-N	LACTISOLE	1	NULL	Small molecule
MIJFNYMSCFYZNY-UHFFFAOYSA-N	MIRODENAFIL	1	NULL	Small molecule
MIXIIJCBELCMCZ-VWLOTQADSA-N	BI 224436	1	NULL	Small molecule
MJJDYOLPMGIWND-UHFFFAOYSA-N	LITOXETINE	1	NULL	Small molecule
MJMBDBINYFNDST-UWJPGFHWSA-N	E-7130	1	NULL	Small molecule
MJQMRGWYPNIERM-HNNXBMFYSA-N	LY-2811376	1	NULL	Small molecule
MKCYPWYURWOKST-INIZCTEOSA-N	CLN-081	1	NULL	Small molecule
MKKYBZZTJQGVCD-XTCKQBCOSA-N	ARBEKACIN	1	NULL	Small molecule
MKLRQXHTYFRPSC-UHFFFAOYSA-M	SELNOFLAST POTASSIUM	1	NULL	Small molecule
MLIFNJABMANKEU-UHFFFAOYSA-N	CEP-5214	1	NULL	Small molecule
MNOMBFWMICHMKG-MGYWSNOQSA-N	E7107	1	NULL	Small molecule
MOMUJZRKXYLWMH-SHYZEUOFSA-N	4'-THIO-2'-DEOXYCYTIDINE	1	NULL	Small molecule
MOWXJLUYGFNTAL-DEOSSOPVSA-N	NEDISERTIB	1	NULL	Small molecule
MQSMWZHHUGSULF-QNGWXLTQSA-N	TIMCODAR	1	NULL	Small molecule
MRFOPLWJZULAQD-SWGQDTFXSA-N	PADNARSERTIB	1	NULL	Small molecule
MRMBZHPJVKCOMA-YJFSRANCSA-N	BIAPENEM	1	NULL	Small molecule
MRXBCEQZNKUUIP-DEOSSOPVSA-N	AZD-3839	1	NULL	Small molecule
MSIJLVMSKDXAQN-UHFFFAOYSA-N	CHLORCYCLIZINE HYDROCHLORIDE	1	NULL	Small molecule
MTOUOUSKXWSTAX-UHFFFAOYSA-N	INZOMELID	1	NULL	Small molecule
MUKCJOOKCZSQNW-DEOSSOPVSA-N	CFT-7455	1	NULL	Small molecule
MUTBJZVSRNUIHA-UHFFFAOYSA-N	R-306465	1	NULL	Small molecule
MVJAEZIEZVJAFM-UHFFFAOYSA-N	BISTHIANOSTAT	1	NULL	Small molecule
MVSQDUZRRVBYLA-HYARGMPZSA-N	SECLIDEMSTAT	1	NULL	Small molecule
MWHHJYUHCZWSLS-UHFFFAOYSA-N	LUXEPTINIB	1	NULL	Small molecule
MXFWWQICDIZSOA-UHFFFAOYSA-N	TALINOLOL	1	NULL	Small molecule
MXKLDYKORJEOPR-UHFFFAOYSA-N	PF-06840003	1	NULL	Small molecule
MYKUKUCHPMASKF-UHFFFAOYSA-N	NORNICOTINE	1	NULL	Small molecule
MZDKLVOWGIOKTN-UHFFFAOYSA-N	PF-00562271	1	NULL	Small molecule
NADLBPWBFGTESN-UHFFFAOYSA-N	PD-0166285	1	NULL	Small molecule
NEQYWYXGTJDAKR-JTQLQIEISA-N	OLUTASIDENIB	1	NULL	Small molecule
NERXPXBELDBEPZ-RMKNXTFCSA-N	HKI-357	1	NULL	Small molecule
NFHSJYKXENYICE-UHFFFAOYSA-N	MSC-2360844	1	NULL	Small molecule
NFIGDBFIDKDNIG-UHFFFAOYSA-N	GSK-2018682	1	NULL	Small molecule
NGBBVGZWCFBOGO-UHFFFAOYSA-N	TENAMFETAMINE	1	NULL	Small molecule
NGFFVZQXSRKHBM-FKBYEOEOSA-N	LIFIRAFENIB	1	NULL	Small molecule
NGFUHJWVBKTNOE-UHFFFAOYSA-N	IM-156 FREE BASE	1	NULL	Small molecule
NGGRGTWYSXYVDK-RRKCRQDMSA-N	CYTOCHLOR	1	NULL	Small molecule
NHIUKVHKLJSJEA-LINJWFRASA-N	MILADEMETAN TOSYLATE	1	NULL	Small molecule
NHPQGZOBHSVTAQ-IBGZPJMESA-N	ACT-462206	1	NULL	Small molecule
NIDRNVHMMDAAIK-YPMLDQLKSA-N	LY-2886721	1	NULL	Small molecule
NIDRYBLTWYFCFV-UHFFFAOYSA-N	CALANOLIDE A	1	NULL	Small molecule
NIPZLALJRAHABJ-IBGZPJMESA-N	LISAVANBULIN	1	NULL	Small molecule
NIRXBXIPHUTNNI-UHFFFAOYSA-N	APTO-253	1	NULL	Small molecule
NJEKDCUDSORUJA-UHFFFAOYSA-N	SALCAPROZIC ACID	1	NULL	Small molecule
NJNXCJPSMWKXHO-VIFPVBQESA-N	ASP-4058	1	NULL	Small molecule
NLRFFZRHTICQBO-UHFFFAOYSA-N	TRICETAMIDE	1	NULL	Small molecule
NMPOSNRHZIWLLL-SSHXOBKSSA-N	COCAETHYLENE	1	NULL	Small molecule
NNDHDYDFEDRMGH-ZPGZUGTNSA-N	INULINE	1	NULL	Small molecule
NNXDIGHYPZHXTR-ONEGZZNKSA-N	CT-1578	1	NULL	Small molecule
NOWRLNPOENZFHP-ARHDFHRDSA-N	(NORTH)-METHANOCARBATHYMIDINE	1	NULL	Small molecule
NPJCURIANJMFEO-UHFFFAOYSA-N	CONTELTINIB	1	NULL	Small molecule
NPNUFJAVOOONJE-GFUGXAQUSA-N	BETA-CARYOPHYLLENE	1	NULL	Small molecule
NRJKIOCCERLIDG-GOSISDBHSA-N	BAY-1161909	1	NULL	Small molecule
NRZNTGUFHSJBTD-HKOYGPOVSA-N	AFTOBETIN	1	NULL	Small molecule
NTCCRGGIJNDEAB-IRXDYDNUSA-N	ORE-1001	1	NULL	Small molecule
NTKBXPWLNROYPE-UHFFFAOYSA-N	FOSCICLOPIROX	1	NULL	Small molecule
NTPZXHMTJGOMCJ-WDEREUQCSA-N	TEDALINAB	1	NULL	Small molecule
NUQZXROIVGBRGR-SNVBAGLBSA-N	R(+)XK469	1	NULL	Small molecule
NVHRBQOZEMFKLD-CUYJMHBOSA-N	IDETREXED	1	NULL	Small molecule
NVVPMZUGELHVMH-UHFFFAOYSA-N	TAS-116	1	NULL	Small molecule
NVWCZRPXYVDQEE-UHFFFAOYSA-N	AZD6280	1	NULL	Small molecule
NWFOBODUYTUMNC-VPSCEVSQSA-N	1.ALPHA.-HYDROXYVITAMIN D5	1	NULL	Small molecule
NXIPMBQVNTWEEX-UHFFFAOYSA-N	TC-2216	1	NULL	Small molecule
NXKXZXNNWRYXRE-UHFFFAOYSA-N	LB-102	1	NULL	Small molecule
NXUWTKIOMJSLSV-DEEZXRHXSA-N	MMI-0100	1	NULL	Protein
NXWASIVXQMMPLM-ZXMXYHOLSA-N	VTP-27999	1	NULL	Small molecule
NYKCGQQJNVPOLU-UHFFFAOYSA-N	SPIRADOLINE	1	NULL	Small molecule
NYQPLPNEESYGNO-IBGZPJMESA-N	TALOTREXIN	1	NULL	Small molecule
NZDSLYATTDIDPH-UHFFFAOYSA-N	VEVORISERTIB	1	NULL	Small molecule
NZKANSJXJCILHS-UHFFFAOYSA-N	ROLUPERIDONE HYDROCHLORIDE	1	NULL	Small molecule
NZYDBVQXOGPDDU-QHCPKHFHSA-N	GOLCADOMIDE	1	NULL	Small molecule
OAAZMUGLOXGVNH-UHFFFAOYSA-N	BMS-816336	1	NULL	Small molecule
OAKKJVUSSVZQRF-UHFFFAOYSA-N	PIPERAQUINE TETRAPHOSPHATE	1	NULL	Small molecule
OBSYBRPAKCASQB-AGQYDFLVSA-N	SALVINORIN A	1	NULL	Small molecule
OBUFMJDDZTXJPY-NRFANRHFSA-N	CILOBRADINE	1	NULL	Small molecule
OCKGFTQIICXDQW-ZEQRLZLVSA-N	MK-7145	1	NULL	Small molecule
OCXAGXCMZACNEC-CTWZREHQSA-N	VEMIRCOPAN	1	NULL	Small molecule
ODIUJYZERXVGEI-UHFFFAOYSA-N	KO-947	1	NULL	Small molecule
ODPGGGTTYSGTGO-UHFFFAOYSA-N	AST-487	1	NULL	Small molecule
ODRYSCQFUGFOSU-SSEXGKCCSA-N	MODIPAFANT	1	NULL	Small molecule
OEBIHOVSAMBXIB-SJKOYZFVSA-N	SELITRECTINIB	1	NULL	Small molecule
OEDSFMUSNZDJFD-UHFFFAOYSA-N	ABBV-744	1	NULL	Small molecule
OEUUFNIKLCFNLN-LLVKDONJSA-N	DEFERITRIN	1	NULL	Small molecule
OFEZSBMBBKLLBJ-BAJZRUMYSA-N	CORDYCEPIN	1	NULL	Small molecule
OGIAVRWXUPYGGC-UHFFFAOYSA-N	BMS-903452	1	NULL	Small molecule
OHIFQOUPTWBQLE-UHFFFAOYSA-N	SELNOFLAST	1	NULL	Small molecule
OIDYMQICWGYEDR-UHFFFAOYSA-N	GSK-376501	1	NULL	Small molecule
OIIOPWHTJZYKIL-PMACEKPBSA-N	EVIXAPODLIN	1	NULL	Small molecule
OJKONCJPCULNOW-DYVFJYSZSA-N	DS-1971	1	NULL	Small molecule
OJPHNZCUXUUVKU-JAXOOIEVSA-N	U-50488 METHANE SULFONATE	1	NULL	Small molecule
OLCWFLWEHWLBTO-HSZRJFAPSA-N	BMS-214662	1	NULL	Small molecule
OLIMBXKACVCIMM-HNNXBMFYSA-N	ATUZAGINSTAT	1	NULL	Small molecule
OMHNVUCFPJJLKD-UHFFFAOYSA-N	CMS-121	1	NULL	Small molecule
OPAHEYNNJWPQPX-RCDICMHDSA-N	RAVUCONAZOLE	1	NULL	Small molecule
OPAKEJZFFCECPN-XQRVVYSFSA-N	VERDINEXOR	1	NULL	Small molecule
OPLOPFHUHFGKMJ-JXOMPUQVSA-N	FK453	1	NULL	Small molecule
OPXIRFWNLBDKQB-UHFFFAOYSA-N	AM-211	1	NULL	Small molecule
ORDHXXHTBUZRCN-NTEUORMPSA-N	MAVATREP	1	NULL	Small molecule
ORNBQBCIOKFOEO-QGVNFLHTSA-N	PREGNENOLONE	1	NULL	Small molecule
ORQFDHFZSMXRLM-IYBDPMFKSA-N	TERAMEPROCOL	1	NULL	Small molecule
OTDGPKRCQXSTPV-JTQLQIEISA-N	UK-396,082	1	NULL	Small molecule
OTKJDMGTUTTYMP-ROUUACIJSA-N	SAFINGOL	1	NULL	Small molecule
OTVAEFIXJLOWRX-NXEZZACHSA-N	THIAMPHENICOL	1	NULL	Small molecule
OUEHJEYKNYQVRC-UHFFFAOYSA-N	TRC-253	1	NULL	Small molecule
OUQPTBCOEKUHBH-LSDHQDQOSA-N	MOFAROTENE	1	NULL	Small molecule
OUSFTKFNBAZUKL-UHFFFAOYSA-N	BMS-387032	1	NULL	Small molecule
OWHBVKBNNRYMIN-UHFFFAOYSA-N	VLX-1005	1	NULL	Small molecule
OWVIKBRKPCTDEP-UHFFFAOYSA-N	PF-04455242	1	NULL	Small molecule
OXUUJYOSVPMNKP-GJZGRUSLSA-N	IOFOLASTAT	1	NULL	Small molecule
OYKZKGBMHATGTA-UHFFFAOYSA-N	PF-04776548	1	NULL	Small molecule
PBUUPFTVAPUWDE-UHFFFAOYSA-N	MAFOSFAMIDE	1	NULL	Small molecule
PDMUGYOXRHVNMO-UHFFFAOYSA-N	PF-04217903	1	NULL	Small molecule
PGCFXITVMNNKON-ROUUACIJSA-N	LEFRADAFIBAN	1	NULL	Small molecule
PGNLXEBQMQHFNK-SJORKVTESA-N	EZM-0414	1	NULL	Small molecule
PGVAKHBXGXBOSB-WINKWTMZSA-N	CPP-115	1	NULL	Small molecule
PGXYIBJJCLWJST-MUUNZHRXSA-N	SB-743921	1	NULL	Small molecule
PHEWVCZHSBTZFX-DBCSJUPNSA-N	NBI-6024	1	NULL	Protein
PHRDGRSMZPOCAB-UHFFFAOYSA-N	SERIDOPIDINE	1	NULL	Small molecule
PIRPOEMFYJJNFA-ACEFPKFPSA-N	IMMH-010	1	NULL	Small molecule
PITORJXKOJWMTN-SJLPKXTDSA-N	PF-06842874	1	NULL	Small molecule
PJLVTVAIERNDEQ-BTJKTKAUSA-N	IRSOGLADINE MALEATE	1	NULL	Small molecule
PKQXLRYFPSZKDU-QFIPXVFZSA-N	RO-6870810	1	NULL	Small molecule
PLIVFNIUGLLCEK-UHFFFAOYSA-N	CUDC-101	1	NULL	Small molecule
PMARJMMYAAMURY-FATWHCHZSA-O	GAMITRINIB	1	NULL	Small molecule
PMBUDILHPXTDNY-UHFFFAOYSA-N	SAD448	1	NULL	Small molecule
PMQUGSPFUBGJCZ-CHOKWEPUSA-N	LUVIXASERTIB	1	NULL	Small molecule
PNJSAKBBGRRTHL-RBUYSXEJSA-N	TIGAPOTIDE TRIFLUTATE	1	NULL	Protein
PNPFMWIDAKQFPY-UHFFFAOYSA-N	LY-3200882	1	NULL	Small molecule
POERAARDVFVDLO-QGZVFWFLSA-N	LEQ506	1	NULL	Small molecule
PPCGSVWOZKNPCX-UHFFFAOYSA-N	AGN-201904	1	NULL	Small molecule
PPEKGEBBBBNZKS-HGRQIUPRSA-N	NEOSAXITOXIN	1	NULL	Small molecule
PPGNMFUMZSAZCW-VOYUZAMQSA-N	UAB-30	1	NULL	Small molecule
PQSUYGKTWSAVDQ-ZVIOFETBSA-N	ALDOSTERONE	1	NULL	Small molecule
PRNXOFBDXNTIFG-FQEVSTJZSA-N	AZD3965	1	NULL	Small molecule
PSXOKXJMVRSARX-SCSAIBSYSA-N	BEGACESTAT	1	NULL	Small molecule
PTGUEPRQUFAZLN-UHFFFAOYSA-N	MAX-10181	1	NULL	Small molecule
PTJGLFIIZFVFJV-UHFFFAOYSA-N	PYROXAMIDE	1	NULL	Small molecule
PUIXMSRTTHLNKI-UHFFFAOYSA-N	PRN-1371	1	NULL	Small molecule
PUPWWTUVIZOPTB-UHFFFAOYSA-N	CARBACYCLIC PHOSPHATIDIC ACID	1	NULL	Small molecule
PWHIUQBBGPGFFV-GOSISDBHSA-N	ASN007	1	NULL	Small molecule
PWPNYABQEOGNNC-UHFFFAOYSA-N	LX-7101	1	NULL	Small molecule
PXQATVYJKMMHAU-UHFFFAOYSA-N	BI 639667	1	NULL	Small molecule
PXVFFBGSTYQHRO-REQIQPEASA-N	DT-2216	1	NULL	Unknown
PXZWGQLGAKCNKD-DPNMSELWSA-N	OXYNTOMODULIN	1	NULL	Protein
PXZXYRKDDXKDTK-UHFFFAOYSA-N	MSX-122	1	NULL	Small molecule
PYZFRRVBPNGCBX-SECBINFHSA-N	GSI-136	1	NULL	Small molecule
QAHLFXYLXBBCPS-IZEXYCQBSA-N	PPL-100	1	NULL	Small molecule
QAYHKBLKSXWOEO-UHFFFAOYSA-N	M4344	1	NULL	Small molecule
QBDVVYNLLXGUGN-XGTBZJOHSA-N	PPI-2458	1	NULL	Small molecule
QBGKPEROWUKSBK-QPPIDDCLSA-N	RO-5045337	1	NULL	Small molecule
QCSDJDQOJBQTDV-UHFFFAOYSA-N	LMP-744	1	NULL	Small molecule
QCVIFBRTTLMEOV-ZOHSNMQTSA-M	VODUDEUTENTAN SODIUM	1	NULL	Small molecule
QDCJDYWGYVPBDO-UHFFFAOYSA-N	C-188-9	1	NULL	Small molecule
QDITZBLZQQZVEE-YBEGLDIGSA-N	GSK-1059615	1	NULL	Small molecule
QEWYKACRFQMRMB-UHFFFAOYSA-N	FLUOROACETATE	1	NULL	Small molecule
QGJZLNKBHJESQX-FZFNOLFKSA-N	BETULINIC ACID	1	NULL	Small molecule
QHXLXUIZUCJRKV-UHFFFAOYSA-N	VEBRELTINIB	1	NULL	Small molecule
QIBWSQJZKMUZAK-UHFFFAOYSA-N	SC-43	1	NULL	Small molecule
QIOCQCYXBYUYLH-YACUFSJGSA-N	PELCITOCLAX	1	NULL	Small molecule
QIQWRCNAPQJQLL-COALEZEGSA-N	CIPRALISANT MALEATE	1	NULL	Small molecule
QJKYLYXHWSCZQT-LJQANCHMSA-N	NP-10679	1	NULL	Small molecule
QLLGKCJUPWYJON-HLTSFMKQSA-N	RODUCITABINE	1	NULL	Small molecule
QLRRJMOBVVGXEJ-XHSDSOJGSA-N	VECABRUTINIB	1	NULL	Small molecule
QLZOWJNFLXSDSH-UHFFFAOYSA-N	GET-73	1	NULL	Small molecule
QNAZTOHXCZPOSA-UHFFFAOYSA-N	SOBETIROME	1	NULL	Small molecule
QNUKRWAIZMBVCU-WCIBSUBMSA-N	SU-9516	1	NULL	Small molecule
QPUVKSKJCNGSGT-UHFFFAOYSA-N	AZD-3043	1	NULL	Small molecule
QQMKTHUGOQDEIL-UHFFFAOYSA-N	ZEGOCRACTIN	1	NULL	Small molecule
QRCZXFIANKOFOR-UHFFFAOYSA-N	DM-1157	1	NULL	Small molecule
QROONAIPJKQFMC-UHFFFAOYSA-N	INTOPLICINE	1	NULL	Small molecule
QRPZBKAMSFHVRW-UHFFFAOYSA-N	TEMSAVIR	1	NULL	Small molecule
QSQFARNGNIZGAW-UHFFFAOYSA-N	ETHANE DIMETHANE SULFONATE	1	NULL	Small molecule
QSUSKMBNZQHHPA-UHFFFAOYSA-N	RWJ-67657	1	NULL	Small molecule
QTBWCSQGBMPECM-UHFFFAOYSA-N	GSK-1070916	1	NULL	Small molecule
QTBYVAZRKWOIDU-FUHWJXTLSA-N	PF-06815345	1	NULL	Small molecule
QTPZAEAYDWMVJO-GGCSAXROSA-N	PEN-866	1	NULL	Small molecule
QTRXIFVSTWXRJJ-UHFFFAOYSA-N	ETC-159	1	NULL	Small molecule
QUDOHCFOJCNKPK-QGZVFWFLSA-N	POSENACAFTOR	1	NULL	Small molecule
QUQGQIASFYWKAB-UHFFFAOYSA-N	ALOFANIB	1	NULL	Small molecule
QVKPEMXUBULFBM-RISCZKNCSA-N	AZD-5122	1	NULL	Small molecule
QXACEHWTBCFNSA-SFQUDFHCSA-N	CANNABIGEROL	1	NULL	Small molecule
QXOCYGPVDXDFLC-UHFFFAOYSA-N	DIETHYLHOMOSPERMINE	1	NULL	Small molecule
QXZBMSIDSOZZHK-DOPDSADYSA-N	BOMBESIN	1	NULL	Protein
QYCXWOACFWMQFO-WZWZCULESA-N	ZOTATIFIN	1	NULL	Small molecule
QZSZPSDRJPPZDZ-OAQYLSRUSA-N	BTA-9881	1	NULL	Small molecule
QZULPCPLWGCGSL-UHFFFAOYSA-N	IRAMPANEL	1	NULL	Small molecule
QZXVLRCMAHJVIP-UHFFFAOYSA-N	RO-5028442	1	NULL	Small molecule
RBOKLZGCVRXGEP-XTQSDGFTSA-N	AG-24322	1	NULL	Small molecule
RBPYIYOPSGHFQG-IIFHDYRKSA-N	AVX-001	1	NULL	Small molecule
RCLQNICOARASSR-SECBINFHSA-N	TAK-733	1	NULL	Small molecule
RDALZZCKQFLGJP-UHFFFAOYSA-N	CB-5083	1	NULL	Small molecule
RDONXGFGWSSFMY-UHFFFAOYSA-N	MIVEBRESIB	1	NULL	Small molecule
RFSWVJXWZXQOSW-ZDFSRXSCSA-M	BLI-489	1	NULL	Small molecule
RGJOJUGRHPQXGF-INIZCTEOSA-N	RG-7603	1	NULL	Small molecule
RGZSQWQPBWRIAQ-CABCVRRESA-N	LEVOMENOL	1	NULL	Small molecule
RHCSKNNOAZULRK-UHFFFAOYSA-N	MESCALINE	1	NULL	Small molecule
RJNURICEBYUKHL-UHFFFAOYSA-N	BENDAMUSTINE DODECYL ESTER	1	NULL	Small molecule
RNMAUIMMNAHKQR-QFBILLFUSA-N	BAY1436032	1	NULL	Small molecule
ROFVXGGUISEHAM-UHFFFAOYSA-N	URB-597	1	NULL	Small molecule
RQHSAIGGUWVOBG-UHFFFAOYSA-N	R-1487	1	NULL	Small molecule
RQNADZJRELIICT-UHFFFAOYSA-N	TOLONIUM	1	NULL	Small molecule
RQVKVJIRFKVPBF-VWLOTQADSA-N	AMG-548	1	NULL	Small molecule
RRTPWQXEERTRRK-UHFFFAOYSA-N	TELRATOLIMOD	1	NULL	Small molecule
RSBPYSTVZQAADE-RQJHMYQMSA-N	NACUBACTAM	1	NULL	Small molecule
RSMYFSPOTCDHHJ-GOSISDBHSA-N	AZD-5153	1	NULL	Small molecule
RTJQABCNNLMCJF-UHFFFAOYSA-N	MMV-390048	1	NULL	Small molecule
RTKIYFITIVXBLE-QEQCGCAPSA-N	TRICHOSTATIN	1	NULL	Small molecule
RVJIQAYFTOPTKK-UHFFFAOYSA-N	CUDC-305	1	NULL	Small molecule
RVTSXVZXEGFIPW-UHFFFAOYSA-N	PF-05241328	1	NULL	Small molecule
RVZJFCNYSSUDCU-JOCQHMNTSA-N	BTX-A51	1	NULL	Small molecule
RWEVIPRMPFNTLO-UHFFFAOYSA-N	AZD-8330	1	NULL	Small molecule
RWXRJSRJIITQAK-ZSBIGDGJSA-N	ITASETRON	1	NULL	Small molecule
RXCVUHMIWHRLDF-HXUWFJFHSA-N	PF-06821497	1	NULL	Small molecule
RXXJCNMVVRGOJB-UHFFFAOYSA-O	TEGLARINAD	1	NULL	Small molecule
RYAYYVTWKAOAJF-QISPRATLSA-N	MILADEMETAN	1	NULL	Small molecule
RYBLECYFLJXEJX-UHFFFAOYSA-N	GUMARONTINIB	1	NULL	Small molecule
RYJXAZXFWIWTOJ-UHFFFAOYSA-N	.ALPHA.-PYRROLIDINONONANOPHENONE	1	NULL	Small molecule
RZUOCXOYPYGSKL-GOSISDBHSA-N	RAVOXERTINIB	1	NULL	Small molecule
SAJUCKZZYFFICP-UHFFFAOYSA-N	GSK-3494245	1	NULL	Small molecule
SBUJHOSQTJFQJX-KSACQAOKSA-N	KANAMYCIN A	1	NULL	Small molecule
SDHFXINHZHARIB-UHFFFAOYSA-N	AM-461	1	NULL	Small molecule
SDIFKXLSGXCGEN-WJUBNSBASA-L	GANTACURIUM CHLORIDE	1	NULL	Small molecule
SDTLIXWDRBWASV-HNNXBMFYSA-N	VNRX-7145	1	NULL	Small molecule
SDUDZBCEHIZMFZ-UHFFFAOYSA-N	SX-682	1	NULL	Small molecule
SEBPXHSZHLFWRL-UHFFFAOYSA-N	APC-100	1	NULL	Small molecule
SECXISVLQFMRJM-UHFFFAOYSA-N	METHYLPYRROLIDONE	1	NULL	Small molecule
SFFSGPCYJCMDJM-UHFFFAOYSA-N	ETHASELEN	1	NULL	Small molecule
SFHMWDMKUYVSQJ-VECBPBMLSA-N	SIBOFIMLOC	1	NULL	Small molecule
SFIUYASDNWEYDB-HHQFNNIRSA-N	CO-ZIDOCAPT	1	NULL	Small molecule
SIFAULUPFCKXAX-UHFFFAOYSA-N	AZD-4316	1	NULL	Small molecule
SIRZPOBKMRMKDI-UHFFFAOYSA-O	MITOQUINOL CATION	1	NULL	Small molecule
SJFBTAPEPRWNKH-CCKFTAQKSA-N	DELANZOMIB	1	NULL	Small molecule
SJHNWSAWWOAWJH-MRXNPFEDSA-N	EMAVUSERTIB	1	NULL	Small molecule
SJSVWTMVMBGIHQ-UHFFFAOYSA-N	XANOMELINE TARTRATE	1	NULL	Small molecule
SKDNDJWEBPQKCS-CLHVYKLBSA-N	INOBRODIB	1	NULL	Small molecule
SKMKJBYBPYBDMN-RYUDHWBXSA-N	GDC-0134	1	NULL	Small molecule
SKORRGYRKQDXRS-UHFFFAOYSA-M	LACTISOLE SODIUM	1	NULL	Small molecule
SLGIWUWTSWJBQE-VLCCYYTCSA-N	SIMOTAXEL	1	NULL	Small molecule
SLIVDYMORZGPLW-UHFFFAOYSA-N	PF-114	1	NULL	Small molecule
SLKURXRZHJOZOD-RUZDIDTESA-N	CORT 108297	1	NULL	Small molecule
SLUHYAXFRJQTGB-KRWDZBQOSA-N	MK-6592	1	NULL	Small molecule
SOLIIYNRSAWTSQ-UHFFFAOYSA-N	INDIBULIN	1	NULL	Small molecule
SPCIYGNTAMCTRO-UHFFFAOYSA-N	PSILOCIN	1	NULL	Small molecule
SQTFKIKSQNCWGJ-KCDKBNATSA-N	2-FLUOROFUCOSE	1	NULL	Small molecule
SRBFZHDQGSBBOR-QMKXCQHVSA-N	L-ARABINOSE	1	NULL	Small molecule
SRICOHRDRMZREQ-MRXNPFEDSA-N	GSK-945237	1	NULL	Small molecule
SRIOCKJKFXAKHK-UHFFFAOYSA-N	DANIQUIDONE	1	NULL	Small molecule
SRJNRAQUSAVENA-GSHUGGBRSA-N	BMS-986115	1	NULL	Small molecule
SRPNQDXRVRCTNK-UHFFFAOYSA-N	PIVAGABINE	1	NULL	Small molecule
SSERCMQZZYTNBY-UHFFFAOYSA-M	VCH-759	1	NULL	Small molecule
SSGLBUGNISHUAO-RDELFYGPSA-N	E-2212	1	NULL	Small molecule
SUPVGFZUWFMATN-UHFFFAOYSA-N	PU-H71	1	NULL	Small molecule
SVZJNGHWEHDHLT-OUSKECTQSA-N	MGS-0210	1	NULL	Small molecule
SWVYYNLRVIYURK-AREMUKBSSA-N	FIDRISERTIB	1	NULL	Small molecule
SWZXEVABPLUDIO-WSZYKNRRSA-N	OPROZOMIB	1	NULL	Small molecule
TUOSYWCFRFNJBS-BHVANESWSA-N	DIRLOTAPIDE	1	NULL	Small molecule
TVFDJXOCXUVLDH-UHFFFAOYSA-N	CESIUM	1	NULL	Small molecule
TVFDJXOCXUVLDH-YPZZEJLDSA-N	CESIUM CS-131	1	NULL	Small molecule
TWFZGCMQGLPBSX-UHFFFAOYSA-N	CARBENDAZIM	1	NULL	Small molecule
TXGZJQLMVSIZEI-UQMAOPSPSA-N	BARDOXOLONE	1	NULL	Small molecule
TYOYXJNGINZFET-GOSISDBHSA-N	ABT-102	1	NULL	Small molecule
TYQIFWXBQYAKCR-UHFFFAOYSA-N	DIROCAFTOR	1	NULL	Small molecule
TZZDVPMABRWKIZ-XMOGEVODSA-N	VEPDEGESTRANT	1	NULL	Unknown
UAHWPYUMFXYFJY-UHFFFAOYSA-N	MYRCENE	1	NULL	Small molecule
UBJAHGAUPNGZFF-XOVTVWCYSA-N	BMS-184476	1	NULL	Small molecule
UCCNQCNIPRKLRP-CJNGLKHVSA-N	VIMNERIXIN	1	NULL	Unknown
UCJZOKGUEJUNIO-IINYFYTJSA-N	BATOPROTAFIB	1	NULL	Small molecule
UDBMVVLTKJMPCJ-UHFFFAOYSA-N	TTC-352	1	NULL	Small molecule
UDGASIIGNCBLSI-PMERELPUSA-N	VT-1598	1	NULL	Small molecule
UFWIBTONFRDIAS-UHFFFAOYSA-N	NAPHTHALENE	1	NULL	Small molecule
UHEBDUAFKQHUBV-UHFFFAOYSA-N	CEP-7055	1	NULL	Small molecule
UHNRLQRZRNKOKU-UHFFFAOYSA-N	BMS-986299	1	NULL	Small molecule
UJEAABFSXKCSGI-UHFFFAOYSA-N	MK-8245	1	NULL	Small molecule
UJFARQSHFFWJHD-UHFFFAOYSA-M	ELSULFAVIRINE SODIUM	1	NULL	Small molecule
UKUPJASJNQDHPH-UHFFFAOYSA-N	ORDOPIDINE	1	NULL	Small molecule
ULTDEARCBRNRGR-UHFFFAOYSA-N	ELSULFAVIRINE	1	NULL	Small molecule
ULVAGWVTXBTFRN-AWEZNQCLSA-N	PHI-101	1	NULL	Small molecule
UNFQKKSADLVQJE-UHFFFAOYSA-N	FENOBAM	1	NULL	Small molecule
UNGNACZMQRGYNV-URBRKQAFSA-N	LANOPEPDEN MESYLATE	1	NULL	Small molecule
UOENJXXSKABLJL-UHFFFAOYSA-M	SALCAPROZATE SODIUM	1	NULL	Small molecule
UOVCGJXDGOGOCZ-UHFFFAOYSA-N	RG-1530	1	NULL	Small molecule
UPJSUQWHUVLLNW-XMMPIXPASA-N	ARQ-621	1	NULL	Small molecule
UPRRZQGAQRAODM-AWUWEVMDSA-N	IOFLUBENZAMIDE I 131	1	NULL	Small molecule
UPRRZQGAQRAODM-UHFFFAOYSA-N	IOFLUBENZAMIDE	1	NULL	Small molecule
UQGMFOYDYUZADE-FERBBOLQSA-N	MOLIBRESIB BESYLATE	1	NULL	Small molecule
UQOSBPRTQFFUOA-NHDPSOOVSA-N	VLX-600	1	NULL	Small molecule
UQZCQKXJAXKZQH-LBPRGKRZSA-N	ATAMPARIB	1	NULL	Small molecule
USIKCXQLXHGVDD-OAHLLOKOSA-N	DNDI-0690	1	NULL	Small molecule
USSIQXCVUWKGNF-QGZVFWFLSA-N	LEVOMETHADONE	1	NULL	Small molecule
USVCWSAJUAARAL-MEMLXQNLSA-N	AEW-541	1	NULL	Small molecule
UUOUOERPONYGOS-CLCRDYEYSA-N	FLUOCINOLONE	1	NULL	Small molecule
UUROSJLZNDSXRF-UHFFFAOYSA-N	ITX-5061	1	NULL	Small molecule
UVKWCPOZHXNKAZ-UHFFFAOYSA-N	TAS0612	1	NULL	Small molecule
UVWLEPXXYOYDGR-UHFFFAOYSA-N	DASB	1	NULL	Small molecule
UWJUQVWARXYRCG-UHFFFAOYSA-N	DESMETRAMADOL	1	NULL	Small molecule
UWNITDCAZZJJFF-GXUZKUJRSA-N	SIMMITECAN	1	NULL	Small molecule
UWZAJPITKGWMFJ-UHFFFAOYSA-N	TROTABRESIB	1	NULL	Small molecule
UXZAJSZFFARTEI-YRPNKDGESA-N	DANAVOREXTON	1	NULL	Small molecule
UYODNJZBUUEXPC-UHFFFAOYSA-N	ICAPAMESPIB	1	NULL	Small molecule
UYXTWWCETRIEDR-UHFFFAOYSA-N	TRIBUTYRIN	1	NULL	Small molecule
VADOZMZXXRBXNY-UHFFFAOYSA-N	NARAZACICLIB	1	NULL	Small molecule
VCCBCXVFGHTDQN-UODBTFMRSA-N	CROBENETINE	1	NULL	Small molecule
VCMMXZQDRFWYSE-UHFFFAOYSA-N	PLUMBAGIN	1	NULL	Small molecule
VDLGAZDAHPLOIR-VAZUXJHFSA-N	SULANEMADLIN	1	NULL	Protein
VDZZYOJYLLNBTD-UHFFFAOYSA-N	ASP-5878	1	NULL	Small molecule
VFUAJMPDXIRPKO-LQELWAHVSA-N	WP 1066	1	NULL	Small molecule
VFUXSYAXEKYYMB-UHFFFAOYSA-N	KW-2478	1	NULL	Small molecule
VFVAQKKPFOPZEA-UHFFFAOYSA-N	AVOTACICLIB	1	NULL	Small molecule
VGIYMYGMVXPMKV-GWDMYEQXSA-N	ORM-13070 C-11	1	NULL	Small molecule
VGIYMYGMVXPMKV-KRWDZBQOSA-N	ORM-13070	1	NULL	Small molecule
VHIORVCHBUEWEP-ZSCHJXSPSA-N	KETOPROFEN LYSINE	1	NULL	Small molecule
VITDDUXZOHEQMU-BYSUZVQFSA-N	ABX-196	1	NULL	Small molecule
VJKRBRUNEOHPBS-JQKUZGBFSA-N	FLUOROFURANYLNORPROGESTERONE F-18	1	NULL	Small molecule
VJLRLTSXTLICIR-AUGOTPMTSA-N	PANULISIB	1	NULL	Small molecule
VKEQBMCRQDSRET-UHFFFAOYSA-N	METHYLONE	1	NULL	Small molecule
VKJGBAJNNALVAV-UHFFFAOYSA-M	BERBERINE CHLORIDE	1	NULL	Small molecule
VLIUIBXPEDFJRF-UHFFFAOYSA-N	CITARINOSTAT	1	NULL	Small molecule
VMAKIACTLSBBIY-BOPFTXTBSA-N	AVL-3288	1	NULL	Small molecule
VMJFTOSOFDEKTM-UHFFFAOYSA-N	MK-8033	1	NULL	Small molecule
VNADJTWHOAMTLY-UHFFFAOYSA-N	SENEXIN B	1	NULL	Small molecule
VOYMOBPSYVKQGF-UHFFFAOYSA-N	L-21649	1	NULL	Small molecule
VPBYZLCHOKSGRX-UHFFFAOYSA-N	KRN-633	1	NULL	Small molecule
VQFKFAKEUMHBLV-BYSUZVQFSA-N	RGI-7000	1	NULL	Small molecule
VQLPLYSROCPWFF-QZTJIDSGSA-N	U-50488 METHANE SULFONATE	1	NULL	Small molecule
VQSZIPCGAGVRRP-UHFFFAOYSA-N	AZD-1390	1	NULL	Small molecule
VSJCJBQENUBFJC-UHFFFAOYSA-N	AMMONIUM TRICHLORO(DIOXOETHYLENE-O,O'-)TELLURATE	1	NULL	Small molecule
VSWPGAIWKHPTKX-UHFFFAOYSA-N	TELENZEPINE	1	NULL	Small molecule
VVLVISDSGRHLMB-UHFFFAOYSA-N	TINLORAFENIB	1	NULL	Small molecule
VXBAJLGYBMTJCY-NSCUHMNNSA-N	ZOTIRACICLIB	1	NULL	Small molecule
VYRWEWHOAMGLLW-WNQIDUERSA-N	ONALESPIB LACTATE	1	NULL	Small molecule
VYZAHLCBVHPDDF-UHFFFAOYSA-N	DINITROCHLOROBENZENE	1	NULL	Small molecule
VZSAMEOETVNDQH-UHFFFAOYSA-N	INCB-057643	1	NULL	Small molecule
WAOQONBSWFLFPE-TXWZUYSVSA-N	RACLOPRIDE C 11	1	NULL	Small molecule
WAOQONBSWFLFPE-VIFPVBQESA-N	RACLOPRIDE	1	NULL	Small molecule
WBPWDDPSYSUQJA-VQTJNVASSA-N	INCB-059872	1	NULL	Small molecule
WDFRNLYXRQXXFS-CVSPRKDYSA-N	BUTHIONINE SULFOXIMINE	1	NULL	Small molecule
WELIVEBWRWAGOM-UHFFFAOYSA-N	ALETHINE	1	NULL	Small molecule
WFNAKBGANONZEQ-UHFFFAOYSA-N	CHLORCYCLIZINE	1	NULL	Small molecule
WHBMMWSBFZVSSR-UHFFFAOYSA-N	3-HYDROXYBUTYRIC ACID, (+/-)-	1	NULL	Small molecule
WHMXDBPHBVLYRC-OFVILXPXSA-N	GSK-923295A	1	NULL	Small molecule
WHNFPRLDDSXQCL-UAZQEYIDSA-N	INTERMEDINE	1	NULL	Protein
WHRUIISQCORGKK-KOLCDFICSA-N	LY-3475070	1	NULL	Small molecule
WJRRGYBTGDJBFX-UHFFFAOYSA-N	AZD-5438	1	NULL	Small molecule
WKDACQVEJIVHMZ-UHFFFAOYSA-N	TAK-901	1	NULL	Small molecule
WKVDSZYIGHLONN-RRKCRQDMSA-N	RALURIDINE	1	NULL	Small molecule
WLLOFQROROXOMO-GOSISDBHSA-N	PF-04995274	1	NULL	Small molecule
WNEILUNVMHVMPH-UHFFFAOYSA-N	BAY-1217389	1	NULL	Small molecule
WPDCHTSXOPUOII-UHFFFAOYSA-N	ADP-597	1	NULL	Small molecule
WRBFPGYDKJBYBI-LGNYVVAJSA-N	MK-3168 C-11	1	NULL	Small molecule
WRBFPGYDKJBYBI-SJORKVTESA-N	MK-3168	1	NULL	Small molecule
WSMXAUJFLWRPNT-DIVCQZSQSA-N	ML-246	1	NULL	Small molecule
WTERNLDOAPYGJD-SFHVURJKSA-N	MONEPANTEL	1	NULL	Small molecule
WUJVPODXELZABP-FWJXURDUSA-N	TRODUSQUEMINE	1	NULL	Small molecule
WWJFFVUVFNBJTN-VHDFTHOZSA-N	NIKKOMYCIN	1	NULL	Small molecule
WXRCLFFPZXJCLS-UHFFFAOYSA-N	AZD-9574	1	NULL	Small molecule
WXUUCRLKXQMWRY-UHFFFAOYSA-N	PKI-179	1	NULL	Small molecule
WYFCZWSWFGJODV-MIANJLSGSA-N	BMS-962212	1	NULL	Small molecule
WZMQMKNCWDCCMT-UHFFFAOYSA-N	FANAPANEL	1	NULL	Small molecule
WZRCQWQRFZITDX-UHFFFAOYSA-N	HIGENAMINE	1	NULL	Small molecule
WZRFLSDVFPIXOV-LRQRDZAKSA-N	GDC-0152	1	NULL	Protein
XBBDACCLCFWBSI-ZETCQYMHSA-N	MELEVODOPA	1	NULL	Small molecule
XCGJIFAKUZNNOR-QCKZDCLWSA-N	MK-0752	1	NULL	Small molecule
XDDQKKXXQHUUHJ-DUXPYHPUSA-N	NT-219	1	NULL	Small molecule
XDSSPSLGNGIIHP-VKHMYHEASA-N	METHYLSELENOCYSTEINE	1	NULL	Small molecule
XDSXYMOZKDUASY-INIZCTEOSA-N	GS-9901	1	NULL	Small molecule
XDTMQSROBMDMFD-UHFFFAOYSA-N	CYCLOHEXANE	1	NULL	Small molecule
XFLBOEMFLGLWFF-HDXRNPEWSA-N	OBP-801	1	NULL	Small molecule
XGPBJCHFROADCK-UHFFFAOYSA-N	CX-5461	1	NULL	Small molecule
XIJXHOVKJAXCGJ-XLPZGREQSA-N	ROPIDOXURIDINE	1	NULL	Small molecule
XJBILYMRFVHPJB-XJQUKVTJSA-N	TMC-649128	1	NULL	Small molecule
XJSTVCBWJAUVAR-UHFFFAOYSA-O	KIO-301	1	NULL	Small molecule
XKWCTHKJQNUFOQ-HRPSIEBRSA-N	HUMAN NEUROPEPTIDE Y	1	NULL	Protein
XLLRLAABUFOJPC-UHFFFAOYSA-N	NP-G2-044	1	NULL	Small molecule
XLSYZSRXVVCHLS-UHFFFAOYSA-N	RGB-286638	1	NULL	Small molecule
XMBUPPIEVAFYHO-KPZWWZAWSA-N	RAD-140	1	NULL	Small molecule
XMGQYMWWDOXHJM-JTQLQIEISA-N	D-LIMONENE	1	NULL	Small molecule
XNUNVQKARNSSEO-UHFFFAOYSA-N	USL-311	1	NULL	Small molecule
XNXVOSBNFZWHBV-UHFFFAOYSA-N	METHOXYAMINE HYDROCHLORIDE	1	NULL	Small molecule
XOMFDZJQLSPGGV-INIZCTEOSA-N	AZD-8154	1	NULL	Small molecule
XOYXESIZZFUVRD-YGGZJJQXSA-N	ACEMANNAN	1	NULL	Oligosaccharide
XPVBLGRILRVSLF-UMSFTDKQSA-N	SIMMITECAN	1	NULL	Small molecule
XQKYUBTUOHHNDV-UHFFFAOYSA-N	LETRAZURIL	1	NULL	Small molecule
XRNVABDYQLHODA-JCNLHEQBSA-N	TP-3654	1	NULL	Small molecule
XRPSUWYWZUQALB-UHFFFAOYSA-N	FDL169	1	NULL	Small molecule
XRYJULCDUUATMC-CYBMUJFWSA-N	PKI-166	1	NULL	Small molecule
XUKROCVZGZNGSI-CQSZACIVSA-N	IRDABISANT	1	NULL	Small molecule
XUYURJQIMYCWBB-UHFFFAOYSA-N	LAS101057	1	NULL	Small molecule
XYFMGGWVGACNEC-UHFFFAOYSA-N	BENZOYLPHENYLUREA	1	NULL	Small molecule
XZNUGFQTQHRASN-PSDDYZKFSA-N	APRAMYCIN	1	NULL	Small molecule
YAAQYJCOIFNMKX-RSTNYOGXSA-N	GS-6620	1	NULL	Small molecule
YAVMDSYMZGJNES-LWQDQPMZSA-N	TETRAPHENYLPORPHINE TETRASULFONIC ACID	1	NULL	Small molecule
YBTGTVGEKMZEQX-UHFFFAOYSA-N	ZD-4190	1	NULL	Small molecule
YBXRSCXGRPSTMW-CYBMUJFWSA-N	ELIMUSERTIB	1	NULL	Small molecule
YCBAQKQAINQRFW-UGSOOPFHSA-N	CRENIGACESTAT	1	NULL	Small molecule
YCVGLKWJKIKVBI-MJGOQNOKSA-N	CT-7001	1	NULL	Small molecule
YCXOHEXZVKOGEV-DNRQZRRGSA-N	ASTX-660	1	NULL	Small molecule
YDTUJCNTIMWHPJ-NRFANRHFSA-N	BMS-830216	1	NULL	Small molecule
YEAHTLOYHVWAKW-UHFFFAOYSA-N	PALOMID-529	1	NULL	Small molecule
YELGFTGWJGBAQU-UHFFFAOYSA-N	MEPHEDRONE	1	NULL	Small molecule
YFNWWNRZJGMDBR-UHFFFAOYSA-N	PF-00477736	1	NULL	Small molecule
YGACXVRLDHEXKY-WXRXAMBDSA-N	NAVOXIMOD	1	NULL	Small molecule
YGPSJZOEDVAXAB-QMMMGPOBSA-N	L-KYNURENINE	1	NULL	Small molecule
YIHHYCIYAIVQKX-MBIULKOWSA-N	CAMONSERTIB	1	NULL	Small molecule
YJQZNWPYLCNRLP-UHFFFAOYSA-N	SLC-0111	1	NULL	Small molecule
YKQOSKADJPQZHB-QNPLFGSASA-N	COLISTIN	1	NULL	Protein
YMGFTDKNIWPMGF-UCPJVGPRSA-N	SALVIANOLIC ACID A	1	NULL	Small molecule
YNBBKDMAVRSYRE-UHFFFAOYSA-N	LY-3499446	1	NULL	Small molecule
YNBSQYGTJLIPJS-UHFFFAOYSA-N	L-778123	1	NULL	Small molecule
YNPNZTXNASCQKK-UHFFFAOYSA-N	PHENANTHRENE	1	NULL	Small molecule
YOYLLRBMGQRFTN-IOMBULRVSA-N	NORBUPRENORPHINE	1	NULL	Small molecule
YQNRVGJCPCNMKT-LFVJCYFKSA-N	PAC-1	1	NULL	Small molecule
YQSAUMRQALUWNS-VUCARUFASA-N	E-7766	1	NULL	Small molecule
YQUCBFIQSJVCOR-JOCHJYFZSA-N	MK-3281	1	NULL	Small molecule
YRNFLVUMZIRYKY-BLLLJJGKSA-N	TP-1287	1	NULL	Small molecule
YSNDMQDQQLSJMR-UQKRIMTDSA-N	GCC-4401C	1	NULL	Small molecule
YTINZZFBHWSAGL-NDEPHWFRSA-N	MEZIGDOMIDE	1	NULL	Small molecule
YTMOQFAFGKLYIW-CONSDPRKSA-N	GS-9191	1	NULL	Small molecule
YUAALFPUEOYPNX-UHFFFAOYSA-N	DUBERMATINIB	1	NULL	Small molecule
YUHNXUAATAMVKD-PZJWPPBQSA-N	AZD-8165	1	NULL	Small molecule
YULUCECVQOCQFQ-UHFFFAOYSA-N	AR-12	1	NULL	Small molecule
YUQCJZVVMQZBFE-JPUFUMQZSA-N	RONEPARSTAT	1	NULL	Oligosaccharide
YUSYSJSHVJULID-WAYWQWQTSA-N	COMBRETASTATIN A-1	1	NULL	Small molecule
YUTIXVXZQIQWGY-UHFFFAOYSA-N	AMG-517	1	NULL	Small molecule
YVGWSVHZXWFLIT-UHFFFAOYSA-N	ODM-207	1	NULL	Small molecule
YWCLDDLVLSQGSZ-JOCHJYFZSA-N	S-3304	1	NULL	Small molecule
YWPHBSHEGTZPNS-UHFFFAOYSA-N	APG-2449	1	NULL	Small molecule
YXFNPRHZMOGREC-UHFFFAOYSA-N	AZD-7687	1	NULL	Small molecule
YYACLQUDUDXAPA-MRXNPFEDSA-N	PLX-8394	1	NULL	Small molecule
YYLKKYCXAOBSRM-JXMROGBWSA-N	KW-2449	1	NULL	Small molecule
YZHIXLCGPOTQNB-UHFFFAOYSA-N	UC 781	1	NULL	Small molecule
ZADWXQMNNVICKB-UHFFFAOYSA-N	TAK-441	1	NULL	Small molecule
ZAWXOCUFQSQDJS-VIFPVBQESA-N	OCHROMYCINONE	1	NULL	Small molecule
ZBAFYGYLXHEICJ-UHFFFAOYSA-N	AB-8939	1	NULL	Small molecule
ZBXHNCURDISBRO-UHFFFAOYSA-N	CC-11006	1	NULL	Small molecule
ZCCUUQDIBDJBTK-UHFFFAOYSA-N	PSORALEN	1	NULL	Small molecule
ZEAJXCPGHPJVNP-UHFFFAOYSA-N	PHENYRAMIDOL	1	NULL	Small molecule
ZFDKSINSDZTWFU-AWEZNQCLSA-N	GCC-4401C	1	NULL	Small molecule
ZGNKNLOBYFTGRG-GIWKVKTRSA-N	E-7386	1	NULL	Small molecule
ZGRDYKFVDCFJCZ-UHFFFAOYSA-N	AZD-8835	1	NULL	Small molecule
ZHJGWYRLJUCMRT-QGZVFWFLSA-N	GSK-461364	1	NULL	Small molecule
ZILOOGIOHVCEKS-HZFUHODCSA-N	TELINAVIR	1	NULL	Small molecule
ZJQHPWUVQPJPQT-UHFFFAOYSA-N	MUSCIMOL	1	NULL	Small molecule
ZJYQGJWRGLACDM-UNBAAJOISA-N	AGI-134	1	NULL	Oligosaccharide
ZJZDXGQUNVNYQP-MXEXKMKYSA-N	SATOREOTIDE TETRAXETAN	1	NULL	Protein
ZKAVFOXYJCREBQ-SNVBAGLBSA-N	PF-06260414	1	NULL	Small molecule
ZLJZDYOBXVOTSA-XMMPIXPASA-N	ABEQUOLIXRON	1	NULL	Small molecule
ZLVRQSAYTXYDPX-VGLKCPPXSA-N	BMS-686117	1	NULL	Protein
ZLVXBBHTMQJRSX-VMGNSXQWSA-N	JDTIC	1	NULL	Small molecule
ZMAZXHICVRYLQN-UHFFFAOYSA-N	AZD-6703	1	NULL	Small molecule
ZOJBYZNEUISWFT-UHFFFAOYSA-N	ALLYL ISOTHIOCYANATE	1	NULL	Small molecule
ZPBIJIIQXPRJSS-WNZSCWOMSA-N	ACT-001	1	NULL	Small molecule
ZPJGUEPHFXPAQF-UHFFFAOYSA-N	TT-301	1	NULL	Small molecule
ZQJVHBJDLMIKJK-MHDYBILJSA-N	HYDROXYNORKETAMINE, (2R,6R)-, HYDROCHLORIDE	1	NULL	Small molecule
ZQLDXCSTJFLRPY-RWBXLJKRSA-N	GANTACURIUM	1	NULL	Small molecule
ZRXXHPDJLAQCPC-SFJRRRFZSA-N	TIGAPOTIDE	1	NULL	Protein
ZSTKHSQDNIGFLM-UHFFFAOYSA-N	5-MEO-DMT	1	NULL	Small molecule
ZTFBIUXIQYRUNT-MDWZMJQESA-N	MUBRITINIB	1	NULL	Small molecule
ZTHYODDOHIVTJV-UHFFFAOYSA-N	PROPYL GALLATE	1	NULL	Small molecule
ZUDXUNPSRMREOJ-UHFFFAOYSA-N	CHF4227	1	NULL	Small molecule
ZUZPCOQWSYNWLU-VIFPVBQESA-N	CEVIPABULIN	1	NULL	Small molecule
ZVIFCOOHWGNPHJ-UHFFFAOYSA-N	CFG-920	1	NULL	Small molecule
ZVMMVSSEAMUNGI-UHFFFAOYSA-N	GSK-369796	1	NULL	Small molecule
ZWASRJHIEFYJGL-BFUOFWGJSA-N	HSD-016	1	NULL	Small molecule
ZWJINEZUASEZBH-UHFFFAOYSA-N	FENAMIC ACID	1	NULL	Small molecule
ZXQBUNYVGNOEBQ-ARFHVFGLSA-N	NU-3	1	NULL	Small molecule
ZXSGSFMORAILEY-HNNXBMFYSA-N	TBA-354	1	NULL	Small molecule
ZYQXEVJIFYIBHZ-UHFFFAOYSA-N	TAK-285	1	NULL	Small molecule
ZZJLMZYUGLJBSO-LAEOZQHASA-N	NUMIDARGISTAT	1	NULL	Small molecule
ZZUBHVMHNVYXRR-UHFFFAOYSA-N	IDRONOXIL	1	NULL	Small molecule
AAAQFGUYHFJNHI-SFHVURJKSA-N	MOLIBRESIB	2	NULL	Small molecule
AALSSIXXBDPENJ-FYWRMAATSA-N	APX-3330	2	NULL	Small molecule
ABEJDMOBAFLQNJ-NHCUHLMSSA-N	HT-0712	2	NULL	Small molecule
ABFNTRQPWNXUHA-NNIYEDDKSA-N	VELDOREOTIDE	2	NULL	Protein
ABSXPNGWJFAPRT-UHFFFAOYSA-N	SPEBRUTINIB BESYLATE	2	NULL	Small molecule
ACBSZTQIFTYFGH-IAPPQJPRSA-N	VALOMACICLOVIR STEARATE	2	NULL	Small molecule
ACCFLVVUVBJNGT-AWEZNQCLSA-N	SAMOTOLISIB	2	NULL	Small molecule
ACEFOQMQINFMRW-DYCFVMESSA-N	GW813893	2	NULL	Small molecule
ACKBGPXURGPUEW-UHFFFAOYSA-N	TRIMEBUTINE 3-THIOCARBAMOYLBENZENESULFONATE	2	NULL	Small molecule
ACSQLTBPYZSGBA-GMXVVIOVSA-N	OLORINAB	2	NULL	Small molecule
ACZCJTHHWMBFKC-UHFFFAOYSA-N	ALOGABAT	2	NULL	Small molecule
ADFCQWZHKCXPAJ-GFCCVEGCSA-N	AUS-131	2	NULL	Small molecule
ADGGYDAFIHSYFI-UHFFFAOYSA-N	BIMIRALISIB	2	NULL	Small molecule
ADZBMFGQQWPHMJ-RHSMWYFYSA-N	BLZ945	2	NULL	Small molecule
AEAPORIZZWBIEX-DTBDINHYSA-N	ROSTAFUROXIN	2	NULL	Small molecule
AEMRFAOFKBGASW-UHFFFAOYSA-N	GLYCOLIC ACID	2	NULL	Small molecule
AEQDJSLRWYMAQI-KRWDZBQOSA-N	TETRAHYDROPALMATINE	2	NULL	Small molecule
AEULIVPVIDOLIN-UHFFFAOYSA-N	CEP-11981	2	NULL	Small molecule
AFDPFLDWOXXHQM-NRFANRHFSA-N	GSK-3117391	2	NULL	Small molecule
AFJCGBHHSKAACR-UHFFFAOYSA-L	ALBITIAZOLIUM BROMIDE	2	NULL	Small molecule
AFJRDFWMXUECEW-LBPRGKRZSA-N	AFURESERTIB	2	NULL	Small molecule
AFNHHLILYQEHKK-BDAKNGLRSA-N	ULODESINE	2	NULL	Small molecule
AFSDNFLWKVMVRB-UHFFFAOYSA-N	ELLAGIC ACID	2	NULL	Small molecule
AFTCWZSEWTXWTL-BTQNPOSSSA-N	NAVARIXIN	2	NULL	Small molecule
AFUWQWYPPZFWCO-LBPRGKRZSA-N	PUMOSETRAG	2	NULL	Small molecule
AFXLPCNTPZQBIC-HOTGVXAUSA-N	IVOSPEMIN	2	NULL	Small molecule
AGBSXNCBIWWLHD-FQEVSTJZSA-N	SIREMADLIN	2	NULL	Small molecule
AGJJCLBOHJQGFA-ZQGJOIPISA-N	YM-543	2	NULL	Small molecule
AGPIHNZOZNKRGT-CYBMUJFWSA-N	ABT-639	2	NULL	Small molecule
AGPKZVBTJJNPAG-WHFBIAKZSA-N	ISOLEUCINE	2	NULL	Small molecule
AGURKSYKTJQPNA-UHFFFAOYSA-N	BO-653	2	NULL	Small molecule
AGVJLPKGBKSLKF-UHFFFAOYSA-N	NINERAFAXSTAT	2	NULL	Small molecule
AHXICHPPXIGCBN-GPWPDEGDSA-N	BMS-275183	2	NULL	Small molecule
AIFGVDXMHWGOGJ-DIVCQZSQSA-N	TAS-117	2	NULL	Small molecule
AJAMXPWEAPICIM-XCAPYKEYSA-N	VAMOROLONE	2	NULL	Small molecule
AKFNKZFJBFQFAA-DIOPXHOYSA-N	BISEGLIPTIN	2	NULL	Small molecule
AKUGRXRLHCCENI-VOTSOKGWSA-N	TEPILAMIDE FUMARATE	2	NULL	Small molecule
ALGHKWSXJUQNJJ-UHFFFAOYSA-N	ADL-5747	2	NULL	Small molecule
ALHBJBCQLJZYON-ZQDZILKHSA-N	IADADEMSTAT	2	NULL	Small molecule
ALLLQQUASFFEKP-UHFFFAOYSA-N	ONO-8539	2	NULL	Small molecule
ALOIOAGKUOQNID-ITCIXCFHSA-N	DINALBUPHINE SEBACATE	2	NULL	Small molecule
AMNXBQPRODZJQR-DITALETJSA-N	IMPLITAPIDE	2	NULL	Small molecule
AMTQCENHQIDBHQ-UHFFFAOYSA-N	SAFOTIBANT	2	NULL	Small molecule
AMXVYJYMZLDINS-RSWLNLDNSA-N	LX-2931	2	NULL	Small molecule
ANCJYRJLOUSQBW-JJZGMWGRSA-N	SITAFLOXACIN	2	NULL	Small molecule
ANDGGVOPIJEHOF-UHFFFAOYSA-N	CX516	2	NULL	Small molecule
ANGUXJDGJCHGOG-UHFFFAOYSA-N	GSK163090	2	NULL	Small molecule
AOCDRSSVFUCURK-UHFFFAOYSA-N	DALOSIRVAT	2	NULL	Small molecule
AOMZDQMIOCTPQP-QHQMVRJISA-N	L 756423	2	NULL	Small molecule
AOXOCDRNSPFDPE-UKEONUMOSA-N	GASTRIN	2	NULL	Protein
APOUWPLRCFRTJM-BLXIHOOASA-N	PUDEXACIANINIUM CHLORIDE	2	NULL	Oligosaccharide
APVQOOKHDZVJEX-LSBIWMFESA-N	DEXPRAMIPEXOLE DIHYDROCHLORIDE	2	NULL	Small molecule
AQCDFVLWUWJREO-WQVJSASDSA-N	CFI-400945	2	NULL	Small molecule
AQHHHDLHHXJYJD-AWEZNQCLSA-N	(-)-PROPANOLOL	2	NULL	Small molecule
AQHMBDAHQGYLIU-XNFHFXFQSA-N	SCY 635	2	NULL	Protein
AQRLDDAFYYAIJP-UHFFFAOYSA-N	PRUVANSERIN	2	NULL	Small molecule
ARJKMWXLIHZLQZ-UHFFFAOYSA-N	SCH-900271	2	NULL	Small molecule
ARQUTWAXTHJROR-UHFFFAOYSA-N	CRENOLANIB BESYLATE	2	NULL	Small molecule
ASBDKEXHKWHAPE-JZYVYDRUSA-N	PD-217014	2	NULL	Small molecule
ASUGUQWIHMTFJL-QGZVFWFLSA-N	DECERNOTINIB	2	NULL	Small molecule
ATCVVCBJNHXIEX-ZAHKBLQYSA-O	METHYLSAMIDORPHAN	2	NULL	Small molecule
ATLYLVPZNWDJBW-KIHHCIJBSA-N	AXELOPRAN	2	NULL	Small molecule
ATOLIHZIXHZSBA-BTSKBWHGSA-N	SAMATASVIR	2	NULL	Small molecule
AUBPMADJYNSPOA-UHFFFAOYSA-N	ANABASEINE	2	NULL	Small molecule
AUKYHFFECJXLHI-UHFFFAOYSA-N	PHENCYNONATE HYDROCHLORIDE	2	NULL	Small molecule
AURFZBICLPNKBZ-FZCSVUEKSA-N	SEPRANOLONE	2	NULL	Small molecule
AVDSOVJPJZVBTC-CTYIDZIISA-N	SNX 5422	2	NULL	Small molecule
AVIOBQFPAGEICQ-UHFFFAOYSA-N	MAX-40279	2	NULL	Small molecule
AVIWDYSJSPOOAR-LSDHHAIUSA-N	AZD-4573	2	NULL	Small molecule
AWDRATDZQPNJFN-VAYUFCLWSA-N	TAURODEOXYCHOLIC ACID	2	NULL	Small molecule
AWHIMFSHNAAMBM-GOSISDBHSA-N	DEFERITAZOLE	2	NULL	Small molecule
AWSWJRUMDBPELJ-UHFFFAOYSA-N	GLYCIDIDAZOLE	2	NULL	Small molecule
AWZCBGWZNHQCIZ-UHFFFAOYSA-N	PULRODEMSTAT BESILATE	2	NULL	Small molecule
AXJQVVLKUYCICH-OAQYLSRUSA-N	IBIPINABANT	2	NULL	Small molecule
AXTAPYRUEKNRBA-JTQLQIEISA-N	UPROSERTIB	2	NULL	Small molecule
AYJRTVVIBJSSKN-UHFFFAOYSA-N	GSK-1292263	2	NULL	Small molecule
AYOUDDAETNMCBW-GSHUGGBRSA-N	OSUGACESTAT	2	NULL	Small molecule
AZAANWYREOQRFB-SETSBSEESA-N	MK3207	2	NULL	Small molecule
AZEXWHKOMMASPA-UHFFFAOYSA-N	MARDEPODECT	2	NULL	Small molecule
AZEZEAABTDXEHR-UHFFFAOYSA-M	TANSHINONE IIA SULFONATE	2	NULL	Small molecule
AZUIUVJESCFSLJ-UHFFFAOYSA-N	SLX-4090	2	NULL	Small molecule
AZXOTZCWQDJCLY-SJCJKPOMSA-N	PECAVAPTAN	2	NULL	Small molecule
BABFYCSPNDKXRI-UHFFFAOYSA-N	PERPHENAZINE 4-AMINOBUTYRATE	2	NULL	Small molecule
BATCTBJIJJEPHM-UHFFFAOYSA-N	PF-04457845	2	NULL	Small molecule
BBGOSBDSLYHMRA-UHFFFAOYSA-N	DENIFANSTAT	2	NULL	Small molecule
BBIRATBJZBAXFS-ZOBORPQBSA-N	UT-231B	2	NULL	Small molecule
BBPRUNPUJIUXSE-DXKRWKNPSA-N	IFETROBAN	2	NULL	Small molecule
BBTFKAOFCSOZMB-UHFFFAOYSA-N	LOTAMILAST	2	NULL	Small molecule
BDABGOLMYNHHTR-UHFFFAOYSA-N	PERZINFOTEL	2	NULL	Small molecule
BDQMCYCLZBSYJZ-BBXCZNCNSA-N	DISOMOTIDE	2	NULL	Protein
BDXJYAAYLZTLEK-UHFFFAOYSA-N	TRAZPIROBEN	2	NULL	Small molecule
BDXXSFOJPYSYOC-UHFFFAOYSA-N	PF-05175157	2	NULL	Small molecule
BELMMAAWNYFCGF-PZXAHSFZSA-N	MITEMCINAL	2	NULL	Small molecule
BEMBRAMZGVDPMH-UHFFFAOYSA-N	BILR 355	2	NULL	Small molecule
BEMNJULZEQTDJY-UHFFFAOYSA-N	FGFR INHIBITOR DEBIO 1347	2	NULL	Small molecule
BEWUOCYETMDWGE-FKDQZALLSA-N	EPELSIBAN BESYLATE	2	NULL	Small molecule
BEZZFPOZAYTVHN-UHFFFAOYSA-N	OXFENDAZOLE	2	NULL	Small molecule
BFVVDRUCXCIALU-UHFFFAOYSA-N	IOFORMINOL	2	NULL	Unknown
BFZKMNSQCNVFGM-UCEYFQQTSA-N	SAGOPILONE	2	NULL	Small molecule
BGBVSGSIXIIREO-UHFFFAOYSA-N	BAVISANT	2	NULL	Small molecule
BGLPECHZZQDNCD-UHFFFAOYSA-N	CERDULATINIB	2	NULL	Small molecule
BGOQGUHWXBGXJW-RHSMWYFYSA-N	DIHYDREXIDINE	2	NULL	Small molecule
BGRJTUBHPOOWDU-NSHDSACASA-N	LEVOSULPIRIDE	2	NULL	Small molecule
BHCJHYIMNHXLOM-WVDRJWPYSA-N	DNK333	2	NULL	Small molecule
BHECXGHXWKHZOY-DXPOFMJKSA-N	VESTIPITANT MESYLATE	2	NULL	Small molecule
BHKKSKOHRFHHIN-MRVPVSSYSA-N	MITIPERSTAT	2	NULL	Small molecule
BHLXTPHDSZUFHR-UHFFFAOYSA-N	VARESPLADIB	2	NULL	Small molecule
BIAVGWDGIJKWRM-FQEVSTJZSA-N	TALNETANT	2	NULL	Small molecule
BIXBBIPTYBJTRY-UHFFFAOYSA-N	IMEXON	2	NULL	Small molecule
BJBCSGQLZQGGIQ-QGZVFWFLSA-N	ARHALOFENATE	2	NULL	Small molecule
BJDZBXGJNBMCAV-UHFFFAOYSA-N	MACOZINONE	2	NULL	Small molecule
BJNSJJXGLIMYAJ-GFCCVEGCSA-N	.ALPHA.-R-LIPOIC ACID CHOLINE ESTER	2	NULL	Small molecule
BJRNKVDFDLYUGJ-RMPHRYRLSA-N	ARBUTIN	2	NULL	Small molecule
BJXYHBKEQFQVES-NWDGAFQWSA-N	ENPATORAN	2	NULL	Small molecule
BKHSWGKGWGWMSM-CCLHPLFOSA-N	LAZUVAPAGON	2	NULL	Small molecule
BKLAJZNVMHLXAP-AGYIDARRSA-N	DAROTROPIUM	2	NULL	Small molecule
BKVUSNOUTQMSBE-XCMGCKIWSA-N	SEPETAPROST	2	NULL	Small molecule
BKWJAKQVGHWELA-UHFFFAOYSA-N	ADAVOSERTIB	2	NULL	Small molecule
BLFBQJUVAGIUBL-UHFFFAOYSA-N	BAVISANT DIHYDROCHLORIDE	2	NULL	Small molecule
BLGWHBSBBJNKJO-UHFFFAOYSA-N	SERABELISIB	2	NULL	Small molecule
BLLNYXOLLAVTRF-UHFFFAOYSA-N	AZD1305	2	NULL	Small molecule
BLQYVHBZHAISJM-CMDGGOBGSA-N	ENMD-2076	2	NULL	Small molecule
BMKINZUHKYLSKI-DQEYMECFSA-N	MILVETEROL	2	NULL	Small molecule
BMLMGCPTLHPWPY-REOHCLBHSA-N	PROCYSTEINE	2	NULL	Small molecule
BMMXYEBLEBULND-UHFFFAOYSA-N	BGT-226	2	NULL	Small molecule
BNLYOVHLLDBOFZ-LJQANCHMSA-N	ANEB-001	2	NULL	Small molecule
BNVPFDRNGHMRJS-UHFFFAOYSA-N	EDICOTINIB	2	NULL	Small molecule
BOOMBLZEOHXPPX-BQYQJAHWSA-N	SAFUSIDENIB	2	NULL	Small molecule
BOOOLEGQBVUTKC-NVQSDHBMSA-N	IRX-4204	2	NULL	Small molecule
BOVUHBFXPNLTKF-UHFFFAOYSA-N	EVT-101	2	NULL	Small molecule
BOYLPLUVCXUHDJ-UHFFFAOYSA-N	VAPITADINE DIHYDROCHLORIDE	2	NULL	Small molecule
BPBPYQWMFCTCNG-UHFFFAOYSA-N	PX-12	2	NULL	Small molecule
BPZWRYOUJMDQSY-PKLMIRHRSA-N	EMIXUSTAT HYDROCHLORIDE	2	NULL	Small molecule
BQCSIJGCWZAHPG-UHFFFAOYSA-N	SULCARDINE SULFATE	2	NULL	Small molecule
BRVFNEZMTRVUGW-QFIPXVFZSA-N	OSI-7904	2	NULL	Small molecule
BSIMZHVOQZIAOY-SCSAIBSYSA-N	CARBAPENEM	2	NULL	Small molecule
BSMNRYCSBFHEMQ-KCJUWKMLSA-N	AMITIFADINE	2	NULL	Small molecule
BTDHTARYCBHHPJ-UHFFFAOYSA-N	NERISPIRDINE	2	NULL	Small molecule
BTIHMVBBUGXLCJ-OAHLLOKOSA-N	SELICICLIB	2	NULL	Small molecule
BTTNOGHPGJANSW-IBGZPJMESA-N	RADEZOLID	2	NULL	Small molecule
BUPRVECGWBHCQV-UHFFFAOYSA-N	GANAPLACIDE	2	NULL	Small molecule
BURHGPHDEVGCEZ-KJGLQBJMSA-N	BRILANESTRANT	2	NULL	Small molecule
BUXIAWLTBSXYSW-UHFFFAOYSA-N	ETRUMADENANT	2	NULL	Small molecule
BVAHPPKGOOJSPU-UHFFFAOYSA-N	GSK-2256098	2	NULL	Small molecule
BVXLAHSJXXSWFF-KEKPKEOLSA-N	FOSDAGROCORAT	2	NULL	Small molecule
BWKDAMBGCPRVPI-ZQRPHVBESA-N	ORTATAXEL	2	NULL	Small molecule
BXAQOVOOXOHMFY-YRNVUSSQSA-N	VOCACAPSAICIN	2	NULL	Small molecule
BXCVNDLGUWFNBK-UHFFFAOYSA-O	JNJ-17166864	2	NULL	Small molecule
BXNMTOQRYBFHNZ-UHFFFAOYSA-N	RESIQUIMOD	2	NULL	Small molecule
BXSZILNGNMDGSL-UHFFFAOYSA-N	CAVOSONSTAT	2	NULL	Small molecule
BYQDPIXWTVEVEA-JMAPEOGHSA-N	ACOLBIFENE HYDROCHLORIDE	2	NULL	Small molecule
BZTIJCSHNVZMES-UHFFFAOYSA-N	OSORESNONTRINE	2	NULL	Small molecule
CADWTPLFEZSAHM-UHFFFAOYSA-N	CR-6086	2	NULL	Small molecule
CAOTVXGYTWCKQE-UHFFFAOYSA-N	ABC-294640	2	NULL	Small molecule
CATMPQFFVNKDEY-DGCLKSJQSA-N	ORILOTIMOD	2	NULL	Small molecule
CATMPQFFVNKDEY-YPMHNXCESA-N	GOLOTIMOD	2	NULL	Small molecule
CDAISMWEOUEBRE-CDRYSYESSA-N	SCYLLITOL	2	NULL	Small molecule
CEBYCSRFKCEUSW-NAYZPBBASA-N	RELCOVAPTAN	2	NULL	Small molecule
CEGWJIQFBNFMHQ-UHFFFAOYSA-N	ITACITINIB ADIPATE	2	NULL	Small molecule
CFKBNYUHQSQBSX-CYWCHRQTSA-N	JNJ-41443532	2	NULL	Small molecule
CGVWPQOFHSAKRR-NDEPHWFRSA-N	BIRICODAR	2	NULL	Small molecule
CHMRTBYTCBDIRG-JQZMMWJVSA-N	COLENEURAMIDE	2	NULL	Small molecule
CIIVUDIZZJLXCN-UHFFFAOYSA-N	MW-150	2	NULL	Small molecule
CITWCLNVRIKQAF-UHFFFAOYSA-N	CAPADENOSON	2	NULL	Small molecule
CJCYTUJOSMYXLE-JDLSZIHUSA-N	INARIGIVIR SOPROXIL	2	NULL	Small molecule
CJXAEXPPLWQRFR-UHFFFAOYSA-N	CLEMIZOLE	2	NULL	Small molecule
CJYQQUPRURWLOW-YDLUHMIOSA-M	DOXYCYCLINE FOSFATEX	2	NULL	Small molecule
CKJDCNZBABIEBZ-HNNXBMFYSA-N	IRSENONTRINE	2	NULL	Small molecule
CKLJMWTZIZZHCS-UWTATZPHSA-N	D-ASPARTATE	2	NULL	Small molecule
CKLPLPZSUQEDRT-WPCRTTGESA-N	CIPARGAMIN	2	NULL	Small molecule
CKQOOYMMAAPDKH-NXKGBEFYSA-N	AMP579	2	NULL	Small molecule
CKTSBUTUHBMZGZ-SHYZEUOFSA-N	DEOXYCYTIDINE	2	NULL	Small molecule
CLHMYBJIOZXCEX-QIGVQZHLSA-N	ABT-384	2	NULL	Small molecule
CLKXPWDYEYIPFS-UHFFFAOYSA-N	TILDACERFONT	2	NULL	Small molecule
CLLFEJLEDNXZNR-UUOKFMHZSA-N	TOCLADESINE	2	NULL	Small molecule
CMDJNMACGABCKQ-XVSRHIFFSA-N	RIPASUDIL HYDROCHLORIDE DIHYDRATE	2	NULL	Small molecule
CMLVKUWQFZQPPS-YUNKPMOVSA-N	ALDUMASTAT	2	NULL	Small molecule
CMRLNEYJEPELSM-BTQNPOSSSA-N	RG3487	2	NULL	Small molecule
CMVHFGNTABZQJU-HCXYKTFWSA-N	BMS-813160	2	NULL	Small molecule
CNEWKIDCGDXBDE-UHFFFAOYSA-N	PALIRODEN	2	NULL	Small molecule
COOGVHJHSCBOQT-MRVPVSSYSA-N	JNJ-39758979	2	NULL	Small molecule
COSPVUFTLGQDQL-UHFFFAOYSA-N	NELOTANSERIN	2	NULL	Small molecule
COTYYZPYDJKKIS-UNSFGCNMSA-N	SUNOBINOP	2	NULL	Small molecule
CQOJHAJWCDJEAT-UHFFFAOYSA-N	BTRX-335140	2	NULL	Small molecule
CQOQDQWUFQDJMK-SSTWWWIQSA-N	2-METHOXYESTRADIOL	2	NULL	Small molecule
CQOVPNPJLQNMDC-ZETCQYMHSA-N	POLAPREZINC	2	NULL	Small molecule
CQXYENUJCPYPTI-LZUXSVOASA-N	MIBENRATIDE	2	NULL	Protein
CRDNMYFJWFXOCH-YPKPFQOOSA-N	INDIRUBIN	2	NULL	Small molecule
CRJGESKKUOMBCT-VQTJNVASSA-N	CERAMIDE	2	NULL	Small molecule
CSGQVNMSRKWUSH-IAGOWNOFSA-N	BMS-690514	2	NULL	Small molecule
CTKZZUXRWBCFEI-UHFFFAOYSA-N	MB-07803	2	NULL	Small molecule
CTNPALGJUAXMMC-PMFHANACSA-N	SU-014813	2	NULL	Small molecule
CTSNHMQGVWXIEG-UHFFFAOYSA-N	CHLORSULFAQUINOXALINE	2	NULL	Small molecule
CUDVHEFYRIWYQD-UHFFFAOYSA-N	LUCITANIB	2	NULL	Small molecule
CUNDRHORZHFPLY-UHFFFAOYSA-N	C-1311	2	NULL	Small molecule
CUUCCLJJOWSASK-UHFFFAOYSA-N	METRONIDAZOLE BENZOATE	2	NULL	Small molecule
CVASBKDYSQKLSO-UHFFFAOYSA-N	TEDATIOXETINE	2	NULL	Small molecule
CVCVOSPZEVINRM-MRXNPFEDSA-N	AZD4205	2	NULL	Small molecule
CVKNDPRBJVBDSS-UHFFFAOYSA-N	CICLETANINE	2	NULL	Small molecule
CWEFDWIKLABKBX-UHFFFAOYSA-N	ELISMETREP	2	NULL	Small molecule
CWFVVQFVGMFTBD-SECBINFHSA-N	JNJ-54175446	2	NULL	Small molecule
CWNLBPBIFALUQD-GFCCVEGCSA-N	OPIGOLIX	2	NULL	Small molecule
CWOFQJBATWQSHL-DEOSSOPVSA-N	BEXOTEGRAST	2	NULL	Small molecule
CWRNUVNMUYSOFQ-ABHLOGGPSA-M	DAROTROPIUM BROMIDE	2	NULL	Small molecule
CWRVKFFCRWGWCS-UHFFFAOYSA-N	PENTYLENETETRAZOL	2	NULL	Small molecule
CWVRJTMFETXNAD-JUHZACGLSA-N	CHLOROGENIC ACID	2	NULL	Small molecule
CXQHYVUVSFXTMY-UHFFFAOYSA-N	FORETINIB	2	NULL	Small molecule
CYSJNTQNMDWAJV-UHFFFAOYSA-N	PRALICIGUAT	2	NULL	Small molecule
DADAEARVGOQWHV-OSYLJGHBSA-N	IZENCITINIB	2	NULL	Small molecule
DADASRPKWOGKCU-FVTQAUBDSA-N	CFI-400945	2	NULL	Small molecule
DAEPDZWVDSPTHF-UHFFFAOYSA-M	PYRUVATE SODIUM	2	NULL	Small molecule
DBPWSSGDRRHUNT-CEGNMAFCSA-N	HYDROXYPROGESTERONE	2	NULL	Small molecule
DCDFLGVJWQIRGH-UHFFFAOYSA-N	CALDARET	2	NULL	Small molecule
DCGDPJCUIKLTDU-QWQRMKEZSA-N	IDH305	2	NULL	Small molecule
DCYBPMFXJCWXNB-JWIUVKOKSA-N	TAS-109	2	NULL	Small molecule
DDDZBLNULGDPGA-UHFFFAOYSA-N	MK-0249	2	NULL	Small molecule
DDYUBCCTNHWSQM-UHFFFAOYSA-N	CDC-801	2	NULL	Small molecule
DEGSGBKTODESHH-UHFFFAOYSA-N	IBEZAPOLSTAT	2	NULL	Small molecule
DEKOYVOWOVJMPM-RLHIPHHXSA-N	SETROBUVIR	2	NULL	Small molecule
DEZJGRPRBZSAKI-KMGSDFBDSA-N	CBP-501	2	NULL	Protein
DFELGYQKEOCHOA-RBXNTRDFSA-N	ORG-34517	2	NULL	Small molecule
DFJSJLGUIXFDJP-UHFFFAOYSA-N	SAPITINIB	2	NULL	Small molecule
DHAITNWJDOSRBU-RCSSWNHXSA-N	NALTALIMIDE	2	NULL	Small molecule
DHCOPPHTVOXDKU-UHFFFAOYSA-N	TOFIMILAST	2	NULL	Small molecule
DIKSYHCCYVYKRO-UHFFFAOYSA-N	PAQUINIMOD	2	NULL	Small molecule
DIQZMBPDLFAJLK-UHFFFAOYSA-N	JNJ-18038683	2	NULL	Small molecule
DJKNRCWSXSZACF-UHFFFAOYSA-N	CP1-1189	2	NULL	Small molecule
DJRDLCHHQYHQQK-UKIBZPOASA-N	PF-03654764	2	NULL	Small molecule
DJYKWMOPVZGTRJ-PILRRHKESA-N	EPELEUTON	2	NULL	Small molecule
DKSVBVKHUICELN-UHFFFAOYSA-N	VAPENDAVIR	2	NULL	Small molecule
DLVXFZWSPCOWSN-CQSZACIVSA-N	THK-5351	2	NULL	Small molecule
DMJHZVARRXJSEG-UHFFFAOYSA-N	DECOGLURANT	2	NULL	Small molecule
DNPOFZXZJJDQLB-MRXNPFEDSA-N	EDRALBRUTINIB	2	NULL	Small molecule
DNTVJEMGHBIUMW-IBGZPJMESA-N	MK-0893	2	NULL	Small molecule
DNUXJWBKTMJNEP-JVSLBXKQSA-N	DISACCHARIDE TRIPEPTIDE GLYCEROL DIPALMITOYL	2	NULL	Small molecule
DOCINCLJNAXZQF-LBPRGKRZSA-N	ACALISIB	2	NULL	Small molecule
DOTGPNHGTYJDEP-UHFFFAOYSA-N	PREXASERTIB	2	NULL	Small molecule
DRAFVCKNYNQOKR-GFCCVEGCSA-N	ABP-700	2	NULL	Small molecule
DRLCSJFKKILATL-YWCVFVGNSA-N	NAVTEMADLIN	2	NULL	Small molecule
DSCFFEYYQKSRSV-KLJZZCKASA-N	METHYLINOSITOL	2	NULL	Small molecule
DSFNLJXHXBIKDS-UHFFFAOYSA-N	IOWH-032	2	NULL	Small molecule
DSLPMJSGSBLWRE-UHFFFAOYSA-N	IROSUSTAT	2	NULL	Small molecule
DTAROZQXDYVCQR-UHFFFAOYSA-M	TECARFARIN SODIUM	2	NULL	Small molecule
DTHZUSMREBJMBT-UHFFFAOYSA-N	THIOUREA, N-(5-BROMO-2-PYRIDINYL)-N'-(2-(2-CHLORO-3-ETHOXY-6-FLUOROPHENYL)ETHYL)-	2	NULL	Small molecule
DTJQBBHYRQYDEG-JNBMDGLNSA-N	18-METHOXYCORONARIDINE	2	NULL	Small molecule
DUGMCDWNXXFHDE-VZYDHVRKSA-N	IBUTAMOREN MESYLATE	2	NULL	Small molecule
DVBUEXCIEIAXPM-PJUQSVSOSA-N	APIMOSTINEL	2	NULL	Protein
DVNQWYLVSNPCJZ-UHFFFAOYSA-N	PF-4191834	2	NULL	Small molecule
DWAYUNSAAKQFJZ-UHFFFAOYSA-G	PENTALYTE	2	NULL	Small molecule
DWKNOLCXIFYNFV-HSZRJFAPSA-N	LAZUCIRNON	2	NULL	Small molecule
DWLTUUXCVGVRAV-XWRHUKJGSA-N	DAVUNETIDE	2	NULL	Protein
DWQVYDLTPMGYNE-DEOSSOPVSA-N	LY-2300559	2	NULL	Small molecule
DXDVSYALLVVBOV-UHFFFAOYSA-N	AZD1386	2	NULL	Small molecule
DXRXYJYFADHAPA-AUTRQRHGSA-N	EA-230	2	NULL	Protein
DXZFFLRJVDZCMT-UHFFFAOYSA-N	AMMONIUM TRICHLOROTELLURATE	2	NULL	Small molecule
DYJIKHYBKVODAC-ZDUSSCGKSA-N	APLINDORE	2	NULL	Small molecule
DYTOQURYRYYNOR-UHFFFAOYSA-N	NSI-189	2	NULL	Small molecule
DZBUGLKDJFMEHC-UHFFFAOYSA-N	ACRIDINE	2	NULL	Small molecule
DZMVCVHATYROOS-ZBFGKEHZSA-N	SOBLIDOTIN	2	NULL	Small molecule
DZNNFZGDBUXWMV-ZUWDIFAMSA-N	PEGAMOTECAN	2	NULL	Small molecule
DZRQMHSNVNTFAQ-IVGJVWKCSA-N	UT-231B	2	NULL	Small molecule
DZYCRLINOCERBD-UHFFFAOYSA-M	AURICLOSENE MONOSODIUM MONOHYDRATE	2	NULL	Small molecule
FARXPFGGGGLENU-UHFFFAOYSA-N	ELRAGLUSIB	2	NULL	Small molecule
FASLTMSUPQDLIB-MHZLTWQESA-N	ADOMEGLIVANT	2	NULL	Small molecule
FATGTHLOZSXOBC-UHFFFAOYSA-N	OC000459	2	NULL	Small molecule
FBCQEUMZZNVQKD-UHFFFAOYSA-N	GTX-758	2	NULL	Small molecule
FBMYKMYQHCBIGU-UHFFFAOYSA-N	BUCINDOLOL	2	NULL	Small molecule
FBQPGGIHOFZRGH-UHFFFAOYSA-N	LUCANTHONE	2	NULL	Small molecule
FBQUXLIJKPWCAO-AZIFJQEOSA-N	RIVENPROST	2	NULL	Small molecule
FBSKJMQYURKNSU-ZLSOWSIRSA-N	ACETOSIDE	2	NULL	Oligosaccharide
FCNQMDSJHADDFT-WNSKOXEYSA-N	AZD-5423	2	NULL	Small molecule
FCRFVPZAXGJLPW-UHFFFAOYSA-N	TOREFORANT	2	NULL	Small molecule
FCSHDIVRCWTZOX-DVTGEIKXSA-N	CLOBETASOL	2	NULL	Small molecule
FDMQDKQUTRLUBU-UHFFFAOYSA-N	OLMUTINIB	2	NULL	Small molecule
FECGNJPYVFEKOD-VMPITWQZSA-N	RESMINOSTAT	2	NULL	Small molecule
FEFIBEHSXLKJGI-UHFFFAOYSA-N	AZD-8848	2	NULL	Small molecule
FERIUCNNQQJTOY-UHFFFAOYSA-N	BUTANOIC ACID	2	NULL	Small molecule
FEWJPZIEWOKRBE-JCYAYHJZSA-N	TARTRATE	2	NULL	Small molecule
FGBVBMVABCVDKQ-CKUXDGONSA-N	AFP-464	2	NULL	Small molecule
FGXWKSZFVQUSTL-GYABSUSNSA-N	DEUDOMPERIDONE	2	NULL	Small molecule
FHEYFIGWYQJVDR-ACJLOTCBSA-N	RAFABEGRON	2	NULL	Small molecule
FHIDNBAQOFJWCA-UAKXSSHOSA-N	5-FLUOROURIDINE	2	NULL	Small molecule
FIDLLEYNNRGVFR-CTNGQTDRSA-N	BALOXAVIR	2	NULL	Small molecule
FIDMEHCRMLKKPZ-YSMBQZINSA-N	FOSBRETABULIN TROMETHAMINE	2	NULL	Small molecule
FIGNGSHKNAHTSH-JJMFXPFOSA-N	BERUBICIN	2	NULL	Small molecule
FJAOCNGVPLTSLD-NKWVEPMBSA-N	METACAVIR	2	NULL	Small molecule
FJCDSQATIJKQKA-UHFFFAOYSA-N	VACTOSERTIB	2	NULL	Small molecule
FJEJHJINOKKDCW-INIZCTEOSA-N	AZD-1656	2	NULL	Small molecule
FJHBVJOVLFPMQE-QFIPXVFZSA-N	7-ETHYL-10-HYDROXYCAMPTOTHECIN	2	NULL	Small molecule
FJNPZKZPWVVSON-UHFFFAOYSA-N	ENCUKALNER	2	NULL	Small molecule
FJTKCFSPYUMXJB-UHFFFAOYSA-N	BEVANTOLOL HYDROCHLORIDE	2	NULL	Small molecule
FLZZFWBNYJNHMY-UHFFFAOYSA-N	[18F]D	2	NULL	Small molecule
FLZZFWBNYJNHMY-VNRZBHCFSA-N	[18F]DPA-714	2	NULL	Small molecule
FMOPHFSPINWSOV-QGZVFWFLSA-N	BOCIDELPAR	2	NULL	Small molecule
FMRVAGKPRZLTRG-KORWVGAPSA-N	TAS-303	2	NULL	Small molecule
FMRVAGKPRZLTRG-UHFFFAOYSA-N	TAS-303	2	NULL	Small molecule
FNDDDNOJWPQCBZ-ZDUSSCGKSA-N	SUTEZOLID	2	NULL	Small molecule
FNEHSHNEXMPCLJ-VWCDRPFISA-N	SIMPINICLINE	2	NULL	Small molecule
FNQVICDIQNFNHD-NBFSZNPRSA-N	NEROFE	2	NULL	Protein
FNVLMBBATOHQQV-GVCNFLCJSA-N	CHOLATE	2	NULL	Small molecule
FNYFFCOCVNTJCD-NNMXADRKSA-N	AZD-9164	2	NULL	Small molecule
FOFDIMHVKGYHRU-UHFFFAOYSA-N	AMUVATINIB	2	NULL	Small molecule
FOPALECPEUVCTL-QMMMGPOBSA-N	GPI-1485	2	NULL	Small molecule
FOUFFVYWFNBHHH-YNGSZULRSA-N	BLEOMYCIN A6	2	NULL	Small molecule
FOUUNSGQVBGYQM-SUMWQHHRSA-N	REVEXEPRIDE	2	NULL	Small molecule
FOYWMEJSRSBQGB-UHFFFAOYSA-N	DABUZALGRON	2	NULL	Small molecule
FPUQGCOBYOXAED-UHFFFAOYSA-N	GRANOTAPIDE	2	NULL	Small molecule
FQJISUPNMFRIFZ-HXUWFJFHSA-N	RONACALERET	2	NULL	Small molecule
FQPQMJULRZINPV-UHFFFAOYSA-N	ZUNSEMETINIB	2	NULL	Small molecule
FQUNFJULCYSSOP-UHFFFAOYSA-N	BISOCTRIZOLE	2	NULL	Small molecule
FQVSDHOWSLEEKJ-LJAQVGFWSA-N	FASITIBANT	2	NULL	Small molecule
FRIZVHMAECRUBR-UHFFFAOYSA-N	IOMAZENIL	2	NULL	Small molecule
FRMYEKPWHJAHIO-UHFFFAOYSA-N	NERINDOCIANINE	2	NULL	Small molecule
FRUCNQBAWUHKLS-PFEQFJNWSA-N	BX 471	2	NULL	Small molecule
FRVXHWNHGWUTQO-CABZTGNLSA-N	LY-3372689	2	NULL	Small molecule
FSWFYCYPTDLKON-CMJOXMDJSA-N	MILVEXIAN	2	NULL	Small molecule
FSXLOWIFSZNIMV-UHFFFAOYSA-N	T-900607	2	NULL	Small molecule
FSYKKLYZXJSNPZ-UHFFFAOYSA-N	SARCOSINE	2	NULL	Small molecule
FTMNZJASLMPPNW-MHFVGYLCSA-N	FOSCLEVUDINE ALAFENAMIDE	2	NULL	Small molecule
FUCKCIVGBCBZNP-MRXNPFEDSA-N	CE-224535	2	NULL	Small molecule
FUXVKZWTXQUGMW-FQEVSTJZSA-N	9-AMINOCAMPTOTHECIN	2	NULL	Small molecule
FVIVKIGLBDRWNR-UHFFFAOYSA-N	DDP-225 FREE BASE ANHYDROUS	2	NULL	Small molecule
FVQGMXUKQAXPIP-JLTQGABHSA-N	FLUBENTYLOSIN	2	NULL	Small molecule
FVWPYVZWVOLAOP-DQEYMECFSA-N	DAGLUTRIL	2	NULL	Small molecule
FWFGIHPGRQZWIW-SQNIBIBYSA-N	TOSEDOSTAT	2	NULL	Small molecule
FWIDBLDKHORZBP-UHFFFAOYSA-N	TOREFORANT TARTRATE	2	NULL	Small molecule
FWLMVFUGMHIOAA-UHFFFAOYSA-N	DEFACTINIB	2	NULL	Small molecule
FWRFPHJSGLYXTD-UHFFFAOYSA-N	ETC-206	2	NULL	Small molecule
FWUQWDCOOWEXRY-ZDUSSCGKSA-N	LANICEMINE	2	NULL	Small molecule
FWXVGKSWZJEPQI-UHFFFAOYSA-N	TOP-1288	2	NULL	Small molecule
FWYUJENICVGSJH-UHFFFAOYSA-M	SODIUM GLYCIDIDAZOLE	2	NULL	Small molecule
FXKFFTMLFPWYFH-RDGPPVDQSA-N	ILEPATRIL	2	NULL	Small molecule
FXNFHKRTJBSTCS-UHFFFAOYSA-N	BAICALEIN	2	NULL	Small molecule
FXQIIDINBDJDKL-SNVBAGLBSA-N	EPETRABOROLE	2	NULL	Small molecule
FXRYWOJYVGJZLE-UHFFFAOYSA-N	ALT-2074	2	NULL	Small molecule
FYRJJCYFYLLOSC-LXFBAYGMSA-N	MK-3577	2	NULL	Small molecule
FYSRKRZDBHOFAY-UHFFFAOYSA-N	VX-702	2	NULL	Small molecule
FZQZIDKDPOOFLL-VSMCNCMQSA-N	RECANACLOTIDE	2	NULL	Protein
FZVMMANVVHMVBM-OIXLVLAFSA-N	RUSALATIDE ACETATE	2	NULL	Protein
GAKUNXBDVGLOFS-DUZKARGPSA-N	MOSEDIPIMOD	2	NULL	Small molecule
GASDVTHQNCFANM-UHFFFAOYSA-N	ISOPENTYL 2-CYANOACRYLATE	2	NULL	Small molecule
GBEUKTWTUSPHEE-PAWGCEJPSA-N	MK-0773	2	NULL	Small molecule
GCIKSSRWRFVXBI-UHFFFAOYSA-N	TOZASERTIB	2	NULL	Small molecule
GDFGTRDCCWFXTG-UHFFFAOYSA-N	QUINAGOLIDE	2	NULL	Small molecule
GDLPAGOVHZLZEK-JBUFHSOLSA-L	OGLUFANIDE DISODIUM	2	NULL	Small molecule
GDTQLZHHDRRBEB-UHFFFAOYSA-N	BMS-582949	2	NULL	Small molecule
GEDVJGOVRLHFQG-UHFFFAOYSA-N	AMISELIMOD HYDROCHLORIDE	2	NULL	Small molecule
GEHAEMCVKDPMKO-HXUWFJFHSA-N	LETAXABAN	2	NULL	Small molecule
GELJVTSEGKGLDF-QDSMGTAFSA-N	APLINDORE FUMARATE	2	NULL	Small molecule
GERJIEKMNDGSCS-DQEYMECFSA-N	ACEBILUSTAT	2	NULL	Small molecule
GFFXZLZWLOBBLO-ASKVSEFXSA-N	TEZACITABINE	2	NULL	Small molecule
GFICWFZTBXUVIG-SCSAIBSYSA-N	IMEGLIMIN	2	NULL	Small molecule
GFJRASPBQLDRRY-TWTQBQJDSA-N	ROTIGAPTIDE	2	NULL	Protein
GFMMXOIFOQCCGU-UHFFFAOYSA-N	CI-1040	2	NULL	Small molecule
GGAKLYWEFZCVIT-TVEKFXMRSA-N	RUXOTEMITIDE	2	NULL	Protein
GGUSQTSTQSHJAH-UHFFFAOYSA-N	ELIPRODIL	2	NULL	Small molecule
GHBCIXGRCZIPNQ-MHZLTWQESA-N	OLODANRIGAN	2	NULL	Small molecule
GHYOCDFICYLMRF-UTIIJYGPSA-N	KZR-616	2	NULL	Protein
GIMSJJHKKXRFGV-BYPJNBLXSA-N	FIACITABINE	2	NULL	Small molecule
GJKXGJCSJWBJEZ-XRSSZCMZSA-N	DESLORELIN	2	NULL	Protein
GJLXVWOMRRWCIB-MERZOTPQSA-N	SER-100	2	NULL	Protein
GJQWFXNJAXOCBV-XVGNUGADSA-N	MILATAXEL	2	NULL	Small molecule
GKGRZLGAQZPEHO-UHFFFAOYSA-N	RADIPRODIL	2	NULL	Small molecule
GKMLFBRLRVQVJO-ZDUSSCGKSA-N	PF-04991532	2	NULL	Small molecule
GKRBCKDGBDUAIQ-URXFXBBRSA-N	AGANEPAG ISOPROPYL	2	NULL	Small molecule
GLCKXJLCYIJMRB-UPRLRBBYSA-N	ENRASENTAN	2	NULL	Small molecule
GMFJXGGAGPCRBM-UHFFFAOYSA-N	ISUZINAXIB HYDROCHLORIDE	2	NULL	Small molecule
GMIZZEXBPRLVIV-SECBINFHSA-N	SCH-900776	2	NULL	Small molecule
GMPKIPWJBDOURN-UHFFFAOYSA-N	METHOXYAMINE	2	NULL	Small molecule
GMYLVKUGJMYTFB-UHFFFAOYSA-N	CC-115	2	NULL	Small molecule
GNIRITULTPTAQW-UHFFFAOYSA-N	ABT-288	2	NULL	Small molecule
GNKGXQHHUUEYQV-BHIYHBOVSA-N	FLORBENAZINE	2	NULL	Small molecule
GNKGXQHHUUEYQV-WTHAECTESA-N	FLORBENAZINE F 18	2	NULL	Small molecule
GNLYKLDXQZHYTR-LMOGNUDZSA-N	LFF-571	2	NULL	Small molecule
GNMUEVRJHCWKTO-FQEVSTJZSA-N	BIRABRESIB	2	NULL	Small molecule
GNYWBETUYIZBHL-CQSZACIVSA-P	AZD2207	2	NULL	Small molecule
GOFXWTVKPWJNGD-UWJYYQICSA-N	PRESATOVIR	2	NULL	Small molecule
GOWRRBABHQUJMX-MRVPVSSYSA-N	FASORACETAM	2	NULL	Small molecule
GPKJTRJOBQGKQK-UHFFFAOYSA-N	QUINACRINE	2	NULL	Small molecule
GPMIHHFZKBVWAZ-LMMKTYIZSA-N	BERUBICIN HYDROCHLORIDE	2	NULL	Small molecule
GQBRZBHEPUQRPL-LJQANCHMSA-N	BMS-986020	2	NULL	Small molecule
GQLCLPLEEOUJQC-ZTQDTCGGSA-N	RIMIDUCID	2	NULL	Small molecule
GRHBODILPPXVKN-UHFFFAOYSA-N	EVENAMIDE	2	NULL	Small molecule
GRPXLKXGJAGYSD-UHFFFAOYSA-N	NESUPARIB	2	NULL	Small molecule
GRVFOGOEDUUMBP-UHFFFAOYSA-N	SODIUM SULFIDE	2	NULL	Small molecule
GRZMKKUGHIECFK-MNOVXSKESA-N	2-AMINO-3-HYDROXY-3-(PYRIDIN-4-YL)-1-(PYRROLIDIN-1-YL)PROPAN-1-ONE, (2R,3S)-	2	NULL	Small molecule
GTDPZONCGOCXOD-JPYJTQIMSA-N	BMS-817399	2	NULL	Small molecule
GTPHQORJKFJIRB-JTQLPTLWSA-N	FRAKEFAMIDE	2	NULL	Protein
GTQPEQGDLVSFJO-CXAGYDPISA-N	ELIAPIXANT	2	NULL	Small molecule
GTUIQNHJSXQMKW-UHFFFAOYSA-N	AZD1446	2	NULL	Small molecule
GTXSRFUZSLTDFX-HRCADAONSA-N	REBIMASTAT	2	NULL	Small molecule
GUYMHFIHHOEFOA-ZCPGHIKRSA-N	CARMEGLIPTIN	2	NULL	Small molecule
GVBNSPFBYXGREE-CXWAGAITSA-N	VISNADINE	2	NULL	Small molecule
GVRNTWSGBWPJGS-YSDSKTICSA-N	DEOXYANDROGRAPHOLIDE	2	NULL	Small molecule
GVVUZBSCYAVFTI-IYARVYRRSA-N	MIRICORILANT	2	NULL	Small molecule
GVZFUVXPTPGOQT-UHFFFAOYSA-M	MITOQUINONE MESYLATE	2	NULL	Small molecule
GWEJFLVSOGNLSS-WPFOTENUSA-N	EZATIOSTAT	2	NULL	Small molecule
GWGNPYYVGANHRJ-GDBMZVCRSA-N	TOVINONTRINE	2	NULL	Small molecule
GWKIPRVERALPRD-ZDUSSCGKSA-N	TALVIRALINE	2	NULL	Small molecule
GWVQGVCXFNYGFP-PFHKOEEOSA-N	SELODENOSON	2	NULL	Small molecule
GYCPCOJTCINIFZ-OXJNMPFZSA-N	AVN-944	2	NULL	Small molecule
GYKLFBYWXZYSOW-UHFFFAOYSA-N	AN-9	2	NULL	Small molecule
GYLDXIAOMVERTK-UHFFFAOYSA-N	SAPANISERTIB	2	NULL	Small molecule
GYQBBRRVRKFJRG-UHFFFAOYSA-L	SODIUM ACID PYROPHOSPHATE	2	NULL	Small molecule
HAVFFEMDLROBGI-UHFFFAOYSA-N	E-7016	2	NULL	Small molecule
HBNYJWAFDZLWRS-UHFFFAOYSA-N	ETHYL ISOTHIOCYANATE	2	NULL	Small molecule
HBZAZSCNDMDWEU-GNZRQIOVSA-N	IDREVLORIDE	2	NULL	Small molecule
HCAWPGARWVBULJ-IAGOWNOFSA-N	DELTA 8-TETRAHYDROCANNOBINOL	2	NULL	Small molecule
HDTXDTWVQLQAMW-UHFFFAOYSA-N	ORGANON	2	NULL	Small molecule
HDXDQPRPFRKGKZ-INIZCTEOSA-N	TENALISIB	2	NULL	Small molecule
HEAIZQNMNCHNFD-UHFFFAOYSA-N	AMG-208	2	NULL	Small molecule
HEKAIDKUDLCBRU-UHFFFAOYSA-N	TAK-715	2	NULL	Small molecule
HESSNRGIEVBPRB-QDDPNBLJSA-N	GEMCITABINE ELAIDATE	2	NULL	Small molecule
HEVHTYMYEMEBPX-HZPDHXFCSA-N	TALETRECTINIB	2	NULL	Small molecule
HFDKKNHCYWNNNQ-YOGANYHLSA-N	PANCREATIC POLYPEPTIDE	2	NULL	Protein
HFHDGHOGHWXXDT-ZSOIEALJSA-N	S-1360	2	NULL	Small molecule
HFVNWDWLWUCIHC-GUPDPFMOSA-N	PREDNIMUSTINE	2	NULL	Small molecule
HFYMDQMXVPJNTH-VQHVLOKHSA-N	AFABICIN	2	NULL	Small molecule
HGOAIWZFTWACBD-RRHRGVEJSA-O	MINOPAFANT	2	NULL	Small molecule
HGVNLRPZOWWDKD-UHFFFAOYSA-N	ZSTK-474	2	NULL	Small molecule
HHGRMHMXKPQNGF-WNSNRMDMSA-N	INECALCITOL	2	NULL	Small molecule
HIIJZYSUEJYLMX-JZRMKITLSA-N	[18F]FLUOROMISONIDAZOLE	2	NULL	Small molecule
HIIJZYSUEJYLMX-UHFFFAOYSA-N	FLUOROMISONIDAZOLE	2	NULL	Small molecule
HIIMPSTXUQUYOO-FPJBJBNZSA-N	TZP-102	2	NULL	Protein
HIUPRQPBWVEQJJ-UHFFFAOYSA-N	PAGOCLONE	2	NULL	Small molecule
HIYAVKIYRIFSCZ-CYEMHPAKSA-N	CALCIMYCIN	2	NULL	Small molecule
HJORMJIFDVBMOB-UHFFFAOYSA-N	ROLIPRAM	2	NULL	Small molecule
HJQILFPVRNHTIG-UHFFFAOYSA-N	TOLIMIDONE	2	NULL	Small molecule
HKEAFJYKMMKDOR-VPRICQMDSA-N	PUERARIN	2	NULL	Small molecule
HKJMCBYPVCGZFB-LDLOPFEMSA-N	LGD-6972	2	NULL	Small molecule
HKQYGTCOTHHOMP-UHFFFAOYSA-N	FORMONONETIN	2	NULL	Small molecule
HKTBYUWLRDZAJK-UHFFFAOYSA-N	TOMIVOSERTIB	2	NULL	Small molecule
HMXDWDSNPRNUKI-UHFFFAOYSA-N	SURINABANT	2	NULL	Small molecule
HNDVDQJCIGZPNO-YFKPBYRVSA-N	HISTIDINE	2	NULL	Small molecule
HNFMVVHMKGFCMB-UHFFFAOYSA-N	MIRANSERTIB	2	NULL	Small molecule
HNLRRJSKGXOYNO-UHFFFAOYSA-N	ROGARATINIB	2	NULL	Small molecule
HOAUAOBUGFYWMK-UHFFFAOYSA-M	SODIUM PROPIONATE	2	NULL	Small molecule
HOBAELRKJCKHQD-QNEBEIHSSA-N	DIHOMO-GAMMA-LINOLENIC ACID	2	NULL	Small molecule
HOKKHZGPKSLGJE-GSVOUGTGSA-N	N-METHYL-D-ASPARTIC ACID (NMDA)	2	NULL	Small molecule
HQLHZNDJQSRKDT-UHFFFAOYSA-N	AV-101	2	NULL	Small molecule
HQNACSFBDBYLJP-UHFFFAOYSA-N	T-817	2	NULL	Small molecule
HQSBCDPYXDGTCL-UHFFFAOYSA-N	VIPADENANT	2	NULL	Small molecule
HQUPLSLYZHKKQT-WVVFQGGUSA-N	AZITHROMYCIN MONOHYDRATE	2	NULL	Small molecule
HRDUUSCYRPOMSO-ROUUACIJSA-N	CIRAPARANTAG	2	NULL	Small molecule
HRFIMCJTDKEPPV-BYPYZUCNSA-N	NV-5138	2	NULL	Small molecule
HRJWTAWVFDCTGO-UHFFFAOYSA-N	LY-2090314	2	NULL	Small molecule
HRNLUBSXIHFDHP-UHFFFAOYSA-N	MOCETINOSTAT	2	NULL	Small molecule
HRTOUPQLDWWXIX-UHFFFAOYSA-N	P-276-00	2	NULL	Small molecule
HSBKFSPNDWWPSL-CAHLUQPWSA-N	DEXELVUCITABINE	2	NULL	Small molecule
HSBKFSPNDWWPSL-VDTYLAMSSA-N	ELVUCITABINE	2	NULL	Small molecule
HSHNITRMYYLLCV-UHFFFAOYSA-N	HYMECROMONE	2	NULL	Small molecule
HSHVZRILAMZYHY-WXSGKXQHSA-N	PL-3994	2	NULL	Protein
HSIBGVUMFOSJPD-NXWOVTFFSA-N	IBOGAINE	2	NULL	Small molecule
HSKAZIJJKRAJAV-KOEQRZSOSA-N	APILIMOD	2	NULL	Small molecule
HSQAARMBHJCUOK-UHFFFAOYSA-N	AZD9056	2	NULL	Small molecule
HSTZMXCBWJGKHG-CUYWLFDKSA-N	PICEID	2	NULL	Small molecule
HTCJUBZBSJQWBW-CQSZACIVSA-N	SELGANTOLIMOD	2	NULL	Small molecule
HTJGLYIJVSDQAE-VWNXEWBOSA-N	CELGOSIVIR	2	NULL	Small molecule
HTLWMOKBJQKDIJ-WJOKGBTCSA-N	BI-44370	2	NULL	Small molecule
HUASEDVYRABWCV-NDEPHWFRSA-N	UPAMOSTAT	2	NULL	Small molecule
HUDQLWBKJOMXSZ-UHFFFAOYSA-N	AR9281	2	NULL	Small molecule
HUKWIAXQBOHZIX-JEBQAFNWSA-N	JNJ-61393215	2	NULL	Small molecule
HUKWIAXQBOHZIX-USKNZQBOSA-N	JNJ-61393215	2	NULL	Small molecule
HVRWZFQFSQUILC-UHFFFAOYSA-N	GZ-389988	2	NULL	Small molecule
HXHAJRMTJXHJJZ-UHFFFAOYSA-N	OSI-632	2	NULL	Small molecule
HXLAFSUPPDYFEO-UHFFFAOYSA-N	BEVANTOLOL	2	NULL	Small molecule
HXLOHDZQBKCUCR-WOZUAGRISA-N	VELUSETRAG	2	NULL	Small molecule
HYBAKUMPISVZQP-DEOSSOPVSA-N	DANUGLIPRON	2	NULL	Small molecule
HYHJFNXFVPGMBI-UHFFFAOYSA-N	SARCNU	2	NULL	Small molecule
HYOGJHCDLQSAHX-UHFFFAOYSA-N	JNJ-40411813	2	NULL	Small molecule
HZCWPKGYTCJSEB-UHFFFAOYSA-N	PYRAZOLOACRIDINE	2	NULL	Small molecule
HZLAWYIBLZNRFZ-VXGBXAGGSA-N	MIRIDESAP	2	NULL	Small molecule
HZVLFTCYCLXTGV-UHFFFAOYSA-N	GRAPIPRANT	2	NULL	Small molecule
IBDYYOQKQCCSDP-QFIPXVFZSA-N	PF-06291874	2	NULL	Small molecule
IBGLGMOPHJQDJB-IHRRRGAJSA-N	TANZISERTIB	2	NULL	Small molecule
IBHOLSBDZMIPPT-UHFFFAOYSA-N	E-7090	2	NULL	Small molecule
IBVJFULICYLKCE-BDVNFPICSA-N	NOX-100	2	NULL	Small molecule
IDLXWTNPDREJQZ-HSOMBQIOSA-N	MITEMCINAL FUMARATE	2	NULL	Small molecule
IDTKYULNNHHWBS-OQOFIJTASA-M	SODIUM CHOLATE	2	NULL	Small molecule
IDXCXSCCZNCXCL-XMADEQCMSA-N	LABRADIMIL	2	NULL	Protein
IEDXPSOJFSVCKU-HOKPPMCLSA-N	VEDOTIN	2	NULL	Small molecule
IEJSCSAMMLUINT-NRFANRHFSA-N	PLEVITREXED	2	NULL	Small molecule
IEKGSKLKBICCHQ-BDOJOPHNSA-N	PLOCABULIN	2	NULL	Small molecule
IENZFHBNCRQMNP-UHFFFAOYSA-N	PRX-08066	2	NULL	Small molecule
IERWCEALNGTKIK-UHFFFAOYSA-N	METHOXYVERAPAMIL	2	NULL	Small molecule
IFRGXKKQHBVPCQ-UHFFFAOYSA-N	ONALESPIB	2	NULL	Small molecule
IHIWYQYVBNODSV-KRWDZBQOSA-N	LY2452473	2	NULL	Small molecule
IHLAQQPQKRMGSS-UHFFFAOYSA-N	OXIRACETAM	2	NULL	Small molecule
IHOXNOQMRZISPV-YJYMSZOUSA-N	CARMOTEROL	2	NULL	Small molecule
IIBBJCNVTRCTDV-QYQHSDTDSA-N	TOTROMBOPAG	2	NULL	Small molecule
IINUNQPYJGJCJI-UHFFFAOYSA-N	MOCRAVIMOD	2	NULL	Small molecule
IJMBOKOTALXLKS-UHFFFAOYSA-N	MOLIDUSTAT	2	NULL	Small molecule
IJUMFEAYOMCXAQ-UHFFFAOYSA-N	AFACIFENACIN	2	NULL	Small molecule
IKGXIBQEEMLURG-NVPNHPEKSA-N	RUTIN	2	NULL	Small molecule
ILIHENOWEIBEQV-UHFFFAOYSA-N	R-343	2	NULL	Small molecule
ILRRQNADMUWWFW-UHFFFAOYSA-K	ALUMINUM PHOSPHATE	2	NULL	Small molecule
ILUPZUOBHCUBKB-UHFFFAOYSA-N	GW590735	2	NULL	Small molecule
IOJUJUOXKXMJNF-UHFFFAOYSA-N	NCX-4016	2	NULL	Small molecule
IOMMMLWIABWRKL-WUTDNEBXSA-N	NAZARTINIB	2	NULL	Small molecule
IPACOHTZCSBGBV-WUXDIRCFSA-N	ORVEPITANT MALEATE	2	NULL	Small molecule
IPBCWPPBAWQYOO-UHFFFAOYSA-N	TETRADECYLTHIOACETIC ACID	2	NULL	Small molecule
IPEXHQGMTHOKQV-UHFFFAOYSA-N	SAR-407899	2	NULL	Small molecule
IPVFGAYTKQKGBM-BYPJNBLXSA-N	FIALURIDINE	2	NULL	Small molecule
IQFYYKKMVGJFEH-XLPZGREQSA-N	THYMIDINE	2	NULL	Small molecule
IQIKXZMPPBEWAD-CQSZACIVSA-N	SUVECALTAMIDE	2	NULL	Small molecule
IQOWHZHNGJXGHG-UHFFFAOYSA-N	JNJ-39220675	2	NULL	Small molecule
IQPNAANSBPBGFQ-UHFFFAOYSA-N	LUTEOLIN	2	NULL	Small molecule
IRBAWVGZNJIROV-SFHVURJKSA-N	GLPG-1205	2	NULL	Small molecule
IRNJSRAGRIZIHD-UHFFFAOYSA-N	MITOGLITAZONE	2	NULL	Small molecule
IRTDIKMSKMREGO-OAHLLOKOSA-N	AZD-6482	2	NULL	Small molecule
ISBHYKVAFKTATD-SNVBAGLBSA-N	ADRIFORANT	2	NULL	Small molecule
ISWRGOKTTBVCFA-FIBGUPNXSA-N	DEUPIRFENIDONE	2	NULL	Unknown
ITIXDWVDFFXNEG-JHOUSYSJSA-N	OLCEGEPANT	2	NULL	Small molecule
IURMHZBQEYNQOH-UHFFFAOYSA-N	JNJ-39393406	2	NULL	Small molecule
IUVMAUQEZFTTFB-YUMQZZPRSA-N	ATAGABALIN	2	NULL	Small molecule
IVAUEQVCSQZMGV-QIUCFAMLSA-N	MOL-4239	2	NULL	Small molecule
IVFGWWGNVIZDAS-UHFFFAOYSA-N	TETRACHLORODECAOXIDE	2	NULL	Small molecule
IVRXNBXKWIJUQB-UHFFFAOYSA-N	GALUNISERTIB	2	NULL	Small molecule
IVYPNXXAYMYVSP-UHFFFAOYSA-N	INDOLE-3-CARBINOL	2	NULL	Small molecule
IWHCAJPPWOMXNW-LYKMMFCUSA-N	PEPTIDE T	2	NULL	Protein
IWKXDMQDITUYRK-KUBHLMPHSA-N	FORODESINE	2	NULL	Small molecule
IWXUVYOOUMLUTQ-CZUORRHYSA-N	PF-04447943	2	NULL	Small molecule
IXDVRRPNWPOPGV-UHFFFAOYSA-N	BGC-20-1531 FREE BASE	2	NULL	Small molecule
IXQHNBONEVULTL-UHFFFAOYSA-N	REVAMILAST	2	NULL	Small molecule
IYSYPCSSDZBWHN-UHFFFAOYSA-N	NORKETOTIFEN	2	NULL	Small molecule
JACAAXNEHGBPOQ-LLVKDONJSA-N	TALAMPANEL	2	NULL	Small molecule
JAYVKNDQKXUNOJ-UHFFFAOYSA-N	PG-530742	2	NULL	Small molecule
JBPUGFODGPKTDW-SFHVURJKSA-N	MERIMEPODIB	2	NULL	Small molecule
JBSOOFITVPOOSY-UHFFFAOYSA-N	2-HYDROXYOLEIC ACID	2	NULL	Small molecule
JBUWHGCMOSDECA-LOCPCMAASA-M	ORILOTIMOD POTASSIUM	2	NULL	Small molecule
JCCCLGDYMMTBPM-HXDHBHDHSA-N	TLC-388	2	NULL	Small molecule
JCINBYQJBYJGDM-UHFFFAOYSA-N	BMS-911543	2	NULL	Small molecule
JCPWIGCGJUGLJQ-OGFXRTJISA-N	TEBANICLINE TOSYLATE	2	NULL	Small molecule
JCVQBJTWWDYUFQ-MRUTUVJXSA-N	SELEPRESSIN	2	NULL	Protein
JCYNMRJCUYVDBC-UHFFFAOYSA-N	EFATUTAZONE	2	NULL	Small molecule
JDARDSVOVYVQST-MRXNPFEDSA-N	FULACIMSTAT	2	NULL	Small molecule
JDLKFOPOAOFWQN-UHFFFAOYSA-N	ALLICIN	2	NULL	Small molecule
JDLYOFUDIKMYBL-UHFFFAOYSA-N	TRELANSERIN	2	NULL	Small molecule
JFHJGXQFESYQGY-UHFFFAOYSA-N	EMICERFONT	2	NULL	Small molecule
JFHROPTYMMSOLG-UHFFFAOYSA-N	GSK-256066	2	NULL	Small molecule
JFIBVDBTCDTBRH-REZTVBANSA-N	SQ109	2	NULL	Small molecule
JFIWEPHGRUDAJN-DYUFWOLASA-N	TAS-106	2	NULL	Small molecule
JGBUBSOKFSVXKS-LBPRGKRZSA-N	NAPROXEN ETEMESIL	2	NULL	Small molecule
JGDXFQORBMPJGR-YUMQZZPRSA-N	DARINAPARSIN	2	NULL	Small molecule
JGEBLDKNWBUGRZ-HXUWFJFHSA-N	MK-2461	2	NULL	Small molecule
JGGNOCUEWOGWPL-MUUNZHRXSA-N	VB-201	2	NULL	Small molecule
JHJNPOSPVGRIAN-SFHVURJKSA-N	SERALUTINIB	2	NULL	Small molecule
JICOGKJOQXTAIP-UHFFFAOYSA-N	PIPENDOXIFENE	2	NULL	Small molecule
JIGDAUOKKYKRKO-UHFFFAOYSA-N	ARM-210	2	NULL	Small molecule
JIRYWFYYBBRJAN-ZFWWWQNUSA-N	FAXELADOL	2	NULL	Small molecule
JIYXOJFSPOFZPY-UHFFFAOYSA-N	S-777469	2	NULL	Small molecule
JJKOQZHWYLMASZ-FJWDNACWSA-N	HE3286	2	NULL	Small molecule
JJKOTMDDZAJTGQ-DQSJHHFOSA-N	IDOXIFENE	2	NULL	Small molecule
JJWKQXNHYDJXKF-UHFFFAOYSA-N	MK-0873	2	NULL	Small molecule
JJWLXRKVUJDJKG-UHFFFAOYSA-N	BMS-863233	2	NULL	Small molecule
JKDGKIBAOAFRPJ-ZBINZKHDSA-N	ZIMLOVISERTIB	2	NULL	Small molecule
JLCCNYVTIWRPIZ-NRFANRHFSA-N	PEMRAMETOSTAT	2	NULL	Small molecule
JLFSBHQQXIAQEC-UHFFFAOYSA-N	2X-121	2	NULL	Small molecule
JLGKQTAYUIMGRK-IBGZPJMESA-N	ARASERTACONAZOLE	2	NULL	Small molecule
JLKJXDOWBVVABZ-UHFFFAOYSA-N	LB80380	2	NULL	Small molecule
JLQQRYOWGCIMMZ-UHFFFAOYSA-N	TIGULIXOSTAT	2	NULL	Small molecule
JMGXJHWTVBGOKG-UHFFFAOYSA-N	TG100-801	2	NULL	Small molecule
JMPOIZCOJJMTHI-UHFFFAOYSA-N	LETEPRINIM	2	NULL	Small molecule
JNLSTLQFDDAULK-UHFFFAOYSA-N	BFH-772	2	NULL	Small molecule
JNPRPMBJODOFEC-UHFFFAOYSA-N	TEMUTERKIB	2	NULL	Small molecule
JNSMRGMLNPEWLR-PDCLSYJBSA-N	BENAPENEM	2	NULL	Small molecule
JODKFOVZURLVTG-UHFFFAOYSA-N	RRX-001	2	NULL	Small molecule
JOPCJJSYRPUEDS-UHFFFAOYSA-N	SISUNATOVIR	2	NULL	Small molecule
JORVRJNILJXMMG-OLNQLETPSA-N	BRECANAVIR	2	NULL	Small molecule
JOWXJLIFIIOYMS-UHFFFAOYSA-N	FIMEPINOSTAT	2	NULL	Small molecule
JPIJQSOTBSSVTP-STHAYSLISA-N	L-THREONIC ACID	2	NULL	Small molecule
JQAACYUZYRBHGG-QHTZZOMLSA-L	MAGNESIUM PIDOLATE	2	NULL	Small molecule
JQOFKKWHXGQABB-UHFFFAOYSA-N	RESEQUINIL	2	NULL	Small molecule
JQONJQKKVAHONF-UHFFFAOYSA-N	FOSMANOGEPIX	2	NULL	Small molecule
JQQZCIIDNVIQKO-UHFFFAOYSA-N	MIRAMISTIN	2	NULL	Small molecule
JQUNFHFWXCXPRK-AMMMHQJVSA-N	TMC 310911	2	NULL	Small molecule
JRHNIQQUVJOPQC-AQNFWKISSA-N	ODIPARCIL	2	NULL	Small molecule
JRHUUZPSMQIWBQ-PELRDEGISA-N	AZD7009	2	NULL	Small molecule
JRNJNYBQQYBCLE-UHFFFAOYSA-N	RG-547	2	NULL	Small molecule
JROFGZPOBKIAEW-HAQNSBGRSA-N	OSI-027	2	NULL	Small molecule
JSBKGJUYSLVFPF-WJQUPPJOSA-N	VALEMETOSTAT TOSYLATE	2	NULL	Small molecule
JSFCZQSJQXFJDS-QAPCUYQASA-N	NEMTABRUTINIB	2	NULL	Small molecule
JTMITOKKUMVWRT-UHFFFAOYSA-N	APRICOXIB	2	NULL	Small molecule
JUPOTOIJLKDAPF-UHFFFAOYSA-N	ARRY-382	2	NULL	Small molecule
JUQLTPCYUFPYKE-UHFFFAOYSA-N	RITANSERIN	2	NULL	Small molecule
JUQMLSGOTNKJKI-IZUQBHJASA-N	LB-100	2	NULL	Small molecule
JUSFANSTBFGBAF-IRXDYDNUSA-N	VISTUSERTIB	2	NULL	Small molecule
JUTBAVRYDAKVGQ-UHFFFAOYSA-N	EMERAMIDE	2	NULL	Small molecule
JUVQLZBJFOGEEO-GOTSBHOMSA-N	MK-7622	2	NULL	Small molecule
JVCPIJKPAKAIIP-UHFFFAOYSA-N	AMISELIMOD	2	NULL	Small molecule
JWIXXNLOKOAAQT-UHFFFAOYSA-N	TIPEPIDINE	2	NULL	Small molecule
JWYIGNODXSRKGP-UHFFFAOYSA-N	AZD1981	2	NULL	Small molecule
JXKPEJDQGNYQSM-UHFFFAOYSA-M	SODIUM PROPIONATE	2	NULL	Small molecule
JXPWLIYXIWGWSA-CLBRJLNISA-N	LIVOLETIDE	2	NULL	Protein
JXSVVZKPEDIRTN-DHZHZOJOSA-N	AG-13958	2	NULL	Small molecule
JYILLRHXRVTRSH-GFCCVEGCSA-N	SB-705498	2	NULL	Small molecule
JYIUNVOCEFIUIU-GHMZBOCLSA-N	MAVELERTINIB	2	NULL	Small molecule
JYLMWUZJMRNMDA-SPRBZRACSA-N	RAVIDASVIR HYDROCHLORIDE	2	NULL	Small molecule
JYTIXGYXBIBOMN-UHFFFAOYSA-N	NIDUFEXOR	2	NULL	Small molecule
JYYLVUFNAHSSFE-UHFFFAOYSA-N	PAMAPIMOD	2	NULL	Small molecule
JZCWLJDSIRUGIN-UHFFFAOYSA-N	BERZOSERTIB	2	NULL	Small molecule
JZGLECLGVQRPPI-NSHDSACASA-N	TAK-041	2	NULL	Small molecule
KAGBHVBIOJBGBD-NINOIYOQSA-N	AMITIFADINE HYDROCHLORIDE	2	NULL	Small molecule
KAMFDHLRBHTIMJ-AZDLLSQWSA-N	VILANTEROL .ALPHA.-PHENYL CINNAMATE	2	NULL	Small molecule
KATNPMSTHHZOTK-UHFFFAOYSA-N	PIPERAQUINE PHOSPHATE	2	NULL	Small molecule
KAYRGFYBCCETPE-UHFFFAOYSA-N	TU-100	2	NULL	Small molecule
KBARHGHBFILILC-NGIJKBHDSA-N	RENCOFILSTAT	2	NULL	Small molecule
KBPLFHHGFOOTCA-UHFFFAOYSA-N	OCTANOL	2	NULL	Small molecule
KCAJXIDMCNPGHZ-UHFFFAOYSA-N	PH-797804	2	NULL	Small molecule
KCTFTBCZZUBAKN-UHFFFAOYSA-N	PRATOSARTAN	2	NULL	Small molecule
KCWZGJVSDFYRIX-YFKPBYRVSA-N	L-NAME	2	NULL	Small molecule
KEEBLYWBELVGPQ-UHFFFAOYSA-N	BMS-986141	2	NULL	Small molecule
KEQHJBNSCLWCAE-UHFFFAOYSA-N	THYMOQUINONE	2	NULL	Small molecule
KFRQROSRKSVROW-UHFFFAOYSA-N	CX-717	2	NULL	Small molecule
KGMMSPVVHZGPHL-NRFANRHFSA-N	RELENOPRIDE	2	NULL	Small molecule
KGMPDQIYDKKXRD-UHFFFAOYSA-N	SEBETRALSTAT	2	NULL	Small molecule
KGXPDNOBLLACKL-BWLGBDCWSA-N	CP-461	2	NULL	Small molecule
KHPXUQMNIQBQEV-UHFFFAOYSA-N	OXALOACETATE	2	NULL	Small molecule
KJKKMMMRWISKRF-FQEVSTJZSA-N	CENERIMOD	2	NULL	Small molecule
KJLHJQGDBJNMPU-XRFOENPRSA-L	EXEPORFINIUM CHLORIDE	2	NULL	Small molecule
KJSGTWFWVTYPFZ-AWEZNQCLSA-N	MK-0941	2	NULL	Small molecule
KJXSIXMJHKAJOD-LSDHHAIUSA-N	AMPELOPSIN	2	NULL	Small molecule
KKXFMWXZXDUYBF-BDAKNGLRSA-N	PD-0299685	2	NULL	Small molecule
KLRRGBHZCJLIEL-UHFFFAOYSA-N	BMS-833923	2	NULL	Small molecule
KMIOJWCYOHBUJS-HAKPAVFJSA-N	VOROLANIB	2	NULL	Small molecule
KMNVOGVCCZNVNU-UHFFFAOYSA-N	SAR-407899	2	NULL	Small molecule
KNQLNDPHLXIOCY-UHFFFAOYSA-N	GSK-232802	2	NULL	Small molecule
KPBNHDGDUADAGP-VAWYXSNFSA-N	DAPORINAD	2	NULL	Small molecule
KPJDVVCDVBFRMU-AREMUKBSSA-N	DERAZANTINIB	2	NULL	Small molecule
KPPBAEVZLDHCOK-JHBYREIPSA-N	AZTREONAM LYSINE	2	NULL	Small molecule
KPRGOTLNGIBVFL-VYLIMTTQSA-N	7-KETO DEHYDROEPIANDROSTERONE	2	NULL	Small molecule
KPRZOPQOBJRYSW-UHFFFAOYSA-N	2-(AMINOMETHYL)PHENOL	2	NULL	Small molecule
KPWYNAGOBXLMSE-UHFFFAOYSA-N	TIPELUKAST	2	NULL	Small molecule
KQKBMHGOHXOHTD-KKUQBAQOSA-N	BOMEDEMSTAT	2	NULL	Small molecule
KQOXLKOJHVFTRN-UHFFFAOYSA-N	PLECONARIL	2	NULL	Small molecule
KSERXGMCDHOLSS-LJQANCHMSA-N	ULIXERTINIB	2	NULL	Small molecule
KSGCNXAZROJSNW-UHFFFAOYSA-N	EZUTROMID	2	NULL	Small molecule
KTEXNACQROZXEV-SLXBATTESA-N	PARTHENOLIDE	2	NULL	Small molecule
KUFRQPKVAWMTJO-LMZWQJSESA-N	ALVESPIMYCIN	2	NULL	Small molecule
KURQKNMKCGYWRJ-HNNXBMFYSA-N	CIFORADENANT	2	NULL	Small molecule
KVCQTKNUUQOELD-UHFFFAOYSA-N	BELVARAFENIB	2	NULL	Small molecule
KVCSJPATKXABRQ-UHFFFAOYSA-N	PIBOSEROD	2	NULL	Small molecule
KVHRYLNQDWXAGI-UHFFFAOYSA-N	BALIPODECT	2	NULL	Small molecule
KVLLHLWBPNCVNR-SKCUWOTOSA-N	CAPROMORELIN	2	NULL	Small molecule
KWFNVZFWXXEJKL-YZDVLOIKSA-N	LINACLOTIDE ACETATE	2	NULL	Protein
KWJDHELCGJFUHW-SFTDATJTSA-N	RAZUPROTAFIB	2	NULL	Small molecule
KXAAIORSMACJSI-AEFFLSMTSA-N	PETESICATIB	2	NULL	Small molecule
KXBDTLQSDKGAEB-UHFFFAOYSA-N	SPEBRUTINIB	2	NULL	Small molecule
KXMZDGSRSGHMMK-VWLOTQADSA-N	BEMCENTINIB	2	NULL	Small molecule
KXNZMBFOWDNCRU-QVMZSJACSA-N	CELGOSIVIR HYDROCHLORIDE	2	NULL	Small molecule
KXSAIQPPGSSNKX-ZETCQYMHSA-N	JNJ-26489112	2	NULL	Small molecule
KXSUAWAUCNFBQJ-UHFFFAOYSA-N	FIPAMEZOLE	2	NULL	Small molecule
KXVAICSRMHXLJN-UHFFFAOYSA-N	ABT-925	2	NULL	Small molecule
KYDURMHFWXCKMW-UHFFFAOYSA-N	AZD7325	2	NULL	Small molecule
KYHVTMFADJNSGS-UHFFFAOYSA-N	LIDORESTAT	2	NULL	Small molecule
KYLOBHXXQOZRKK-FICVDOATSA-N	PF-03463275	2	NULL	Small molecule
KYXDNECMRLFQMZ-UHFFFAOYSA-N	CIMICOXIB	2	NULL	Small molecule
KZFFYEPYCVDOGE-LJQANCHMSA-N	ETAVOPIVAT	2	NULL	Small molecule
KZTXNPVFWHWJSH-OPFFBBNOSA-N	EXEPORFINIUM	2	NULL	Small molecule
LAEFIEWPUJMANC-CYBMUJFWSA-N	LY-2880070	2	NULL	Small molecule
LAKQPSQCICNZII-NOHGZBONSA-N	DASOLAMPANEL	2	NULL	Small molecule
LAMIXXKAWNLXOC-INIZCTEOSA-N	AR-42	2	NULL	Small molecule
LAMQVIQMVKWXOC-UHFFFAOYSA-N	SRT-2104	2	NULL	Small molecule
LAOOXBLMIJHMFO-UHFFFAOYSA-N	LUCANTHONE HYDROCHLORIDE	2	NULL	Small molecule
LATZVDXOTDYECD-UFTFXDLESA-N	UPADACITINIB TARTRATE	2	NULL	Small molecule
LBJVBJYMZKEREY-UHFFFAOYSA-N	VEBICORVIR	2	NULL	Small molecule
LCHMHYPWGWYXEL-ZYADHFCISA-N	RAVIDASVIR	2	NULL	Small molecule
LCTONWCANYUPML-UHFFFAOYSA-N	PYRUVATE	2	NULL	Small molecule
LDHMAVIPBRSVRG-UHFFFAOYSA-O	TRIGONELLAMIDE	2	NULL	Small molecule
LDIOUQIXNSSOGU-UHFFFAOYSA-N	ONO-2333MS	2	NULL	Small molecule
LDXDSHIEDAPSSA-OAHLLOKOSA-N	RAMATROBAN	2	NULL	Small molecule
LEAKQIXYSHIHCW-UHFFFAOYSA-N	RO-24-7429	2	NULL	Small molecule
LECZXZOBEZITCL-UHFFFAOYSA-N	REVAPRAZAN	2	NULL	Small molecule
LEHOTFFKMJEONL-UHFFFAOYSA-N	URIC ACID	2	NULL	Small molecule
LEQOVFCHMOTJKU-WJVXOHEGSA-N	ORP-101	2	NULL	Small molecule
LFMPVTVPXHNXOT-HNNXBMFYSA-N	GSK-2245035	2	NULL	Small molecule
LFQCJSBXBZRMTN-OAQYLSRUSA-N	DIFLOMOTECAN	2	NULL	Small molecule
LFVPBERIVUNMGV-UHFFFAOYSA-N	FASUDIL HYDROCHLORIDE	2	NULL	Small molecule
LGGPZDRLTDGYSQ-JADSYQMUSA-N	MB07811	2	NULL	Small molecule
LGMSNQNWOCSPIK-LWHGMNCYSA-N	ALVOCIDIB HYDROCHLORIDE	2	NULL	Small molecule
LGSDFTPAICUONK-UHFFFAOYSA-N	ELINOGREL	2	NULL	Small molecule
LGWACEZVCMBSKW-UHFFFAOYSA-N	PAXALISIB	2	NULL	Small molecule
LHNIIDJUOCFXAP-UHFFFAOYSA-N	PICTILISIB	2	NULL	Small molecule
LHXFPSQJODNWEW-DVNHMXKTSA-N	LEMUTEPORFIN	2	NULL	Small molecule
LHXOCOHMBFOVJS-OAHLLOKOSA-N	LADOSTIGIL	2	NULL	Small molecule
LHYMPSWMHXUWSK-STZFKDTASA-N	ELZASONAN	2	NULL	Small molecule
LICVMCOINZNZNW-BATHLIJTSA-N	PATIDEGIB HYDROCHLORIDE	2	NULL	Small molecule
LIXKIXWSKOENAB-UHFFFAOYSA-N	CIMLANOD	2	NULL	Small molecule
LJKDPUCDUDLUOM-UHFFFAOYSA-N	GOSSYPOL ACETIC ACID	2	NULL	Small molecule
LJNFYMMXCXGFCP-LLVKDONJSA-N	PIREPEMAT	2	NULL	Small molecule
LJNUIEQATDYXJH-GSVOUGTGSA-N	LESOGABERAN	2	NULL	Small molecule
LJTSIMVOOOLKOL-FNRDIUJOSA-N	ANTROQUINONOL	2	NULL	Small molecule
LLCRBOWRJOUJAE-UHFFFAOYSA-N	BALICATIB	2	NULL	Small molecule
LLDXOPKUNJTIRF-QFIPXVFZSA-N	SOLABEGRON	2	NULL	Small molecule
LLVZBTWPGQVVLW-SNAWJCMRSA-N	CP-724714	2	NULL	Small molecule
LLXISKGBWFTGEI-FQEVSTJZSA-N	FILANESIB	2	NULL	Small molecule
LNDYQNTTYXLTNH-RTBBDAMFSA-N	TEZAMPANEL	2	NULL	Small molecule
LNLJHGXOFYUARS-OAQYLSRUSA-N	SELETALISIB	2	NULL	Small molecule
LNTHITQWFMADLM-UHFFFAOYSA-N	GALLIC ACID	2	NULL	Small molecule
LNUFLCYMSVYYNW-ZPJMAFJPSA-N	PIXATIMOD	2	NULL	Oligosaccharide
LNXDUSQEXVQFGP-UHFFFAOYSA-N	SUVN-G3031	2	NULL	Small molecule
LOFDNSDPZTVIIO-VPUSJEBWSA-N	SLV-334	2	NULL	Small molecule
LOLPPWBBNUVNQZ-UHFFFAOYSA-N	AT-9283	2	NULL	Small molecule
LONWRQOYFPYMQD-DTQAZKPQSA-N	NEBENTAN	2	NULL	Small molecule
LPLVUJXQOOQHMX-QWBHMCJMSA-N	GLYCYRRHIZIN	2	NULL	Small molecule
LQFRYKBDZNPJSW-UHFFFAOYSA-N	DAPANSUTRILE	2	NULL	Small molecule
LQHDJQIMETZMPH-ZBFHGGJFSA-N	GSK2256294	2	NULL	Small molecule
LQIPDFIUPOYMPR-RMOMFDTOSA-N	KRN5500	2	NULL	Small molecule
LQJLLAOISDVBJM-UHFFFAOYSA-N	AXOMADOL	2	NULL	Small molecule
LQKQLKMTJOMCMJ-UHFFFAOYSA-N	ISUZINAXIB	2	NULL	Small molecule
LQVXSNNAFNGRAH-QHCPKHFHSA-N	BMS-754807	2	NULL	Small molecule
LRSYFEZBIMVWRY-VWMHFEHESA-N	ORNITHINE PHENYLACETATE	2	NULL	Small molecule
LSYANGLAZUZYFX-UHFFFAOYSA-N	APINOCALTAMIDE	2	NULL	Small molecule
LSYBRGMTRKJATA-IVEWBXRVSA-N	ODALASVIR	2	NULL	Small molecule
LTSZWQVAHDFPNW-PRMCSTHUSA-N	RUZASVIR	2	NULL	Small molecule
LUUMLYXKTPBTQR-UHFFFAOYSA-N	ILACIRNON	2	NULL	Small molecule
LVASCWIMLIKXLA-UHFFFAOYSA-N	HALOFUGINONE	2	NULL	Small molecule
LWGUASZLXHYWIV-UHFFFAOYSA-N	E-7820	2	NULL	Small molecule
LXBIFEVIBLOUGU-JGWLITMVSA-N	DUVOGLUSTAT	2	NULL	Small molecule
LXHMTDHBMRZSHJ-UHFFFAOYSA-N	KA-2507	2	NULL	Small molecule
LXZMHBHEXAELHH-UHFFFAOYSA-N	CLESACOSTAT	2	NULL	Small molecule
LYLFQLCLUXOFOL-UHFFFAOYSA-N	ALAGEBRIUM	2	NULL	Small molecule
LYLIIGQPIKTONH-RUZDIDTESA-N	MK-6913	2	NULL	Small molecule
LYMICVBGNUEHGE-FUQPUAIBSA-N	INARIGIVIR	2	NULL	Small molecule
LYPAFUINURXJSG-AWEZNQCLSA-N	GSK2982772	2	NULL	Small molecule
LYXKFNHUJJDTIA-UHFFFAOYSA-N	DU 125530	2	NULL	Small molecule
LYYVFHRFIJKPOV-UHFFFAOYSA-N	PALBOCICLIB ISETHIONATE	2	NULL	Small molecule
LZMJNVRJMFMYQS-UHFFFAOYSA-N	POSELTINIB	2	NULL	Small molecule
LZWZPGLVHLSWQX-XMMPIXPASA-N	VELEDIMEX	2	NULL	Small molecule
LZXMUJCJAWVHPZ-UHFFFAOYSA-N	DIPRAGLURANT	2	NULL	Small molecule
LZYWLEPSQNXESC-KUHUBIRLSA-N	SONLICROMANOL	2	NULL	Small molecule
MAEBCGDGGATMSC-QDSSDAQISA-N	SAPONIN	2	NULL	Oligosaccharide
MASKQITXHVYVFL-UHFFFAOYSA-N	PF-04937319	2	NULL	Small molecule
MAVDNGWEBZTACC-HNNXBMFYSA-N	APRATASTAT	2	NULL	Small molecule
MBKYLPOPYYLTNW-ZDUSSCGKSA-N	BALCINRENONE	2	NULL	Small molecule
MBQYQLWSBRANKQ-IMTBSYHQSA-N	SOFINICLINE	2	NULL	Small molecule
MCECSFFXUPEPDB-UHFFFAOYSA-N	SELURAMPANEL	2	NULL	Small molecule
MCIDWGZGWVSZMK-UHFFFAOYSA-N	NEMIRALISIB	2	NULL	Small molecule
MCPUZZJBAHRIPO-UHFFFAOYSA-N	LERSIVIRINE	2	NULL	Small molecule
MCRWZBYTLVCCJJ-DKALBXGISA-N	PF-04634817	2	NULL	Small molecule
MDBNTXARNGRHEV-UHFFFAOYSA-N	CAPESEROD	2	NULL	Small molecule
MDDXVKPIPNUPBG-FDKGEFSASA-N	SATOREOTIDE TRIZOXETAN	2	NULL	Protein
MEDCLNYIYBERKO-UHFFFAOYSA-N	RASEGLURANT	2	NULL	Small molecule
MEFKEPWMEQBLKI-YDBXVIPQSA-N	S-ADENOSYL-L-METHIONINE	2	NULL	Small molecule
MEOWKUXNVNJAMY-PZFKGGKESA-N	GSK2838232	2	NULL	Small molecule
MFBOGIVSZKQAPD-UHFFFAOYSA-M	SODIUM BUTYRATE	2	NULL	Small molecule
MFOOVZCXWVAWOV-RUZDIDTESA-N	ITRIGLUMIDE	2	NULL	Small molecule
MGQRRMONVLMKJL-KWJIQSIXSA-N	ELSAMITRUCIN	2	NULL	Oligosaccharide
MHFMTUBUVQZIRE-WINRQGAFSA-N	SOVAPREVIR	2	NULL	Small molecule
MICLTPPSCUXHJT-UHFFFAOYSA-M	LETEPRINIM POTASSIUM	2	NULL	Small molecule
MJHOMTRKVMKCNE-NWDGAFQWSA-N	MIVAVOTINIB	2	NULL	Small molecule
MJQUEDHRCUIRLF-TVIXENOKSA-N	BRYOSTATIN	2	NULL	Small molecule
MJVKYGMNSQJLIN-KYZVSKTDSA-N	LUMICITABINE	2	NULL	Small molecule
MKGDNVHZSCXBKR-KYVQNOJUSA-N	GLYCOVIR	2	NULL	Small molecule
MKJQESRCXYYHFR-UHFFFAOYSA-N	PACTIMIBE SULFATE	2	NULL	Small molecule
MKOMESMZHZNBIZ-UHFFFAOYSA-M	ALAGEBRIUM CHLORIDE	2	NULL	Small molecule
MKQKPLQMNCXTJE-VEZQGTPESA-L	REGRELOR DISODIUM	2	NULL	Small molecule
MKTAGSRKQIGEBH-SSDOTTSWSA-N	TEBANICLINE	2	NULL	Small molecule
MLESJYFEMSJZLZ-MAAOGQSESA-N	MERICITABINE	2	NULL	Small molecule
MLFKVJCWGUZWNV-REOHCLBHSA-N	ALANOSINE	2	NULL	Small molecule
MLILORUFDVLTSP-UHFFFAOYSA-N	EMIVIRINE	2	NULL	Small molecule
MMHDBUJXLOFTLC-WOYTXXSLSA-N	ATN-161	2	NULL	Protein
MMNNTJYFHUDSKL-UHFFFAOYSA-N	XL-281	2	NULL	Small molecule
MMSNEKOTSJRTRI-LLVKDONJSA-N	ATRELEUTON	2	NULL	Small molecule
MNEOHCYSHVKLIC-UHFFFAOYSA-N	CEDIROGANT	2	NULL	Small molecule
MNLNAGRCHNMKKJ-UHFFFAOYSA-N	PF-03049423	2	NULL	Small molecule
MNUMHDZZMWCBBX-JWAQYZNWSA-N	FUCOXANTHIN	2	NULL	Small molecule
MOLOJNHYNHBPCW-ZETCQYMHSA-N	GW-274150	2	NULL	Small molecule
MOXXQFNQDDSJHT-UHFFFAOYSA-N	R-343	2	NULL	Small molecule
MPDGHEJMBKOTSU-YKLVYJNSSA-N	ENOXOLONE	2	NULL	Small molecule
MPMKMQHJHDHPBE-RUZDIDTESA-N	GLPG-0974	2	NULL	Small molecule
MPYACSQFXVMWNO-UHFFFAOYSA-N	SOLCITINIB	2	NULL	Small molecule
MPYLDWFDPHRTEG-IFVNMTGRSA-N	ISTAROXIME	2	NULL	Small molecule
MQBBSMNIRWXALO-UHFFFAOYSA-N	BMS-823778	2	NULL	Small molecule
MQIMZDXIAHJKQP-UHFFFAOYSA-N	PRINABEREL	2	NULL	Small molecule
MQTUXRKNJYPMCG-CYBMUJFWSA-N	ROBALZOTAN	2	NULL	Small molecule
MQWMHMZNBGQNMT-XHNJZIHCSA-N	SCH-486757	2	NULL	Small molecule
MQXRTCVZPIHBLD-TUAOUCFPSA-N	CMX-2043	2	NULL	Small molecule
MRFOLGFFTUGAEB-UHFFFAOYSA-N	NEBICAPONE	2	NULL	Small molecule
MRPGRAKIAJJGMM-OCCSQVGLSA-N	VORUCICLIB	2	NULL	Small molecule
MSCWUTTUQLYJFT-QMBKNIKNSA-N	DENAGLIPTIN TOSYLATE	2	NULL	Small molecule
MSHZHSPISPJWHW-PVDLLORBSA-N	O-CHLOROACETYLCARBAMOYLFUMAGILLOL	2	NULL	Small molecule
MSIIJNOQQWRTFC-GGAORHGYSA-N	SIMENEPAG ISOPROPYL	2	NULL	Small molecule
MTCFGRXMJLQNBG-LIIDHCAMSA-N	DEUTARSERINE	2	NULL	Small molecule
MTHORRSSURHQPZ-UHFFFAOYSA-N	BINDARIT	2	NULL	Small molecule
MTJHLONVHHPNSI-IBGZPJMESA-N	LEXIBULIN	2	NULL	Small molecule
MTPVBMVUENFFLL-HXUWFJFHSA-N	RSV-604	2	NULL	Small molecule
MTTHRRVVGMPYQG-ZDUSSCGKSA-N	LANDIPIRDINE	2	NULL	Small molecule
MUFJHYRCIHHATF-UHFFFAOYSA-N	VGX-1027	2	NULL	Small molecule
MUICUPWICXUNRS-GDCCIXDYSA-N	RADALBUVIR	2	NULL	Small molecule
MUJMYVFVAWFUJL-SNAWJCMRSA-O	TARLOXOTINIB	2	NULL	Small molecule
MUOKSQABCJCOPU-UHFFFAOYSA-N	SILMITASERTIB	2	NULL	Small molecule
MUSGYEMSJUFFHT-UWABRSFTSA-N	AMY-101	2	NULL	Protein
MUZRGKSNUTWRAF-BHQIMSFRSA-M	PRADIGASTAT SODIUM	2	NULL	Small molecule
MVAWDZLMOYASSX-JPKZNVRTSA-L	DEFERITAZOLE MAGNESIUM	2	NULL	Small molecule
MVCOAUNKQVWQHZ-UHFFFAOYSA-N	DORAMAPIMOD	2	NULL	Small molecule
MVCQKIKWYUURMU-UHFFFAOYSA-N	CETILISTAT	2	NULL	Small molecule
MVLOQULXIYSERZ-UHFFFAOYSA-N	BGP-15	2	NULL	Small molecule
MVZGYPSXNDCANY-UHFFFAOYSA-N	ALLITINIB	2	NULL	Small molecule
MWUFVYLAWAXDHQ-HMNLTAHHSA-N	E-6201	2	NULL	Small molecule
MWXWMWSUUYXMRA-GRKBUMBKSA-N	TAK-448	2	NULL	Small molecule
MXDSJQHFFDGFDK-CYBMUJFWSA-N	AZD-3759	2	NULL	Small molecule
MXNGYQJJYRVGGJ-QFIPXVFZSA-N	AZD-7624	2	NULL	Small molecule
MXXWOMGUGJBKIW-YPCIICBESA-N	PIPERINE	2	NULL	Small molecule
MXYUKLILVYORSK-HBMCJLEFSA-N	LOBELINE	2	NULL	Small molecule
MYCMTMIGRXJNSO-UHFFFAOYSA-N	MOXAVERINE	2	NULL	Small molecule
MYTIJGWONQOOLC-HNNXBMFYSA-N	RIMACALIB	2	NULL	Small molecule
MYZAXBZLEILEBR-RVFOSREFSA-N	RISUTEGANIB	2	NULL	Protein
MZNMZWZGUGFQJP-UHFFFAOYSA-N	CT-2584	2	NULL	Small molecule
MZOITCJKGUIQEI-UHFFFAOYSA-N	FELCISETRAG	2	NULL	Small molecule
NAWXUBYGYWOOIX-SFHVURJKSA-N	CH-1504 L-ISOMER	2	NULL	Small molecule
NAWXUBYGYWOOIX-UHFFFAOYSA-N	CH-1504	2	NULL	Small molecule
NBAIXBAUHIQQGF-UHFFFAOYSA-N	PULRODEMSTAT	2	NULL	Small molecule
NBGQZFQREPIKMG-PONOSELZSA-N	BOSWELLIC ACID	2	NULL	Small molecule
NBMBIEOUVBHEBM-UHFFFAOYSA-N	EMAPUNIL	2	NULL	Small molecule
NBMKJKDGKREAPL-DVTGEIKXSA-N	BECLOMETHASONE	2	NULL	Small molecule
NBSCHQHZLSJFNQ-PQMKYFCFSA-N	MANNOSE-6-PHOSPHATE	2	NULL	Small molecule
NCDZABJPWMBMIQ-INIZCTEOSA-N	AZD-4017	2	NULL	Small molecule
NCEAPFRHADKEHP-UHFFFAOYSA-N	BUCINDOLOL HYDROCHLORIDE	2	NULL	Small molecule
NCRMKIWHFXSBGZ-CNBXIYLPSA-N	RUNCACIGUAT	2	NULL	Small molecule
NCWQLHHDGDXIJN-UHFFFAOYSA-N	IMARADENANT	2	NULL	Small molecule
NDAZATDQFDPQBD-UHFFFAOYSA-N	LUMINESPIB	2	NULL	Small molecule
NDTYTMIUWGWIMO-SNVBAGLBSA-N	PERILLYL ALCOHOL	2	NULL	Small molecule
NEBUOXBYNAHKFV-NRFANRHFSA-N	FUNAPIDE	2	NULL	Small molecule
NEHWBYHLYZGBNO-BVEPWEIPSA-N	IPAMORELIN	2	NULL	Protein
NFIXBCVWIPOYCD-UHFFFAOYSA-N	TESMILIFENE	2	NULL	Small molecule
NFTMKHWBOINJGM-UHFFFAOYSA-N	MBX-2982	2	NULL	Small molecule
NFXPEHLDVKVVKA-ISTVAULSSA-N	NYX-2925	2	NULL	Small molecule
NGCNKEZHGRXHNL-WVWQGFTISA-N	NEPADUTANT	2	NULL	Protein
NGHTXZCKLWZPGK-UHFFFAOYSA-N	NEFIRACETAM	2	NULL	Small molecule
NGKHWQPYPXRQTM-UKFSEGPMSA-N	ALDOXORUBICIN HYDROCHLORIDE	2	NULL	Small molecule
NGYNBSHYFOFVLS-LBPRGKRZSA-N	DANIRIXIN	2	NULL	Small molecule
NHHBNHIPCSPSHQ-UHFFFAOYSA-N	GIRIPLADIB	2	NULL	Small molecule
NHHQJBCNYHBUSI-UHFFFAOYSA-N	R-406	2	NULL	Small molecule
NHOUNZMCSIHKHJ-FQEVSTJZSA-N	OLACAFTOR	2	NULL	Small molecule
NHSNLUIMAQQXGR-UHFFFAOYSA-N	ARZOXIFENE HYDROCHLORIDE	2	NULL	Small molecule
NHZMQXZHNVQTQA-UHFFFAOYSA-N	PYRIDOXAMINE	2	NULL	Small molecule
NIJYGVDQZBBONK-SEUXLIJBSA-N	ADAFOSBUVIR	2	NULL	Small molecule
NJCBUSHGCBERSK-UHFFFAOYSA-N	PERFLENAPENT	2	NULL	Small molecule
NJMYODHXAKYRHW-BLLMUTORSA-N	E-FLUPENTIXOL	2	NULL	Small molecule
NJXZWIIMWNEOGJ-WEWKHQNJSA-N	NELIVAPTAN	2	NULL	Small molecule
NKDFYOWSKOHCCO-YPVLXUMRSA-N	20-HYDROXYECDYSONE	2	NULL	Small molecule
NKQHBJNRBKHUQR-UHFFFAOYSA-N	LY-2940094	2	NULL	Small molecule
NKWCGTOZTHZDHB-UHFFFAOYSA-N	4-IMIDAZOLECARBOXYLIC ACID	2	NULL	Small molecule
NKZTZAQIKKGTDB-QPLCGJKRSA-N	FISPEMIFENE	2	NULL	Small molecule
NLFLXLJXEIUQDL-UHFFFAOYSA-N	GUSACITINIB	2	NULL	Small molecule
NLZUEZXRPGMBCV-UHFFFAOYSA-N	BUTYLATED HYDROXYTOLUENE	2	NULL	Small molecule
NMDFAQXLJQRHMS-UHFFFAOYSA-N	CUDETAXESTAT	2	NULL	Small molecule
NMRWDFUZLLQSBN-UHFFFAOYSA-N	INT131	2	NULL	Small molecule
NMTRXBJYASHMND-UXTSPRGOSA-N	ELZASONAN HYDROCHLORIDE	2	NULL	Small molecule
NNBGCSGCRSCFEA-UHFFFAOYSA-N	RILAPLADIB	2	NULL	Small molecule
NNTYBKTXMKBRFA-CQSZACIVSA-N	CRS-3123	2	NULL	Small molecule
NNYBQONXHNTVIJ-QGZVFWFLSA-N	SDX-101	2	NULL	Small molecule
NOEGNKMFWQHSLB-UHFFFAOYSA-N	AES-103	2	NULL	Small molecule
NOENHWMKHNSHGX-IZOOSHNJSA-N	TEVERELIX	2	NULL	Protein
NOJBHZIZNPMQRT-CBASKZFISA-N	ENCALERET SULFATE	2	NULL	Small molecule
NPCIWINHUDIWAV-NSYCNWAXSA-N	IODOFILTIC ACID I 123	2	NULL	Small molecule
NPCIWINHUDIWAV-UHFFFAOYSA-N	IODOFILTIC ACID	2	NULL	Small molecule
NPDLTEZXGWRMLQ-UHFFFAOYSA-N	AQW051	2	NULL	Small molecule
NPFDWHQSDBWQLH-QZTJIDSGSA-N	FILOREXANT	2	NULL	Small molecule
NPTIPEQJIDTVKR-STQMWFEESA-N	VABICASERIN	2	NULL	Small molecule
NREKKBAMVWQRES-MRXNPFEDSA-N	DANICAMTIV	2	NULL	Small molecule
NSMXQKNUPPXBRG-SECBINFHSA-N	LISOFYLLINE	2	NULL	Small molecule
NSMXQKNUPPXBRG-VIFPVBQESA-N	P	2	NULL	Small molecule
NSMXQKNUPPXBRG-WHPHVCHMSA-N	PCS-499	2	NULL	Small molecule
NTCZXUFXVRQSMX-UHFFFAOYSA-N	AMMONIUM TRICHLOROTELLURATE	2	NULL	Small molecule
NTRKMGDUWYBLMS-UHFFFAOYSA-N	552-02	2	NULL	Small molecule
NULMGOSOSZBEQL-QMMMGPOBSA-N	ETILEVODOPA	2	NULL	Small molecule
NVCAMOJXQVJSOM-XKZIYDEJSA-N	CP-461	2	NULL	Small molecule
NVKAWKQGWWIWPM-ABEVXSGRSA-N	STANOLONE	2	NULL	Small molecule
NVPXUFQLKWKBHK-UHFFFAOYSA-N	TAPRENEPAG ISOPROPYL	2	NULL	Small molecule
NVUKDWGDTWGJSK-QDABQXQZSA-N	DAVALINTIDE ACETATE	2	NULL	Protein
NWGZZGNICQFUHV-OAHLLOKOSA-N	OBI-3424	2	NULL	Small molecule
NXHAXEBZOXCDKD-XIXRRVGJSA-N	REGRELOR	2	NULL	Small molecule
NXHGVNVRWLOZDF-SZYUIZJOSA-N	COTININE FUMARATE	2	NULL	Small molecule
NXLUTEDAEFXMQR-BJKOFHAPSA-N	SPERGUALIN	2	NULL	Small molecule
NXQGEDVQXVTCDA-UHFFFAOYSA-N	CERLAPIRDINE	2	NULL	Small molecule
NYORQUCSPQVLTE-UHFFFAOYSA-N	EX-527	2	NULL	Small molecule
NZQDWKCNBOELAI-KSFYIVLOSA-N	CP-195543	2	NULL	Small molecule
OABRYNHZQBZDMG-INIZCTEOSA-N	FALLYPRIDE	2	NULL	Small molecule
OANCEOSLKSTLTA-REWPJTCUSA-N	BEDORADRINE	2	NULL	Small molecule
OAPDLBHLMVYMCW-UHFFFAOYSA-M	KETOPROFEN SODIUM	2	NULL	Small molecule
OAVGBZOFDPFGPJ-UHFFFAOYSA-N	SOTRASTAURIN	2	NULL	Small molecule
OBBCSXFCDPPXOL-UHFFFAOYSA-N	MISONIDAZOLE	2	NULL	Small molecule
OBKBVSFXEIFOMS-YVABUZGXSA-N	TRO-40303	2	NULL	Small molecule
OCJRRXHWPBXZSU-BNCZGPJRSA-N	ROVAFOVIR ETALAFENAMIDE	2	NULL	Small molecule
OCKIPDMKGPYYJS-ZDUSSCGKSA-N	AZD0328	2	NULL	Small molecule
OCUKPFWNSAAHRP-QZTJIDSGSA-N	ORM-12741	2	NULL	Small molecule
ODGXXYXJORZPHE-ZIAGYGMSSA-N	PAT-1251	2	NULL	Small molecule
ODHCTXKNWHHXJC-VKHMYHEASA-N	PIDOLIC ACID	2	NULL	Small molecule
ODKYYBOHSVLGNU-IAGONARPSA-N	TERIZIDONE	2	NULL	Small molecule
ODMXWZROLKITMS-RISCZKNCSA-N	PF-06459988	2	NULL	Small molecule
ODZBBRURCPAEIQ-PIXDULNESA-N	BRIVUDINE	2	NULL	Small molecule
OEKXCVYZBVOWBR-BQYQJAHWSA-N	MGB-BP-3	2	NULL	Small molecule
OESBDSFYJMDRJY-BAYCTPFLSA-N	TECADENOSON	2	NULL	Small molecule
OFDNQWIFNXBECV-VFSYNPLYSA-N	DOLASTATIN-10	2	NULL	Small molecule
OGUAFUAJSPORAH-KHCCTVBNSA-N	CEFILAVANCIN	2	NULL	Unknown
OHCPNHFLPCVWRG-YQOGLFJVSA-N	SR16234	2	NULL	Small molecule
OHIUQAZROSYCMC-CALCHBBNSA-N	UK-500001	2	NULL	Small molecule
OIIMUKXVVLRCAF-UHFFFAOYSA-N	MITOQUINONE CATION	2	NULL	Small molecule
OISLSHLAXHALQZ-HEOQURLSSA-N	BEMNIFOSBUVIR	2	NULL	Small molecule
OIZSVTOIBNSVOS-UHFFFAOYSA-N	DSM-265	2	NULL	Small molecule
OJBLXSPBJMGZDN-UHFFFAOYSA-N	EVT-101	2	NULL	Small molecule
OJICYBSWSZGRFB-UHFFFAOYSA-N	TELACEBEC	2	NULL	Small molecule
OJPLJFIFUQPSJR-INIZCTEOSA-N	RG-4733	2	NULL	Small molecule
OKFDRAHPFKMAJH-UHFFFAOYSA-N	OGLEMILAST	2	NULL	Small molecule
OKJHGOPITGTTIM-DEOSSOPVSA-N	NAVEGLITAZAR	2	NULL	Small molecule
OMPATGZMNFWVOH-UHFFFAOYSA-N	ASLAN-003	2	NULL	Small molecule
ONNMDRQRSGKZCN-UHFFFAOYSA-N	SGS-742	2	NULL	Small molecule
OOKIODJYZSVHDO-QMYFOHRPSA-N	TASIDOTIN HYDROCHLORIDE	2	NULL	Protein
OONFNUWBHFSNBT-HXUWFJFHSA-N	AEE-788	2	NULL	Small molecule
OOPXYEYPPHJHSE-UHFFFAOYSA-M	SODIUM 2,2-DIMETHYLBUTYRATE	2	NULL	Small molecule
OPIKUXLJQFYMSC-UHFFFAOYSA-N	ADL-5859	2	NULL	Small molecule
OPQRBXUBWHDHPQ-UHFFFAOYSA-N	ETAZOLATE	2	NULL	Small molecule
OPTASPLRGRRNAP-UHFFFAOYSA-N	CYTOSINE	2	NULL	Small molecule
OPZFMLLAJBIKAN-YSBZUPOXSA-N	TNP-2092	2	NULL	Small molecule
OQCJPFYWFGUHIN-GJKBLCTNSA-N	NAXIFYLLINE	2	NULL	Small molecule
OQUXVPJVBSENGK-QXMHVHEDSA-N	MANITIMUS	2	NULL	Small molecule
ORQZQBUNAMJFCY-UHFFFAOYSA-N	MK-0736	2	NULL	Small molecule
ORVNHOYNEHYKJG-UHFFFAOYSA-N	DILMAPIMOD	2	NULL	Small molecule
ORXQGKIUCDPEAJ-YRNVUSSQSA-N	XANTHOHUMOL	2	NULL	Small molecule
OSBPYFBXSLJHCR-UHFFFAOYSA-N	MESDOPETAM	2	NULL	Small molecule
OSYWBJSVKUFFSU-SKDRFNHKSA-N	CENSAVUDINE	2	NULL	Small molecule
OTMSDBZUPAUEDD-UHFFFAOYSA-N	ETHANE	2	NULL	Small molecule
OTSOOHRUMBRSHZ-UHFFFAOYSA-N	SEPANTRONIUM	2	NULL	Small molecule
OTXAMWFYPMNDME-FQQWJMKMSA-N	VEDROPREVIR	2	NULL	Small molecule
OTZVBZFYMFTYKH-UHFFFAOYSA-N	T-62	2	NULL	Small molecule
OVLIDRAJVMUEMC-UHFFFAOYSA-N	RIMTUZALCAP	2	NULL	Small molecule
OVPNQJVDAFNBDN-UHFFFAOYSA-N	AT-7519	2	NULL	Small molecule
OVRNDRQMDRJTHS-FMDGEEDCSA-N	N-ACETYLGLUCOSAMINE	2	NULL	Small molecule
OVRNDRQMDRJTHS-UOLFYFMNSA-N	N-ACETYLMANNOSAMINE	2	NULL	Small molecule
OVSKGTONMLKNPZ-UHFFFAOYSA-N	ENMD-981693	2	NULL	Small molecule
OVSQVDMCBVZWGM-QSOFNFLRSA-N	ISOQUERCETIN	2	NULL	Small molecule
OXKRFEWMSWPKKV-GHTZIAJQSA-N	BRADANICLINE	2	NULL	Small molecule
OXTSYWDBUVRXFF-GDLZYMKVSA-N	AZENOSERTIB	2	NULL	Small molecule
OXVFDZYQLGRLCD-UHFFFAOYSA-N	LERIGLITAZONE	2	NULL	Small molecule
OXYYOEIGQRXGPI-WSZWBAFRSA-N	TALABOSTAT MESYLATE	2	NULL	Small molecule
OYFMQDVLFYKOPZ-UHFFFAOYSA-N	IFIDANCITINIB	2	NULL	Small molecule
OYHQOLUKZRVURQ-HZJYTTRNSA-N	LINOLEIC ACID	2	NULL	Small molecule
OYIKARCXOQLFHF-UHFFFAOYSA-N	ISOXAFLUTOLE	2	NULL	Small molecule
OYKZVKWXOWICFI-UHFFFAOYSA-N	FADOLMIDINE HYDROCHLORIDE	2	NULL	Small molecule
OZOGDCZJYVSUBR-UHFFFAOYSA-N	OBEFAZIMOD	2	NULL	Small molecule
PAHZPHDAJQIETD-UHFFFAOYSA-N	ADELMIDROL	2	NULL	Small molecule
PAWIYAYFNXQGAP-UHFFFAOYSA-N	QUISINOSTAT	2	NULL	Small molecule
PBCZSGKMGDDXIJ-KRUBCLEUSA-N	UCN-01	2	NULL	Small molecule
PDIMOTRDGUQMNY-UHFFFAOYSA-N	CX-157	2	NULL	Small molecule
PDOQBOJDRPLBQU-QMMMGPOBSA-N	AZD-1480	2	NULL	Small molecule
PEGQOIGYZLJMIB-UHFFFAOYSA-N	SETOGEPRAM	2	NULL	Small molecule
PFORUFFGGNOLPJ-QAQDUYKDSA-N	VIPOGLANSTAT	2	NULL	Small molecule
PFTAWBLQPZVEMU-UKRRQHHQSA-N	(-)-EPICATECHIN	2	NULL	Small molecule
PFTAWBLQPZVEMU-ZFWWWQNUSA-N	(+)-EPICATECHIN	2	NULL	Small molecule
PFWLFWPASULGAN-UHFFFAOYSA-N	7-METHYLXANTHINE	2	NULL	Small molecule
PFWVGKROPKKEDW-UHFFFAOYSA-N	VIDUPIPRANT	2	NULL	Small molecule
PGUDASZQLOAZRX-DABQJJPHSA-N	IP-2018	2	NULL	Small molecule
PGYDXVBZYKQYCS-VPWBDBDCSA-N	NS-2359	2	NULL	Small molecule
PHEDXBVPIONUQT-RGYGYFBISA-N	PHORBOL MYRISTATE ACETATE	2	NULL	Small molecule
PHEZJEYUWHETKO-UHFFFAOYSA-N	BREQUINAR	2	NULL	Small molecule
PHOZOHFUXHPOCK-QMMMGPOBSA-N	NGX-267	2	NULL	Small molecule
PHYFQTYBJUILEZ-IUPFWZBJSA-N	GLYCERYL TRIOLEATE	2	NULL	Small molecule
PIDNRTWDGDJKSQ-UQKRIMTDSA-N	MK-0941	2	NULL	Small molecule
PIUZYOCNZPYXOA-ZHHJOTBYSA-N	LARSUCOSTEROL	2	NULL	Small molecule
PJTGSIKANITYOO-RCOXNQKVSA-N	BMS-741672	2	NULL	Small molecule
PJZPDFUUXKKDNB-KNINVFKUSA-N	CILUPREVIR	2	NULL	Small molecule
PKKNCEXEVUFFFI-UHFFFAOYSA-N	NEVANIMIBE	2	NULL	Small molecule
PKWDZWYVIHVNKS-UHFFFAOYSA-N	NETOGLITAZONE	2	NULL	Small molecule
PKWRMUKBEYJEIX-DXXQBUJASA-N	BIRINAPANT	2	NULL	Small molecule
PKZXLMVXBZICTF-UHFFFAOYSA-N	BEFIRADOL	2	NULL	Small molecule
PLCMZPFTMOAGOE-UHFFFAOYSA-N	ASP-8477	2	NULL	Small molecule
PLMAPPWZOQMTBI-XUTJKUGGSA-N	BP-14979	2	NULL	Small molecule
PLQRBFAACWRSKF-LJTMIZJLSA-M	NOX-100	2	NULL	Small molecule
PMJIHLSCWIDGMD-UHFFFAOYSA-N	TIDEGLUSIB	2	NULL	Small molecule
PNAWUIKCVQSLFG-UHFFFAOYSA-N	NRX195183	2	NULL	Small molecule
PNHFDVSKDSLUFH-UHFFFAOYSA-N	LY-518674	2	NULL	Small molecule
PNTNBIHOAPJYDB-UHFFFAOYSA-N	PIROMELATINE	2	NULL	Small molecule
POADTFBBIXOWFJ-VWLOTQADSA-N	COSITECAN	2	NULL	Small molecule
POJWUDADGALRAB-UHFFFAOYSA-N	ALLANTOIN	2	NULL	Small molecule
POVNCJSPYFCWJR-USZUGGBUSA-N	OVEMOTIDE	2	NULL	Protein
PQHLRGARXNPFCF-UHFFFAOYSA-N	ATACIGUAT	2	NULL	Small molecule
PRAAPINBUWJLGA-UHFFFAOYSA-N	TELAGLENASTAT	2	NULL	Small molecule
PRDJGNVQBVXXEO-UHFFFAOYSA-N	4-ISOTHIOUREIDOBUTYRONITRILE	2	NULL	Small molecule
PRSNGWLHNWGOKD-CQSZACIVSA-N	MUFEMILAST	2	NULL	Small molecule
PRXJGLUMVDSFAU-HNNXBMFYSA-N	AFP-464 FREE SALT	2	NULL	Small molecule
PRXXYMVLYKJITB-IZZDOVSWSA-N	DOMATINOSTAT	2	NULL	Small molecule
PTIFVLOBVCIMKL-UHFFFAOYSA-N	BMS-823778	2	NULL	Small molecule
PTTQXDBPTFOCMT-UHFFFAOYSA-N	DARIGABAT	2	NULL	Small molecule
PTYGDEXEGLDNAZ-UHFFFAOYSA-N	ACOZIBOROLE	2	NULL	Small molecule
PUETUDUXMCLALY-HOTGVXAUSA-N	(+)-SECOISOLARICIRESINOL	2	NULL	Small molecule
PUXOYQIZZIWCHH-NSLUPJTDSA-N	IMARIKIREN HYDROCHLORIDE	2	NULL	Small molecule
PVBQYTCFVWZSJK-UHFFFAOYSA-N	MELDONIUM	2	NULL	Small molecule
PVHLMTREZMEJCG-GDTLVBQBSA-N	TXA127	2	NULL	Protein
PVPJTBAEAQVTPN-HRAQMCAYSA-N	ASPACYTARABINE	2	NULL	Small molecule
PVRFQJIRERYGTQ-UYISCHNFSA-N	PSI-352938	2	NULL	Small molecule
PVXGCBZIVFCMJK-NMWXTPPCSA-N	HPPH	2	NULL	Small molecule
PWDYHMBTPGXCSN-VCBMUGGBSA-N	SEMAPIMOD	2	NULL	Small molecule
PWFIFNGOPQUNIT-ITMZJIMRSA-N	DELPARANTAG	2	NULL	Small molecule
PXJBHEHFVQVDDS-UHFFFAOYSA-N	TAK-653	2	NULL	Small molecule
PXQPEWDEAKTCGB-UHFFFAOYSA-N	OROTIC ACID	2	NULL	Small molecule
PYPPENBDXAWXJC-QNTKWALQSA-N	VABICASERIN HYDROCHLORIDE	2	NULL	Small molecule
PZCJTYVWTGPGOH-OKVMNLLFSA-N	DOTA-NOC	2	NULL	Small molecule
PZOHOALJQOFNTB-UHFFFAOYSA-M	BREQUINAR SODIUM	2	NULL	Small molecule
QAIOVDNCIZSSSF-RFAJLIJZSA-N	ETIPREDNOL DICLOACETATE	2	NULL	Small molecule
QBBRJRLJWXRSHQ-CKYFFXLPSA-N	CC-90001	2	NULL	Small molecule
QBIYUDDJPRGKNJ-UHFFFAOYSA-M	SEPANTRONIUM BROMIDE	2	NULL	Small molecule
QBQMUMMSYHUDFM-UHFFFAOYSA-N	LUVADAXISTAT	2	NULL	Small molecule
QCMHGCDOZLWPOT-FMNCTDSISA-N	UDIFITIMOD	2	NULL	Small molecule
QCYAXXZCQKMTMO-QFIPXVFZSA-N	UCB-1184197	2	NULL	Small molecule
QDPVYZNVVQQULH-UHFFFAOYSA-N	DOVITINIB LACTATE	2	NULL	Small molecule
QDWKGEFGLQMDAM-ULJHMMPZSA-N	AMCASERTIB	2	NULL	Small molecule
QDZOBXFRIVOQBR-LJQANCHMSA-N	DOVRAMILAST	2	NULL	Small molecule
QEMSVZNTSXPFJA-HNAYVOBHSA-N	TRAXOPRODIL	2	NULL	Small molecule
QESHSZWKJULSAR-UHFFFAOYSA-N	BMS-223131	2	NULL	Small molecule
QETUKYDWZIRTEI-QUMGSSFMSA-N	PF-232798	2	NULL	Small molecule
QFCXANHHBCGMAS-UHFFFAOYSA-N	TELATINIB	2	NULL	Small molecule
QFEICXCLIGZEJB-IRVPUMQPSA-N	SANFETRINEM CILEXETIL	2	NULL	Small molecule
QGNJRVVDBSJHIZ-AQDFTDIISA-N	ZURETINOL ACETATE	2	NULL	Small molecule
QGNOXTFZOLDODX-UHFFFAOYSA-N	PF-00217830	2	NULL	Small molecule
QGZYDVAGYRLSKP-UHFFFAOYSA-N	RICOLINOSTAT	2	NULL	Small molecule
QHADVLVFMKEIIP-UHFFFAOYSA-N	MERESTINIB	2	NULL	Small molecule
QHLVBNKYJGBCQJ-UHFFFAOYSA-N	ONVANSERTIB	2	NULL	Small molecule
QIEKHLDZKRQLLN-FOIQADDNSA-N	EBVACICLIB	2	NULL	Small molecule
QIGYBLSWYRTXCA-ZTVMIBNESA-N	BEMNIFOSBUVIR SULFATE	2	NULL	Small molecule
QIIVJLHCZUTGSD-CUBQBAPOSA-N	LY-2608204	2	NULL	Small molecule
QINPEPAQOBZPOF-UHFFFAOYSA-N	PILARALISIB	2	NULL	Small molecule
QINWTFKFPMRNJP-UHFFFAOYSA-N	OMS405	2	NULL	Small molecule
QIRAYNIFEOXSPW-UHFFFAOYSA-N	DIMEPHEPTANOL	2	NULL	Small molecule
QIUASFSNWYMDFS-NILGECQDSA-N	SONOLISIB	2	NULL	Small molecule
QJJBNCHSWFGXML-KEKPKEOLSA-N	DAGROCORAT	2	NULL	Small molecule
QJWJPMLDQYEPPW-AUKZVGPFSA-N	ACLIMOSTAT	2	NULL	Small molecule
QJZRFPJCWMNVAV-HHHXNRCGSA-N	ISPINESIB	2	NULL	Small molecule
QKIWQBLNTSQOLY-UHFFFAOYSA-N	MK-0777	2	NULL	Small molecule
QLEUJYPCXOSVLJ-SMUIQETHSA-O	PUDEXACIANINIUM	2	NULL	Oligosaccharide
QLMMOGWZCFQAPU-UHFFFAOYSA-N	OMIGAPIL	2	NULL	Small molecule
QLSODQWNKDAMMX-UHFFFAOYSA-N	BL-1020	2	NULL	Small molecule
QLUWQAFDTNAYPN-LLVKDONJSA-N	DELPAZOLID	2	NULL	Small molecule
QLUYMIVVAYRECT-UHFFFAOYSA-N	RIVICICLIB	2	NULL	Small molecule
QLVSJMZJSABWRX-UHFFFAOYSA-N	BURIXAFOR	2	NULL	Small molecule
QMADNKDMPGZUKN-UTONKHPSSA-M	.ALPHA.-R-LIPOIC ACID CHOLINE ESTER CHLORIDE	2	NULL	Small molecule
QMCOCIWNMHBIIA-LROMGURASA-N	TASIDOTIN	2	NULL	Protein
QNQZWEGMKJBHEM-UHFFFAOYSA-N	ALVELESTAT	2	NULL	Small molecule
QOIGKGMMAGJZNZ-UHFFFAOYSA-N	GEPIRONE	2	NULL	Small molecule
QORWJWZARLRLPR-UHFFFAOYSA-H	CALCIUM PHOSPHATE, TRIBASIC	2	NULL	Small molecule
QOSMEMHKXNNIGG-SSEXGKCCSA-N	AZD5672	2	NULL	Small molecule
QPDYBCZNGUJZDK-DNQXCXABSA-N	BRILACIDIN	2	NULL	Small molecule
QPYJXFZUIJOGNX-HSUXUTPPSA-N	AFEGOSTAT	2	NULL	Small molecule
QQDCIMVGFXSAJH-DJFGCAFRSA-J	RIVIPANSEL SODIUM	2	NULL	Small molecule
QRGHOAATPOLDPF-VQFNDLOPSA-N	NANATINOSTAT	2	NULL	Small molecule
QROUIGQWVUTWFM-RWBWCDHPSA-N	MINNELIDE FREE SALT	2	NULL	Small molecule
QSLUXQQUPXBIHH-YHSKWIAJSA-N	BECOCALCIDIOL	2	NULL	Small molecule
QSPOQCXMGPDIHI-UHFFFAOYSA-N	MOTOLIMOD	2	NULL	Small molecule
QTBSBXVTEAMEQO-JVVVGQRLSA-N	ACETIC ACID C-11	2	NULL	Small molecule
QTHBCQCKYVOFDR-PIJQHSLXSA-N	BRILACIDIN TETRAHYDROCHLORIDE	2	NULL	Small molecule
QTQAWLPCGQOSGP-KSRBKZBZSA-N	GELDANAMYCIN	2	NULL	Small molecule
QUEDXNHFTDJVIY-DQCZWYHMSA-N	GAMMA-TOCOPHEROL	2	NULL	Small molecule
QULDDKSCVCJTPV-UHFFFAOYSA-N	BIIB021	2	NULL	Small molecule
QUWSDLYBOVGOCW-UHFFFAOYSA-N	TETRASUL	2	NULL	Small molecule
QVDSEJDULKLHCG-UHFFFAOYSA-N	PSILOCYBINE	2	NULL	Small molecule
QVDYQHXNAQHIKH-TZIWHRDSSA-N	GALICAFTOR	2	NULL	Small molecule
QVXSJSXAVQJXOV-UHFFFAOYSA-N	EZURPIMTROSTAT	2	NULL	Small molecule
QWKAUGRRIXBIPO-UHFFFAOYSA-N	ATOPAXAR	2	NULL	Small molecule
QWLNINWUBHHOLU-UHFFFAOYSA-N	GSK-364735	2	NULL	Small molecule
QWNDOCKIKKQJNN-UHFFFAOYSA-N	ODELEPRAN	2	NULL	Small molecule
QWPLCHDPESWJRN-FNNGWQQSSA-N	BFPET F-18	2	NULL	Small molecule
QWPLCHDPESWJRN-UHFFFAOYSA-N	BFPET	2	NULL	Small molecule
QXOPTIPQEVJERB-JQWIXIFHSA-N	PELITREXOL	2	NULL	Small molecule
QXTWSUQCXCWEHF-JXMROGBWSA-N	AFN-1252	2	NULL	Small molecule
QXZGBUJJYSLZLT-FDISYFBBSA-N	BRADYKININ	2	NULL	Protein
QYCCLUSYHJXDEX-RWYGWLOXSA-N	INUPADENANT	2	NULL	Small molecule
QYNRGGHZWCUZLK-UHFFFAOYSA-N	AURICLOSENE	2	NULL	Small molecule
QYTBBBAHNIWFOD-NRFANRHFSA-N	PAVINETANT	2	NULL	Small molecule
QZDCYUCETTWCMO-CDFKWJNJSA-N	ABT-126	2	NULL	Small molecule
QZPQTZZNNJUOLS-UHFFFAOYSA-N	LAPACHONE	2	NULL	Small molecule
QZWYXEBIQWJXAR-UHFFFAOYSA-N	ST-101	2	NULL	Small molecule
QZZYPHBVOQMBAT-JTQLQIEISA-N	O-(2-FLUOROETHYL)-L-TYROSINE	2	NULL	Small molecule
QZZYPHBVOQMBAT-LRAGLOQXSA-N	O-(2-FLUOROETHYL)-L-TYROSINE F-18	2	NULL	Small molecule
RAKQPZMEYJZGPI-LJWNYQGCSA-N	MENAQUINONE 7	2	NULL	Small molecule
RBSGUQYXRDKPAE-QFIPXVFZSA-N	LY377604	2	NULL	Small molecule
RBZNJGHIKXAKQE-UHFFFAOYSA-N	DERENOFYLLINE	2	NULL	Small molecule
RCHQNUQAHJNRBY-UHFFFAOYSA-N	DEFACTINIB HYDROCHLORIDE	2	NULL	Small molecule
RCMIUWUYNFSCAE-UHFFFAOYSA-N	DA-8031	2	NULL	Small molecule
RCOBKSKAZMVBHT-TVQRCGJNSA-N	RADAFAXINE	2	NULL	Small molecule
RCTGMCJBQGBLKT-PAMTUDGESA-N	SCARLET RED	2	NULL	Small molecule
RDSACQWTXKSHJT-NSHDSACASA-N	REFAMETINIB	2	NULL	Small molecule
RDXCNSOGHLLWDV-YFMOEUEHSA-N	ACORAFLOXACIN HYDROCHLORIDE	2	NULL	Small molecule
RECBFDWSXWAXHY-IAGOWNOFSA-N	RISLENEMDAZ	2	NULL	Small molecule
RECUKUPTGUEGMW-UHFFFAOYSA-N	CARVACROL	2	NULL	Small molecule
REOZWEGFPHTFEI-JKSUJKDBSA-N	CANNABIDIVARIN	2	NULL	Small molecule
RFGUWOCFYCYEDM-ZOMNBDOOSA-N	GS-9256	2	NULL	Small molecule
RFQHCLMGLJGZNV-UXXOMSPDSA-N	LUNACALCIPOL	2	NULL	Small molecule
RGHYDLZMTYDBDT-UHFFFAOYSA-N	VOXTALISIB	2	NULL	Small molecule
RGVRUQHYQSORBY-JIGXQNLBSA-N	13-DEOXYDOXORUBICIN	2	NULL	Small molecule
RGYQPQARIQKJKH-UHFFFAOYSA-N	SETANAXIB	2	NULL	Small molecule
RHIBAIKQWJNESW-YADHBBJMSA-N	IMARIKIREN	2	NULL	Small molecule
RHJLQMVZXQKJKB-FPHSVDBKSA-N	K-777	2	NULL	Small molecule
RIHNPJLBFJQNRE-UHFFFAOYSA-N	TREAMID	2	NULL	Small molecule
RIRCDXXMYTZTPE-SDYUWQRISA-N	DERSALAZINE	2	NULL	Small molecule
RISACXCZQWMDFI-JQNIQGEJSA-N	ETIOPURPURIN	2	NULL	Small molecule
RISQVQFWBQSZQE-OBOLPPCUSA-N	NCX 1000	2	NULL	Small molecule
RIWLPSIAFBLILR-WVNGMBSFSA-N	ABT-510	2	NULL	Protein
RIZMRRKBZQXFOY-UHFFFAOYSA-N	ETHION	2	NULL	Small molecule
RJCWBNBKOKFWNY-IDPLTSGASA-N	OMAVELOXOLONE	2	NULL	Small molecule
RKWKLTLIBREDHD-DEOSSOPVSA-N	AZD4818	2	NULL	Small molecule
RLAHNGKRJJEIJL-RFZPGFLSSA-N	AMDOXOVIR	2	NULL	Small molecule
RLFCSBSRGRJFRO-QAOQTAGDSA-N	NAFITHROMYCIN	2	NULL	Small molecule
RLUCYBFCLXANSO-BTJKTKAUSA-N	T-817 MALEATE	2	NULL	Small molecule
RMGPNQKZEPTAOC-QMMMGPOBSA-N	VALILOXYBATE	2	NULL	Small molecule
ROSNVSQTEGHUKU-UHFFFAOYSA-N	CTS-1027	2	NULL	Small molecule
ROZCIVXTLACYNY-UHFFFAOYSA-N	BATABULIN	2	NULL	Small molecule
ROZOEEGFKDFEFP-UHFFFAOYSA-N	PHENCYNONATE	2	NULL	Small molecule
RPCVIAXDAUMJJP-PZBABLGHSA-N	ISPRONICLINE	2	NULL	Small molecule
[truncated: 5,111 more rows]
