# Supplementary material for: Data-driven strategies for drug repurposing: insights, recommendations, and case studies
Source: Brief Bioinform. 2025 Nov 24;26(6):bbaf625. doi: 10.1093/bib/bbaf625 (PMC12641610; doi:10.1093/bib/bbaf625)
Supplement: Supplementary_File_9_bbaf625 [file supplementary_file_9_bbaf625.xlsx]

## Sheet: Supplementary File 9_merged
standard_inchi_key	Drug_pref_name	mesh_head	ref_type	ref_url	efo_term	Indication_group
GUQNHCGYHLSITB-UHFFFAOYSA-N	INFIGRATINIB PHOSPHATE	Cholangiocarcinoma	FDA	https://www.accessdata.fda.gov/drugsatfda_docs/label/2021/214622s000lbl.pdf	cholangiocarcinoma	Biliary tract diseases
HCDMJFOHIXMBOV-UHFFFAOYSA-N	PEMIGATINIB	Cholangiocarcinoma	FDA	http://www.accessdata.fda.gov/drugsatfda_docs/label/2020/213736s000lbl.pdf	cholangiocarcinoma	Biliary tract diseases
HCDMJFOHIXMBOV-UHFFFAOYSA-N	PEMIGATINIB	Cholangiocarcinoma	ClinicalTrials	https://clinicaltrials.gov/ct2/results?id=%22NCT02924376%22OR%22NCT03656536%22OR%22NCT04088188%22OR%22NCT04256980%22	cholangiocarcinoma	Biliary tract diseases
KEIPNCCJPRMIAX-HNNXBMFYSA-N	FUTIBATINIB	Cholangiocarcinoma	ClinicalTrials	https://clinicaltrials.gov/ct2/results?id=%22NCT04093362%22	cholangiocarcinoma	Biliary tract diseases
KEIPNCCJPRMIAX-HNNXBMFYSA-N	FUTIBATINIB	Cholangiocarcinoma	FDA	https://www.accessdata.fda.gov/drugsatfda_docs/label/2022/214801Orig1s000lbledt.pdf	cholangiocarcinoma	Biliary tract diseases
ZXERDUOLZKYMJM-ZWECCWDJSA-N	OBETICHOLIC ACID	Cholangitis	DailyMed	https://dailymed.nlm.nih.gov/dailymed/drugInfo.cfm?setid=cdfbe0cd-eb15-45a1-ac17-531bcda21aec	Cholangitis	Biliary tract diseases
AHJRHEGDXFFMBM-UHFFFAOYSA-N	PALBOCICLIB	Breast Neoplasms	ClinicalTrials	https://clinicaltrials.gov/ct2/results?id=%22NCT01823835%22OR%22NCT01864746%22OR%22NCT01942135%22OR%22NCT01976169%22OR%22NCT02028507%22OR%22NCT02040857%22OR%22NCT02384239%22OR%22NCT02389842%22OR%22NCT02400567%22OR%22NCT02448420%22OR%22NCT02448771%22OR%22NCT02491983%22OR%22NCT02499146%22OR%22NCT02513394%22OR%22NCT02536742%22OR%22NCT02549430%22OR%22NCT02592746%22OR%22NCT02599714%22OR%22NCT02600923%…	breast cancer	Cancer
AHJRHEGDXFFMBM-UHFFFAOYSA-N	PALBOCICLIB	Breast Neoplasms	DailyMed	https://dailymed.nlm.nih.gov/dailymed/drugInfo.cfm?setid=86718885-da44-4d3d-b3ca-06cbcedcffd8	breast cancer	Cancer
BFYIZQONLCFLEV-DAELLWKTSA-N	EXEMESTANE	Breast Neoplasms	ClinicalTrials	https://clinicaltrials.gov/ct2/results?id=%22NCT00002777%22OR%22NCT00003418%22OR%22NCT00010010%22OR%22NCT00016432%22OR%22NCT00032136%22OR%22NCT00057993%22OR%22NCT00065325%22OR%22NCT00066573%22OR%22NCT00066703%22OR%22NCT00066807%22OR%22NCT00080613%22OR%22NCT00083174%22OR%22NCT00128843%22OR%22NCT00194792%22OR%22NCT00200174%22OR%22NCT00201773%22OR%22NCT00201864%22OR%22NCT00253422%22OR%22NCT00265759%…	breast cancer	Cancer
BFYIZQONLCFLEV-DAELLWKTSA-N	EXEMESTANE	Breast Neoplasms	DailyMed	https://dailymed.nlm.nih.gov/dailymed/drugInfo.cfm?setid=f0b31daa-0792-43d5-af08-8b6a864dc90a	breast cancer	Cancer
BIFMNMPSIYHKDN-FJXQXJEOSA-N		Breast Neoplasms	DailyMed	https://dailymed.nlm.nih.gov/dailymed/drugInfo.cfm?setid=f68a34ae-e17e-45b3-8c8e-8d7194b2124a	breast cancer	Cancer
BIFMNMPSIYHKDN-FJXQXJEOSA-N		Breast Neoplasms	ClinicalTrials	https://clinicaltrials.gov/ct2/results?id=%22NCT00955890%22	breast cancer	Cancer
BIFMNMPSIYHKDN-FJXQXJEOSA-N		Breast Neoplasms	DailyMed	https://dailymed.nlm.nih.gov/dailymed/drugInfo.cfm?setid=b098c7f5-07a9-49a3-8e8a-f8adda671eca	breast cancer	Cancer
BKXVVCILCIUCLG-UHFFFAOYSA-N	RALOXIFENE HYDROCHLORIDE	Breast Neoplasms	DailyMed	https://dailymed.nlm.nih.gov/dailymed/drugInfo.cfm?setid=fcaaa6dc-74e8-4fb8-800c-5574bf0f8de9	breast cancer	Cancer
BKXVVCILCIUCLG-UHFFFAOYSA-N	RALOXIFENE HYDROCHLORIDE	Breast Neoplasms	ClinicalTrials	https://clinicaltrials.gov/ct2/results?id=%22NCT00200174%22	breast cancer	Cancer
FABUFPQFXZVHFB-PVYNADRNSA-N	IXABEPILONE	Breast Neoplasms	DailyMed	https://dailymed.nlm.nih.gov/dailymed/drugInfo.cfm?setid=241f0b1e-8b95-470d-876f-bf1804daaf18	breast cancer	Cancer
FABUFPQFXZVHFB-PVYNADRNSA-N	IXABEPILONE	Breast Neoplasms	ClinicalTrials	https://clinicaltrials.gov/ct2/results?id=%22NCT00020904%22OR%22NCT00045097%22OR%22NCT00049244%22OR%22NCT00079326%22OR%22NCT00080262%22OR%22NCT00080301%22OR%22NCT00082433%22OR%22NCT00322374%22OR%22NCT00370552%22OR%22NCT00448591%22OR%22NCT00455533%22OR%22NCT00490646%22OR%22NCT00568022%22OR%22NCT00593827%22OR%22NCT00627978%22OR%22NCT00630032%22OR%22NCT00633464%22OR%22NCT00634088%22OR%22NCT00637897%…	breast cancer	Cancer
FBOZXECLQNJBKD-ZDUSSCGKSA-N	METHOTREXATE	Breast Neoplasms	DailyMed	https://dailymed.nlm.nih.gov/dailymed/drugInfo.cfm?setid=dd39255b-81d1-4c08-aecf-acc4f2cdc04a	breast cancer	Cancer
FBOZXECLQNJBKD-ZDUSSCGKSA-N	METHOTREXATE	Breast Neoplasms	ClinicalTrials	https://clinicaltrials.gov/ct2/results?id=%22NCT00001498%22OR%22NCT00002498%22OR%22NCT00002542%22OR%22NCT00002579%22OR%22NCT00002580%22OR%22NCT00002581%22OR%22NCT00002582%22OR%22NCT00002696%22OR%22NCT00002755%22OR%22NCT00002784%22OR%22NCT00003012%22OR%22NCT00003013%22OR%22NCT00003536%22OR%22NCT00003577%22OR%22NCT00003680%22OR%22NCT00003893%22OR%22NCT00012311%22OR%22NCT00022516%22OR%22NCT00033683%…	breast cancer	Cancer
FBOZXECLQNJBKD-ZDUSSCGKSA-N	METHOTREXATE	Breast Neoplasms	DailyMed	https://dailymed.nlm.nih.gov/dailymed/drugInfo.cfm?setid=0e30eaef-5a09-4104-8a11-c32933eadeab	breast cancer	Cancer
FBOZXECLQNJBKD-ZDUSSCGKSA-N	METHOTREXATE	Breast Neoplasms	DailyMed	https://dailymed.nlm.nih.gov/dailymed/drugInfo.cfm?setid=68623ad0-a395-4847-88d4-48413c1f4fcf	breast cancer	Cancer
FQZYTYWMLGAPFJ-OQKDUQJOSA-N	TAMOXIFEN CITRATE	Breast Neoplasms	DailyMed	https://dailymed.nlm.nih.gov/dailymed/drugInfo.cfm?setid=bd72fd53-ae0c-4080-9b7f-2d294b14cc86	breast cancer	Cancer
FQZYTYWMLGAPFJ-OQKDUQJOSA-N	TAMOXIFEN CITRATE	Breast Neoplasms	ClinicalTrials	https://clinicaltrials.gov/ct2/results?id=%22NCT00002460%22OR%22NCT00002528%22OR%22NCT00002529%22OR%22NCT00002542%22OR%22NCT00002579%22OR%22NCT00002580%22OR%22NCT00002581%22OR%22NCT00002582%22OR%22NCT00002644%22OR%22NCT00002646%22OR%22NCT00002679%22OR%22NCT00002680%22OR%22NCT00002707%22OR%22NCT00002720%22OR%22NCT00002755%22OR%22NCT00002772%22OR%22NCT00002777%22OR%22NCT00002784%22OR%22NCT00002864%…	breast cancer	Cancer
FQZYTYWMLGAPFJ-OQKDUQJOSA-N	TAMOXIFEN CITRATE	Breast Neoplasms	DailyMed	https://dailymed.nlm.nih.gov/dailymed/drugInfo.cfm?setid=151ce76c-2d44-4c82-850d-ab213bea4d6b	breast cancer	Cancer
GAGWJHPBXLXJQN-UORFTKCHSA-N		Breast Neoplasms	DailyMed	https://dailymed.nlm.nih.gov/dailymed/drugInfo.cfm?setid=03dd3301-e9ce-40af-84e1-7b70fc6557b0	breast cancer	Cancer
GAGWJHPBXLXJQN-UORFTKCHSA-N		Breast Neoplasms	ClinicalTrials	https://clinicaltrials.gov/ct2/results?id=%22NCT00003902%22OR%22NCT00005649%22OR%22NCT00005908%22OR%22NCT00006108%22OR%22NCT00008034%22OR%22NCT00024102%22OR%22NCT00026442%22OR%22NCT00031876%22OR%22NCT00049244%22OR%22NCT00049660%22OR%22NCT00050167%22OR%22NCT00077363%22OR%22NCT00078572%22OR%22NCT00080301%22OR%22NCT00081796%22OR%22NCT00082095%22OR%22NCT00082433%22OR%22NCT00083148%22OR%22NCT00087152%…	breast cancer	Cancer
GCKMFJBGXUYNAG-HLXURNFRSA-N	METHYLTESTOSTERONE	Breast Neoplasms	DailyMed	https://dailymed.nlm.nih.gov/dailymed/drugInfo.cfm?setid=77bb4ef4-c10e-4acc-8225-651d003f4561	breast cancer	Cancer
HKVAMNSJSFKALM-GKUWKFKPSA-N	EVEROLIMUS	Breast Neoplasms	DailyMed	https://dailymed.nlm.nih.gov/dailymed/drugInfo.cfm?setid=45d54974-3fc4-4237-a2fa-3158ca1a8105	breast cancer	Cancer
HKVAMNSJSFKALM-GKUWKFKPSA-N	EVEROLIMUS	Breast Neoplasms	DailyMed	https://dailymed.nlm.nih.gov/dailymed/drugInfo.cfm?setid=b7c7c9a4-994f-43dc-8cd6-cd6eeed6fa89	breast cancer	Cancer
HKVAMNSJSFKALM-GKUWKFKPSA-N	EVEROLIMUS	Breast Neoplasms	ClinicalTrials	https://clinicaltrials.gov/ct2/results?id=%22NCT00253318%22OR%22NCT00255788%22OR%22NCT00426556%22OR%22NCT00458237%22OR%22NCT00466102%22OR%22NCT00473005%22OR%22NCT00499603%22OR%22NCT00567554%22OR%22NCT00570921%22OR%22NCT00574366%22OR%22NCT00674414%22OR%22NCT00680758%22OR%22NCT00827567%22OR%22NCT00855114%22OR%22NCT00863655%22OR%22NCT00876395%22OR%22NCT00912340%22OR%22NCT00915603%22OR%22NCT00930475%…	breast cancer	Cancer
HPJKCIUCZWXJDR-UHFFFAOYSA-N	LETROZOLE	Breast Neoplasms	DailyMed	https://dailymed.nlm.nih.gov/dailymed/drugInfo.cfm?setid=aa5e4446-19cd-4235-a382-5b48bf6c3b2f	breast cancer	Cancer
HPJKCIUCZWXJDR-UHFFFAOYSA-N	LETROZOLE	Breast Neoplasms	DailyMed	https://dailymed.nlm.nih.gov/dailymed/drugInfo.cfm?setid=e11b0a54-92bd-4790-8b80-f439f7093c01	breast cancer	Cancer
HPJKCIUCZWXJDR-UHFFFAOYSA-N	LETROZOLE	Breast Neoplasms	ClinicalTrials	https://clinicaltrials.gov/ct2/results?id=%22NCT00003140%22OR%22NCT00004205%22OR%22NCT00014638%22OR%22NCT00080613%22OR%22NCT00084396%22OR%22NCT00090857%22OR%22NCT00101062%22OR%22NCT00107263%22OR%22NCT00134680%22OR%22NCT00161291%22OR%22NCT00171314%22OR%22NCT00171704%22OR%22NCT00171847%22OR%22NCT00194779%22OR%22NCT00199134%22OR%22NCT00208273%22OR%22NCT00237133%22OR%22NCT00237224%22OR%22NCT00238290%…	breast cancer	Cancer
IKDXDQDKCZPQSZ-JHYYTBFNSA-N		Breast Neoplasms	ClinicalTrials	https://clinicaltrials.gov/ct2/results?id=%22NCT00002460%22OR%22NCT00002580%22OR%22NCT00002582%22OR%22NCT00010010%22OR%22NCT00047099%22OR%22NCT00053911%22OR%22NCT00217659%22OR%22NCT00303524%22OR%22NCT00322348%22OR%22NCT00398489%22OR%22NCT00605267%22OR%22NCT00888082%22OR%22NCT01073865%22OR%22NCT01368263%22OR%22NCT01674140%22OR%22NCT01712893%22OR%22NCT02626507%22OR%22NCT03664895%22OR%22NCT03936933%…	breast cancer	Cancer
IWEQQRMGNVVKQW-OQKDUQJOSA-N	TOREMIFENE CITRATE	Breast Neoplasms	DailyMed	https://dailymed.nlm.nih.gov/dailymed/drugInfo.cfm?setid=0b3ebaa6-9cbe-405e-8f14-14ce8dcd2a68	breast cancer	Cancer
IWEQQRMGNVVKQW-OQKDUQJOSA-N	TOREMIFENE CITRATE	Breast Neoplasms	DailyMed	https://dailymed.nlm.nih.gov/dailymed/drugInfo.cfm?setid=2cab8dd1-3a10-48e6-86ce-0e5275ed49e5	breast cancer	Cancer
IWEQQRMGNVVKQW-OQKDUQJOSA-N	TOREMIFENE CITRATE	Breast Neoplasms	ClinicalTrials	https://clinicaltrials.gov/ct2/results?id=%22NCT02132000%22	breast cancer	Cancer
KDLLNMRYZGUVMA-ZYMZXAKXSA-N		Breast Neoplasms	DailyMed	https://dailymed.nlm.nih.gov/dailymed/drugInfo.cfm?setid=b2c2a2df-cf3e-4a29-a033-231ed5a94b58	breast cancer	Cancer
MWWSFMDVAYGXBV-FGBSZODSSA-N		Breast Neoplasms	ClinicalTrials	https://clinicaltrials.gov/ct2/results?id=%22NCT00002529%22OR%22NCT00002542%22OR%22NCT00002784%22OR%22NCT00002870%22OR%22NCT00002953%22OR%22NCT00003012%22OR%22NCT00003577%22OR%22NCT00003893%22OR%22NCT00004237%22OR%22NCT00005581%22OR%22NCT00008034%22OR%22NCT00010140%22OR%22NCT00014222%22OR%22NCT00017095%22OR%22NCT00033683%22OR%22NCT00039546%22OR%22NCT00047099%22OR%22NCT00053911%22OR%22NCT00055679%…	breast cancer	Cancer
MWWSFMDVAYGXBV-RUELKSSGSA-N	DOXORUBICIN HYDROCHLORIDE	Breast Neoplasms	DailyMed	https://dailymed.nlm.nih.gov/dailymed/drugInfo.cfm?setid=6bcde92b-e584-4919-866a-68847ea201ba	breast cancer	Cancer
MWWSFMDVAYGXBV-RUELKSSGSA-N	DOXORUBICIN HYDROCHLORIDE	Breast Neoplasms	ClinicalTrials	https://clinicaltrials.gov/ct2/results?id=%22NCT00002529%22OR%22NCT00002542%22OR%22NCT00002582%22OR%22NCT00002679%22OR%22NCT00002696%22OR%22NCT00002755%22OR%22NCT00002772%22OR%22NCT00002784%22OR%22NCT00002837%22OR%22NCT00002967%22OR%22NCT00003013%22OR%22NCT00003035%22OR%22NCT00003038%22OR%22NCT00003042%22OR%22NCT00003050%22OR%22NCT00003086%22OR%22NCT00003088%22OR%22NCT00003519%22OR%22NCT00003679%…	breast cancer	Cancer
MWWSFMDVAYGXBV-RUELKSSGSA-N	DOXORUBICIN HYDROCHLORIDE	Breast Neoplasms	DailyMed	https://dailymed.nlm.nih.gov/dailymed/drugInfo.cfm?setid=00634b2b-4e48-4178-8877-28582af894ad	breast cancer	Cancer
NHANOMFABJQAAH-UHFFFAOYSA-N		Breast Neoplasms	DailyMed	https://dailymed.nlm.nih.gov/dailymed/drugInfo.cfm?setid=aa5e4446-19cd-4235-a382-5b48bf6c3b2f	breast cancer	Cancer
NHANOMFABJQAAH-UHFFFAOYSA-N		Breast Neoplasms	DailyMed	https://dailymed.nlm.nih.gov/dailymed/drugInfo.cfm?setid=aaeaef94-f3f5-4367-8ea2-b181d7be2da8	breast cancer	Cancer
OKKDEIYWILRZIA-OSZBKLCCSA-N		Breast Neoplasms	ClinicalTrials	https://clinicaltrials.gov/ct2/results?id=%22NCT00002998%22OR%22NCT00003540%22OR%22NCT00005614%22OR%22NCT00005991%22OR%22NCT00006007%22OR%22NCT00006459%22OR%22NCT00027989%22OR%22NCT00039546%22OR%22NCT00059852%22OR%22NCT00070278%22OR%22NCT00323063%22OR%22NCT00408408%22OR%22NCT00470249%22OR%22NCT00662129%22OR%22NCT00679029%22OR%22NCT02479230%22	breast cancer	Cancer
OKKDEIYWILRZIA-OSZBKLCCSA-N		Breast Neoplasms	DailyMed	https://dailymed.nlm.nih.gov/dailymed/drugInfo.cfm?setid=9dc35c59-f4f3-43b4-8251-0cf5c06cdc80	breast cancer	Cancer
PWOQRKCAHTVFLB-UHFFFAOYSA-N	CYCLOPHOSPHAMIDE	Breast Neoplasms	ClinicalTrials	https://clinicaltrials.gov/ct2/results?id=%22NCT00001384%22OR%22NCT00001498%22OR%22NCT00002498%22OR%22NCT00002509%22OR%22NCT00002529%22OR%22NCT00002542%22OR%22NCT00002579%22OR%22NCT00002580%22OR%22NCT00002581%22OR%22NCT00002582%22OR%22NCT00002616%22OR%22NCT00002627%22OR%22NCT00002628%22OR%22NCT00002679%22OR%22NCT00002680%22OR%22NCT00002696%22OR%22NCT00002707%22OR%22NCT00002755%22OR%22NCT00002772%…	breast cancer	Cancer
QAMYWGZHLCQOOJ-WRNBYXCMSA-N		Breast Neoplasms	DailyMed	https://dailymed.nlm.nih.gov/dailymed/drugInfo.cfm?setid=31ce4750-ded5-4a0b-95e9-f229fa6bc822	breast cancer	Cancer
QAMYWGZHLCQOOJ-WRNBYXCMSA-N		Breast Neoplasms	ClinicalTrials	https://clinicaltrials.gov/ct2/results?id=%22NCT00246090%22OR%22NCT00337103%22OR%22NCT00388726%22OR%22NCT00879086%22OR%22NCT00965523%22OR%22NCT01268150%22OR%22NCT01269346%22OR%22NCT01323530%22OR%22NCT01432886%22OR%22NCT01439282%22OR%22NCT01961544%22OR%22NCT02225470%22OR%22NCT02481050%22OR%22NCT02753595%22OR%22NCT02864030%22OR%22NCT03051659%22OR%22NCT03412955%22OR%22NCT04502680%22OR%22NCT04624711%…	breast cancer	Cancer
QUQKKHBYEFLEHK-QNBGGDODSA-N		Breast Neoplasms	ClinicalTrials	https://clinicaltrials.gov/ct2/results?id=%22NCT04756765%22	breast cancer	Cancer
RCINICONZNJXQF-MZXODVADSA-N	PACLITAXEL	Breast Neoplasms	ClinicalTrials	https://clinicaltrials.gov/ct2/results?id=%22NCT00001383%22OR%22NCT00001384%22OR%22NCT00001498%22OR%22NCT00002627%22OR%22NCT00002628%22OR%22NCT00002662%22OR%22NCT00002679%22OR%22NCT00002772%22OR%22NCT00002826%22OR%22NCT00002837%22OR%22NCT00002937%22OR%22NCT00002953%22OR%22NCT00003013%22OR%22NCT00003035%22OR%22NCT00003042%22OR%22NCT00003050%22OR%22NCT00003086%22OR%22NCT00003088%22OR%22NCT00003392%…	breast cancer	Cancer
RCINICONZNJXQF-MZXODVADSA-N	PACLITAXEL	Breast Neoplasms	DailyMed	https://dailymed.nlm.nih.gov/dailymed/drugInfo.cfm?setid=24d10449-2936-4cd3-b7db-a7683db721e4	breast cancer	Cancer
RCINICONZNJXQF-MZXODVADSA-N	PACLITAXEL	Breast Neoplasms	DailyMed	https://dailymed.nlm.nih.gov/dailymed/drugInfo.cfm?setid=2ca3c0d4-e629-4d89-a969-3515a62886c6	breast cancer	Cancer
SDEAXTCZPQIFQM-UHFFFAOYSA-N	TUCATINIB	Breast Neoplasms	ClinicalTrials	https://clinicaltrials.gov/ct2/results?id=%22NCT01921335%22OR%22NCT01983501%22OR%22NCT02025192%22OR%22NCT02614794%22OR%22NCT03846583%22OR%22NCT03975647%22OR%22NCT04538742%22OR%22NCT04539938%22OR%22NCT04721977%22OR%22NCT04789096%22OR%22NCT04896320%22OR%22NCT05041842%22OR%22NCT05132582%22OR%22NCT05227131%22OR%22NCT05230810%22OR%22NCT05458674%22	breast cancer	Cancer
SDEAXTCZPQIFQM-UHFFFAOYSA-N	TUCATINIB	Breast Neoplasms	DailyMed	https://dailymed.nlm.nih.gov/dailymed/drugInfo.cfm?setid=f27eb1b9-b7fc-424e-988f-84dd7bb195a3	breast cancer	Cancer
STUWGJZDJHPWGZ-LBPRGKRZSA-N	ALPELISIB	Breast Neoplasms	ClinicalTrials	https://clinicaltrials.gov/ct2/results?id=%22NCT01219699%22OR%22NCT01300962%22OR%22NCT01870505%22OR%22NCT01872260%22OR%22NCT01923168%22OR%22NCT02038010%22OR%22NCT02058381%22OR%22NCT02088684%22OR%22NCT02167854%22OR%22NCT02379247%22OR%22NCT02437318%22OR%22NCT02506556%22OR%22NCT02734615%22OR%22NCT03056755%22OR%22NCT03284957%22OR%22NCT03386162%22OR%22NCT03439046%22OR%22NCT04208178%22OR%22NCT04300790%…	breast cancer	Cancer
STUWGJZDJHPWGZ-LBPRGKRZSA-N	ALPELISIB	Breast Neoplasms	DailyMed	https://dailymed.nlm.nih.gov/dailymed/drugInfo.cfm?setid=b20b4e18-7a4b-4500-a08f-06c6dab0ee5b	breast cancer	Cancer
UOACKFBJUYNSLK-XRKIENNPSA-N		Breast Neoplasms	DailyMed	https://dailymed.nlm.nih.gov/dailymed/drugInfo.cfm?setid=596a20bd-d93d-4c48-e053-2991aa0ad4ca	breast cancer	Cancer
UOACKFBJUYNSLK-XRKIENNPSA-N		Breast Neoplasms	DailyMed	https://dailymed.nlm.nih.gov/dailymed/drugInfo.cfm?setid=12fea717-3ee5-47af-ba43-2c6fd4d85d5b	breast cancer	Cancer
UZWDCWONPYILKI-UHFFFAOYSA-N	ABEMACICLIB	Breast Neoplasms	DailyMed	https://dailymed.nlm.nih.gov/dailymed/drugInfo.cfm?setid=be4bc0de-0fdc-4d46-8d25-be43c79e6a06	breast cancer	Cancer
UZWDCWONPYILKI-UHFFFAOYSA-N	ABEMACICLIB	Breast Neoplasms	ClinicalTrials	https://clinicaltrials.gov/ct2/results?id=%22NCT01655225%22OR%22NCT02102490%22OR%22NCT02246621%22OR%22NCT02308020%22OR%22NCT02675231%22OR%22NCT02747004%22OR%22NCT02763566%22OR%22NCT02791334%22OR%22NCT02831530%22OR%22NCT03130439%22OR%22NCT03155997%22OR%22NCT03284957%22OR%22NCT03616587%22OR%22NCT03703466%22OR%22NCT03846583%22OR%22NCT03988114%22OR%22NCT04031885%22OR%22NCT04088032%22OR%22NCT04227327%…	breast cancer	Cancer
VWUXBMIQPBEWFH-WCCTWKNTSA-N	FULVESTRANT	Breast Neoplasms	DailyMed	https://dailymed.nlm.nih.gov/dailymed/drugInfo.cfm?setid=2fc17ba3-83c7-a2b4-8a75-6a0cb1e07682	breast cancer	Cancer
VWUXBMIQPBEWFH-WCCTWKNTSA-N	FULVESTRANT	Breast Neoplasms	ClinicalTrials	https://clinicaltrials.gov/ct2/results?id=%22NCT00010153%22OR%22NCT00012025%22OR%22NCT00057941%22OR%22NCT00065325%22OR%22NCT00075764%22OR%22NCT00080613%22OR%22NCT00082810%22OR%22NCT00093002%22OR%22NCT00099437%22OR%22NCT00138125%22OR%22NCT00146601%22OR%22NCT00201864%22OR%22NCT00206414%22OR%22NCT00234403%22OR%22NCT00241449%22OR%22NCT00253422%22OR%22NCT00256698%22OR%22NCT00259090%22OR%22NCT00274469%…	breast cancer	Cancer
VWUXBMIQPBEWFH-WCCTWKNTSA-N	FULVESTRANT	Breast Neoplasms	DailyMed	https://dailymed.nlm.nih.gov/dailymed/drugInfo.cfm?setid=99cf8b69-4c23-4886-80e9-b23e348b5bd7	breast cancer	Cancer
VXZCUHNJXSIJIM-MEBGWEOYSA-N		Breast Neoplasms	DailyMed	https://dailymed.nlm.nih.gov/dailymed/drugInfo.cfm?setid=d1e41dcf-e82a-47c2-a0ad-6c6eef621834	breast cancer	Cancer
XCDIRYDKECHIPE-QHEQPUDQSA-N	DOCETAXEL	Breast Neoplasms	ClinicalTrials	https://clinicaltrials.gov/ct2/results?id=%22NCT00002544%22OR%22NCT00002662%22OR%22NCT00002707%22OR%22NCT00002901%22OR%22NCT00003066%22OR%22NCT00003103%22OR%22NCT00003352%22OR%22NCT00003519%22OR%22NCT00003565%22OR%22NCT00003679%22OR%22NCT00003782%22OR%22NCT00003953%22OR%22NCT00004125%22OR%22NCT00004175%22OR%22NCT00004888%22OR%22NCT00004906%22OR%22NCT00005800%22OR%22NCT00005908%22OR%22NCT00005963%…	breast cancer	Cancer
XCDIRYDKECHIPE-QHEQPUDQSA-N	DOCETAXEL	Breast Neoplasms	DailyMed	https://dailymed.nlm.nih.gov/dailymed/drugInfo.cfm?setid=45e6dce4-92e2-4ad1-bf11-bbcefb753636	breast cancer	Cancer
XNRVGTHNYCNCFF-UHFFFAOYSA-N	LAPATINIB DITOSYLATE	Breast Neoplasms	DailyMed	https://dailymed.nlm.nih.gov/dailymed/drugInfo.cfm?setid=eee37f88-ec6a-4c30-b8aa-e2c71f93088c	breast cancer	Cancer
XNRVGTHNYCNCFF-UHFFFAOYSA-N	LAPATINIB DITOSYLATE	Breast Neoplasms	ClinicalTrials	https://clinicaltrials.gov/ct2/results?id=%22NCT00085020%22OR%22NCT00316875%22OR%22NCT00331630%22OR%22NCT00379509%22OR%22NCT00424164%22OR%22NCT00436566%22OR%22NCT00482391%22OR%22NCT00499681%22OR%22NCT00544804%22OR%22NCT00667251%22OR%22NCT00688194%22OR%22NCT00753207%22OR%22NCT00769470%22OR%22NCT00820872%22OR%22NCT00967031%22OR%22NCT01104571%22OR%22NCT01172223%22OR%22NCT01688609%22OR%22NCT01873833%…	breast cancer	Cancer
YBBLVLTVTVSKRW-UHFFFAOYSA-N	ANASTROZOLE	Breast Neoplasms	DailyMed	https://dailymed.nlm.nih.gov/dailymed/drugInfo.cfm?setid=1d1d5818-1594-4f54-90a9-ae9a9afcdc67	breast cancer	Cancer
YBBLVLTVTVSKRW-UHFFFAOYSA-N	ANASTROZOLE	Breast Neoplasms	ClinicalTrials	https://clinicaltrials.gov/ct2/results?id=%22NCT00004900%22OR%22NCT00004906%22OR%22NCT00005908%22OR%22NCT00049062%22OR%22NCT00053898%22OR%22NCT00053911%22OR%22NCT00057941%22OR%22NCT00066378%22OR%22NCT00066573%22OR%22NCT00072462%22OR%22NCT00075764%22OR%22NCT00077025%22OR%22NCT00077168%22OR%22NCT00078832%22OR%22NCT00080613%22OR%22NCT00081510%22OR%22NCT00082277%22OR%22NCT00126360%22OR%22NCT00128843%…	breast cancer	Cancer
AHJRHEGDXFFMBM-UHFFFAOYSA-N	PALBOCICLIB	Breast Neoplasms	ClinicalTrials	https://clinicaltrials.gov/ct2/results?id=%22NCT02296801%22OR%22NCT02592083%22OR%22NCT02603679%22OR%22NCT02668666%22OR%22NCT02774681%22OR%22NCT02778685%22OR%22NCT02871791%22OR%22NCT02894398%22OR%22NCT02907918%22OR%22NCT03007979%22OR%22NCT03128619%22OR%22NCT03530696%22OR%22NCT03809988%22OR%22NCT03854903%22OR%22NCT04256941%22	breast carcinoma	Cancer
AHJRHEGDXFFMBM-UHFFFAOYSA-N	PALBOCICLIB	Breast Neoplasms	DailyMed	https://dailymed.nlm.nih.gov/dailymed/drugInfo.cfm?setid=86718885-da44-4d3d-b3ca-06cbcedcffd8	breast carcinoma	Cancer
AHJRHEGDXFFMBM-UHFFFAOYSA-N	PALBOCICLIB	Breast Neoplasms	DailyMed	https://dailymed.nlm.nih.gov/dailymed/drugInfo.cfm?setid=e0e6412f-50b4-4fd4-9364-62818d121a07	breast carcinoma	Cancer
BFYIZQONLCFLEV-DAELLWKTSA-N	EXEMESTANE	Breast Neoplasms	DailyMed	https://dailymed.nlm.nih.gov/dailymed/drugInfo.cfm?setid=69abd0ff-b200-4d1a-b14a-80e980a8e781	breast carcinoma	Cancer
BFYIZQONLCFLEV-DAELLWKTSA-N	EXEMESTANE	Breast Neoplasms	DailyMed	https://dailymed.nlm.nih.gov/dailymed/drugInfo.cfm?setid=61d86c55-9946-273f-4f22-42d3fc33d143	breast carcinoma	Cancer
BFYIZQONLCFLEV-DAELLWKTSA-N	EXEMESTANE	Breast Neoplasms	DailyMed	https://dailymed.nlm.nih.gov/dailymed/drugInfo.cfm?setid=f0b31daa-0792-43d5-af08-8b6a864dc90a	breast carcinoma	Cancer
BFYIZQONLCFLEV-DAELLWKTSA-N	EXEMESTANE	Breast Neoplasms	DailyMed	https://dailymed.nlm.nih.gov/dailymed/drugInfo.cfm?setid=2ecdb646-4d0f-4d1b-ac6a-9cb5deb9ac0d	breast carcinoma	Cancer
BFYIZQONLCFLEV-DAELLWKTSA-N	EXEMESTANE	Breast Neoplasms	ClinicalTrials	https://clinicaltrials.gov/ct2/results?id=%22NCT00066690%22OR%22NCT02248571%22OR%22NCT02404051%22OR%22NCT02476786%22OR%22NCT02648477%22OR%22NCT02871791%22OR%22NCT02894398%22OR%22NCT03179904%22OR%22NCT03554044%22OR%22NCT03809988%22OR%22NCT05150652%22	breast carcinoma	Cancer
BFYIZQONLCFLEV-DAELLWKTSA-N	EXEMESTANE	Breast Neoplasms	DailyMed	https://dailymed.nlm.nih.gov/dailymed/drugInfo.cfm?setid=cf066b7a-032a-416c-8d40-15ba581423e3	breast carcinoma	Cancer
FABUFPQFXZVHFB-PVYNADRNSA-N	IXABEPILONE	Breast Neoplasms	ClinicalTrials	https://clinicaltrials.gov/ct2/results?id=%22NCT00785291%22OR%22NCT00877500%22	breast carcinoma	Cancer
FABUFPQFXZVHFB-PVYNADRNSA-N	IXABEPILONE	Breast Neoplasms	FDA	http://www.accessdata.fda.gov/drugsatfda_docs/label/2007/022065lbl.pdf	breast carcinoma	Cancer
FBOZXECLQNJBKD-ZDUSSCGKSA-N	METHOTREXATE	Breast Neoplasms	DailyMed	https://dailymed.nlm.nih.gov/dailymed/drugInfo.cfm?setid=dd035a9f-cd40-4314-b9d8-2294b8a924e2	breast carcinoma	Cancer
FBOZXECLQNJBKD-ZDUSSCGKSA-N	METHOTREXATE	Breast Neoplasms	ClinicalTrials	https://clinicaltrials.gov/ct2/results?id=%22NCT03518242%22	breast carcinoma	Cancer
FBOZXECLQNJBKD-ZDUSSCGKSA-N	METHOTREXATE	Breast Neoplasms	DailyMed	https://dailymed.nlm.nih.gov/dailymed/drugInfo.cfm?setid=57b2face-9edd-4aea-bbc4-938249aa2267	breast carcinoma	Cancer
FQZYTYWMLGAPFJ-OQKDUQJOSA-N	TAMOXIFEN CITRATE	Breast Neoplasms	ClinicalTrials	https://clinicaltrials.gov/ct2/results?id=%22NCT00066690%22OR%22NCT00183963%22OR%22NCT00601900%22OR%22NCT02311933%22OR%22NCT02476786%22OR%22NCT02668666%22OR%22NCT03554044%22OR%22NCT05133674%22OR%22NCT05150652%22	breast carcinoma	Cancer
GAGWJHPBXLXJQN-UORFTKCHSA-N		Breast Neoplasms	ClinicalTrials	https://clinicaltrials.gov/ct2/results?id=%22NCT00148720%22OR%22NCT00191152%22OR%22NCT00684983%22OR%22NCT01935492%22OR%22NCT02248571%22OR%22NCT02419495%22OR%22NCT02445391%22OR%22NCT03044730%22OR%22NCT03500380%22OR%22NCT03518242%22OR%22NCT03853707%22OR%22NCT04664829%22	breast carcinoma	Cancer
GAGWJHPBXLXJQN-UORFTKCHSA-N		Breast Neoplasms	DailyMed	https://dailymed.nlm.nih.gov/dailymed/drugInfo.cfm?setid=b2c7b4ba-831c-a80f-3078-145017268657	breast carcinoma	Cancer
GAGWJHPBXLXJQN-UORFTKCHSA-N		Breast Neoplasms	DailyMed	https://dailymed.nlm.nih.gov/dailymed/drugInfo.cfm?setid=5753679a-506c-4ac4-b8b2-b27c664d1d40	breast carcinoma	Cancer
GAGWJHPBXLXJQN-UORFTKCHSA-N		Breast Neoplasms	DailyMed	https://dailymed.nlm.nih.gov/dailymed/drugInfo.cfm?setid=a1de8bba-3b1d-4c9d-ab8a-32d2c05e67c8	breast carcinoma	Cancer
GAGWJHPBXLXJQN-UORFTKCHSA-N		Breast Neoplasms	DailyMed	https://dailymed.nlm.nih.gov/dailymed/drugInfo.cfm?setid=715ef37e-e700-4009-89ca-f5018c480c63	breast carcinoma	Cancer
GAGWJHPBXLXJQN-UORFTKCHSA-N		Breast Neoplasms	DailyMed	https://dailymed.nlm.nih.gov/dailymed/drugInfo.cfm?setid=03dd3301-e9ce-40af-84e1-7b70fc6557b0	breast carcinoma	Cancer
GAGWJHPBXLXJQN-UORFTKCHSA-N		Breast Neoplasms	DailyMed	https://dailymed.nlm.nih.gov/dailymed/drugInfo.cfm?setid=16145a4c-a3d0-404b-bd58-3f220a45ef73	breast carcinoma	Cancer
GAGWJHPBXLXJQN-UORFTKCHSA-N		Breast Neoplasms	DailyMed	https://dailymed.nlm.nih.gov/dailymed/drugInfo.cfm?setid=6b76b5bb-1d69-43f9-99c6-f39a0b6d8a26	breast carcinoma	Cancer
HKVAMNSJSFKALM-GKUWKFKPSA-N	EVEROLIMUS	Breast Neoplasms	DailyMed	https://dailymed.nlm.nih.gov/dailymed/drugInfo.cfm?setid=2150f73a-179b-4afc-b8ce-67c85cc72f04	breast carcinoma	Cancer
HKVAMNSJSFKALM-GKUWKFKPSA-N	EVEROLIMUS	Breast Neoplasms	ClinicalTrials	https://clinicaltrials.gov/ct2/results?id=%22NCT01272141%22OR%22NCT02120469%22OR%22NCT02152943%22OR%22NCT02248571%22OR%22NCT02404051%22OR%22NCT02456857%22OR%22NCT02871791%22	breast carcinoma	Cancer
HPJKCIUCZWXJDR-UHFFFAOYSA-N	LETROZOLE	Breast Neoplasms	DailyMed	https://dailymed.nlm.nih.gov/dailymed/drugInfo.cfm?setid=32fd146f-7652-877f-cfd1-db9fa367406a	breast carcinoma	Cancer
HPJKCIUCZWXJDR-UHFFFAOYSA-N	LETROZOLE	Breast Neoplasms	DailyMed	https://dailymed.nlm.nih.gov/dailymed/drugInfo.cfm?setid=458f94b4-3ef7-4c73-bad2-017a10a924b6	breast carcinoma	Cancer
HPJKCIUCZWXJDR-UHFFFAOYSA-N	LETROZOLE	Breast Neoplasms	DailyMed	https://dailymed.nlm.nih.gov/dailymed/drugInfo.cfm?setid=13e802e6-3924-4122-ba3a-1966a164c48a	breast carcinoma	Cancer
HPJKCIUCZWXJDR-UHFFFAOYSA-N	LETROZOLE	Breast Neoplasms	DailyMed	https://dailymed.nlm.nih.gov/dailymed/drugInfo.cfm?setid=4e92bf71-0ba2-4276-af81-5e61b9122044	breast carcinoma	Cancer
HPJKCIUCZWXJDR-UHFFFAOYSA-N	LETROZOLE	Breast Neoplasms	DailyMed	https://dailymed.nlm.nih.gov/dailymed/drugInfo.cfm?setid=e11b0a54-92bd-4790-8b80-f439f7093c01	breast carcinoma	Cancer
HPJKCIUCZWXJDR-UHFFFAOYSA-N	LETROZOLE	Breast Neoplasms	DailyMed	https://dailymed.nlm.nih.gov/dailymed/drugInfo.cfm?setid=eb9ef121-71c7-436f-85d0-aa3649852915	breast carcinoma	Cancer
HPJKCIUCZWXJDR-UHFFFAOYSA-N	LETROZOLE	Breast Neoplasms	DailyMed	https://dailymed.nlm.nih.gov/dailymed/drugInfo.cfm?setid=87b9906a-1e3f-4bd7-9f93-35d20a386315	breast carcinoma	Cancer
HPJKCIUCZWXJDR-UHFFFAOYSA-N	LETROZOLE	Breast Neoplasms	DailyMed	https://dailymed.nlm.nih.gov/dailymed/drugInfo.cfm?setid=27355e18-e832-4639-93dc-d6995ff193d6	breast carcinoma	Cancer
HPJKCIUCZWXJDR-UHFFFAOYSA-N	LETROZOLE	Breast Neoplasms	DailyMed	https://dailymed.nlm.nih.gov/dailymed/drugInfo.cfm?setid=b73bf908-7979-4955-af20-0414388920da	breast carcinoma	Cancer
HPJKCIUCZWXJDR-UHFFFAOYSA-N	LETROZOLE	Breast Neoplasms	DailyMed	https://dailymed.nlm.nih.gov/dailymed/drugInfo.cfm?setid=4818abc4-2797-4248-b7d7-5cb4b5cdcf6a	breast carcinoma	Cancer
HPJKCIUCZWXJDR-UHFFFAOYSA-N	LETROZOLE	Breast Neoplasms	DailyMed	https://dailymed.nlm.nih.gov/dailymed/drugInfo.cfm?setid=8ebda73d-82a3-4b17-8a81-a1f258003d32	breast carcinoma	Cancer
HPJKCIUCZWXJDR-UHFFFAOYSA-N	LETROZOLE	Breast Neoplasms	DailyMed	https://dailymed.nlm.nih.gov/dailymed/drugInfo.cfm?setid=0800d19b-bdd8-47c9-81c3-67a92b81d07a	breast carcinoma	Cancer
HPJKCIUCZWXJDR-UHFFFAOYSA-N	LETROZOLE	Breast Neoplasms	DailyMed	https://dailymed.nlm.nih.gov/dailymed/drugInfo.cfm?setid=6cfd29d7-f519-7b8c-4814-07b39f367f0d	breast carcinoma	Cancer
HPJKCIUCZWXJDR-UHFFFAOYSA-N	LETROZOLE	Breast Neoplasms	DailyMed	https://dailymed.nlm.nih.gov/dailymed/drugInfo.cfm?setid=63560663-ecc4-4529-bbd7-c63c1877dfba	breast carcinoma	Cancer
HPJKCIUCZWXJDR-UHFFFAOYSA-N	LETROZOLE	Breast Neoplasms	ClinicalTrials	https://clinicaltrials.gov/ct2/results?id=%22NCT00530868%22OR%22NCT00601900%22OR%22NCT00770354%22OR%22NCT02152943%22OR%22NCT02296801%22OR%22NCT02648477%22OR%22NCT02778685%22OR%22NCT02894398%22OR%22NCT02907918%22OR%22NCT03007979%22OR%22NCT03128619%22OR%22NCT03179904%22OR%22NCT03554044%22OR%22NCT03809988%22OR%22NCT04256941%22OR%22NCT04294225%22OR%22NCT05150652%22OR%22NCT05464810%22	breast carcinoma	Cancer
HPJKCIUCZWXJDR-UHFFFAOYSA-N	LETROZOLE	Breast Neoplasms	DailyMed	https://dailymed.nlm.nih.gov/dailymed/drugInfo.cfm?setid=63e54b62-a30d-4a56-9215-75e7a0b0bf02	breast carcinoma	Cancer
HPJKCIUCZWXJDR-UHFFFAOYSA-N	LETROZOLE	Breast Neoplasms	DailyMed	https://dailymed.nlm.nih.gov/dailymed/drugInfo.cfm?setid=b275f564-62f8-46de-a290-0b5bdc612988	breast carcinoma	Cancer
HPJKCIUCZWXJDR-UHFFFAOYSA-N	LETROZOLE	Breast Neoplasms	DailyMed	https://dailymed.nlm.nih.gov/dailymed/drugInfo.cfm?setid=0193faa4-9b02-4ccd-9751-de6124cc8c68	breast carcinoma	Cancer
HPJKCIUCZWXJDR-UHFFFAOYSA-N	LETROZOLE	Breast Neoplasms	DailyMed	https://dailymed.nlm.nih.gov/dailymed/drugInfo.cfm?setid=c391fe11-fd47-4a35-af6d-c823ab7b8838	breast carcinoma	Cancer
HPJKCIUCZWXJDR-UHFFFAOYSA-N	LETROZOLE	Breast Neoplasms	DailyMed	https://dailymed.nlm.nih.gov/dailymed/drugInfo.cfm?setid=1524730f-e37d-478c-1956-b113b3ca42a8	breast carcinoma	Cancer
HPJKCIUCZWXJDR-UHFFFAOYSA-N	LETROZOLE	Breast Neoplasms	DailyMed	https://dailymed.nlm.nih.gov/dailymed/drugInfo.cfm?setid=82b77d74-085f-45ac-a7dd-1f5c038bf406	breast carcinoma	Cancer
HPJKCIUCZWXJDR-UHFFFAOYSA-N	LETROZOLE	Breast Neoplasms	DailyMed	https://dailymed.nlm.nih.gov/dailymed/drugInfo.cfm?setid=6bc22f65-4aaf-40a5-8f36-8b2419249ff5	breast carcinoma	Cancer
IKDXDQDKCZPQSZ-JHYYTBFNSA-N		Breast Neoplasms	DailyMed	https://dailymed.nlm.nih.gov/dailymed/drugInfo.cfm?setid=6bd94a89-f18a-45e5-d0a4-b343a4f0f03d	breast carcinoma	Cancer
IKDXDQDKCZPQSZ-JHYYTBFNSA-N		Breast Neoplasms	ClinicalTrials	https://clinicaltrials.gov/ct2/results?id=%22NCT01776008%22OR%22NCT02003209%22	breast carcinoma	Cancer
IWEQQRMGNVVKQW-OQKDUQJOSA-N	TOREMIFENE CITRATE	Breast Neoplasms	DailyMed	https://dailymed.nlm.nih.gov/dailymed/drugInfo.cfm?setid=2cab8dd1-3a10-48e6-86ce-0e5275ed49e5	breast carcinoma	Cancer
IWEQQRMGNVVKQW-OQKDUQJOSA-N	TOREMIFENE CITRATE	Breast Neoplasms	DailyMed	https://dailymed.nlm.nih.gov/dailymed/drugInfo.cfm?setid=a6ff9761-7442-4bff-9e50-858c03e27fd0	breast carcinoma	Cancer
MWWSFMDVAYGXBV-FGBSZODSSA-N		Breast Neoplasms	DailyMed	https://dailymed.nlm.nih.gov/dailymed/drugInfo.cfm?setid=3b433650-0dca-4714-bb72-341036d3972e	breast carcinoma	Cancer
MWWSFMDVAYGXBV-FGBSZODSSA-N		Breast Neoplasms	DailyMed	https://dailymed.nlm.nih.gov/dailymed/drugInfo.cfm?setid=140e953d-d180-4097-80da-b3ecb50465d5	breast carcinoma	Cancer
MWWSFMDVAYGXBV-FGBSZODSSA-N		Breast Neoplasms	DailyMed	https://dailymed.nlm.nih.gov/dailymed/drugInfo.cfm?setid=f91fc962-7c70-46a9-81fe-b98e93a2028a	breast carcinoma	Cancer
MWWSFMDVAYGXBV-FGBSZODSSA-N		Breast Neoplasms	DailyMed	https://dailymed.nlm.nih.gov/dailymed/drugInfo.cfm?setid=d42a4313-63b8-47d5-a346-817998b5bf95	breast carcinoma	Cancer
MWWSFMDVAYGXBV-FGBSZODSSA-N		Breast Neoplasms	DailyMed	https://dailymed.nlm.nih.gov/dailymed/drugInfo.cfm?setid=ab115cc4-43cd-4a59-aa01-89e356ce3a08	breast carcinoma	Cancer
MWWSFMDVAYGXBV-FGBSZODSSA-N		Breast Neoplasms	DailyMed	https://dailymed.nlm.nih.gov/dailymed/drugInfo.cfm?setid=f9a93841-f097-472a-b4a5-ee7a2aa74164	breast carcinoma	Cancer
MWWSFMDVAYGXBV-FGBSZODSSA-N		Breast Neoplasms	DailyMed	https://dailymed.nlm.nih.gov/dailymed/drugInfo.cfm?setid=0a03c798-a652-4895-b29c-3b521a89ba42	breast carcinoma	Cancer
MWWSFMDVAYGXBV-FGBSZODSSA-N		Breast Neoplasms	DailyMed	https://dailymed.nlm.nih.gov/dailymed/drugInfo.cfm?setid=573eefd9-3f28-4053-a8ed-1fb531c38e15	breast carcinoma	Cancer
MWWSFMDVAYGXBV-FGBSZODSSA-N		Breast Neoplasms	DailyMed	https://dailymed.nlm.nih.gov/dailymed/drugInfo.cfm?setid=bc0a3a39-4ac3-47de-a388-9c3672e3e130	breast carcinoma	Cancer
MWWSFMDVAYGXBV-FGBSZODSSA-N		Breast Neoplasms	DailyMed	https://dailymed.nlm.nih.gov/dailymed/drugInfo.cfm?setid=062a2a13-d9b6-4b35-9d8d-febdd2f6cac3	breast carcinoma	Cancer
MWWSFMDVAYGXBV-FGBSZODSSA-N		Breast Neoplasms	DailyMed	https://dailymed.nlm.nih.gov/dailymed/drugInfo.cfm?setid=3b59118b-7645-46b1-b3ed-3e72b2bf270c	breast carcinoma	Cancer
MWWSFMDVAYGXBV-RUELKSSGSA-N	DOXORUBICIN HYDROCHLORIDE	Breast Neoplasms	ClinicalTrials	https://clinicaltrials.gov/ct2/results?id=%22NCT01275677%22OR%22NCT01750073%22OR%22NCT02456857%22OR%22NCT02648477%22	breast carcinoma	Cancer
MWWSFMDVAYGXBV-RUELKSSGSA-N	DOXORUBICIN HYDROCHLORIDE	Breast Neoplasms	DailyMed	https://dailymed.nlm.nih.gov/dailymed/drugInfo.cfm?setid=e0349f98-42fa-4003-b6d8-a1db1401b0ef	breast carcinoma	Cancer
NHANOMFABJQAAH-UHFFFAOYSA-N		Breast Neoplasms	FDA	http://www.accessdata.fda.gov/drugsatfda_docs/label/2017/209092s000lbl.pdf	breast carcinoma	Cancer
OKKDEIYWILRZIA-OSZBKLCCSA-N		Breast Neoplasms	DailyMed	https://dailymed.nlm.nih.gov/dailymed/drugInfo.cfm?setid=c550dd16-a5e8-44be-87f2-210c15bbb513	breast carcinoma	Cancer
OKKDEIYWILRZIA-OSZBKLCCSA-N		Breast Neoplasms	DailyMed	https://dailymed.nlm.nih.gov/dailymed/drugInfo.cfm?setid=49f9e774-52f9-40af-aecf-217c11e243ce	breast carcinoma	Cancer
OKKDEIYWILRZIA-OSZBKLCCSA-N		Breast Neoplasms	ClinicalTrials	https://clinicaltrials.gov/ct2/results?id=%22NCT00100750%22OR%22NCT03606967%22	breast carcinoma	Cancer
OKKDEIYWILRZIA-OSZBKLCCSA-N		Breast Neoplasms	DailyMed	https://dailymed.nlm.nih.gov/dailymed/drugInfo.cfm?setid=ffc0a4be-6091-4157-837e-3637c1e121a6	breast carcinoma	Cancer
OKKDEIYWILRZIA-OSZBKLCCSA-N		Breast Neoplasms	DailyMed	https://dailymed.nlm.nih.gov/dailymed/drugInfo.cfm?setid=6004fba9-49c0-4781-8134-44bf7cf196fd	breast carcinoma	Cancer
PWOQRKCAHTVFLB-UHFFFAOYSA-N	CYCLOPHOSPHAMIDE	Breast Neoplasms	DailyMed	https://dailymed.nlm.nih.gov/dailymed/drugInfo.cfm?setid=8135b917-882f-4b4c-99b7-fa8ea54af4bf	breast carcinoma	Cancer
PWOQRKCAHTVFLB-UHFFFAOYSA-N	CYCLOPHOSPHAMIDE	Breast Neoplasms	ClinicalTrials	https://clinicaltrials.gov/ct2/results?id=%22NCT00429182%22OR%22NCT00832338%22OR%22NCT01275677%22OR%22NCT01351909%22OR%22NCT01498588%22OR%22NCT01606241%22OR%22NCT01750073%22OR%22NCT01885013%22OR%22NCT02419495%22OR%22NCT02654119%22OR%22NCT02670109%22OR%22NCT02965950%22OR%22NCT03012100%22OR%22NCT03101748%22OR%22NCT03164993%22OR%22NCT03518242%22OR%22NCT04418219%22OR%22NCT05177796%22	breast carcinoma	Cancer
PWOQRKCAHTVFLB-UHFFFAOYSA-N	CYCLOPHOSPHAMIDE	Breast Neoplasms	DailyMed	https://dailymed.nlm.nih.gov/dailymed/drugInfo.cfm?setid=369e6911-66bd-4544-9901-cf887fdf1dc2	breast carcinoma	Cancer
PWOQRKCAHTVFLB-UHFFFAOYSA-N	CYCLOPHOSPHAMIDE	Breast Neoplasms	DailyMed	https://dailymed.nlm.nih.gov/dailymed/drugInfo.cfm?setid=0e9e22fa-178a-42fc-9f82-c303db3b245a	breast carcinoma	Cancer
PWOQRKCAHTVFLB-UHFFFAOYSA-N	CYCLOPHOSPHAMIDE	Breast Neoplasms	DailyMed	https://dailymed.nlm.nih.gov/dailymed/drugInfo.cfm?setid=591d9955-3d9c-4cdc-a308-2f1288376b9f	breast carcinoma	Cancer
QAMYWGZHLCQOOJ-WRNBYXCMSA-N		Breast Neoplasms	ClinicalTrials	https://clinicaltrials.gov/ct2/results?id=%22NCT01908101%22OR%22NCT02120469%22OR%22NCT03579472%22OR%22NCT04345913%22OR%22NCT05041101%22	breast carcinoma	Cancer
QAMYWGZHLCQOOJ-WRNBYXCMSA-N		Breast Neoplasms	DailyMed	https://dailymed.nlm.nih.gov/dailymed/drugInfo.cfm?setid=31ce4750-ded5-4a0b-95e9-f229fa6bc822	breast carcinoma	Cancer
QUQKKHBYEFLEHK-QNBGGDODSA-N		Breast Neoplasms	FDA	https://www.accessdata.fda.gov/drugsatfda_docs/label/2018/211651s000lbl.pdf	breast carcinoma	Cancer
RCINICONZNJXQF-MZXODVADSA-N	PACLITAXEL	Breast Neoplasms	DailyMed	https://dailymed.nlm.nih.gov/dailymed/drugInfo.cfm?setid=9ffd3e34-537f-4f65-b00e-57c25bab3b01	breast carcinoma	Cancer
RCINICONZNJXQF-MZXODVADSA-N	PACLITAXEL	Breast Neoplasms	DailyMed	https://dailymed.nlm.nih.gov/dailymed/drugInfo.cfm?setid=4dbbb7c8-a4b5-484d-a2a4-4d925010fc44	breast carcinoma	Cancer
RCINICONZNJXQF-MZXODVADSA-N	PACLITAXEL	Breast Neoplasms	DailyMed	https://dailymed.nlm.nih.gov/dailymed/drugInfo.cfm?setid=24d10449-2936-4cd3-b7db-a7683db721e4	breast carcinoma	Cancer
RCINICONZNJXQF-MZXODVADSA-N	PACLITAXEL	Breast Neoplasms	DailyMed	https://dailymed.nlm.nih.gov/dailymed/drugInfo.cfm?setid=3d499be2-fdb5-4b9d-a7ce-3662ec9b2e34	breast carcinoma	Cancer
RCINICONZNJXQF-MZXODVADSA-N	PACLITAXEL	Breast Neoplasms	DailyMed	https://dailymed.nlm.nih.gov/dailymed/drugInfo.cfm?setid=6cefbdb9-1141-4a53-9d05-f6fcc2746834	breast carcinoma	Cancer
RCINICONZNJXQF-MZXODVADSA-N	PACLITAXEL	Breast Neoplasms	DailyMed	https://dailymed.nlm.nih.gov/dailymed/drugInfo.cfm?setid=88d7cdd2-e650-4a16-adec-873927e03e93	breast carcinoma	Cancer
RCINICONZNJXQF-MZXODVADSA-N	PACLITAXEL	Breast Neoplasms	DailyMed	https://dailymed.nlm.nih.gov/dailymed/drugInfo.cfm?setid=ea28753a-8631-460a-bfdc-b101eb8ac84a	breast carcinoma	Cancer
RCINICONZNJXQF-MZXODVADSA-N	PACLITAXEL	Breast Neoplasms	DailyMed	https://dailymed.nlm.nih.gov/dailymed/drugInfo.cfm?setid=1e1a3a8d-6a6b-46fd-90ae-c7ad9e9b364b	breast carcinoma	Cancer
RCINICONZNJXQF-MZXODVADSA-N	PACLITAXEL	Breast Neoplasms	ClinicalTrials	https://clinicaltrials.gov/ct2/results?id=%22NCT00520975%22OR%22NCT00542451%22OR%22NCT00785291%22OR%22NCT01091428%22OR%22NCT01238133%22OR%22NCT01263145%22OR%22NCT01275677%22OR%22NCT01463072%22OR%22NCT01750073%22OR%22NCT01935492%22OR%22NCT02187991%22OR%22NCT02419495%22OR%22NCT02436993%22OR%22NCT02474173%22OR%22NCT02593175%22OR%22NCT02603679%22OR%22NCT02632071%22OR%22NCT02654119%22OR%22NCT02672475%…	breast carcinoma	Cancer
RCINICONZNJXQF-MZXODVADSA-N	PACLITAXEL	Breast Neoplasms	DailyMed	https://dailymed.nlm.nih.gov/dailymed/drugInfo.cfm?setid=566a00ae-47c0-4cd2-b602-79909bdfd9b1	breast carcinoma	Cancer
RCINICONZNJXQF-MZXODVADSA-N	PACLITAXEL	Breast Neoplasms	DailyMed	https://dailymed.nlm.nih.gov/dailymed/drugInfo.cfm?setid=f10f730f-6479-4f6a-8edc-fa4bd2140c1b	breast carcinoma	Cancer
RCINICONZNJXQF-MZXODVADSA-N	PACLITAXEL	Breast Neoplasms	DailyMed	https://dailymed.nlm.nih.gov/dailymed/drugInfo.cfm?setid=a6c24189-293f-42ca-b969-75870bb55af0	breast carcinoma	Cancer
RCINICONZNJXQF-MZXODVADSA-N	PACLITAXEL	Breast Neoplasms	DailyMed	https://dailymed.nlm.nih.gov/dailymed/drugInfo.cfm?setid=973efa93-7f9d-440a-a09f-521cf331b5e7	breast carcinoma	Cancer
SDEAXTCZPQIFQM-UHFFFAOYSA-N	TUCATINIB	Breast Neoplasms	ClinicalTrials	https://clinicaltrials.gov/ct2/results?id=%22NCT04457596%22OR%22NCT05319873%22	breast carcinoma	Cancer
STUWGJZDJHPWGZ-LBPRGKRZSA-N	ALPELISIB	Breast Neoplasms	FDA	https://www.accessdata.fda.gov/drugsatfda_docs/label/2019/212526s000lbl.pdf	breast carcinoma	Cancer
STUWGJZDJHPWGZ-LBPRGKRZSA-N	ALPELISIB	Breast Neoplasms	ClinicalTrials	https://clinicaltrials.gov/ct2/results?id=%22NCT03207529%22OR%22NCT04216472%22OR%22NCT04762979%22	breast carcinoma	Cancer
UZWDCWONPYILKI-UHFFFAOYSA-N	ABEMACICLIB	Breast Neoplasms	ClinicalTrials	https://clinicaltrials.gov/ct2/results?id=%22NCT02441946%22OR%22NCT03939897%22OR%22NCT04256941%22OR%22NCT04305834%22OR%22NCT04351230%22	breast carcinoma	Cancer
UZWDCWONPYILKI-UHFFFAOYSA-N	ABEMACICLIB	Breast Neoplasms	FDA	http://www.accessdata.fda.gov/drugsatfda_docs/label/2017/208716Orig1s000lbl.pdf	breast carcinoma	Cancer
VWUXBMIQPBEWFH-WCCTWKNTSA-N	FULVESTRANT	Breast Neoplasms	DailyMed	https://dailymed.nlm.nih.gov/dailymed/drugInfo.cfm?setid=83d7a440-e904-4e36-afb5-cb02b1c919f7	breast carcinoma	Cancer
VWUXBMIQPBEWFH-WCCTWKNTSA-N	FULVESTRANT	Breast Neoplasms	ClinicalTrials	https://clinicaltrials.gov/ct2/results?id=%22NCT00183963%22OR%22NCT00390455%22OR%22NCT01142401%22OR%22NCT01344031%22OR%22NCT02219789%22OR%22NCT02404051%22OR%22NCT02476786%22OR%22NCT02632045%22OR%22NCT02778685%22OR%22NCT02860000%22OR%22NCT02894398%22OR%22NCT03007979%22OR%22NCT03179904%22OR%22NCT03554044%22OR%22NCT03803761%22OR%22NCT03809988%22OR%22NCT03854903%22OR%22NCT03939897%22OR%22NCT04256941%…	breast carcinoma	Cancer
VXZCUHNJXSIJIM-MEBGWEOYSA-N		Breast Neoplasms	FDA	http://www.accessdata.fda.gov/drugsatfda_docs/label/2017/208051s000lbl.pdf	breast carcinoma	Cancer
XCDIRYDKECHIPE-QHEQPUDQSA-N	DOCETAXEL	Breast Neoplasms	DailyMed	https://dailymed.nlm.nih.gov/dailymed/drugInfo.cfm?setid=f59f7811-70b7-4c44-99f7-4f4fdce3ed22	breast carcinoma	Cancer
XCDIRYDKECHIPE-QHEQPUDQSA-N	DOCETAXEL	Breast Neoplasms	ClinicalTrials	https://clinicaltrials.gov/ct2/results?id=%22NCT00191152%22OR%22NCT00832338%22OR%22NCT01275677%22OR%22NCT02003209%22OR%22NCT02568839%22OR%22NCT03144947%22OR%22NCT03201861%22OR%22NCT03218826%22OR%22NCT04001829%22OR%22NCT04266249%22OR%22NCT05319873%22	breast carcinoma	Cancer
XCDIRYDKECHIPE-QHEQPUDQSA-N	DOCETAXEL	Breast Neoplasms	DailyMed	https://dailymed.nlm.nih.gov/dailymed/drugInfo.cfm?setid=c482c813-1eb7-40dd-907a-845a7df112bf	breast carcinoma	Cancer
XCDIRYDKECHIPE-QHEQPUDQSA-N	DOCETAXEL	Breast Neoplasms	DailyMed	https://dailymed.nlm.nih.gov/dailymed/drugInfo.cfm?setid=d2dc690b-4c69-428a-a67e-8ad007c39548	breast carcinoma	Cancer
XCDIRYDKECHIPE-QHEQPUDQSA-N	DOCETAXEL	Breast Neoplasms	DailyMed	https://dailymed.nlm.nih.gov/dailymed/drugInfo.cfm?setid=a0ec4bcc-93ea-4c41-a4b6-95ec19491807	breast carcinoma	Cancer
XCDIRYDKECHIPE-QHEQPUDQSA-N	DOCETAXEL	Breast Neoplasms	DailyMed	https://dailymed.nlm.nih.gov/dailymed/drugInfo.cfm?setid=e03d1378-6889-43d5-a34c-f96132cffa88	breast carcinoma	Cancer
XCDIRYDKECHIPE-QHEQPUDQSA-N	DOCETAXEL	Breast Neoplasms	DailyMed	https://dailymed.nlm.nih.gov/dailymed/drugInfo.cfm?setid=2c806400-5fdc-4398-8475-37f700b3191f	breast carcinoma	Cancer
XCDIRYDKECHIPE-QHEQPUDQSA-N	DOCETAXEL	Breast Neoplasms	DailyMed	https://dailymed.nlm.nih.gov/dailymed/drugInfo.cfm?setid=b35e3633-8893-4b0b-af1e-92e342557199	breast carcinoma	Cancer
XCDIRYDKECHIPE-QHEQPUDQSA-N	DOCETAXEL	Breast Neoplasms	DailyMed	https://dailymed.nlm.nih.gov/dailymed/drugInfo.cfm?setid=a630937b-8369-74ad-b68a-f940eb16ff0f	breast carcinoma	Cancer
XCDIRYDKECHIPE-QHEQPUDQSA-N	DOCETAXEL	Breast Neoplasms	DailyMed	https://dailymed.nlm.nih.gov/dailymed/drugInfo.cfm?setid=70aeb960-426c-4805-b956-476bebccd926	breast carcinoma	Cancer
XCDIRYDKECHIPE-QHEQPUDQSA-N	DOCETAXEL	Breast Neoplasms	DailyMed	https://dailymed.nlm.nih.gov/dailymed/drugInfo.cfm?setid=dd0ca36d-1f54-4568-8d19-a7152addcd52	breast carcinoma	Cancer
XCDIRYDKECHIPE-QHEQPUDQSA-N	DOCETAXEL	Breast Neoplasms	DailyMed	https://dailymed.nlm.nih.gov/dailymed/drugInfo.cfm?setid=45e6dce4-92e2-4ad1-bf11-bbcefb753636	breast carcinoma	Cancer
XNRVGTHNYCNCFF-UHFFFAOYSA-N	LAPATINIB DITOSYLATE	Breast Neoplasms	ClinicalTrials	https://clinicaltrials.gov/ct2/results?id=%22NCT00390455%22OR%22NCT00684983%22OR%22NCT01281163%22OR%22NCT01434303%22	breast carcinoma	Cancer
XNRVGTHNYCNCFF-UHFFFAOYSA-N	LAPATINIB DITOSYLATE	Breast Neoplasms	FDA	http://www.accessdata.fda.gov/drugsatfda_docs/label/2007/022059lbl.pdf	breast carcinoma	Cancer
YBBLVLTVTVSKRW-UHFFFAOYSA-N	ANASTROZOLE	Breast Neoplasms	DailyMed	https://dailymed.nlm.nih.gov/dailymed/drugInfo.cfm?setid=1448e72e-dc7f-4618-9b37-a82c59823839	breast carcinoma	Cancer
YBBLVLTVTVSKRW-UHFFFAOYSA-N	ANASTROZOLE	Breast Neoplasms	DailyMed	https://dailymed.nlm.nih.gov/dailymed/drugInfo.cfm?setid=03586c40-eb32-45c5-beb7-6762a6b78790	breast carcinoma	Cancer
YBBLVLTVTVSKRW-UHFFFAOYSA-N	ANASTROZOLE	Breast Neoplasms	DailyMed	https://dailymed.nlm.nih.gov/dailymed/drugInfo.cfm?setid=11628cdc-4e3c-4063-ee9f-c51e2386a820	breast carcinoma	Cancer
YBBLVLTVTVSKRW-UHFFFAOYSA-N	ANASTROZOLE	Breast Neoplasms	DailyMed	https://dailymed.nlm.nih.gov/dailymed/drugInfo.cfm?setid=188c6fd5-6695-4d8b-af43-61d9c26abfe9	breast carcinoma	Cancer
YBBLVLTVTVSKRW-UHFFFAOYSA-N	ANASTROZOLE	Breast Neoplasms	DailyMed	https://dailymed.nlm.nih.gov/dailymed/drugInfo.cfm?setid=ca16f8de-d9a5-4c6c-957b-ae28497b67ac	breast carcinoma	Cancer
YBBLVLTVTVSKRW-UHFFFAOYSA-N	ANASTROZOLE	Breast Neoplasms	DailyMed	https://dailymed.nlm.nih.gov/dailymed/drugInfo.cfm?setid=8d8cdd21-2403-4284-bdfc-d56d6e8ab117	breast carcinoma	Cancer
YBBLVLTVTVSKRW-UHFFFAOYSA-N	ANASTROZOLE	Breast Neoplasms	DailyMed	https://dailymed.nlm.nih.gov/dailymed/drugInfo.cfm?setid=ca9d4aff-ffdf-4a46-ad20-e47e5886a19e	breast carcinoma	Cancer
YBBLVLTVTVSKRW-UHFFFAOYSA-N	ANASTROZOLE	Breast Neoplasms	DailyMed	https://dailymed.nlm.nih.gov/dailymed/drugInfo.cfm?setid=5d7d3cfa-af46-48fd-afee-cddf39d2efde	breast carcinoma	Cancer
YBBLVLTVTVSKRW-UHFFFAOYSA-N	ANASTROZOLE	Breast Neoplasms	DailyMed	https://dailymed.nlm.nih.gov/dailymed/drugInfo.cfm?setid=e46ed5b8-83c9-4adb-890f-0fc612371eea	breast carcinoma	Cancer
YBBLVLTVTVSKRW-UHFFFAOYSA-N	ANASTROZOLE	Breast Neoplasms	DailyMed	https://dailymed.nlm.nih.gov/dailymed/drugInfo.cfm?setid=a96e22b2-eca3-4438-b959-dc5381085d31	breast carcinoma	Cancer
YBBLVLTVTVSKRW-UHFFFAOYSA-N	ANASTROZOLE	Breast Neoplasms	DailyMed	https://dailymed.nlm.nih.gov/dailymed/drugInfo.cfm?setid=4f6df9c0-b3a1-4ba0-83b9-ba06c69c2e08	breast carcinoma	Cancer
YBBLVLTVTVSKRW-UHFFFAOYSA-N	ANASTROZOLE	Breast Neoplasms	DailyMed	https://dailymed.nlm.nih.gov/dailymed/drugInfo.cfm?setid=611e1f43-1442-4cbb-b7eb-b65de15c6c70	breast carcinoma	Cancer
YBBLVLTVTVSKRW-UHFFFAOYSA-N	ANASTROZOLE	Breast Neoplasms	DailyMed	https://dailymed.nlm.nih.gov/dailymed/drugInfo.cfm?setid=965c4cb1-f6b8-47ac-bf13-c36639aa908f	breast carcinoma	Cancer
YBBLVLTVTVSKRW-UHFFFAOYSA-N	ANASTROZOLE	Breast Neoplasms	DailyMed	https://dailymed.nlm.nih.gov/dailymed/drugInfo.cfm?setid=3cd04ed6-7c5a-4c4a-9955-ee40839dfea0	breast carcinoma	Cancer
YBBLVLTVTVSKRW-UHFFFAOYSA-N	ANASTROZOLE	Breast Neoplasms	DailyMed	https://dailymed.nlm.nih.gov/dailymed/drugInfo.cfm?setid=cc0c084b-a122-736e-c136-c8cffc92f5f4	breast carcinoma	Cancer
YBBLVLTVTVSKRW-UHFFFAOYSA-N	ANASTROZOLE	Breast Neoplasms	DailyMed	https://dailymed.nlm.nih.gov/dailymed/drugInfo.cfm?setid=c7666def-a855-4ca3-a322-603a88a44101	breast carcinoma	Cancer
YBBLVLTVTVSKRW-UHFFFAOYSA-N	ANASTROZOLE	Breast Neoplasms	DailyMed	https://dailymed.nlm.nih.gov/dailymed/drugInfo.cfm?setid=b33520de-f891-43f8-bd04-1b66795d3dd2	breast carcinoma	Cancer
YBBLVLTVTVSKRW-UHFFFAOYSA-N	ANASTROZOLE	Breast Neoplasms	DailyMed	https://dailymed.nlm.nih.gov/dailymed/drugInfo.cfm?setid=6128eda4-ad33-4c23-8d93-5192421fd8d0	breast carcinoma	Cancer
YBBLVLTVTVSKRW-UHFFFAOYSA-N	ANASTROZOLE	Breast Neoplasms	DailyMed	https://dailymed.nlm.nih.gov/dailymed/drugInfo.cfm?setid=8e4f7179-81d7-4715-9cc1-babef97fcca0	breast carcinoma	Cancer
YBBLVLTVTVSKRW-UHFFFAOYSA-N	ANASTROZOLE	Breast Neoplasms	DailyMed	https://dailymed.nlm.nih.gov/dailymed/drugInfo.cfm?setid=4a23dc55-9877-4b43-ac2c-cd628c0f5038	breast carcinoma	Cancer
YBBLVLTVTVSKRW-UHFFFAOYSA-N	ANASTROZOLE	Breast Neoplasms	DailyMed	https://dailymed.nlm.nih.gov/dailymed/drugInfo.cfm?setid=d4f43676-0746-4765-9689-3f1e3075fa6a	breast carcinoma	Cancer
YBBLVLTVTVSKRW-UHFFFAOYSA-N	ANASTROZOLE	Breast Neoplasms	DailyMed	https://dailymed.nlm.nih.gov/dailymed/drugInfo.cfm?setid=35c8037f-2601-4bd3-b423-2f53af7c0be3	breast carcinoma	Cancer
YBBLVLTVTVSKRW-UHFFFAOYSA-N	ANASTROZOLE	Breast Neoplasms	DailyMed	https://dailymed.nlm.nih.gov/dailymed/drugInfo.cfm?setid=5ad69fab-7469-419e-9c52-662e07e52c86	breast carcinoma	Cancer
YBBLVLTVTVSKRW-UHFFFAOYSA-N	ANASTROZOLE	Breast Neoplasms	DailyMed	https://dailymed.nlm.nih.gov/dailymed/drugInfo.cfm?setid=19251d0b-279a-49f5-99b2-0e74d7cca479	breast carcinoma	Cancer
YBBLVLTVTVSKRW-UHFFFAOYSA-N	ANASTROZOLE	Breast Neoplasms	DailyMed	https://dailymed.nlm.nih.gov/dailymed/drugInfo.cfm?setid=c58c7013-50a0-4734-8a78-38ff20a3e7eb	breast carcinoma	Cancer
YBBLVLTVTVSKRW-UHFFFAOYSA-N	ANASTROZOLE	Breast Neoplasms	DailyMed	https://dailymed.nlm.nih.gov/dailymed/drugInfo.cfm?setid=c7a36fd8-530e-4c63-97d5-0f80fab5880e	breast carcinoma	Cancer
YBBLVLTVTVSKRW-UHFFFAOYSA-N	ANASTROZOLE	Breast Neoplasms	ClinicalTrials	https://clinicaltrials.gov/ct2/results?id=%22NCT00661531%22OR%22NCT01344031%22OR%22NCT01776008%22OR%22NCT02441946%22OR%22NCT02476786%22OR%22NCT02648477%22OR%22NCT02894398%22OR%22NCT03179904%22OR%22NCT03554044%22OR%22NCT03809988%22OR%22NCT04256941%22OR%22NCT04294225%22OR%22NCT04553770%22OR%22NCT05150652%22	breast carcinoma	Cancer
YBBLVLTVTVSKRW-UHFFFAOYSA-N	ANASTROZOLE	Breast Neoplasms	DailyMed	https://dailymed.nlm.nih.gov/dailymed/drugInfo.cfm?setid=5d4f90d4-e535-4681-a863-3d774a2064e6	breast carcinoma	Cancer
YBBLVLTVTVSKRW-UHFFFAOYSA-N	ANASTROZOLE	Breast Neoplasms	DailyMed	https://dailymed.nlm.nih.gov/dailymed/drugInfo.cfm?setid=f40d2bcc-6b44-455c-8c03-001f39bfecd5	breast carcinoma	Cancer
YBBLVLTVTVSKRW-UHFFFAOYSA-N	ANASTROZOLE	Breast Neoplasms	DailyMed	https://dailymed.nlm.nih.gov/dailymed/drugInfo.cfm?setid=4fee8d4c-bb21-4773-b622-87f9a4ff333a	breast carcinoma	Cancer
YBBLVLTVTVSKRW-UHFFFAOYSA-N	ANASTROZOLE	Breast Neoplasms	DailyMed	https://dailymed.nlm.nih.gov/dailymed/drugInfo.cfm?setid=ddc99d79-fb94-4a91-9c39-9dcdb3dd5d5b	breast carcinoma	Cancer
YBBLVLTVTVSKRW-UHFFFAOYSA-N	ANASTROZOLE	Breast Neoplasms	DailyMed	https://dailymed.nlm.nih.gov/dailymed/drugInfo.cfm?setid=d4550afa-977e-426e-814b-705435d2af81	breast carcinoma	Cancer
YBBLVLTVTVSKRW-UHFFFAOYSA-N	ANASTROZOLE	Breast Neoplasms	DailyMed	https://dailymed.nlm.nih.gov/dailymed/drugInfo.cfm?setid=4bd7e768-2d09-44e6-bacb-7390a5bc5dbc	breast carcinoma	Cancer
YBBLVLTVTVSKRW-UHFFFAOYSA-N	ANASTROZOLE	Breast Neoplasms	DailyMed	https://dailymed.nlm.nih.gov/dailymed/drugInfo.cfm?setid=260cfda7-efe0-84b2-7f74-ea83c610c4ef	breast carcinoma	Cancer
SDEAXTCZPQIFQM-UHFFFAOYSA-N	TUCATINIB	Breast Neoplasms	FDA	http://www.accessdata.fda.gov/drugsatfda_docs/label/2020/213411s000lbl.pdf	HER2 Positive Breast Carcinoma	Cancer
AILRADAXUVEEIR-UHFFFAOYSA-N	BRIGATINIB	Carcinoma, Non-Small-Cell Lung	ClinicalTrials	https://clinicaltrials.gov/ct2/results?id=%22NCT02094573%22OR%22NCT02706626%22OR%22NCT02737501%22OR%22NCT03410108%22OR%22NCT03420742%22OR%22NCT03535740%22OR%22NCT03707938%22OR%22NCT03737994%22OR%22NCT04005144%22OR%22NCT04074993%22OR%22NCT04223596%22OR%22NCT04227028%22OR%22NCT04318938%22OR%22NCT05200481%22OR%22NCT05361564%22	non-small cell lung carcinoma	Cancer
AILRADAXUVEEIR-UHFFFAOYSA-N	BRIGATINIB	Carcinoma, Non-Small-Cell Lung	FDA	https://www.accessdata.fda.gov/drugsatfda_docs/label/2017/208772lbl.pdf	non-small cell lung carcinoma	Cancer
BSPLGGCPNTZPIH-IPZCTEOASA-N	DACOMITINIB	Carcinoma, Non-Small-Cell Lung	FDA	https://www.accessdata.fda.gov/drugsatfda_docs/label/2018/211288s000lbl.pdf	non-small cell lung carcinoma	Cancer
COWBUPJEEDYWKD-UHFFFAOYSA-N		Carcinoma, Non-Small-Cell Lung	DailyMed	https://dailymed.nlm.nih.gov/dailymed/drugInfo.cfm?setid=455892c3-d144-4ba8-9ab4-79cabff9876d	non-small cell lung carcinoma	Cancer
COWBUPJEEDYWKD-UHFFFAOYSA-N		Carcinoma, Non-Small-Cell Lung	FDA	https://www.accessdata.fda.gov/drugsatfda_docs/label/2020/213591s000lbl.pdf	non-small cell lung carcinoma	Cancer
DUYJMQONPNNFPI-UHFFFAOYSA-N	OSIMERTINIB	Carcinoma, Non-Small-Cell Lung	DailyMed	https://dailymed.nlm.nih.gov/dailymed/drugInfo.cfm?setid=5e81b4a7-b971-45e1-9c31-29cea8c87ce7	non-small cell lung carcinoma	Cancer
DUYJMQONPNNFPI-UHFFFAOYSA-N	OSIMERTINIB	Carcinoma, Non-Small-Cell Lung	ClinicalTrials	https://clinicaltrials.gov/ct2/results?id=%22NCT01802632%22OR%22NCT02094261%22OR%22NCT02143466%22OR%22NCT02157883%22OR%22NCT02163733%22OR%22NCT02179671%22OR%22NCT02197234%22OR%22NCT02197247%22OR%22NCT02228369%22OR%22NCT02296125%22OR%22NCT02317016%22OR%22NCT02411448%22OR%22NCT02442349%22OR%22NCT02454933%22OR%22NCT02496663%22OR%22NCT02503722%22OR%22NCT02511106%22OR%22NCT02520778%22OR%22NCT02529995%…	non-small cell lung carcinoma	Cancer
FUKSNUHSJBTCFJ-UHFFFAOYSA-N		Carcinoma, Non-Small-Cell Lung	DailyMed	https://dailymed.nlm.nih.gov/dailymed/drugInfo.cfm?setid=5e81b4a7-b971-45e1-9c31-29cea8c87ce7	non-small cell lung carcinoma	Cancer
FUKSNUHSJBTCFJ-UHFFFAOYSA-N		Carcinoma, Non-Small-Cell Lung	ClinicalTrials	https://clinicaltrials.gov/ct2/results?id=%22NCT03460275%22OR%22NCT04001777%22OR%22NCT05085054%22OR%22NCT05132777%22OR%22NCT05489731%22	non-small cell lung carcinoma	Cancer
GBLBJPZSROAGMF-RWYJCYHVSA-N	PRALSETINIB	Carcinoma, Non-Small-Cell Lung	ClinicalTrials	https://clinicaltrials.gov/ct2/results?id=%22NCT04302025%22OR%22NCT05170204%22	non-small cell lung carcinoma	Cancer
GBLBJPZSROAGMF-RWYJCYHVSA-N	PRALSETINIB	Carcinoma, Non-Small-Cell Lung	FDA	https://www.accessdata.fda.gov/drugsatfda_docs/label/2020/213721s000lbl.pdf	non-small cell lung carcinoma	Cancer
GTTBEUCJPZQMDZ-UHFFFAOYSA-N	ERLOTINIB HYDROCHLORIDE	Carcinoma, Non-Small-Cell Lung	ClinicalTrials	https://clinicaltrials.gov/ct2/results?id=%22NCT00036647%22OR%22NCT00062101%22OR%22NCT00087269%22OR%22NCT00088959%22OR%22NCT00091663%22OR%22NCT00095225%22OR%22NCT00096265%22OR%22NCT00137800%22OR%22NCT00200395%22OR%22NCT00254384%22OR%22NCT00294736%22OR%22NCT00294762%22OR%22NCT00499655%22OR%22NCT00707252%22OR%22NCT00738881%22OR%22NCT00778167%22OR%22NCT00888511%22OR%22NCT00934076%22OR%22NCT00976677%…	non-small cell lung carcinoma	Cancer
GTTBEUCJPZQMDZ-UHFFFAOYSA-N	ERLOTINIB HYDROCHLORIDE	Carcinoma, Non-Small-Cell Lung	DailyMed	https://dailymed.nlm.nih.gov/dailymed/drugInfo.cfm?setid=57bccb29-1c47-4c64-ab6a-77960a91cc20	non-small cell lung carcinoma	Cancer
GYABBVHSRIHYJR-UHFFFAOYSA-N		Carcinoma, Non-Small-Cell Lung	DailyMed	https://dailymed.nlm.nih.gov/dailymed/drugInfo.cfm?setid=42c49deb-713b-427a-9670-08af08adcffb	non-small cell lung carcinoma	Cancer
HAYYBYPASCDWEQ-UHFFFAOYSA-N	ENTRECTINIB	Carcinoma, Non-Small-Cell Lung	FDA	https://www.accessdata.fda.gov/drugsatfda_docs/label/2019/212725s000lbl.pdf	non-small cell lung carcinoma	Cancer
HAYYBYPASCDWEQ-UHFFFAOYSA-N	ENTRECTINIB	Carcinoma, Non-Small-Cell Lung	DailyMed	https://dailymed.nlm.nih.gov/dailymed/drugInfo.cfm?setid=c7c71b0c-2549-4495-86b6-c2807fa54908	non-small cell lung carcinoma	Cancer
HAYYBYPASCDWEQ-UHFFFAOYSA-N	ENTRECTINIB	Carcinoma, Non-Small-Cell Lung	ClinicalTrials	https://clinicaltrials.gov/ct2/results?id=%22NCT03178552%22OR%22NCT04302025%22OR%22NCT04603807%22OR%22NCT05170204%22	non-small cell lung carcinoma	Cancer
IIXWYSCJSQVBQM-LLVKDONJSA-N	LORLATINIB	Carcinoma, Non-Small-Cell Lung	FDA	https://www.accessdata.fda.gov/drugsatfda_docs/label/2018/210868s000lbl.pdf	non-small cell lung carcinoma	Cancer
IIXWYSCJSQVBQM-LLVKDONJSA-N	LORLATINIB	Carcinoma, Non-Small-Cell Lung	ClinicalTrials	https://clinicaltrials.gov/ct2/results?id=%22NCT01970865%22OR%22NCT02584634%22OR%22NCT02927340%22OR%22NCT03052608%22OR%22NCT03439215%22OR%22NCT03612154%22OR%22NCT03737994%22OR%22NCT03909971%22OR%22NCT04111705%22OR%22NCT04127110%22OR%22NCT04362072%22OR%22NCT04541407%22OR%22NCT04541706%22OR%22NCT04621188%22OR%22NCT05144997%22OR%22NCT05297890%22	non-small cell lung carcinoma	Cancer
IIXWYSCJSQVBQM-LLVKDONJSA-N	LORLATINIB	Carcinoma, Non-Small-Cell Lung	DailyMed	https://dailymed.nlm.nih.gov/dailymed/drugInfo.cfm?setid=2b34d62d-e02a-4af3-bc0d-1571dd4ee76d	non-small cell lung carcinoma	Cancer
KTEIFNKAUNYNJU-GFCCVEGCSA-N	CRIZOTINIB	Carcinoma, Non-Small-Cell Lung	DailyMed	https://dailymed.nlm.nih.gov/dailymed/drugInfo.cfm?setid=2a51b0de-47d6-455e-a94c-d2c737b04ff7	non-small cell lung carcinoma	Cancer
KTEIFNKAUNYNJU-GFCCVEGCSA-N	CRIZOTINIB	Carcinoma, Non-Small-Cell Lung	ClinicalTrials	https://clinicaltrials.gov/ct2/results?id=%22NCT00932451%22OR%22NCT00932893%22OR%22NCT00965731%22OR%22NCT01121575%22OR%22NCT01500824%22OR%22NCT01639001%22OR%22NCT01712217%22OR%22NCT01822496%22OR%22NCT01945021%22OR%22NCT01970865%22OR%22NCT01998126%22OR%22NCT02075840%22OR%22NCT02183870%22OR%22NCT02201992%22OR%22NCT02277457%22OR%22NCT02499614%22OR%22NCT02511184%22OR%22NCT02574078%22OR%22NCT02584634%…	non-small cell lung carcinoma	Cancer
KZVOMLRKFJUTLK-UHFFFAOYSA-N		Carcinoma, Non-Small-Cell Lung	FDA	https://www.accessdata.fda.gov/drugsatfda_docs/label/2021/214096s000lbl.pdf	non-small cell lung carcinoma	Cancer
KZVOMLRKFJUTLK-UHFFFAOYSA-N		Carcinoma, Non-Small-Cell Lung	DailyMed	https://dailymed.nlm.nih.gov/dailymed/drugInfo.cfm?setid=80a0f1b9-071a-47f5-9e67-32d638a669dc	non-small cell lung carcinoma	Cancer
NXQKSXLFSAEQCZ-SFHVURJKSA-N	SOTORASIB	Carcinoma, Non-Small-Cell Lung	ClinicalTrials	https://clinicaltrials.gov/ct2/results?id=%22NCT04933695%22OR%22NCT04959981%22OR%22NCT05054725%22OR%22NCT05074810%22OR%22NCT05180422%22OR%22NCT05311709%22OR%22NCT05313009%22OR%22NCT05374538%22OR%22NCT05398094%22OR%22NCT05400577%22OR%22NCT05451056%22OR%22NCT05480865%22	non-small cell lung carcinoma	Cancer
NXQKSXLFSAEQCZ-SFHVURJKSA-N	SOTORASIB	Carcinoma, Non-Small-Cell Lung	FDA	https://www.accessdata.fda.gov/drugsatfda_docs/label/2021/214665s000lbl.pdf	non-small cell lung carcinoma	Cancer
NYDXNILOWQXUOF-GXKRWWSZSA-L	PEMETREXED DISODIUM	Carcinoma, Non-Small-Cell Lung	ClinicalTrials	https://clinicaltrials.gov/ct2/results?id=%22NCT00034606%22OR%22NCT00051493%22OR%22NCT00254319%22OR%22NCT00324805%22OR%22NCT00330044%22OR%22NCT00343720%22OR%22NCT00410904%22OR%22NCT00434135%22OR%22NCT00473486%22OR%22NCT00556322%22OR%22NCT00698815%22OR%22NCT00738881%22OR%22NCT01066195%22OR%22NCT01395758%22OR%22NCT01442909%22OR%22NCT01593293%22OR%22NCT01664754%22OR%22NCT01723800%22OR%22NCT01731626%…	non-small cell lung carcinoma	Cancer
NYDXNILOWQXUOF-GXKRWWSZSA-L	PEMETREXED DISODIUM	Carcinoma, Non-Small-Cell Lung	DailyMed	https://dailymed.nlm.nih.gov/dailymed/drugInfo.cfm?setid=f5a860f3-37ec-429c-ae04-9c88d7c55c08	non-small cell lung carcinoma	Cancer
OKKDEIYWILRZIA-OSZBKLCCSA-N		Carcinoma, Non-Small-Cell Lung	DailyMed	https://dailymed.nlm.nih.gov/dailymed/drugInfo.cfm?setid=c550dd16-a5e8-44be-87f2-210c15bbb513	non-small cell lung carcinoma	Cancer
OKKDEIYWILRZIA-OSZBKLCCSA-N		Carcinoma, Non-Small-Cell Lung	ClinicalTrials	https://clinicaltrials.gov/ct2/results?id=%22NCT00055757%22OR%22NCT00066768%22OR%22NCT00075751%22OR%22NCT00077350%22OR%22NCT00324805%22OR%22NCT01935947%22OR%22NCT01971489%22OR%22NCT03366766%22OR%22NCT03971474%22OR%22NCT04216316%22OR%22NCT04267848%22OR%22NCT04310007%22	non-small cell lung carcinoma	Cancer
OKKDEIYWILRZIA-OSZBKLCCSA-N		Carcinoma, Non-Small-Cell Lung	DailyMed	https://dailymed.nlm.nih.gov/dailymed/drugInfo.cfm?setid=ffc0a4be-6091-4157-837e-3637c1e121a6	non-small cell lung carcinoma	Cancer
OKKDEIYWILRZIA-OSZBKLCCSA-N		Carcinoma, Non-Small-Cell Lung	DailyMed	https://dailymed.nlm.nih.gov/dailymed/drugInfo.cfm?setid=49f9e774-52f9-40af-aecf-217c11e243ce	non-small cell lung carcinoma	Cancer
OKKDEIYWILRZIA-OSZBKLCCSA-N		Carcinoma, Non-Small-Cell Lung	DailyMed	https://dailymed.nlm.nih.gov/dailymed/drugInfo.cfm?setid=6004fba9-49c0-4781-8134-44bf7cf196fd	non-small cell lung carcinoma	Cancer
RCINICONZNJXQF-MZXODVADSA-N	PACLITAXEL	Carcinoma, Non-Small-Cell Lung	DailyMed	https://dailymed.nlm.nih.gov/dailymed/drugInfo.cfm?setid=973efa93-7f9d-440a-a09f-521cf331b5e7	non-small cell lung carcinoma	Cancer
RCINICONZNJXQF-MZXODVADSA-N	PACLITAXEL	Carcinoma, Non-Small-Cell Lung	DailyMed	https://dailymed.nlm.nih.gov/dailymed/drugInfo.cfm?setid=a6c24189-293f-42ca-b969-75870bb55af0	non-small cell lung carcinoma	Cancer
RCINICONZNJXQF-MZXODVADSA-N	PACLITAXEL	Carcinoma, Non-Small-Cell Lung	DailyMed	https://dailymed.nlm.nih.gov/dailymed/drugInfo.cfm?setid=6cefbdb9-1141-4a53-9d05-f6fcc2746834	non-small cell lung carcinoma	Cancer
RCINICONZNJXQF-MZXODVADSA-N	PACLITAXEL	Carcinoma, Non-Small-Cell Lung	DailyMed	https://dailymed.nlm.nih.gov/dailymed/drugInfo.cfm?setid=4dbbb7c8-a4b5-484d-a2a4-4d925010fc44	non-small cell lung carcinoma	Cancer
RCINICONZNJXQF-MZXODVADSA-N	PACLITAXEL	Carcinoma, Non-Small-Cell Lung	DailyMed	https://dailymed.nlm.nih.gov/dailymed/drugInfo.cfm?setid=1e1a3a8d-6a6b-46fd-90ae-c7ad9e9b364b	non-small cell lung carcinoma	Cancer
RCINICONZNJXQF-MZXODVADSA-N	PACLITAXEL	Carcinoma, Non-Small-Cell Lung	DailyMed	https://dailymed.nlm.nih.gov/dailymed/drugInfo.cfm?setid=566a00ae-47c0-4cd2-b602-79909bdfd9b1	non-small cell lung carcinoma	Cancer
RCINICONZNJXQF-MZXODVADSA-N	PACLITAXEL	Carcinoma, Non-Small-Cell Lung	DailyMed	https://dailymed.nlm.nih.gov/dailymed/drugInfo.cfm?setid=24d10449-2936-4cd3-b7db-a7683db721e4	non-small cell lung carcinoma	Cancer
RCINICONZNJXQF-MZXODVADSA-N	PACLITAXEL	Carcinoma, Non-Small-Cell Lung	DailyMed	https://dailymed.nlm.nih.gov/dailymed/drugInfo.cfm?setid=f10f730f-6479-4f6a-8edc-fa4bd2140c1b	non-small cell lung carcinoma	Cancer
RCINICONZNJXQF-MZXODVADSA-N	PACLITAXEL	Carcinoma, Non-Small-Cell Lung	ClinicalTrials	https://clinicaltrials.gov/ct2/results?id=%22NCT00001450%22OR%22NCT00001499%22OR%22NCT00005065%22OR%22NCT00006929%22OR%22NCT00034164%22OR%22NCT00034541%22OR%22NCT00035152%22OR%22NCT00042302%22OR%22NCT00049790%22OR%22NCT00050960%22OR%22NCT00061646%22OR%22NCT00070629%22OR%22NCT00071188%22OR%22NCT00073723%22OR%22NCT00085839%22OR%22NCT00087802%22OR%22NCT00088088%22OR%22NCT00088556%22OR%22NCT00093756%…	non-small cell lung carcinoma	Cancer
RCINICONZNJXQF-MZXODVADSA-N	PACLITAXEL	Carcinoma, Non-Small-Cell Lung	DailyMed	https://dailymed.nlm.nih.gov/dailymed/drugInfo.cfm?setid=3d499be2-fdb5-4b9d-a7ce-3662ec9b2e34	non-small cell lung carcinoma	Cancer
RCINICONZNJXQF-MZXODVADSA-N	PACLITAXEL	Carcinoma, Non-Small-Cell Lung	DailyMed	https://dailymed.nlm.nih.gov/dailymed/drugInfo.cfm?setid=9ffd3e34-537f-4f65-b00e-57c25bab3b01	non-small cell lung carcinoma	Cancer
RCINICONZNJXQF-MZXODVADSA-N	PACLITAXEL	Carcinoma, Non-Small-Cell Lung	DailyMed	https://dailymed.nlm.nih.gov/dailymed/drugInfo.cfm?setid=88d7cdd2-e650-4a16-adec-873927e03e93	non-small cell lung carcinoma	Cancer
USNRYVNRPYXCSP-JUGPPOIOSA-N		Carcinoma, Non-Small-Cell Lung	ClinicalTrials	https://clinicaltrials.gov/ct2/results?id=%22NCT02364609%22OR%22NCT02438722%22OR%22NCT04814056%22	non-small cell lung carcinoma	Cancer
USNRYVNRPYXCSP-JUGPPOIOSA-N		Carcinoma, Non-Small-Cell Lung	DailyMed	https://dailymed.nlm.nih.gov/dailymed/drugInfo.cfm?setid=fd638e5e-8032-e7ca-0179-95e96ab5d387	non-small cell lung carcinoma	Cancer
VERWOWGGCGHDQE-UHFFFAOYSA-N	CERITINIB	Carcinoma, Non-Small-Cell Lung	DailyMed	https://dailymed.nlm.nih.gov/dailymed/drugInfo.cfm?setid=fff5d805-4ffd-4e8e-8e63-6f129697563e	non-small cell lung carcinoma	Cancer
VERWOWGGCGHDQE-UHFFFAOYSA-N	CERITINIB	Carcinoma, Non-Small-Cell Lung	ClinicalTrials	https://clinicaltrials.gov/ct2/results?id=%22NCT01685060%22OR%22NCT01685138%22OR%22NCT01828099%22OR%22NCT01828112%22OR%22NCT01964157%22OR%22NCT02040870%22OR%22NCT02292550%22OR%22NCT02299505%22OR%22NCT02321501%22OR%22NCT02336451%22OR%22NCT02393625%22OR%22NCT02450903%22OR%22NCT02513667%22OR%22NCT03087448%22OR%22NCT03399487%22OR%22NCT03611738%22OR%22NCT03737994%22	non-small cell lung carcinoma	Cancer
XCDIRYDKECHIPE-QHEQPUDQSA-N	DOCETAXEL	Carcinoma, Non-Small-Cell Lung	DailyMed	https://dailymed.nlm.nih.gov/dailymed/drugInfo.cfm?setid=a0ec4bcc-93ea-4c41-a4b6-95ec19491807	non-small cell lung carcinoma	Cancer
XCDIRYDKECHIPE-QHEQPUDQSA-N	DOCETAXEL	Carcinoma, Non-Small-Cell Lung	DailyMed	https://dailymed.nlm.nih.gov/dailymed/drugInfo.cfm?setid=d2dc690b-4c69-428a-a67e-8ad007c39548	non-small cell lung carcinoma	Cancer
XCDIRYDKECHIPE-QHEQPUDQSA-N	DOCETAXEL	Carcinoma, Non-Small-Cell Lung	DailyMed	https://dailymed.nlm.nih.gov/dailymed/drugInfo.cfm?setid=45e6dce4-92e2-4ad1-bf11-bbcefb753636	non-small cell lung carcinoma	Cancer
XCDIRYDKECHIPE-QHEQPUDQSA-N	DOCETAXEL	Carcinoma, Non-Small-Cell Lung	DailyMed	https://dailymed.nlm.nih.gov/dailymed/drugInfo.cfm?setid=a630937b-8369-74ad-b68a-f940eb16ff0f	non-small cell lung carcinoma	Cancer
XCDIRYDKECHIPE-QHEQPUDQSA-N	DOCETAXEL	Carcinoma, Non-Small-Cell Lung	DailyMed	https://dailymed.nlm.nih.gov/dailymed/drugInfo.cfm?setid=b35e3633-8893-4b0b-af1e-92e342557199	non-small cell lung carcinoma	Cancer
XCDIRYDKECHIPE-QHEQPUDQSA-N	DOCETAXEL	Carcinoma, Non-Small-Cell Lung	ClinicalTrials	https://clinicaltrials.gov/ct2/results?id=%22NCT00047801%22OR%22NCT00047840%22OR%22NCT00048087%22OR%22NCT00051571%22OR%22NCT00065182%22OR%22NCT00066768%22OR%22NCT00066885%22OR%22NCT00070629%22OR%22NCT00073385%22OR%22NCT00076388%22OR%22NCT00082472%22OR%22NCT00086268%22OR%22NCT00086333%22OR%22NCT00095199%22OR%22NCT00097851%22OR%22NCT00112294%22OR%22NCT00130780%22OR%22NCT00132379%22OR%22NCT00139711%…	non-small cell lung carcinoma	Cancer
XCDIRYDKECHIPE-QHEQPUDQSA-N	DOCETAXEL	Carcinoma, Non-Small-Cell Lung	DailyMed	https://dailymed.nlm.nih.gov/dailymed/drugInfo.cfm?setid=70aeb960-426c-4805-b956-476bebccd926	non-small cell lung carcinoma	Cancer
XCDIRYDKECHIPE-QHEQPUDQSA-N	DOCETAXEL	Carcinoma, Non-Small-Cell Lung	DailyMed	https://dailymed.nlm.nih.gov/dailymed/drugInfo.cfm?setid=e03d1378-6889-43d5-a34c-f96132cffa88	non-small cell lung carcinoma	Cancer
XCDIRYDKECHIPE-QHEQPUDQSA-N	DOCETAXEL	Carcinoma, Non-Small-Cell Lung	DailyMed	https://dailymed.nlm.nih.gov/dailymed/drugInfo.cfm?setid=2c806400-5fdc-4398-8475-37f700b3191f	non-small cell lung carcinoma	Cancer
XCDIRYDKECHIPE-QHEQPUDQSA-N	DOCETAXEL	Carcinoma, Non-Small-Cell Lung	DailyMed	https://dailymed.nlm.nih.gov/dailymed/drugInfo.cfm?setid=c482c813-1eb7-40dd-907a-845a7df112bf	non-small cell lung carcinoma	Cancer
XCDIRYDKECHIPE-QHEQPUDQSA-N	DOCETAXEL	Carcinoma, Non-Small-Cell Lung	DailyMed	https://dailymed.nlm.nih.gov/dailymed/drugInfo.cfm?setid=dd0ca36d-1f54-4568-8d19-a7152addcd52	non-small cell lung carcinoma	Cancer
XCDIRYDKECHIPE-QHEQPUDQSA-N	DOCETAXEL	Carcinoma, Non-Small-Cell Lung	DailyMed	https://dailymed.nlm.nih.gov/dailymed/drugInfo.cfm?setid=f59f7811-70b7-4c44-99f7-4f4fdce3ed22	non-small cell lung carcinoma	Cancer
XGALLCVXEZPNRQ-UHFFFAOYSA-N	GEFITINIB	Carcinoma, Non-Small-Cell Lung	DailyMed	https://dailymed.nlm.nih.gov/dailymed/drugInfo.cfm?setid=827d60e8-7e07-41b7-c28b-49ef1c4a5a41	non-small cell lung carcinoma	Cancer
XGALLCVXEZPNRQ-UHFFFAOYSA-N	GEFITINIB	Carcinoma, Non-Small-Cell Lung	ClinicalTrials	https://clinicaltrials.gov/ct2/results?id=%22NCT00029003%22OR%22NCT00034879%22OR%22NCT00048087%22OR%22NCT00059722%22OR%22NCT00076388%22OR%22NCT00080340%22OR%22NCT00090675%22OR%22NCT00162318%22OR%22NCT00173875%22OR%22NCT00198393%22OR%22NCT00231465%22OR%22NCT00234468%22OR%22NCT00242801%22OR%22NCT00252707%22OR%22NCT00252798%22OR%22NCT00255489%22OR%22NCT00256711%22OR%22NCT00259064%22OR%22NCT00264498%…	non-small cell lung carcinoma	Cancer
XIIOFHFUYBLOLW-UHFFFAOYSA-N	SELPERCATINIB	Carcinoma, Non-Small-Cell Lung	FDA	http://www.accessdata.fda.gov/drugsatfda_docs/label/2020/213246s000lbl.pdf	non-small cell lung carcinoma	Cancer
XIIOFHFUYBLOLW-UHFFFAOYSA-N	SELPERCATINIB	Carcinoma, Non-Small-Cell Lung	ClinicalTrials	https://clinicaltrials.gov/ct2/results?id=%22NCT03944772%22OR%22NCT04194944%22OR%22NCT04268550%22OR%22NCT04819100%22OR%22NCT05364645%22	non-small cell lung carcinoma	Cancer
YXYAEUMTJQGKHS-UHFFFAOYSA-N		Carcinoma, Non-Small-Cell Lung	FDA	https://www.accessdata.fda.gov/drugsatfda_docs/label/2021/215310s000lbl.pdf	non-small cell lung carcinoma	Cancer
DGHHQBMTXTWTJV-BQAIUKQQSA-N	TOPOTECAN HYDROCHLORIDE	Carcinoma, Ovarian Epithelial	ClinicalTrials	https://clinicaltrials.gov/ct2/results?id=%22NCT00313612%22	malignant epithelial tumor of ovary	Cancer
MWWSFMDVAYGXBV-RUELKSSGSA-N	DOXORUBICIN HYDROCHLORIDE	Carcinoma, Ovarian Epithelial	ClinicalTrials	https://clinicaltrials.gov/ct2/results?id=%22NCT01281514%22OR%22NCT02260544%22	malignant epithelial tumor of ovary	Cancer
DGHHQBMTXTWTJV-BQAIUKQQSA-N	TOPOTECAN HYDROCHLORIDE	Carcinoma, Ovarian Epithelial	DailyMed	https://dailymed.nlm.nih.gov/dailymed/drugInfo.cfm?setid=9683e3be-7d23-4ba7-9fe9-9762963604f0	ovarian cancer	Cancer
DGHHQBMTXTWTJV-BQAIUKQQSA-N	TOPOTECAN HYDROCHLORIDE	Carcinoma, Ovarian Epithelial	ClinicalTrials	https://clinicaltrials.gov/ct2/results?id=%22NCT00002734%22OR%22NCT00003064%22OR%22NCT00003297%22OR%22NCT00003382%22OR%22NCT00003732%22OR%22NCT00003733%22OR%22NCT00003944%22OR%22NCT00003967%22OR%22NCT00005026%22OR%22NCT00005029%22OR%22NCT00005051%22OR%22NCT00005612%22OR%22NCT00006391%22OR%22NCT00006454%22OR%22NCT00011986%22OR%22NCT00014690%22OR%22NCT00028743%22OR%22NCT00045175%22OR%22NCT00055614%…	ovarian cancer	Cancer
MWWSFMDVAYGXBV-RUELKSSGSA-N	DOXORUBICIN HYDROCHLORIDE	Carcinoma, Ovarian Epithelial	ClinicalTrials	https://clinicaltrials.gov/ct2/results?id=%22NCT01715168%22OR%22NCT01970722%22	ovarian carcinoma	Cancer
MWWSFMDVAYGXBV-RUELKSSGSA-N	DOXORUBICIN HYDROCHLORIDE	Carcinoma, Ovarian Epithelial	DailyMed	https://dailymed.nlm.nih.gov/dailymed/drugInfo.cfm?setid=e0349f98-42fa-4003-b6d8-a1db1401b0ef	ovarian carcinoma	Cancer
IVDHYUQIDRJSTI-UHFFFAOYSA-N	SORAFENIB TOSYLATE	Carcinoma, Renal Cell	ClinicalTrials	https://clinicaltrials.gov/ct2/results?id=%22NCT00126503%22	chromophobe renal cell carcinoma	Cancer
MQHIQUBXFFAOMK-UHFFFAOYSA-N		Carcinoma, Renal Cell	ClinicalTrials	https://clinicaltrials.gov/ct2/results?id=%22NCT01767636%22	chromophobe renal cell carcinoma	Cancer
CBPNZQVSJQDFBE-FUXHJELOSA-N	TEMSIROLIMUS	Carcinoma, Renal Cell	ClinicalTrials	https://clinicaltrials.gov/ct2/results?id=%22NCT00112840%22OR%22NCT00378703%22	clear cell renal carcinoma	Cancer
HFCFMRYTXDINDK-WNQIDUERSA-N	CABOZANTINIB S-MALATE	Carcinoma, Renal Cell	ClinicalTrials	https://clinicaltrials.gov/ct2/results?id=%22NCT01835158%22OR%22NCT05122546%22	clear cell renal carcinoma	Cancer
HKVAMNSJSFKALM-GKUWKFKPSA-N	EVEROLIMUS	Carcinoma, Renal Cell	ClinicalTrials	https://clinicaltrials.gov/ct2/results?id=%22NCT01198158%22OR%22NCT01408004%22OR%22NCT01510119%22OR%22NCT01582009%22OR%22NCT01668784%22OR%22NCT01714765%22OR%22NCT01793636%22OR%22NCT03163667%22OR%22NCT05012371%22	clear cell renal carcinoma	Cancer
IVDHYUQIDRJSTI-UHFFFAOYSA-N	SORAFENIB TOSYLATE	Carcinoma, Renal Cell	ClinicalTrials	https://clinicaltrials.gov/ct2/results?id=%22NCT00098618%22OR%22NCT00101114%22OR%22NCT00126503%22OR%22NCT00126594%22OR%22NCT00126659%22OR%22NCT00326898%22OR%22NCT00378703%22	clear cell renal carcinoma	Cancer
LBWFXVZLPYTWQI-IPOVEDGCSA-N	SUNITINIB MALATE	Carcinoma, Renal Cell	ClinicalTrials	https://clinicaltrials.gov/ct2/results?id=%22NCT00326898%22OR%22NCT00499135%22OR%22NCT01158222%22OR%22NCT01243359%22OR%22NCT01835158%22	clear cell renal carcinoma	Cancer
LOMMPXLFBTZENJ-ZACQAIPSSA-N	BELZUTIFAN	Carcinoma, Renal Cell	ClinicalTrials	https://clinicaltrials.gov/ct2/results?id=%22NCT03634540%22OR%22NCT04627064%22OR%22NCT05239728%22	clear cell renal carcinoma	Cancer
MQHIQUBXFFAOMK-UHFFFAOYSA-N		Carcinoma, Renal Cell	ClinicalTrials	https://clinicaltrials.gov/ct2/results?id=%22NCT01157091%22OR%22NCT01158521%22OR%22NCT01684397%22OR%22NCT03334409%22	clear cell renal carcinoma	Cancer
RITAVMQDGBJQJZ-FMIVXFBMSA-N	AXITINIB	Carcinoma, Renal Cell	ClinicalTrials	https://clinicaltrials.gov/ct2/results?id=%22NCT01599754%22OR%22NCT02535533%22OR%22NCT02667886%22OR%22NCT02700568%22OR%22NCT03092856%22OR%22NCT03438708%22OR%22NCT04370509%22OR%22NCT04958473%22OR%22NCT04995016%22OR%22NCT05176288%22OR%22NCT05256472%22OR%22NCT05363631%22	clear cell renal carcinoma	Cancer
MQHIQUBXFFAOMK-UHFFFAOYSA-N		Carcinoma, Renal Cell	ClinicalTrials	https://clinicaltrials.gov/ct2/results?id=%22NCT01767636%22	collecting duct carcinoma	Cancer
HFCFMRYTXDINDK-WNQIDUERSA-N	CABOZANTINIB S-MALATE	Carcinoma, Renal Cell	ClinicalTrials	https://clinicaltrials.gov/ct2/results?id=%22NCT02761057%22OR%22NCT05122546%22OR%22NCT05411081%22	papillary renal cell carcinoma	Cancer
IVDHYUQIDRJSTI-UHFFFAOYSA-N	SORAFENIB TOSYLATE	Carcinoma, Renal Cell	ClinicalTrials	https://clinicaltrials.gov/ct2/results?id=%22NCT00098618%22OR%22NCT00126503%22	papillary renal cell carcinoma	Cancer
LBWFXVZLPYTWQI-IPOVEDGCSA-N	SUNITINIB MALATE	Carcinoma, Renal Cell	ClinicalTrials	https://clinicaltrials.gov/ct2/results?id=%22NCT02761057%22	papillary renal cell carcinoma	Cancer
MQHIQUBXFFAOMK-UHFFFAOYSA-N		Carcinoma, Renal Cell	ClinicalTrials	https://clinicaltrials.gov/ct2/results?id=%22NCT01767636%22	papillary renal cell carcinoma	Cancer
RITAVMQDGBJQJZ-FMIVXFBMSA-N	AXITINIB	Carcinoma, Renal Cell	ClinicalTrials	https://clinicaltrials.gov/ct2/results?id=%22NCT02489695%22OR%22NCT05096390%22	papillary renal cell carcinoma	Cancer
PSGAAPLEWMOORI-PEINSRQWSA-N	MEDROXYPROGESTERONE ACETATE	Carcinoma, Renal Cell	DailyMed	https://dailymed.nlm.nih.gov/dailymed/drugInfo.cfm?setid=2425f944-15d7-4b84-95a0-6538e843f130	renal carcinoma	Cancer
RITAVMQDGBJQJZ-FMIVXFBMSA-N	AXITINIB	Carcinoma, Renal Cell	ClinicalTrials	https://clinicaltrials.gov/ct2/results?id=%22NCT04698213%22	renal carcinoma	Cancer
CBPNZQVSJQDFBE-FUXHJELOSA-N	TEMSIROLIMUS	Carcinoma, Renal Cell	DailyMed	https://dailymed.nlm.nih.gov/dailymed/drugInfo.cfm?setid=95b7dc92-2180-42f1-8699-3c28f609e674	renal cell carcinoma	Cancer
CBPNZQVSJQDFBE-FUXHJELOSA-N	TEMSIROLIMUS	Carcinoma, Renal Cell	ClinicalTrials	https://clinicaltrials.gov/ct2/results?id=%22NCT00065468%22OR%22NCT00417677%22OR%22NCT00474786%22OR%22NCT00494091%22OR%22NCT00563147%22OR%22NCT00619268%22OR%22NCT00631371%22OR%22NCT00782275%22OR%22NCT00979966%22OR%22NCT01079286%22OR%22NCT01122615%22OR%22NCT01246817%22OR%22NCT01517243%22OR%22NCT02560012%22	renal cell carcinoma	Cancer
CBPNZQVSJQDFBE-FUXHJELOSA-N	TEMSIROLIMUS	Carcinoma, Renal Cell	DailyMed	https://dailymed.nlm.nih.gov/dailymed/drugInfo.cfm?setid=d7ee3165-175d-4439-8740-fbfed18aaf0e	renal cell carcinoma	Cancer
HFCFMRYTXDINDK-WNQIDUERSA-N	CABOZANTINIB S-MALATE	Carcinoma, Renal Cell	ClinicalTrials	https://clinicaltrials.gov/ct2/results?id=%22NCT05092373%22	renal cell carcinoma	Cancer
HFCFMRYTXDINDK-WNQIDUERSA-N	CABOZANTINIB S-MALATE	Carcinoma, Renal Cell	DailyMed	https://dailymed.nlm.nih.gov/dailymed/drugInfo.cfm?setid=3850cce2-6137-42e5-a792-d318c4a4b3b5	renal cell carcinoma	Cancer
HKVAMNSJSFKALM-GKUWKFKPSA-N	EVEROLIMUS	Carcinoma, Renal Cell	DailyMed	https://dailymed.nlm.nih.gov/dailymed/drugInfo.cfm?setid=2150f73a-179b-4afc-b8ce-67c85cc72f04	renal cell carcinoma	Cancer
HKVAMNSJSFKALM-GKUWKFKPSA-N	EVEROLIMUS	Carcinoma, Renal Cell	DailyMed	https://dailymed.nlm.nih.gov/dailymed/drugInfo.cfm?setid=45d54974-3fc4-4237-a2fa-3158ca1a8105	renal cell carcinoma	Cancer
HKVAMNSJSFKALM-GKUWKFKPSA-N	EVEROLIMUS	Carcinoma, Renal Cell	DailyMed	https://dailymed.nlm.nih.gov/dailymed/drugInfo.cfm?setid=5aaf2fb7-93f6-40d6-941a-9583a3794ce7	renal cell carcinoma	Cancer
HKVAMNSJSFKALM-GKUWKFKPSA-N	EVEROLIMUS	Carcinoma, Renal Cell	DailyMed	https://dailymed.nlm.nih.gov/dailymed/drugInfo.cfm?setid=e3dbbc24-7e55-4069-a305-e2cded2db641	renal cell carcinoma	Cancer
HKVAMNSJSFKALM-GKUWKFKPSA-N	EVEROLIMUS	Carcinoma, Renal Cell	ClinicalTrials	https://clinicaltrials.gov/ct2/results?id=%22NCT00410124%22OR%22NCT00446368%22OR%22NCT00448149%22OR%22NCT00529802%22OR%22NCT00651482%22OR%22NCT00719264%22OR%22NCT00788060%22OR%22NCT00827359%22OR%22NCT00830895%22OR%22NCT00903175%22OR%22NCT01034631%22OR%22NCT01108445%22OR%22NCT01115803%22OR%22NCT01136733%22OR%22NCT01152801%22OR%22NCT01206764%22OR%22NCT01239342%22OR%22NCT01266837%22OR%22NCT01334073%…	renal cell carcinoma	Cancer
HWLFIUUAYLEFCT-UHFFFAOYSA-N		Carcinoma, Renal Cell	DailyMed	https://dailymed.nlm.nih.gov/dailymed/drugInfo.cfm?setid=f4bedd21-efde-44c6-9d9c-b48b78d7ed1e	renal cell carcinoma	Cancer
HWLFIUUAYLEFCT-UHFFFAOYSA-N		Carcinoma, Renal Cell	ClinicalTrials	https://clinicaltrials.gov/ct2/results?id=%22NCT04393350%22	renal cell carcinoma	Cancer
IVDHYUQIDRJSTI-UHFFFAOYSA-N	SORAFENIB TOSYLATE	Carcinoma, Renal Cell	DailyMed	https://dailymed.nlm.nih.gov/dailymed/drugInfo.cfm?setid=b50667e4-5ebc-4968-a646-d605058dbef0	renal cell carcinoma	Cancer
IVDHYUQIDRJSTI-UHFFFAOYSA-N	SORAFENIB TOSYLATE	Carcinoma, Renal Cell	ClinicalTrials	https://clinicaltrials.gov/ct2/results?id=%22NCT00121251%22OR%22NCT01664182%22	renal cell carcinoma	Cancer
LBWFXVZLPYTWQI-IPOVEDGCSA-N	SUNITINIB MALATE	Carcinoma, Renal Cell	ClinicalTrials	https://clinicaltrials.gov/ct2/results?id=%22NCT00267748%22OR%22NCT00338884%22OR%22NCT00444314%22OR%22NCT00465179%22OR%22NCT00480935%22OR%22NCT00520533%22OR%22NCT00570882%22OR%22NCT00706706%22OR%22NCT01061411%22OR%22NCT01664182%22OR%22NCT01731158%22OR%22NCT02626754%22	renal cell carcinoma	Cancer
LBWFXVZLPYTWQI-IPOVEDGCSA-N	SUNITINIB MALATE	Carcinoma, Renal Cell	DailyMed	https://dailymed.nlm.nih.gov/dailymed/drugInfo.cfm?setid=43a4d7f8-48ae-4a63-9108-2fa8e3ea9d9c	renal cell carcinoma	Cancer
LOMMPXLFBTZENJ-ZACQAIPSSA-N	BELZUTIFAN	Carcinoma, Renal Cell	FDA	https://www.accessdata.fda.gov/drugsatfda_docs/label/2021/215383s000lbl.pdf	renal cell carcinoma	Cancer
LOMMPXLFBTZENJ-ZACQAIPSSA-N	BELZUTIFAN	Carcinoma, Renal Cell	ClinicalTrials	https://clinicaltrials.gov/ct2/results?id=%22NCT04195750%22OR%22NCT04489771%22OR%22NCT04586231%22OR%22NCT04626479%22OR%22NCT04626518%22OR%22NCT04736706%22OR%22NCT04846920%22OR%22NCT05030506%22OR%22NCT05468697%22	renal cell carcinoma	Cancer
MLDQJTXFUGDVEO-UHFFFAOYSA-N	SORAFENIB	Carcinoma, Renal Cell	DailyMed	https://dailymed.nlm.nih.gov/dailymed/drugInfo.cfm?setid=b50667e4-5ebc-4968-a646-d605058dbef0	renal cell carcinoma	Cancer
MLDQJTXFUGDVEO-UHFFFAOYSA-N	SORAFENIB	Carcinoma, Renal Cell	ClinicalTrials	https://clinicaltrials.gov/ct2/results?id=%22NCT00073307%22OR%22NCT00079612%22OR%22NCT00110344%22OR%22NCT00111020%22OR%22NCT00117637%22OR%22NCT00352859%22OR%22NCT00384969%22OR%22NCT00389285%22OR%22NCT00445042%22OR%22NCT00448149%22OR%22NCT00467025%22OR%22NCT00474786%22OR%22NCT00478114%22OR%22NCT00492986%22OR%22NCT00496301%22OR%22NCT00557830%22OR%22NCT00586105%22OR%22NCT00586495%22OR%22NCT00606866%…	renal cell carcinoma	Cancer
MQHIQUBXFFAOMK-UHFFFAOYSA-N		Carcinoma, Renal Cell	DailyMed	https://dailymed.nlm.nih.gov/dailymed/drugInfo.cfm?setid=eeaaaf38-fb86-4d9f-a19d-0f61daac2fd7	renal cell carcinoma	Cancer
MQHIQUBXFFAOMK-UHFFFAOYSA-N		Carcinoma, Renal Cell	FDA	https://www.accessdata.fda.gov/drugsatfda_docs/label/2017/022465s024s025lbl.pdf	renal cell carcinoma	Cancer
MQHIQUBXFFAOMK-UHFFFAOYSA-N		Carcinoma, Renal Cell	ClinicalTrials	https://clinicaltrials.gov/ct2/results?id=%22NCT01664182%22OR%22NCT01731158%22	renal cell carcinoma	Cancer
PSGAAPLEWMOORI-PEINSRQWSA-N	MEDROXYPROGESTERONE ACETATE	Carcinoma, Renal Cell	ClinicalTrials	https://clinicaltrials.gov/ct2/results?id=%22NCT00291369%22	renal cell carcinoma	Cancer
RITAVMQDGBJQJZ-FMIVXFBMSA-N	AXITINIB	Carcinoma, Renal Cell	DailyMed	https://dailymed.nlm.nih.gov/dailymed/drugInfo.cfm?setid=8a903e31-936e-4ed7-8a59-59f32374f338	renal cell carcinoma	Cancer
RITAVMQDGBJQJZ-FMIVXFBMSA-N	AXITINIB	Carcinoma, Renal Cell	DailyMed	https://dailymed.nlm.nih.gov/dailymed/drugInfo.cfm?setid=84137882-e000-47da-bd5b-fa76ab3c76f9	renal cell carcinoma	Cancer
RITAVMQDGBJQJZ-FMIVXFBMSA-N	AXITINIB	Carcinoma, Renal Cell	ClinicalTrials	https://clinicaltrials.gov/ct2/results?id=%22NCT00282048%22OR%22NCT00569946%22OR%22NCT00835978%22OR%22NCT01334073%22OR%22NCT01441414%22OR%22NCT01649180%22OR%22NCT01693822%22OR%22NCT01727336%22OR%22NCT01798446%22OR%22NCT01806064%22OR%22NCT02133742%22OR%22NCT02493751%22OR%22NCT02560012%22OR%22NCT02579811%22OR%22NCT02639182%22OR%22NCT02684006%22OR%22NCT02853331%22OR%22NCT03172754%22OR%22NCT03341845%…	renal cell carcinoma	Cancer
RQXMKRRBJITKRN-UHFFFAOYSA-N		Carcinoma, Renal Cell	DailyMed	https://dailymed.nlm.nih.gov/dailymed/drugInfo.cfm?setid=de77155c-ecf2-4f15-9758-21d271449d83	renal cell carcinoma	Cancer
RQXMKRRBJITKRN-UHFFFAOYSA-N		Carcinoma, Renal Cell	ClinicalTrials	https://clinicaltrials.gov/ct2/results?id=%22NCT02627963%22	renal cell carcinoma	Cancer
RQXMKRRBJITKRN-UHFFFAOYSA-N		Carcinoma, Renal Cell	FDA	https://www.accessdata.fda.gov/drugsatfda_docs/label/2021/212904s000lbl.pdf	renal cell carcinoma	Cancer
DGHHQBMTXTWTJV-BQAIUKQQSA-N	TOPOTECAN HYDROCHLORIDE	Carcinoma, Small Cell	ClinicalTrials	https://clinicaltrials.gov/ct2/results?id=%22NCT00466232%22	small cell carcinoma	Cancer
DGHHQBMTXTWTJV-BQAIUKQQSA-N	TOPOTECAN HYDROCHLORIDE	Carcinoma, Small Cell	DailyMed	https://dailymed.nlm.nih.gov/dailymed/drugInfo.cfm?setid=7636bc1e-77b6-46ad-9df0-c8bb1c5e503f	small cell carcinoma	Cancer
LIQODXNTTZAGID-OCBXBXKTSA-N		Carcinoma, Small Cell	DailyMed	https://dailymed.nlm.nih.gov/dailymed/drugInfo.cfm?setid=c9080cf5-4fc3-4cf9-a241-6e40a6fddc75	small cell carcinoma	Cancer
PJJJBBJSCAKJQF-UHFFFAOYSA-N		Carcinoma, Small Cell	DailyMed	https://dailymed.nlm.nih.gov/dailymed/drugInfo.cfm?setid=903fbd33-e5d9-41fb-9414-7bd6f42a8593	small cell carcinoma	Cancer
WUIABRMSWOKTOF-OYALTWQYSA-O		Carcinoma, Squamous Cell	ClinicalTrials	https://clinicaltrials.gov/ct2/results?id=%22NCT03830385%22	head and neck squamous cell carcinoma	Cancer
VSNHCAURESNICA-UHFFFAOYSA-N	HYDROXYUREA	Carcinoma, Squamous Cell	DailyMed	https://dailymed.nlm.nih.gov/dailymed/drugInfo.cfm?setid=050bd2a2-a125-721a-e366-255c5466f018	squamous cell carcinoma	Cancer
WUIABRMSWOKTOF-OYALTWQYSA-O		Carcinoma, Squamous Cell	DailyMed	https://dailymed.nlm.nih.gov/dailymed/drugInfo.cfm?setid=905e0984-2ce3-481c-b1a0-0ef0a616479a	squamous cell carcinoma	Cancer
WUIABRMSWOKTOF-OYALTWQYSA-O		Carcinoma, Squamous Cell	DailyMed	https://dailymed.nlm.nih.gov/dailymed/drugInfo.cfm?setid=b5806c40-12ce-48e3-8abd-9f8997ef4428	squamous cell carcinoma	Cancer
YJGVMLPVUAXIQN-XVVDYKMHSA-N	PODOFILOX	Carcinoma, Squamous Cell	DailyMed	https://dailymed.nlm.nih.gov/dailymed/drugInfo.cfm?setid=affc1058-7355-4486-8b65-378fea6f9454	squamous cell carcinoma	Cancer
YJGVMLPVUAXIQN-XVVDYKMHSA-N	PODOFILOX	Carcinoma, Squamous Cell	DailyMed	https://dailymed.nlm.nih.gov/dailymed/drugInfo.cfm?setid=032e4bcb-b1ed-4029-b2a6-e92f3bf5cc37	squamous cell carcinoma	Cancer
OLAHOMJCDNXHFI-UHFFFAOYSA-N	ERDAFITINIB	Carcinoma, Transitional Cell	ClinicalTrials	https://clinicaltrials.gov/ct2/results?id=%22NCT03473743%22	urothelial carcinoma	Cancer
OLAHOMJCDNXHFI-UHFFFAOYSA-N	ERDAFITINIB	Carcinoma, Transitional Cell	FDA	https://www.accessdata.fda.gov/drugsatfda_docs/label/2019/212018s000lbl.pdf	urothelial carcinoma	Cancer
OLAHOMJCDNXHFI-UHFFFAOYSA-N	ERDAFITINIB	Carcinoma, Transitional Cell	DailyMed	https://dailymed.nlm.nih.gov/dailymed/drugInfo.cfm?setid=2a8aa5c0-6c92-4566-8c45-e8f4d1fc20ee	urothelial carcinoma	Cancer
FNHKPVJBJVTLMP-UHFFFAOYSA-N	REGORAFENIB	Colorectal Neoplasms	ClinicalTrials	https://clinicaltrials.gov/ct2/results?id=%22NCT01189903%22OR%22NCT01929616%22OR%22NCT02788006%22OR%22NCT03377361%22OR%22NCT03844620%22OR%22NCT05198934%22	colorectal adenocarcinoma	Cancer
KGHYQYACJRXCAT-UHFFFAOYSA-N	TIPIRACIL HYDROCHLORIDE	Colorectal Neoplasms	ClinicalTrials	https://clinicaltrials.gov/ct2/results?id=%22NCT03844620%22	colorectal adenocarcinoma	Cancer
KGHYQYACJRXCAT-UHFFFAOYSA-N	TIPIRACIL HYDROCHLORIDE	Colorectal Neoplasms	DailyMed	https://dailymed.nlm.nih.gov/dailymed/drugInfo.cfm?setid=f5beed22-d71d-4c0d-8dca-2c7317d65d85	colorectal adenocarcinoma	Cancer
KVUAALJSMIVURS-QNTKWALQSA-L		Colorectal Neoplasms	DailyMed	https://dailymed.nlm.nih.gov/dailymed/drugInfo.cfm?setid=49be5b16-dab5-4a95-b202-bfb13d730d83	colorectal adenocarcinoma	Cancer
VSQQQLOSPVPRAZ-RRKCRQDMSA-N	TRIFLURIDINE	Colorectal Neoplasms	ClinicalTrials	https://clinicaltrials.gov/ct2/results?id=%22NCT03844620%22OR%22NCT04894123%22OR%22NCT05198934%22	colorectal adenocarcinoma	Cancer
VSQQQLOSPVPRAZ-RRKCRQDMSA-N	TRIFLURIDINE	Colorectal Neoplasms	DailyMed	https://dailymed.nlm.nih.gov/dailymed/drugInfo.cfm?setid=f5beed22-d71d-4c0d-8dca-2c7317d65d85	colorectal adenocarcinoma	Cancer
FNHKPVJBJVTLMP-UHFFFAOYSA-N	REGORAFENIB	Colorectal Neoplasms	ClinicalTrials	https://clinicaltrials.gov/ct2/results?id=%22NCT02619435%22	colorectal cancer	Cancer
FNHKPVJBJVTLMP-UHFFFAOYSA-N	REGORAFENIB	Colorectal Neoplasms	DailyMed	https://dailymed.nlm.nih.gov/dailymed/drugInfo.cfm?setid=824f19c9-0546-4a8a-8d8f-c4055c04f7c7	colorectal cancer	Cancer
VSQQQLOSPVPRAZ-RRKCRQDMSA-N	TRIFLURIDINE	Colorectal Neoplasms	FDA	http://www.accessdata.fda.gov/drugsatfda_docs/label/2015/207981s000lbl.pdf	colorectal cancer	Cancer
VSQQQLOSPVPRAZ-RRKCRQDMSA-N	TRIFLURIDINE	Colorectal Neoplasms	ClinicalTrials	https://clinicaltrials.gov/ct2/results?id=%22NCT05077839%22OR%22NCT05364489%22	colorectal cancer	Cancer
VVIAGPKUTFNRDU-STQMWFEESA-N		Colorectal Neoplasms	FDA	http://www.accessdata.fda.gov/drugsatfda_docs/label/2018/211226s000lbl.pdf	colorectal cancer	Cancer
VVIAGPKUTFNRDU-STQMWFEESA-N		Colorectal Neoplasms	DailyMed	https://dailymed.nlm.nih.gov/dailymed/drugInfo.cfm?setid=188815dd-9d1c-4e0f-934e-972dce0d4599	colorectal cancer	Cancer
FNHKPVJBJVTLMP-UHFFFAOYSA-N	REGORAFENIB	Colorectal Neoplasms	ClinicalTrials	https://clinicaltrials.gov/ct2/results?id=%22NCT02116894%22OR%22NCT02119676%22OR%22NCT02199223%22OR%22NCT02316340%22OR%22NCT02581059%22OR%22NCT02788279%22OR%22NCT03099486%22OR%22NCT03215264%22OR%22NCT03555149%22OR%22NCT04126733%22OR%22NCT04787341%22OR%22NCT05064059%22OR%22NCT05382741%22OR%22NCT05425940%22	colorectal carcinoma	Cancer
VSQQQLOSPVPRAZ-RRKCRQDMSA-N	TRIFLURIDINE	Colorectal Neoplasms	ClinicalTrials	https://clinicaltrials.gov/ct2/results?id=%22NCT03799731%22	colorectal carcinoma	Cancer
VVIAGPKUTFNRDU-STQMWFEESA-N		Colorectal Neoplasms	ClinicalTrials	https://clinicaltrials.gov/ct2/results?id=%22NCT01718873%22OR%22NCT01836653%22OR%22NCT01895257%22	colorectal carcinoma	Cancer
PKVRCIRHQMSYJX-AIFWHQITSA-N		Leiomyosarcoma	DailyMed	https://dailymed.nlm.nih.gov/dailymed/drugInfo.cfm?setid=472bd78e-be17-4b9d-90f4-9482c3aec9ff	leiomyosarcoma	Cancer
PKVRCIRHQMSYJX-AIFWHQITSA-N		Leiomyosarcoma	ClinicalTrials	https://clinicaltrials.gov/ct2/results?id=%22NCT02131480%22OR%22NCT02249702%22OR%22NCT02275286%22OR%22NCT02997358%22OR%22NCT03437070%22OR%22NCT04535271%22	leiomyosarcoma	Cancer
COVZYZSDYWQREU-UHFFFAOYSA-N	BUSULFAN	Leukemia	ClinicalTrials	https://clinicaltrials.gov/ct2/results?id=%22NCT00002502%22OR%22NCT00002547%22OR%22NCT00002549%22OR%22NCT00002554%22OR%22NCT00002592%22OR%22NCT00002701%22OR%22NCT00002761%22OR%22NCT00002768%22OR%22NCT00002771%22OR%22NCT00002789%22OR%22NCT00002831%22OR%22NCT00002868%22OR%22NCT00002961%22OR%22NCT00002989%22OR%22NCT00003116%22OR%22NCT00003336%22OR%22NCT00003816%22OR%22NCT00003960%22OR%22NCT00004128%…	leukemia	Cancer
COVZYZSDYWQREU-UHFFFAOYSA-N	BUSULFAN	Leukemia	DailyMed	https://dailymed.nlm.nih.gov/dailymed/drugInfo.cfm?setid=bf456fc7-3a79-47f7-8acc-600b5e2f0dc2	leukemia	Cancer
FOGXJPFPZOHSQS-AYVLZSQQSA-N		Leukemia	DailyMed	https://dailymed.nlm.nih.gov/dailymed/drugInfo.cfm?setid=65eefd58-b166-4d71-ade6-45c8fdf86922	leukemia	Cancer
FQISKWAFAHGMGT-SGJOWKDISA-M		Leukemia	DailyMed	https://dailymed.nlm.nih.gov/dailymed/drugInfo.cfm?setid=b1447b82-9e72-4e93-97c3-51fe7484517f	leukemia	Cancer
FQISKWAFAHGMGT-SGJOWKDISA-M		Leukemia	ClinicalTrials	https://clinicaltrials.gov/ct2/results?id=%22NCT01319981%22	leukemia	Cancer
ITRJWOMZKQRYTA-RFZYENFJSA-N	CORTISONE ACETATE	Leukemia	DailyMed	https://dailymed.nlm.nih.gov/dailymed/drugInfo.cfm?setid=85cfed58-e5f1-4170-8d83-60e6bebd3610	leukemia	Cancer
ITRJWOMZKQRYTA-RFZYENFJSA-N	CORTISONE ACETATE	Leukemia	DailyMed	https://dailymed.nlm.nih.gov/dailymed/drugInfo.cfm?setid=f7548498-142c-4feb-83ed-4c20dcd6108b	leukemia	Cancer
OFCNXPDARWKPPY-UHFFFAOYSA-N	ALLOPURINOL	Leukemia	DailyMed	https://dailymed.nlm.nih.gov/dailymed/drugInfo.cfm?setid=b777d814-8892-43b8-8c4a-6fd11bc97666	leukemia	Cancer
OFCNXPDARWKPPY-UHFFFAOYSA-N	ALLOPURINOL	Leukemia	DailyMed	https://dailymed.nlm.nih.gov/dailymed/drugInfo.cfm?setid=b9e592ce-942f-4943-a802-bca1c679999f	leukemia	Cancer
OFCNXPDARWKPPY-UHFFFAOYSA-N	ALLOPURINOL	Leukemia	DailyMed	https://dailymed.nlm.nih.gov/dailymed/drugInfo.cfm?setid=19a138b8-d225-03e6-f762-abe71560204b	leukemia	Cancer
OFCNXPDARWKPPY-UHFFFAOYSA-N	ALLOPURINOL	Leukemia	DailyMed	https://dailymed.nlm.nih.gov/dailymed/drugInfo.cfm?setid=7a072f02-05ac-4ce0-8fa4-04a2ad8986fb	leukemia	Cancer
OFCNXPDARWKPPY-UHFFFAOYSA-N	ALLOPURINOL	Leukemia	DailyMed	https://dailymed.nlm.nih.gov/dailymed/drugInfo.cfm?setid=3df46df4-8b14-459f-949b-dc1f94a07330	leukemia	Cancer
OFCNXPDARWKPPY-UHFFFAOYSA-N	ALLOPURINOL	Leukemia	DailyMed	https://dailymed.nlm.nih.gov/dailymed/drugInfo.cfm?setid=7003e410-b4ff-da07-5571-07e7e13f67e0	leukemia	Cancer
OFCNXPDARWKPPY-UHFFFAOYSA-N	ALLOPURINOL	Leukemia	DailyMed	https://dailymed.nlm.nih.gov/dailymed/drugInfo.cfm?setid=bdbf5ad4-86f2-4e9c-a51a-fb0c7220c480	leukemia	Cancer
OFCNXPDARWKPPY-UHFFFAOYSA-N	ALLOPURINOL	Leukemia	DailyMed	https://dailymed.nlm.nih.gov/dailymed/drugInfo.cfm?setid=c65e6179-1ee0-4e35-9b12-0a8a55ab9503	leukemia	Cancer
OFCNXPDARWKPPY-UHFFFAOYSA-N	ALLOPURINOL	Leukemia	DailyMed	https://dailymed.nlm.nih.gov/dailymed/drugInfo.cfm?setid=da5833e4-1a6a-4978-bc9e-3045f774922a	leukemia	Cancer
OFCNXPDARWKPPY-UHFFFAOYSA-N	ALLOPURINOL	Leukemia	DailyMed	https://dailymed.nlm.nih.gov/dailymed/drugInfo.cfm?setid=1874ed7a-7048-4a6f-8e6a-308833a2a827	leukemia	Cancer
OFCNXPDARWKPPY-UHFFFAOYSA-N	ALLOPURINOL	Leukemia	DailyMed	https://dailymed.nlm.nih.gov/dailymed/drugInfo.cfm?setid=73cd79c1-6bab-4d7b-ae8b-0176efbaf5b9	leukemia	Cancer
OFCNXPDARWKPPY-UHFFFAOYSA-N	ALLOPURINOL	Leukemia	DailyMed	https://dailymed.nlm.nih.gov/dailymed/drugInfo.cfm?setid=aeab8bbf-e893-40d6-9f92-833e2c557d21	leukemia	Cancer
OFCNXPDARWKPPY-UHFFFAOYSA-N	ALLOPURINOL	Leukemia	DailyMed	https://dailymed.nlm.nih.gov/dailymed/drugInfo.cfm?setid=548f6fbb-155f-45ff-ab44-0a70adad4424	leukemia	Cancer
OFCNXPDARWKPPY-UHFFFAOYSA-N	ALLOPURINOL	Leukemia	DailyMed	https://dailymed.nlm.nih.gov/dailymed/drugInfo.cfm?setid=fd8f8b8b-f25e-46e9-969a-65363b66e09b	leukemia	Cancer
OFCNXPDARWKPPY-UHFFFAOYSA-N	ALLOPURINOL	Leukemia	DailyMed	https://dailymed.nlm.nih.gov/dailymed/drugInfo.cfm?setid=c87fceaa-0e56-4042-95a2-08e7c0d6bc47	leukemia	Cancer
OFCNXPDARWKPPY-UHFFFAOYSA-N	ALLOPURINOL	Leukemia	DailyMed	https://dailymed.nlm.nih.gov/dailymed/drugInfo.cfm?setid=0b7f42cf-e71d-465c-ba81-23b2ff37fbdc	leukemia	Cancer
OFCNXPDARWKPPY-UHFFFAOYSA-N	ALLOPURINOL	Leukemia	DailyMed	https://dailymed.nlm.nih.gov/dailymed/drugInfo.cfm?setid=e0f02e10-04e8-42b3-9fa5-896953b6713b	leukemia	Cancer
OFCNXPDARWKPPY-UHFFFAOYSA-N	ALLOPURINOL	Leukemia	DailyMed	https://dailymed.nlm.nih.gov/dailymed/drugInfo.cfm?setid=4e6e79d6-c1be-4679-8dea-bd855671927d	leukemia	Cancer
OFCNXPDARWKPPY-UHFFFAOYSA-N	ALLOPURINOL	Leukemia	DailyMed	https://dailymed.nlm.nih.gov/dailymed/drugInfo.cfm?setid=e054ec39-06e2-43ec-88cc-28095f76c6f5	leukemia	Cancer
OFCNXPDARWKPPY-UHFFFAOYSA-N	ALLOPURINOL	Leukemia	DailyMed	https://dailymed.nlm.nih.gov/dailymed/drugInfo.cfm?setid=f213bf75-f514-4bd7-9c64-5f425214134c	leukemia	Cancer
OFCNXPDARWKPPY-UHFFFAOYSA-N	ALLOPURINOL	Leukemia	DailyMed	https://dailymed.nlm.nih.gov/dailymed/drugInfo.cfm?setid=c58b2502-67fa-4535-97a0-4c6b4043a38f	leukemia	Cancer
OFCNXPDARWKPPY-UHFFFAOYSA-N	ALLOPURINOL	Leukemia	DailyMed	https://dailymed.nlm.nih.gov/dailymed/drugInfo.cfm?setid=72c1078a-55aa-4f81-9c3c-bb086575138e	leukemia	Cancer
OFCNXPDARWKPPY-UHFFFAOYSA-N	ALLOPURINOL	Leukemia	DailyMed	https://dailymed.nlm.nih.gov/dailymed/drugInfo.cfm?setid=387d86ef-7938-4e17-8d1f-f31c434dfa7c	leukemia	Cancer
OFCNXPDARWKPPY-UHFFFAOYSA-N	ALLOPURINOL	Leukemia	DailyMed	https://dailymed.nlm.nih.gov/dailymed/drugInfo.cfm?setid=18aa6ad8-f7b5-4bcc-82f2-13455b585dc2	leukemia	Cancer
OFCNXPDARWKPPY-UHFFFAOYSA-N	ALLOPURINOL	Leukemia	DailyMed	https://dailymed.nlm.nih.gov/dailymed/drugInfo.cfm?setid=8afe0c86-00c5-452f-b7b4-7ae81b7da131	leukemia	Cancer
OFCNXPDARWKPPY-UHFFFAOYSA-N	ALLOPURINOL	Leukemia	ClinicalTrials	https://clinicaltrials.gov/ct2/results?id=%22NCT00003700%22OR%22NCT00039130%22OR%22NCT00053196%22OR%22NCT00109837%22OR%22NCT00602693%22OR%22NCT01200485%22	leukemia	Cancer
OFCNXPDARWKPPY-UHFFFAOYSA-N	ALLOPURINOL	Leukemia	DailyMed	https://dailymed.nlm.nih.gov/dailymed/drugInfo.cfm?setid=1ce96b87-323d-40b6-a40b-32821e00d94c	leukemia	Cancer
OFCNXPDARWKPPY-UHFFFAOYSA-N	ALLOPURINOL	Leukemia	DailyMed	https://dailymed.nlm.nih.gov/dailymed/drugInfo.cfm?setid=5e8b13b7-ce34-4641-a7f2-d64b7baf31c4	leukemia	Cancer
OFCNXPDARWKPPY-UHFFFAOYSA-N	ALLOPURINOL	Leukemia	DailyMed	https://dailymed.nlm.nih.gov/dailymed/drugInfo.cfm?setid=682dd8b8-fc6e-47c5-95b7-82d7ad96b750	leukemia	Cancer
OFCNXPDARWKPPY-UHFFFAOYSA-N	ALLOPURINOL	Leukemia	DailyMed	https://dailymed.nlm.nih.gov/dailymed/drugInfo.cfm?setid=6bbb8947-4f93-4f2a-b205-f4594908aecc	leukemia	Cancer
OFCNXPDARWKPPY-UHFFFAOYSA-N	ALLOPURINOL	Leukemia	DailyMed	https://dailymed.nlm.nih.gov/dailymed/drugInfo.cfm?setid=a4595942-a75a-4ac1-b70e-4829edecf1c8	leukemia	Cancer
OFCNXPDARWKPPY-UHFFFAOYSA-N	ALLOPURINOL	Leukemia	DailyMed	https://dailymed.nlm.nih.gov/dailymed/drugInfo.cfm?setid=10cc918f-aa44-415b-932d-2404695ac449	leukemia	Cancer
OFCNXPDARWKPPY-UHFFFAOYSA-N	ALLOPURINOL	Leukemia	DailyMed	https://dailymed.nlm.nih.gov/dailymed/drugInfo.cfm?setid=30140d33-3a41-40b0-9877-a5d62d6c0e12	leukemia	Cancer
OFCNXPDARWKPPY-UHFFFAOYSA-N	ALLOPURINOL	Leukemia	DailyMed	https://dailymed.nlm.nih.gov/dailymed/drugInfo.cfm?setid=f2a1fbba-4521-4e76-985c-e9da79c5a69a	leukemia	Cancer
OFCNXPDARWKPPY-UHFFFAOYSA-N	ALLOPURINOL	Leukemia	DailyMed	https://dailymed.nlm.nih.gov/dailymed/drugInfo.cfm?setid=97f71711-3cce-4491-aa03-a53144cbd491	leukemia	Cancer
OFCNXPDARWKPPY-UHFFFAOYSA-N	ALLOPURINOL	Leukemia	DailyMed	https://dailymed.nlm.nih.gov/dailymed/drugInfo.cfm?setid=0c4431bc-e514-4e89-9495-025a24f399d0	leukemia	Cancer
OFCNXPDARWKPPY-UHFFFAOYSA-N	ALLOPURINOL	Leukemia	DailyMed	https://dailymed.nlm.nih.gov/dailymed/drugInfo.cfm?setid=5f9f30a2-085f-473e-9195-500a2068b836	leukemia	Cancer
OFCNXPDARWKPPY-UHFFFAOYSA-N	ALLOPURINOL	Leukemia	DailyMed	https://dailymed.nlm.nih.gov/dailymed/drugInfo.cfm?setid=a0c9fff0-f0ba-4bfe-ac88-afbfe31fcf68	leukemia	Cancer
OFCNXPDARWKPPY-UHFFFAOYSA-N	ALLOPURINOL	Leukemia	DailyMed	https://dailymed.nlm.nih.gov/dailymed/drugInfo.cfm?setid=018525b1-e37d-4ff2-9dc3-36b3d90ac3e0	leukemia	Cancer
OFCNXPDARWKPPY-UHFFFAOYSA-N	ALLOPURINOL	Leukemia	DailyMed	https://dailymed.nlm.nih.gov/dailymed/drugInfo.cfm?setid=939ebead-a5b1-4c3b-a1f5-5225fb60fd38	leukemia	Cancer
OFCNXPDARWKPPY-UHFFFAOYSA-N	ALLOPURINOL	Leukemia	DailyMed	https://dailymed.nlm.nih.gov/dailymed/drugInfo.cfm?setid=342832b5-1a32-4bea-bc49-ab0fd152154e	leukemia	Cancer
OFCNXPDARWKPPY-UHFFFAOYSA-N	ALLOPURINOL	Leukemia	DailyMed	https://dailymed.nlm.nih.gov/dailymed/drugInfo.cfm?setid=35707dc4-4897-2452-74c0-0704a80c5036	leukemia	Cancer
OFCNXPDARWKPPY-UHFFFAOYSA-N	ALLOPURINOL	Leukemia	DailyMed	https://dailymed.nlm.nih.gov/dailymed/drugInfo.cfm?setid=1591b953-6a25-44f3-a84b-156eccba1dd7	leukemia	Cancer
OFCNXPDARWKPPY-UHFFFAOYSA-N	ALLOPURINOL	Leukemia	DailyMed	https://dailymed.nlm.nih.gov/dailymed/drugInfo.cfm?setid=8357fbc6-9a5b-4d06-bb99-0bc21ddbdc7d	leukemia	Cancer
OFCNXPDARWKPPY-UHFFFAOYSA-N	ALLOPURINOL	Leukemia	DailyMed	https://dailymed.nlm.nih.gov/dailymed/drugInfo.cfm?setid=e1f42971-8169-4053-9857-585cef2ba7b0	leukemia	Cancer
OFCNXPDARWKPPY-UHFFFAOYSA-N	ALLOPURINOL	Leukemia	DailyMed	https://dailymed.nlm.nih.gov/dailymed/drugInfo.cfm?setid=40f39058-bfff-4d16-b448-9bbf1c3ebeb0	leukemia	Cancer
OFCNXPDARWKPPY-UHFFFAOYSA-N	ALLOPURINOL	Leukemia	DailyMed	https://dailymed.nlm.nih.gov/dailymed/drugInfo.cfm?setid=a677a012-dd2c-422e-8dc6-91fcfe9f7b7c	leukemia	Cancer
OFCNXPDARWKPPY-UHFFFAOYSA-N	ALLOPURINOL	Leukemia	DailyMed	https://dailymed.nlm.nih.gov/dailymed/drugInfo.cfm?setid=994b3117-b83e-44d9-910c-1c3a26ef838e	leukemia	Cancer
OFCNXPDARWKPPY-UHFFFAOYSA-N	ALLOPURINOL	Leukemia	DailyMed	https://dailymed.nlm.nih.gov/dailymed/drugInfo.cfm?setid=a80fe56f-8d03-423f-8e2a-7ec8c9e5045b	leukemia	Cancer
OFCNXPDARWKPPY-UHFFFAOYSA-N	ALLOPURINOL	Leukemia	DailyMed	https://dailymed.nlm.nih.gov/dailymed/drugInfo.cfm?setid=0ad457ac-d459-4df9-8cba-e14bf794c917	leukemia	Cancer
OFCNXPDARWKPPY-UHFFFAOYSA-N	ALLOPURINOL	Leukemia	DailyMed	https://dailymed.nlm.nih.gov/dailymed/drugInfo.cfm?setid=1ed0801c-67f5-4375-9c70-d3c01e39a01b	leukemia	Cancer
OFCNXPDARWKPPY-UHFFFAOYSA-N	ALLOPURINOL	Leukemia	DailyMed	https://dailymed.nlm.nih.gov/dailymed/drugInfo.cfm?setid=fbac3b4f-dc23-4359-ac3f-2b3fdde41af2	leukemia	Cancer
OIGNJSKKLXVSLS-VWUMJDOOSA-N	PREDNISOLONE	Leukemia	ClinicalTrials	https://clinicaltrials.gov/ct2/results?id=%22NCT00002531%22OR%22NCT00002532%22OR%22NCT00002700%22OR%22NCT00002757%22OR%22NCT00003437%22OR%22NCT00003728%22OR%22NCT00004034%22OR%22NCT00004218%22OR%22NCT00015873%22OR%22NCT00400946%22OR%22NCT00618501%22OR%22NCT01005758%22	leukemia	Cancer
OIGNJSKKLXVSLS-VWUMJDOOSA-N	PREDNISOLONE	Leukemia	DailyMed	https://dailymed.nlm.nih.gov/dailymed/drugInfo.cfm?setid=863ad743-eec0-46f0-beba-c1556384c636	leukemia	Cancer
PLBHSZGDDKCEHR-LFYFAGGJSA-N		Leukemia	DailyMed	https://dailymed.nlm.nih.gov/dailymed/drugInfo.cfm?setid=18dacdba-793c-490d-aa73-9e76bec41fae	leukemia	Cancer
PLCQGRYPOISRTQ-FCJDYXGNSA-L		Leukemia	DailyMed	https://dailymed.nlm.nih.gov/dailymed/drugInfo.cfm?setid=a760c03f-c675-4d63-a20e-0600a980130b	leukemia	Cancer
PLCQGRYPOISRTQ-FCJDYXGNSA-L		Leukemia	DailyMed	https://dailymed.nlm.nih.gov/dailymed/drugInfo.cfm?setid=dff598e8-e662-411f-978d-4ba3fb8ef7db	leukemia	Cancer
UREBDLICKHMUKA-CXSFZGCWSA-N	DEXAMETHASONE	Leukemia	DailyMed	https://dailymed.nlm.nih.gov/dailymed/drugInfo.cfm?setid=aa30086a-8551-413e-9cf2-6393093cfcfd	leukemia	Cancer
UREBDLICKHMUKA-CXSFZGCWSA-N	DEXAMETHASONE	Leukemia	DailyMed	https://dailymed.nlm.nih.gov/dailymed/drugInfo.cfm?setid=7cf5c17c-a80b-4547-83b2-0d53e2b933f7	leukemia	Cancer
UREBDLICKHMUKA-CXSFZGCWSA-N	DEXAMETHASONE	Leukemia	DailyMed	https://dailymed.nlm.nih.gov/dailymed/drugInfo.cfm?setid=ce01733f-33b7-483e-9bc4-cf43937e6998	leukemia	Cancer
UREBDLICKHMUKA-CXSFZGCWSA-N	DEXAMETHASONE	Leukemia	DailyMed	https://dailymed.nlm.nih.gov/dailymed/drugInfo.cfm?setid=c6eb10d2-2251-482b-8a57-fea31c05bc7e	leukemia	Cancer
UREBDLICKHMUKA-CXSFZGCWSA-N	DEXAMETHASONE	Leukemia	ClinicalTrials	https://clinicaltrials.gov/ct2/results?id=%22NCT00002471%22OR%22NCT00002494%22OR%22NCT00002499%22OR%22NCT00002514%22OR%22NCT00002517%22OR%22NCT00002531%22OR%22NCT00002532%22OR%22NCT00002700%22OR%22NCT00002704%22OR%22NCT00002744%22OR%22NCT00002785%22OR%22NCT00002788%22OR%22NCT00002812%22OR%22NCT00002816%22OR%22NCT00002865%22OR%22NCT00003217%22OR%22NCT00003402%22OR%22NCT00003437%22OR%22NCT00003671%…	leukemia	Cancer
UREBDLICKHMUKA-CXSFZGCWSA-N	DEXAMETHASONE	Leukemia	DailyMed	https://dailymed.nlm.nih.gov/dailymed/drugInfo.cfm?setid=e5c28db5-efce-49a7-9e5f-12338d1f216b	leukemia	Cancer
UREBDLICKHMUKA-CXSFZGCWSA-N	DEXAMETHASONE	Leukemia	DailyMed	https://dailymed.nlm.nih.gov/dailymed/drugInfo.cfm?setid=320747b3-5cf1-4e0c-b670-c6a9e72a8845	leukemia	Cancer
UREBDLICKHMUKA-CXSFZGCWSA-N	DEXAMETHASONE	Leukemia	DailyMed	https://dailymed.nlm.nih.gov/dailymed/drugInfo.cfm?setid=dfb8cd15-e468-4082-8e68-4f1d4ad7f283	leukemia	Cancer
VJZLQIPZNBPASX-OJJGEMKLSA-L		Leukemia	DailyMed	https://dailymed.nlm.nih.gov/dailymed/drugInfo.cfm?setid=1e379543-c4cf-4e72-953b-db15b7f0c2a1	leukemia	Cancer
XOFYZVNMUHMLCC-ZPOLXVRWSA-N	PREDNISONE	Leukemia	DailyMed	https://dailymed.nlm.nih.gov/dailymed/drugInfo.cfm?setid=0016c77a-64fa-45a1-8721-4fd3a826a885	leukemia	Cancer
XOFYZVNMUHMLCC-ZPOLXVRWSA-N	PREDNISONE	Leukemia	ClinicalTrials	https://clinicaltrials.gov/ct2/results?id=%22NCT00002494%22OR%22NCT00002499%22OR%22NCT00002514%22OR%22NCT00002700%22OR%22NCT00002744%22OR%22NCT00002756%22OR%22NCT00002757%22OR%22NCT00002766%22OR%22NCT00002785%22OR%22NCT00002812%22OR%22NCT00003700%22OR%22NCT00003783%22OR%22NCT00003910%22OR%22NCT00004034%22OR%22NCT00004232%22OR%22NCT00005603%22OR%22NCT00012207%22OR%22NCT00015860%22OR%22NCT00018954%…	leukemia	Cancer
IXOXBSCIXZEQEQ-UHTZMRCNSA-N		Leukemia-Lymphoma, Adult T-Cell	DailyMed	https://dailymed.nlm.nih.gov/dailymed/drugInfo.cfm?setid=fffa5d75-0dba-4ad7-a252-5f60fa28489a	T-cell acute lymphoblastic leukemia	Cancer
FPVKHBSQESCIEP-JQCXWYLXSA-N	PENTOSTATIN	Leukemia, Hairy Cell	ClinicalTrials	https://clinicaltrials.gov/ct2/results?id=%22NCT01059786%22	hairy cell leukemia	Cancer
FPVKHBSQESCIEP-JQCXWYLXSA-N	PENTOSTATIN	Leukemia, Hairy Cell	DailyMed	https://dailymed.nlm.nih.gov/dailymed/drugInfo.cfm?setid=674e0e6d-46ed-4868-9196-04019d667716	hairy cell leukemia	Cancer
PTOAARAWEBMLNO-KVQBGUIXSA-N	CLADRIBINE	Leukemia, Hairy Cell	ClinicalTrials	https://clinicaltrials.gov/ct2/results?id=%22NCT00412594%22OR%22NCT00923013%22OR%22NCT02131753%22	hairy cell leukemia	Cancer
PTOAARAWEBMLNO-KVQBGUIXSA-N	CLADRIBINE	Leukemia, Hairy Cell	DailyMed	https://dailymed.nlm.nih.gov/dailymed/drugInfo.cfm?setid=71c39b37-33b5-42e1-bf4f-93ff751cc7fe	hairy cell leukemia	Cancer
GIUYCYHIANZCFB-FJFJXFQQSA-N	FLUDARABINE PHOSPHATE	Leukemia, Lymphocytic, Chronic, B-Cell	DailyMed	https://dailymed.nlm.nih.gov/dailymed/drugInfo.cfm?setid=1cd1d006-98f1-49d6-bece-6d1674ea825c	chronic lymphocytic leukemia	Cancer
GIUYCYHIANZCFB-FJFJXFQQSA-N	FLUDARABINE PHOSPHATE	Leukemia, Lymphocytic, Chronic, B-Cell	DailyMed	https://dailymed.nlm.nih.gov/dailymed/drugInfo.cfm?setid=4a8ae85c-66a0-48be-4099-b3c72c838176	chronic lymphocytic leukemia	Cancer
GIUYCYHIANZCFB-FJFJXFQQSA-N	FLUDARABINE PHOSPHATE	Leukemia, Lymphocytic, Chronic, B-Cell	DailyMed	https://dailymed.nlm.nih.gov/dailymed/drugInfo.cfm?setid=c6cda268-de1b-494d-989d-f4148d928df4	chronic lymphocytic leukemia	Cancer
GIUYCYHIANZCFB-FJFJXFQQSA-N	FLUDARABINE PHOSPHATE	Leukemia, Lymphocytic, Chronic, B-Cell	DailyMed	https://dailymed.nlm.nih.gov/dailymed/drugInfo.cfm?setid=763d6c6d-cfed-4813-8cc5-41e78d357845	chronic lymphocytic leukemia	Cancer
GIUYCYHIANZCFB-FJFJXFQQSA-N	FLUDARABINE PHOSPHATE	Leukemia, Lymphocytic, Chronic, B-Cell	DailyMed	https://dailymed.nlm.nih.gov/dailymed/drugInfo.cfm?setid=30bac07f-86bd-4a03-8ea1-7ab2d42d3ea3	chronic lymphocytic leukemia	Cancer
GIUYCYHIANZCFB-FJFJXFQQSA-N	FLUDARABINE PHOSPHATE	Leukemia, Lymphocytic, Chronic, B-Cell	DailyMed	https://dailymed.nlm.nih.gov/dailymed/drugInfo.cfm?setid=41470a8c-e101-4246-917e-be80cc846da3	chronic lymphocytic leukemia	Cancer
GIUYCYHIANZCFB-FJFJXFQQSA-N	FLUDARABINE PHOSPHATE	Leukemia, Lymphocytic, Chronic, B-Cell	DailyMed	https://dailymed.nlm.nih.gov/dailymed/drugInfo.cfm?setid=fb70b8e8-aca8-4d67-8791-063ac4081073	chronic lymphocytic leukemia	Cancer
GIUYCYHIANZCFB-FJFJXFQQSA-N	FLUDARABINE PHOSPHATE	Leukemia, Lymphocytic, Chronic, B-Cell	DailyMed	https://dailymed.nlm.nih.gov/dailymed/drugInfo.cfm?setid=1a2d4b3a-e1f7-498e-9acc-d01f3523a1d2	chronic lymphocytic leukemia	Cancer
GIUYCYHIANZCFB-FJFJXFQQSA-N	FLUDARABINE PHOSPHATE	Leukemia, Lymphocytic, Chronic, B-Cell	DailyMed	https://dailymed.nlm.nih.gov/dailymed/drugInfo.cfm?setid=3adca34b-4f65-4e21-8058-3c01fc7fc9bb	chronic lymphocytic leukemia	Cancer
GIUYCYHIANZCFB-FJFJXFQQSA-N	FLUDARABINE PHOSPHATE	Leukemia, Lymphocytic, Chronic, B-Cell	DailyMed	https://dailymed.nlm.nih.gov/dailymed/drugInfo.cfm?setid=6f1094e3-4c28-40ae-a82f-37cdfa865f49	chronic lymphocytic leukemia	Cancer
GIUYCYHIANZCFB-FJFJXFQQSA-N	FLUDARABINE PHOSPHATE	Leukemia, Lymphocytic, Chronic, B-Cell	ClinicalTrials	https://clinicaltrials.gov/ct2/results?id=%22NCT00001586%22OR%22NCT00003204%22OR%22NCT00009984%22OR%22NCT00038831%22OR%22NCT00060424%22OR%22NCT00060684%22OR%22NCT00078234%22OR%22NCT00079443%22OR%22NCT00086580%22OR%22NCT00090051%22OR%22NCT00098670%22OR%22NCT00119392%22OR%22NCT00143065%22OR%22NCT00206726%22OR%22NCT00220311%22OR%22NCT00230282%22OR%22NCT00254163%22OR%22NCT00254410%22OR%22NCT00262782%…	chronic lymphocytic leukemia	Cancer
GIUYCYHIANZCFB-FJFJXFQQSA-N	FLUDARABINE PHOSPHATE	Leukemia, Lymphocytic, Chronic, B-Cell	DailyMed	https://dailymed.nlm.nih.gov/dailymed/drugInfo.cfm?setid=f1ffd18c-9f6b-4479-94b9-6890bc730ecc	chronic lymphocytic leukemia	Cancer
GIUYCYHIANZCFB-FJFJXFQQSA-N	FLUDARABINE PHOSPHATE	Leukemia, Lymphocytic, Chronic, B-Cell	FDA	http://www.accessdata.fda.gov/drugsatfda_docs/label/2007/022137lbl.pdf	chronic lymphocytic leukemia	Cancer
GIUYCYHIANZCFB-FJFJXFQQSA-N	FLUDARABINE PHOSPHATE	Leukemia, Lymphocytic, Chronic, B-Cell	DailyMed	https://dailymed.nlm.nih.gov/dailymed/drugInfo.cfm?setid=cf5255cc-91fd-4132-973b-764dba142eae	chronic lymphocytic leukemia	Cancer
IFSDAJWBUCMOAH-HNNXBMFYSA-N	IDELALISIB	Leukemia, Lymphocytic, Chronic, B-Cell	DailyMed	https://dailymed.nlm.nih.gov/dailymed/drugInfo.cfm?setid=efbdafa9-d18c-4e85-b4a2-1e620fc74e50	chronic lymphocytic leukemia	Cancer
IFSDAJWBUCMOAH-HNNXBMFYSA-N	IDELALISIB	Leukemia, Lymphocytic, Chronic, B-Cell	ClinicalTrials	https://clinicaltrials.gov/ct2/results?id=%22NCT00710528%22OR%22NCT01090414%22OR%22NCT01203930%22OR%22NCT01282424%22OR%22NCT01306643%22OR%22NCT01539291%22OR%22NCT01539512%22OR%22NCT01569295%22OR%22NCT01644253%22OR%22NCT01659021%22OR%22NCT01659047%22OR%22NCT01796470%22OR%22NCT01980875%22OR%22NCT01980888%22OR%22NCT02044822%22OR%22NCT02135133%22OR%22NCT02258529%22OR%22NCT02538614%22OR%22NCT02639910%…	chronic lymphocytic leukemia	Cancer
JWEQLWMZHJSMEC-AFJTUFCWSA-N		Leukemia, Lymphocytic, Chronic, B-Cell	FDA	https://www.accessdata.fda.gov/drugsatfda_docs/label/2019/210259s006s007lbl.pdf	chronic lymphocytic leukemia	Cancer
LQBVNQSMGBZMKD-UHFFFAOYSA-N	VENETOCLAX	Leukemia, Lymphocytic, Chronic, B-Cell	DailyMed	https://dailymed.nlm.nih.gov/dailymed/drugInfo.cfm?setid=b118a40d-6b56-cee3-10f6-ded821a97018	chronic lymphocytic leukemia	Cancer
LQBVNQSMGBZMKD-UHFFFAOYSA-N	VENETOCLAX	Leukemia, Lymphocytic, Chronic, B-Cell	ClinicalTrials	https://clinicaltrials.gov/ct2/results?id=%22NCT01328626%22OR%22NCT01671904%22OR%22NCT01682616%22OR%22NCT01685892%22OR%22NCT01889186%22OR%22NCT02005471%22OR%22NCT02141282%22OR%22NCT02242942%22OR%22NCT02296918%22OR%22NCT02401503%22OR%22NCT02427451%22OR%22NCT02639910%22OR%22NCT02640833%22OR%22NCT02756611%22OR%22NCT02756897%22OR%22NCT02758665%22OR%22NCT02846623%22OR%22NCT02910583%22OR%22NCT02950051%…	chronic lymphocytic leukemia	Cancer
LQBVNQSMGBZMKD-UHFFFAOYSA-N	VENETOCLAX	Leukemia, Lymphocytic, Chronic, B-Cell	FDA	http://www.accessdata.fda.gov/drugsatfda_docs/label/2016/208573s000lbl.pdf	chronic lymphocytic leukemia	Cancer
SJVQHLPISAIATJ-ZDUSSCGKSA-N	DUVELISIB	Leukemia, Lymphocytic, Chronic, B-Cell	DailyMed	https://dailymed.nlm.nih.gov/dailymed/drugInfo.cfm?setid=47547f93-489c-4298-aeea-d6a37ca6cb1d	chronic lymphocytic leukemia	Cancer
SJVQHLPISAIATJ-ZDUSSCGKSA-N	DUVELISIB	Leukemia, Lymphocytic, Chronic, B-Cell	FDA	https://www.accessdata.fda.gov/drugsatfda_docs/label/2018/211155s000lbl.pdf	chronic lymphocytic leukemia	Cancer
SJVQHLPISAIATJ-ZDUSSCGKSA-N	DUVELISIB	Leukemia, Lymphocytic, Chronic, B-Cell	ClinicalTrials	https://clinicaltrials.gov/ct2/results?id=%22NCT01871675%22OR%22NCT02004522%22OR%22NCT02049515%22OR%22NCT02158091%22OR%22NCT02292225%22OR%22NCT02576275%22OR%22NCT02640833%22OR%22NCT03370185%22OR%22NCT03534323%22OR%22NCT03961672%22OR%22NCT04209621%22	chronic lymphocytic leukemia	Cancer
WDENQIQQYWYTPO-IBGZPJMESA-N	ACALABRUTINIB	Leukemia, Lymphocytic, Chronic, B-Cell	DailyMed	https://dailymed.nlm.nih.gov/dailymed/drugInfo.cfm?setid=dd4835ef-e1bc-4997-a399-1ffa2556fbfe	chronic lymphocytic leukemia	Cancer
WDENQIQQYWYTPO-IBGZPJMESA-N	ACALABRUTINIB	Leukemia, Lymphocytic, Chronic, B-Cell	ClinicalTrials	https://clinicaltrials.gov/ct2/results?id=%22NCT02157324%22OR%22NCT02296918%22OR%22NCT02337829%22OR%22NCT02475681%22OR%22NCT02477696%22OR%22NCT02717611%22OR%22NCT02970318%22OR%22NCT03328273%22OR%22NCT03492125%22OR%22NCT03516617%22OR%22NCT03580928%22OR%22NCT03787264%22OR%22NCT03788291%22OR%22NCT03836261%22OR%22NCT03868722%22OR%22NCT04008706%22OR%22NCT04016805%22OR%22NCT04075292%22OR%22NCT04169737%…	chronic lymphocytic leukemia	Cancer
XYFPWWZEPKGCCK-GOSISDBHSA-N	IBRUTINIB	Leukemia, Lymphocytic, Chronic, B-Cell	DailyMed	https://dailymed.nlm.nih.gov/dailymed/drugInfo.cfm?setid=0dfd0279-ff17-4ea9-89be-9803c71bab44	chronic lymphocytic leukemia	Cancer
XYFPWWZEPKGCCK-GOSISDBHSA-N	IBRUTINIB	Leukemia, Lymphocytic, Chronic, B-Cell	ClinicalTrials	https://clinicaltrials.gov/ct2/results?id=%22NCT01105247%22OR%22NCT01109069%22OR%22NCT01217749%22OR%22NCT01292135%22OR%22NCT01500733%22OR%22NCT01578707%22OR%22NCT01589302%22OR%22NCT01611090%22OR%22NCT01644253%22OR%22NCT01722487%22OR%22NCT01724346%22OR%22NCT01744691%22OR%22NCT01804686%22OR%22NCT01886872%22OR%22NCT01973387%22OR%22NCT02006485%22OR%22NCT02007044%22OR%22NCT02160015%22OR%22NCT02200848%…	chronic lymphocytic leukemia	Cancer
ZHSKUOZOLHMKEA-UHFFFAOYSA-N		Leukemia, Lymphocytic, Chronic, B-Cell	DailyMed	https://dailymed.nlm.nih.gov/dailymed/drugInfo.cfm?setid=39d53698-57fa-7c99-fc5b-f52a55684826	chronic lymphocytic leukemia	Cancer
ZHSKUOZOLHMKEA-UHFFFAOYSA-N		Leukemia, Lymphocytic, Chronic, B-Cell	ClinicalTrials	https://clinicaltrials.gov/ct2/results?id=%22NCT00274963%22OR%22NCT00947388%22OR%22NCT01109264%22OR%22NCT01369849%22OR%22NCT01611090%22OR%22NCT01657955%22OR%22NCT01886872%22OR%22NCT02042911%22	chronic lymphocytic leukemia	Cancer
STQGQHZAVUOBTE-VGBVRHCVSA-N	DAUNORUBICIN	Leukemia, Lymphoid	DailyMed	https://dailymed.nlm.nih.gov/dailymed/drugInfo.cfm?setid=227784a8-ce68-4dd4-8ac5-a65265969677	lymphoid leukemia	Cancer
STQGQHZAVUOBTE-VGBVRHCVSA-N	DAUNORUBICIN	Leukemia, Lymphoid	ClinicalTrials	https://clinicaltrials.gov/ct2/results?id=%22NCT00199017%22OR%22NCT00866749%22OR%22NCT02523976%22	lymphoid leukemia	Cancer
UHDGCWIWMRVCDJ-CCXZUQQUSA-N	CYTARABINE	Leukemia, Lymphoid	ClinicalTrials	https://clinicaltrials.gov/ct2/results?id=%22NCT00199017%22OR%22NCT00866749%22OR%22NCT02523976%22	lymphoid leukemia	Cancer
UHDGCWIWMRVCDJ-CCXZUQQUSA-N	CYTARABINE	Leukemia, Lymphoid	DailyMed	https://dailymed.nlm.nih.gov/dailymed/drugInfo.cfm?setid=c4fdc56e-efd7-4825-a518-ef430b2b3df0	lymphoid leukemia	Cancer
BMGQWWVMWDBQGC-IIFHNQTCSA-N	MIDOSTAURIN	Leukemia, Mast-Cell	ClinicalTrials	https://clinicaltrials.gov/ct2/results?id=%22NCT00233454%22	mast-cell leukemia	Cancer
BMGQWWVMWDBQGC-IIFHNQTCSA-N	MIDOSTAURIN	Leukemia, Mast-Cell	DailyMed	https://dailymed.nlm.nih.gov/dailymed/drugInfo.cfm?setid=11fa3fc9-6776-49a6-b1c1-653f627c3e58	mast-cell leukemia	Cancer
BMGQWWVMWDBQGC-IIFHNQTCSA-N	MIDOSTAURIN	Leukemia, Mast-Cell	FDA	https://www.accessdata.fda.gov/drugsatfda_docs/label/2017/207997s000lbl.pdf	mast-cell leukemia	Cancer
BWTNNZPNKQIADY-UHFFFAOYSA-N		Leukemia, Myelogenous, Chronic, BCR-ABL Positive	ClinicalTrials	https://clinicaltrials.gov/ct2/results?id=%22NCT01746836%22	chronic myelogenous leukemia	Cancer
BWTNNZPNKQIADY-UHFFFAOYSA-N		Leukemia, Myelogenous, Chronic, BCR-ABL Positive	DailyMed	https://dailymed.nlm.nih.gov/dailymed/drugInfo.cfm?setid=807f988e-117b-4497-934d-73aa78baac71	chronic myelogenous leukemia	Cancer
BWTNNZPNKQIADY-UHFFFAOYSA-N		Leukemia, Myelogenous, Chronic, BCR-ABL Positive	DailyMed	https://dailymed.nlm.nih.gov/dailymed/drugInfo.cfm?setid=16d804b6-4957-43ee-b18c-3b36ec37c5ac	chronic myelogenous leukemia	Cancer
COVZYZSDYWQREU-UHFFFAOYSA-N	BUSULFAN	Leukemia, Myelogenous, Chronic, BCR-ABL Positive	DailyMed	https://dailymed.nlm.nih.gov/dailymed/drugInfo.cfm?setid=5cb9d285-1803-4a99-946a-d0b239b32df6	chronic myelogenous leukemia	Cancer
COVZYZSDYWQREU-UHFFFAOYSA-N	BUSULFAN	Leukemia, Myelogenous, Chronic, BCR-ABL Positive	DailyMed	https://dailymed.nlm.nih.gov/dailymed/drugInfo.cfm?setid=03dc50f9-c7bd-4c0c-8bbb-c1216ec90c95	chronic myelogenous leukemia	Cancer
COVZYZSDYWQREU-UHFFFAOYSA-N	BUSULFAN	Leukemia, Myelogenous, Chronic, BCR-ABL Positive	ClinicalTrials	https://clinicaltrials.gov/ct2/results?id=%22NCT00469014%22OR%22NCT00531310%22OR%22NCT01003054%22OR%22NCT01390402%22OR%22NCT03096782%22OR%22NCT03128359%22	chronic myelogenous leukemia	Cancer
HGCOOPLEWPBLOY-PFEQFJNWSA-N		Leukemia, Myelogenous, Chronic, BCR-ABL Positive	FDA	https://www.accessdata.fda.gov/drugsatfda_docs/label/2021/215358s000Orig1lbl.pdf	chronic myelogenous leukemia	Cancer
UBPYILGKFZZVDX-UHFFFAOYSA-N	BOSUTINIB	Leukemia, Myelogenous, Chronic, BCR-ABL Positive	DailyMed	https://dailymed.nlm.nih.gov/dailymed/drugInfo.cfm?setid=adc84ad5-a04d-4fee-9ba8-91f7abd928e3	chronic myelogenous leukemia	Cancer
UBPYILGKFZZVDX-UHFFFAOYSA-N	BOSUTINIB	Leukemia, Myelogenous, Chronic, BCR-ABL Positive	ClinicalTrials	https://clinicaltrials.gov/ct2/results?id=%22NCT00261846%22OR%22NCT00574873%22OR%22NCT00811070%22OR%22NCT01374139%22OR%22NCT02130557%22OR%22NCT02228382%22OR%22NCT02810990%22OR%22NCT02906696%22OR%22NCT03106779%22OR%22NCT03128411%22OR%22NCT03205267%22OR%22NCT03654768%22OR%22NCT03747679%22OR%22NCT03831776%22OR%22NCT04258943%22OR%22NCT04578847%22OR%22NCT04626024%22OR%22NCT04793399%22OR%22NCT04877522%…	chronic myelogenous leukemia	Cancer
VSNHCAURESNICA-UHFFFAOYSA-N	HYDROXYUREA	Leukemia, Myelogenous, Chronic, BCR-ABL Positive	ClinicalTrials	https://clinicaltrials.gov/ct2/results?id=%22NCT02480608%22OR%22NCT03515018%22	chronic myelogenous leukemia	Cancer
VSNHCAURESNICA-UHFFFAOYSA-N	HYDROXYUREA	Leukemia, Myelogenous, Chronic, BCR-ABL Positive	DailyMed	https://dailymed.nlm.nih.gov/dailymed/drugInfo.cfm?setid=050bd2a2-a125-721a-e366-255c5466f018	chronic myelogenous leukemia	Cancer
YCBPQSYLYYBPDW-UHFFFAOYSA-N		Leukemia, Myelogenous, Chronic, BCR-ABL Positive	ClinicalTrials	https://clinicaltrials.gov/ct2/results?id=%22NCT03079505%22	chronic myelogenous leukemia	Cancer
YCBPQSYLYYBPDW-UHFFFAOYSA-N		Leukemia, Myelogenous, Chronic, BCR-ABL Positive	DailyMed	https://dailymed.nlm.nih.gov/dailymed/drugInfo.cfm?setid=6093952a-5248-45cb-ad17-33716a411146	chronic myelogenous leukemia	Cancer
YLMAHDNUQAMNNX-UHFFFAOYSA-N	IMATINIB MESYLATE	Leukemia, Myelogenous, Chronic, BCR-ABL Positive	DailyMed	https://dailymed.nlm.nih.gov/dailymed/drugInfo.cfm?setid=0e9927ab-771e-4c2d-881e-7031c40bf205	chronic myelogenous leukemia	Cancer
YLMAHDNUQAMNNX-UHFFFAOYSA-N	IMATINIB MESYLATE	Leukemia, Myelogenous, Chronic, BCR-ABL Positive	DailyMed	https://dailymed.nlm.nih.gov/dailymed/drugInfo.cfm?setid=211ef2da-2868-4a77-8055-1cb2cd78e24b	chronic myelogenous leukemia	Cancer
YLMAHDNUQAMNNX-UHFFFAOYSA-N	IMATINIB MESYLATE	Leukemia, Myelogenous, Chronic, BCR-ABL Positive	ClinicalTrials	https://clinicaltrials.gov/ct2/results?id=%22NCT00015834%22OR%22NCT00030394%22OR%22NCT00038649%22OR%22NCT00040105%22OR%22NCT00047502%22OR%22NCT00048672%22OR%22NCT00049192%22OR%22NCT00050531%22OR%22NCT00054431%22OR%22NCT00070499%22OR%22NCT00081926%22OR%22NCT00088231%22OR%22NCT00101088%22OR%22NCT00114959%22OR%22NCT00124748%22OR%22NCT00146913%22OR%22NCT00171158%22OR%22NCT00171223%22OR%22NCT00171899%…	chronic myelogenous leukemia	Cancer
ZBNZXTGUTAYRHI-UHFFFAOYSA-N	DASATINIB	Leukemia, Myelogenous, Chronic, BCR-ABL Positive	ClinicalTrials	https://clinicaltrials.gov/ct2/results?id=%22NCT00070499%22OR%22NCT00101647%22OR%22NCT00101660%22OR%22NCT00101816%22OR%22NCT00103844%22OR%22NCT00123474%22OR%22NCT00123487%22OR%22NCT00254423%22OR%22NCT00320190%22OR%22NCT00324077%22OR%22NCT00337454%22OR%22NCT00481247%22OR%22NCT00482703%22OR%22NCT00500006%22OR%22NCT00852566%22OR%22NCT00866736%22OR%22NCT00895297%22OR%22NCT01342679%22OR%22NCT01426334%…	chronic myelogenous leukemia	Cancer
ZBNZXTGUTAYRHI-UHFFFAOYSA-N	DASATINIB	Leukemia, Myelogenous, Chronic, BCR-ABL Positive	DailyMed	https://dailymed.nlm.nih.gov/dailymed/drugInfo.cfm?setid=4764f37b-c9e6-4ede-bcc2-8a03b7c521df	chronic myelogenous leukemia	Cancer
ZBNZXTGUTAYRHI-UHFFFAOYSA-N	DASATINIB	Leukemia, Myelogenous, Chronic, BCR-ABL Positive	DailyMed	https://dailymed.nlm.nih.gov/dailymed/drugInfo.cfm?setid=0e7f054c-7a27-4192-bd1c-6115d8be858f	chronic myelogenous leukemia	Cancer
UJOUWHLYTQFUCU-WXXKFALUSA-N		Leukemia, Myeloid	DailyMed	https://dailymed.nlm.nih.gov/dailymed/drugInfo.cfm?setid=b5ff59aa-9c0d-49a8-9053-1f179b482383	myeloid leukemia	Cancer
UHDGCWIWMRVCDJ-CCXZUQQUSA-N	CYTARABINE	Leukemia, Myeloid, Acute	ClinicalTrials	https://clinicaltrials.gov/ct2/results?id=%22NCT00003190%22	acute myeloblastic leukemia with maturation	Cancer
UHDGCWIWMRVCDJ-CCXZUQQUSA-N	CYTARABINE	Leukemia, Myeloid, Acute	ClinicalTrials	https://clinicaltrials.gov/ct2/results?id=%22NCT00002798%22OR%22NCT00003190%22OR%22NCT00006363%22OR%22NCT00369317%22	acute myeloblastic leukemia without maturation	Cancer
BMGQWWVMWDBQGC-IIFHNQTCSA-N	MIDOSTAURIN	Leukemia, Myeloid, Acute	FDA	https://www.accessdata.fda.gov/drugsatfda_docs/label/2017/207997s000lbl.pdf	acute myeloid leukemia	Cancer
BMGQWWVMWDBQGC-IIFHNQTCSA-N	MIDOSTAURIN	Leukemia, Myeloid, Acute	ClinicalTrials	https://clinicaltrials.gov/ct2/results?id=%22NCT00045942%22OR%22NCT00093600%22OR%22NCT00819546%22OR%22NCT00866281%22OR%22NCT00977782%22OR%22NCT01093573%22OR%22NCT01130662%22OR%22NCT01161550%22OR%22NCT01477606%22OR%22NCT01830361%22OR%22NCT01883362%22OR%22NCT02078609%22OR%22NCT02723435%22OR%22NCT03092674%22OR%22NCT03207334%22OR%22NCT03258931%22OR%22NCT03280030%22OR%22NCT03379727%22OR%22NCT03512197%…	acute myeloid leukemia	Cancer
JVHPTYWUBOQMBP-RVFAQHLVSA-N	IDARUBICIN HYDROCHLORIDE	Leukemia, Myeloid, Acute	DailyMed	https://dailymed.nlm.nih.gov/dailymed/drugInfo.cfm?setid=d521b65f-3fd2-4efe-8cab-b444921dd223	acute myeloid leukemia	Cancer
JVHPTYWUBOQMBP-RVFAQHLVSA-N	IDARUBICIN HYDROCHLORIDE	Leukemia, Myeloid, Acute	ClinicalTrials	https://clinicaltrials.gov/ct2/results?id=%22NCT01015196%22OR%22NCT02277847%22OR%22NCT04190550%22	acute myeloid leukemia	Cancer
JVHPTYWUBOQMBP-RVFAQHLVSA-N	IDARUBICIN HYDROCHLORIDE	Leukemia, Myeloid, Acute	DailyMed	https://dailymed.nlm.nih.gov/dailymed/drugInfo.cfm?setid=0a5a6d93-cc1e-4d7f-8da1-446c134503b3	acute myeloid leukemia	Cancer
ORZHZQZYWXEDDL-UHFFFAOYSA-N	ENASIDENIB MESYLATE	Leukemia, Myeloid, Acute	FDA	http://www.accessdata.fda.gov/drugsatfda_docs/label/2017/209606s000lbl.pdf	acute myeloid leukemia	Cancer
ORZHZQZYWXEDDL-UHFFFAOYSA-N	ENASIDENIB MESYLATE	Leukemia, Myeloid, Acute	ClinicalTrials	https://clinicaltrials.gov/ct2/results?id=%22NCT03728335%22OR%22NCT03825796%22OR%22NCT04203316%22OR%22NCT04655391%22OR%22NCT05441514%22	acute myeloid leukemia	Cancer
STQGQHZAVUOBTE-VGBVRHCVSA-N	DAUNORUBICIN	Leukemia, Myeloid, Acute	ClinicalTrials	https://clinicaltrials.gov/ct2/results?id=%22NCT00136084%22OR%22NCT00180167%22OR%22NCT00186966%22OR%22NCT00266136%22OR%22NCT00363025%22OR%22NCT00428558%22OR%22NCT00474006%22OR%22NCT00589082%22OR%22NCT00703820%22OR%22NCT00788892%22OR%22NCT00822094%22OR%22NCT00850382%22OR%22NCT00875693%22OR%22NCT00880243%22OR%22NCT00915252%22OR%22NCT00927498%22OR%22NCT00931138%22OR%22NCT01145846%22OR%22NCT01265199%…	acute myeloid leukemia	Cancer
STQGQHZAVUOBTE-VGBVRHCVSA-N	DAUNORUBICIN	Leukemia, Myeloid, Acute	FDA	http://www.accessdata.fda.gov/drugsatfda_docs/label/2017/209401s000lbl.pdf	acute myeloid leukemia	Cancer
UHDGCWIWMRVCDJ-CCXZUQQUSA-N	CYTARABINE	Leukemia, Myeloid, Acute	ClinicalTrials	https://clinicaltrials.gov/ct2/results?id=%22NCT00037596%22OR%22NCT00067028%22OR%22NCT00070551%22OR%22NCT00074737%22OR%22NCT00079482%22OR%22NCT00081822%22OR%22NCT00093600%22OR%22NCT00136084%22OR%22NCT00143975%22OR%22NCT00151242%22OR%22NCT00151255%22OR%22NCT00180102%22OR%22NCT00180115%22OR%22NCT00180167%22OR%22NCT00186966%22OR%22NCT00195000%22OR%22NCT00199147%22OR%22NCT00260832%22OR%22NCT00266136%…	acute myeloid leukemia	Cancer
UHDGCWIWMRVCDJ-CCXZUQQUSA-N	CYTARABINE	Leukemia, Myeloid, Acute	FDA	http://www.accessdata.fda.gov/drugsatfda_docs/label/2017/209401s000lbl.pdf	acute myeloid leukemia	Cancer
UJOUWHLYTQFUCU-WXXKFALUSA-N		Leukemia, Myeloid, Acute	FDA	https://www.accessdata.fda.gov/drugsatfda_docs/label/2018/211349s000lbl.pdf	acute myeloid leukemia	Cancer
UJOUWHLYTQFUCU-WXXKFALUSA-N		Leukemia, Myeloid, Acute	ClinicalTrials	https://clinicaltrials.gov/ct2/results?id=%22NCT04293562%22OR%22NCT04655391%22	acute myeloid leukemia	Cancer
VJCVKWFBWAVYOC-UIXXXISESA-N		Leukemia, Myeloid, Acute	ClinicalTrials	https://clinicaltrials.gov/ct2/results?id=%22NCT03390296%22OR%22NCT04655391%22	acute myeloid leukemia	Cancer
VJCVKWFBWAVYOC-UIXXXISESA-N		Leukemia, Myeloid, Acute	DailyMed	https://dailymed.nlm.nih.gov/dailymed/drugInfo.cfm?setid=204a6f7e-c9a4-472b-abd2-9527bda64d17	acute myeloid leukemia	Cancer
VJCVKWFBWAVYOC-UIXXXISESA-N		Leukemia, Myeloid, Acute	FDA	https://www.accessdata.fda.gov/drugsatfda_docs/label/2018/210656s000lbl.pdf	acute myeloid leukemia	Cancer
WIJZXSAJMHAVGX-DHLKQENFSA-N	IVOSIDENIB	Leukemia, Myeloid, Acute	FDA	https://www.accessdata.fda.gov/drugsatfda_docs/label/2018/211192s000lbl.pdf	acute myeloid leukemia	Cancer
WIJZXSAJMHAVGX-DHLKQENFSA-N	IVOSIDENIB	Leukemia, Myeloid, Acute	ClinicalTrials	https://clinicaltrials.gov/ct2/results?id=%22NCT02074839%22OR%22NCT02632708%22OR%22NCT02677922%22OR%22NCT03013998%22OR%22NCT04176393%22OR%22NCT04655391%22OR%22NCT04774393%22OR%22NCT05010772%22OR%22NCT05401097%22	acute myeloid leukemia	Cancer
MWWSFMDVAYGXBV-RUELKSSGSA-N	DOXORUBICIN HYDROCHLORIDE	Leukemia, Myelomonocytic, Acute	DailyMed	https://dailymed.nlm.nih.gov/dailymed/drugInfo.cfm?setid=6bcde92b-e584-4919-866a-68847ea201ba	acute myelomonocytic leukemia	Cancer
MWWSFMDVAYGXBV-RUELKSSGSA-N	DOXORUBICIN HYDROCHLORIDE	Leukemia, Myelomonocytic, Acute	DailyMed	https://dailymed.nlm.nih.gov/dailymed/drugInfo.cfm?setid=00634b2b-4e48-4178-8877-28582af894ad	acute myelomonocytic leukemia	Cancer
MWWSFMDVAYGXBV-RUELKSSGSA-N	DOXORUBICIN HYDROCHLORIDE	Leukemia, Myelomonocytic, Acute	DailyMed	https://dailymed.nlm.nih.gov/dailymed/drugInfo.cfm?setid=e0349f98-42fa-4003-b6d8-a1db1401b0ef	acute myelomonocytic leukemia	Cancer
NMUSYJAQQFHJEW-KVTDHHQDSA-N	AZACITIDINE	Leukemia, Myelomonocytic, Chronic	DailyMed	https://dailymed.nlm.nih.gov/dailymed/drugInfo.cfm?setid=3495a71a-cc04-4776-851f-f185956f32af	chronic myelomonocytic leukemia	Cancer
NMUSYJAQQFHJEW-KVTDHHQDSA-N	AZACITIDINE	Leukemia, Myelomonocytic, Chronic	ClinicalTrials	https://clinicaltrials.gov/ct2/results?id=%22NCT00761722%22OR%22NCT00946647%22OR%22NCT01048034%22OR%22NCT01350947%22OR%22NCT01519011%22OR%22NCT02472691%22OR%22NCT02610777%22OR%22NCT03047993%22OR%22NCT03383575%22OR%22NCT04266301%22OR%22NCT04358393%22	chronic myelomonocytic leukemia	Cancer
NMUSYJAQQFHJEW-KVTDHHQDSA-N	AZACITIDINE	Leukemia, Myelomonocytic, Chronic	DailyMed	https://dailymed.nlm.nih.gov/dailymed/drugInfo.cfm?setid=87f7a39d-06db-48ca-be21-9e8806608439	chronic myelomonocytic leukemia	Cancer
NMUSYJAQQFHJEW-KVTDHHQDSA-N	AZACITIDINE	Leukemia, Myelomonocytic, Chronic	DailyMed	https://dailymed.nlm.nih.gov/dailymed/drugInfo.cfm?setid=71d8d758-86c9-b571-aed1-719654fd4b82	chronic myelomonocytic leukemia	Cancer
NMUSYJAQQFHJEW-KVTDHHQDSA-N	AZACITIDINE	Leukemia, Myelomonocytic, Chronic	DailyMed	https://dailymed.nlm.nih.gov/dailymed/drugInfo.cfm?setid=e437efe0-9c6a-4f87-b3b4-de90443b095f	chronic myelomonocytic leukemia	Cancer
NMUSYJAQQFHJEW-KVTDHHQDSA-N	AZACITIDINE	Leukemia, Myelomonocytic, Chronic	DailyMed	https://dailymed.nlm.nih.gov/dailymed/drugInfo.cfm?setid=55915b5d-0e85-4ede-ad4f-ac89670d8973	chronic myelomonocytic leukemia	Cancer
XAUDJQYHKZQPEU-KVQBGUIXSA-N	DECITABINE	Leukemia, Myelomonocytic, Chronic	DailyMed	https://dailymed.nlm.nih.gov/dailymed/drugInfo.cfm?setid=99cea19b-cabf-8a6d-b2ef-f04920952b93	chronic myelomonocytic leukemia	Cancer
XAUDJQYHKZQPEU-KVQBGUIXSA-N	DECITABINE	Leukemia, Myelomonocytic, Chronic	DailyMed	https://dailymed.nlm.nih.gov/dailymed/drugInfo.cfm?setid=acaf6e50-7cd3-4431-98ef-d1c07e3ed8c2	chronic myelomonocytic leukemia	Cancer
XAUDJQYHKZQPEU-KVQBGUIXSA-N	DECITABINE	Leukemia, Myelomonocytic, Chronic	DailyMed	https://dailymed.nlm.nih.gov/dailymed/drugInfo.cfm?setid=deb4a13c-855b-4372-9778-6e81da598df6	chronic myelomonocytic leukemia	Cancer
XAUDJQYHKZQPEU-KVQBGUIXSA-N	DECITABINE	Leukemia, Myelomonocytic, Chronic	DailyMed	https://dailymed.nlm.nih.gov/dailymed/drugInfo.cfm?setid=4e1f4eb4-19b2-eee8-3402-bd2ccf622791	chronic myelomonocytic leukemia	Cancer
XAUDJQYHKZQPEU-KVQBGUIXSA-N	DECITABINE	Leukemia, Myelomonocytic, Chronic	DailyMed	https://dailymed.nlm.nih.gov/dailymed/drugInfo.cfm?setid=358764ca-4c69-d516-af0c-bf8a348d26ca	chronic myelomonocytic leukemia	Cancer
XAUDJQYHKZQPEU-KVQBGUIXSA-N	DECITABINE	Leukemia, Myelomonocytic, Chronic	ClinicalTrials	https://clinicaltrials.gov/ct2/results?id=%22NCT01098084%22OR%22NCT01251627%22OR%22NCT03306264%22OR%22NCT05038592%22	chronic myelomonocytic leukemia	Cancer
XAUDJQYHKZQPEU-KVQBGUIXSA-N	DECITABINE	Leukemia, Myelomonocytic, Chronic	DailyMed	https://dailymed.nlm.nih.gov/dailymed/drugInfo.cfm?setid=0b9599e8-9018-42ee-b247-e2a944c36510	chronic myelomonocytic leukemia	Cancer
XAUDJQYHKZQPEU-KVQBGUIXSA-N	DECITABINE	Leukemia, Myelomonocytic, Chronic	DailyMed	https://dailymed.nlm.nih.gov/dailymed/drugInfo.cfm?setid=c155d6ba-9a16-406c-919e-65a149689ab9	chronic myelomonocytic leukemia	Cancer
KTTMEOWBIWLMSE-UHFFFAOYSA-N	ARSENIC TRIOXIDE	Leukemia, Promyelocytic, Acute	DailyMed	https://dailymed.nlm.nih.gov/dailymed/drugInfo.cfm?setid=dec51fab-3784-deb7-752f-2d4d5692a20f	acute promyelocytic leukemia	Cancer
KTTMEOWBIWLMSE-UHFFFAOYSA-N	ARSENIC TRIOXIDE	Leukemia, Promyelocytic, Acute	ClinicalTrials	https://clinicaltrials.gov/ct2/results?id=%22NCT00003934%22OR%22NCT00196768%22OR%22NCT00378365%22OR%22NCT00413166%22OR%22NCT00504764%22OR%22NCT00517712%22OR%22NCT00670150%22OR%22NCT00866918%22OR%22NCT00985530%22OR%22NCT01404949%22OR%22NCT01409161%22OR%22NCT02200978%22OR%22NCT02339740%22OR%22NCT02688140%22OR%22NCT02899169%22OR%22NCT03624270%22OR%22NCT04687176%22OR%22NCT04793919%22OR%22NCT04996030%…	acute promyelocytic leukemia	Cancer
SHGAZHPCJJPHSC-YCNIQYBTSA-N	TRETINOIN	Leukemia, Promyelocytic, Acute	DailyMed	https://dailymed.nlm.nih.gov/dailymed/drugInfo.cfm?setid=b22d5a07-623a-4645-b87d-a151b86da8d5	acute promyelocytic leukemia	Cancer
SHGAZHPCJJPHSC-YCNIQYBTSA-N	TRETINOIN	Leukemia, Promyelocytic, Acute	DailyMed	https://dailymed.nlm.nih.gov/dailymed/drugInfo.cfm?setid=9c4ae9d9-c2a0-4995-a27a-e3f0f0284db9	acute promyelocytic leukemia	Cancer
SHGAZHPCJJPHSC-YCNIQYBTSA-N	TRETINOIN	Leukemia, Promyelocytic, Acute	ClinicalTrials	https://clinicaltrials.gov/ct2/results?id=%22NCT00003934%22OR%22NCT00180128%22OR%22NCT00378365%22OR%22NCT00408278%22OR%22NCT00413166%22OR%22NCT00504764%22OR%22NCT00599937%22OR%22NCT00866918%22OR%22NCT01064570%22OR%22NCT01226303%22OR%22NCT01404949%22OR%22NCT01409161%22OR%22NCT02020161%22OR%22NCT02200978%22OR%22NCT02339740%22OR%22NCT02688140%22OR%22NCT02899169%22OR%22NCT03624270%22OR%22NCT04793919%…	acute promyelocytic leukemia	Cancer
SHGAZHPCJJPHSC-YCNIQYBTSA-N	TRETINOIN	Leukemia, Promyelocytic, Acute	DailyMed	https://dailymed.nlm.nih.gov/dailymed/drugInfo.cfm?setid=0f81f505-a962-414e-8612-c3ef3b159e9a	acute promyelocytic leukemia	Cancer
PKVRCIRHQMSYJX-AIFWHQITSA-N		Liposarcoma	ClinicalTrials	https://clinicaltrials.gov/ct2/results?id=%22NCT04794127%22OR%22NCT04979442%22	dedifferentiated liposarcoma	Cancer
PKVRCIRHQMSYJX-AIFWHQITSA-N		Liposarcoma	DailyMed	https://dailymed.nlm.nih.gov/dailymed/drugInfo.cfm?setid=472bd78e-be17-4b9d-90f4-9482c3aec9ff	liposarcoma	Cancer
FBOZXECLQNJBKD-ZDUSSCGKSA-N	METHOTREXATE	Lung Neoplasms	DailyMed	https://dailymed.nlm.nih.gov/dailymed/drugInfo.cfm?setid=68623ad0-a395-4847-88d4-48413c1f4fcf	lung cancer	Cancer
LIQODXNTTZAGID-OCBXBXKTSA-N		Lung Neoplasms	ClinicalTrials	https://clinicaltrials.gov/ct2/results?id=%22NCT00011921%22OR%22NCT00433498%22OR%22NCT01160731%22	lung cancer	Cancer
LIQODXNTTZAGID-OCBXBXKTSA-N		Lung Neoplasms	DailyMed	https://dailymed.nlm.nih.gov/dailymed/drugInfo.cfm?setid=c9080cf5-4fc3-4cf9-a241-6e40a6fddc75	lung cancer	Cancer
OQUFJVRYDFIQBW-UHFFFAOYSA-N		Lung Neoplasms	DailyMed	https://dailymed.nlm.nih.gov/dailymed/drugInfo.cfm?setid=0002ad27-779d-42ab-83b5-bc65453412a1	lung cancer	Cancer
DLGOEMSEDOSKAD-UHFFFAOYSA-N	CARMUSTINE	Medulloblastoma	DailyMed	https://dailymed.nlm.nih.gov/dailymed/drugInfo.cfm?setid=d6cbb63c-e0b1-43ee-ad6f-408da0772079	medulloblastoma	Cancer
DLGOEMSEDOSKAD-UHFFFAOYSA-N	CARMUSTINE	Medulloblastoma	FDA	http://www.accessdata.fda.gov/drugsatfda_docs/label/2013/017422s046lbl.pdf	medulloblastoma	Cancer
ACWZRVQXLIRSDF-UHFFFAOYSA-N	BINIMETINIB	Melanoma	ClinicalTrials	https://clinicaltrials.gov/ct2/results?id=%22NCT01763164%22OR%22NCT02910700%22OR%22NCT04375527%22	cutaneous melanoma	Cancer
CMJCXYNUCSMDBY-ZDUSSCGKSA-N	ENCORAFENIB	Melanoma	ClinicalTrials	https://clinicaltrials.gov/ct2/results?id=%22NCT02910700%22	cutaneous melanoma	Cancer
FDKXTQMXEQVLRF-ZHACJKMWSA-N	DACARBAZINE	Melanoma	ClinicalTrials	https://clinicaltrials.gov/ct2/results?id=%22NCT00002669%22OR%22NCT00003027%22OR%22NCT00004141%22OR%22NCT00006237%22OR%22NCT00016263%22OR%22NCT00072124%22OR%22NCT01693068%22OR%22NCT01763164%22OR%22NCT02288897%22OR%22NCT04200040%22	cutaneous melanoma	Cancer
GPXBXXGIAQBQNI-UHFFFAOYSA-N	VEMURAFENIB	Melanoma	ClinicalTrials	https://clinicaltrials.gov/ct2/results?id=%22NCT03224208%22OR%22NCT03543969%22OR%22NCT03554083%22	cutaneous melanoma	Cancer
OQUFJVRYDFIQBW-UHFFFAOYSA-N		Melanoma	ClinicalTrials	https://clinicaltrials.gov/ct2/results?id=%22NCT02196181%22OR%22NCT04527549%22	cutaneous melanoma	Cancer
YKGMKSIHIVVYKY-UHFFFAOYSA-N		Melanoma	ClinicalTrials	https://clinicaltrials.gov/ct2/results?id=%22NCT02196181%22OR%22NCT04527549%22	cutaneous melanoma	Cancer
ACWZRVQXLIRSDF-UHFFFAOYSA-N	BINIMETINIB	Melanoma	DailyMed	https://dailymed.nlm.nih.gov/dailymed/drugInfo.cfm?setid=6c3408ac-d401-4925-8a03-26591afbc240	melanoma	Cancer
ACWZRVQXLIRSDF-UHFFFAOYSA-N	BINIMETINIB	Melanoma	ClinicalTrials	https://clinicaltrials.gov/ct2/results?id=%22NCT01781572%22OR%22NCT01909453%22OR%22NCT02159066%22OR%22NCT02263898%22OR%22NCT02902042%22OR%22NCT03235245%22OR%22NCT03563729%22OR%22NCT03878719%22OR%22NCT04598009%22OR%22NCT04655157%22OR%22NCT04657991%22OR%22NCT04741997%22OR%22NCT05270044%22OR%22NCT05340621%22	melanoma	Cancer
CMJCXYNUCSMDBY-ZDUSSCGKSA-N	ENCORAFENIB	Melanoma	ClinicalTrials	https://clinicaltrials.gov/ct2/results?id=%22NCT01777776%22OR%22NCT01820364%22OR%22NCT01894672%22OR%22NCT01909453%22OR%22NCT02159066%22OR%22NCT02263898%22OR%22NCT02902042%22OR%22NCT03235245%22OR%22NCT03563729%22OR%22NCT03878719%22OR%22NCT04655157%22OR%22NCT04657991%22OR%22NCT04741997%22OR%22NCT05270044%22	melanoma	Cancer
FDKXTQMXEQVLRF-ZHACJKMWSA-N	DACARBAZINE	Melanoma	ClinicalTrials	https://clinicaltrials.gov/ct2/results?id=%22NCT00002882%22OR%22NCT00003647%22OR%22NCT00006200%22OR%22NCT00070642%22OR%22NCT00091572%22OR%22NCT00099970%22OR%22NCT00110994%22OR%22NCT00130442%22OR%22NCT00246012%22OR%22NCT00257205%22OR%22NCT00324155%22OR%22NCT00327600%22OR%22NCT00412581%22OR%22NCT00492297%22OR%22NCT00496223%22OR%22NCT00498979%22OR%22NCT00518895%22OR%22NCT00533702%22OR%22NCT00542893%…	melanoma	Cancer
GPXBXXGIAQBQNI-UHFFFAOYSA-N	VEMURAFENIB	Melanoma	DailyMed	https://dailymed.nlm.nih.gov/dailymed/drugInfo.cfm?setid=38eea320-7e0c-485a-bc30-98c3c45e2763	melanoma	Cancer
GPXBXXGIAQBQNI-UHFFFAOYSA-N	VEMURAFENIB	Melanoma	ClinicalTrials	https://clinicaltrials.gov/ct2/results?id=%22NCT00949702%22OR%22NCT01006980%22OR%22NCT01271803%22OR%22NCT01307397%22OR%22NCT01378975%22OR%22NCT01400451%22OR%22NCT01474551%22OR%22NCT01519323%22OR%22NCT01585415%22OR%22NCT01586195%22OR%22NCT01597908%22OR%22NCT01603212%22OR%22NCT01611675%22OR%22NCT01638676%22OR%22NCT01656642%22OR%22NCT01657591%22OR%22NCT01667419%22OR%22NCT01673854%22OR%22NCT01689519%…	melanoma	Cancer
VSNHCAURESNICA-UHFFFAOYSA-N	HYDROXYUREA	Melanoma	DailyMed	https://dailymed.nlm.nih.gov/dailymed/drugInfo.cfm?setid=9e1bdd4b-043a-4cf6-b1ff-8de49e02b7a6	melanoma	Cancer
VSNHCAURESNICA-UHFFFAOYSA-N	HYDROXYUREA	Melanoma	DailyMed	https://dailymed.nlm.nih.gov/dailymed/drugInfo.cfm?setid=b9514ae5-79ae-4cc2-9d7f-c8f7806d1694	melanoma	Cancer
VSNHCAURESNICA-UHFFFAOYSA-N	HYDROXYUREA	Melanoma	DailyMed	https://dailymed.nlm.nih.gov/dailymed/drugInfo.cfm?setid=7a2e2305-78bd-4077-96c6-59c5059201ab	melanoma	Cancer
VSNHCAURESNICA-UHFFFAOYSA-N	HYDROXYUREA	Melanoma	DailyMed	https://dailymed.nlm.nih.gov/dailymed/drugInfo.cfm?setid=0a5c7030-5fac-4708-b309-f9d07103285a	melanoma	Cancer
VSNHCAURESNICA-UHFFFAOYSA-N	HYDROXYUREA	Melanoma	DailyMed	https://dailymed.nlm.nih.gov/dailymed/drugInfo.cfm?setid=862583ff-6d5c-3f7d-e3bd-352fb0400928	melanoma	Cancer
VSNHCAURESNICA-UHFFFAOYSA-N	HYDROXYUREA	Melanoma	DailyMed	https://dailymed.nlm.nih.gov/dailymed/drugInfo.cfm?setid=c84a2241-6c05-480f-8a5b-049e08c27d73	melanoma	Cancer
YKGMKSIHIVVYKY-UHFFFAOYSA-N		Melanoma	DailyMed	https://dailymed.nlm.nih.gov/dailymed/drugInfo.cfm?setid=803beaaa-33f9-48cc-9a95-c2e887e095b4	melanoma	Cancer
ACWZRVQXLIRSDF-UHFFFAOYSA-N	BINIMETINIB	Melanoma	ClinicalTrials	https://clinicaltrials.gov/ct2/results?id=%22NCT01320085%22OR%22NCT02631447%22OR%22NCT02910700%22OR%22NCT03864042%22OR%22NCT05103891%22OR%22NCT05304546%22	metastatic melanoma	Cancer
ACWZRVQXLIRSDF-UHFFFAOYSA-N	BINIMETINIB	Melanoma	FDA	https://www.accessdata.fda.gov/drugsatfda_docs/label/2019/210498s001lbl.pdf	metastatic melanoma	Cancer
CMJCXYNUCSMDBY-ZDUSSCGKSA-N	ENCORAFENIB	Melanoma	ClinicalTrials	https://clinicaltrials.gov/ct2/results?id=%22NCT02631447%22OR%22NCT02910700%22OR%22NCT03864042%22OR%22NCT05304546%22	metastatic melanoma	Cancer
CMJCXYNUCSMDBY-ZDUSSCGKSA-N	ENCORAFENIB	Melanoma	FDA	https://www.accessdata.fda.gov/drugsatfda_docs/label/2018/210496lbl.pdf	metastatic melanoma	Cancer
FDKXTQMXEQVLRF-ZHACJKMWSA-N	DACARBAZINE	Melanoma	ClinicalTrials	https://clinicaltrials.gov/ct2/results?id=%22NCT00066196%22OR%22NCT00226473%22OR%22NCT00308607%22OR%22NCT00395070%22OR%22NCT00553618%22OR%22NCT00597038%22OR%22NCT01055522%22OR%22NCT01280565%22OR%22NCT01542255%22OR%22NCT01721746%22OR%22NCT02076646%22OR%22NCT03430297%22	metastatic melanoma	Cancer
FDKXTQMXEQVLRF-ZHACJKMWSA-N	DACARBAZINE	Melanoma	DailyMed	https://dailymed.nlm.nih.gov/dailymed/drugInfo.cfm?setid=b6b97e41-5f15-498c-abfb-d8443ea4d216	metastatic melanoma	Cancer
FDKXTQMXEQVLRF-ZHACJKMWSA-N	DACARBAZINE	Melanoma	DailyMed	https://dailymed.nlm.nih.gov/dailymed/drugInfo.cfm?setid=4c7e5795-feba-425d-7ca3-6cb2c3a1c43c	metastatic melanoma	Cancer
FDKXTQMXEQVLRF-ZHACJKMWSA-N	DACARBAZINE	Melanoma	DailyMed	https://dailymed.nlm.nih.gov/dailymed/drugInfo.cfm?setid=26e91082-7698-4680-beab-07c47802f0f9	metastatic melanoma	Cancer
GPXBXXGIAQBQNI-UHFFFAOYSA-N	VEMURAFENIB	Melanoma	DailyMed	https://dailymed.nlm.nih.gov/dailymed/drugInfo.cfm?setid=38eea320-7e0c-485a-bc30-98c3c45e2763	metastatic melanoma	Cancer
GPXBXXGIAQBQNI-UHFFFAOYSA-N	VEMURAFENIB	Melanoma	ClinicalTrials	https://clinicaltrials.gov/ct2/results?id=%22NCT01495988%22OR%22NCT01512251%22OR%22NCT01659151%22OR%22NCT01683188%22OR%22NCT01826448%22OR%22NCT01876641%22OR%22NCT02052193%22OR%22NCT02095652%22OR%22NCT02354690%22OR%22NCT02414750%22OR%22NCT02608034%22OR%22NCT02768207%22OR%22NCT03625141%22	metastatic melanoma	Cancer
OQUFJVRYDFIQBW-UHFFFAOYSA-N		Melanoma	FDA	http://www.accessdata.fda.gov/drugsatfda_docs/label/2013/204114s000lbl.pdf	metastatic melanoma	Cancer
RESIMIUSNACMNW-BXRWSSRYSA-N		Melanoma	DailyMed	https://dailymed.nlm.nih.gov/dailymed/drugInfo.cfm?setid=c387579e-cee0-4334-bd1e-73f93ac1bde6	metastatic melanoma	Cancer
YKGMKSIHIVVYKY-UHFFFAOYSA-N		Melanoma	DailyMed	https://dailymed.nlm.nih.gov/dailymed/drugInfo.cfm?setid=803beaaa-33f9-48cc-9a95-c2e887e095b4	metastatic melanoma	Cancer
DXGLGDHPHMLXJC-UHFFFAOYSA-N	OXYBENZONE	Melanosis	DailyMed	https://dailymed.nlm.nih.gov/dailymed/drugInfo.cfm?setid=b3fd799d-3d27-4683-9d9b-3ed43722704c	freckles	Cancer
DXGLGDHPHMLXJC-UHFFFAOYSA-N	OXYBENZONE	Melanosis	DailyMed	https://dailymed.nlm.nih.gov/dailymed/drugInfo.cfm?setid=51c4dd44-5670-4d53-b7e6-7acd63cfaa71	freckles	Cancer
DXGLGDHPHMLXJC-UHFFFAOYSA-N	OXYBENZONE	Melanosis	DailyMed	https://dailymed.nlm.nih.gov/dailymed/drugInfo.cfm?setid=f40d8124-60e1-4dd4-a7d5-887db54195cb	freckles	Cancer
DXGLGDHPHMLXJC-UHFFFAOYSA-N	OXYBENZONE	Melanosis	DailyMed	https://dailymed.nlm.nih.gov/dailymed/drugInfo.cfm?setid=68eeccf4-8567-4d5e-9d7c-8b6a8647d41c	freckles	Cancer
DXGLGDHPHMLXJC-UHFFFAOYSA-N	OXYBENZONE	Melanosis	DailyMed	https://dailymed.nlm.nih.gov/dailymed/drugInfo.cfm?setid=c538dc65-ac9a-431d-b13f-6028cf876e5e	freckles	Cancer
DXGLGDHPHMLXJC-UHFFFAOYSA-N	OXYBENZONE	Melanosis	DailyMed	https://dailymed.nlm.nih.gov/dailymed/drugInfo.cfm?setid=e5c450af-958e-41e3-9c2f-fda76b3596f5	freckles	Cancer
DXGLGDHPHMLXJC-UHFFFAOYSA-N	OXYBENZONE	Melanosis	DailyMed	https://dailymed.nlm.nih.gov/dailymed/drugInfo.cfm?setid=dc333304-b8e8-449e-87f5-2d692cbaa1dc	freckles	Cancer
DXGLGDHPHMLXJC-UHFFFAOYSA-N	OXYBENZONE	Melanosis	DailyMed	https://dailymed.nlm.nih.gov/dailymed/drugInfo.cfm?setid=f9d3f466-12db-433d-9a25-751624041b68	freckles	Cancer
FEBLZLNTKCEFIT-VSXGLTOVSA-N	FLUOCINOLONE ACETONIDE	Melanosis	ClinicalTrials	https://clinicaltrials.gov/ct2/results?id=%22NCT00469183%22OR%22NCT00472966%22OR%22NCT00669071%22	freckles	Cancer
FEBLZLNTKCEFIT-VSXGLTOVSA-N	FLUOCINOLONE ACETONIDE	Melanosis	DailyMed	https://dailymed.nlm.nih.gov/dailymed/drugInfo.cfm?setid=a35fa709-5eb5-4429-b38f-f1e0019bf0ee	freckles	Cancer
FMJSMJQBSVNSBF-UHFFFAOYSA-N	OCTOCRYLENE	Melanosis	DailyMed	https://dailymed.nlm.nih.gov/dailymed/drugInfo.cfm?setid=dc333304-b8e8-449e-87f5-2d692cbaa1dc	freckles	Cancer
FMJSMJQBSVNSBF-UHFFFAOYSA-N	OCTOCRYLENE	Melanosis	ClinicalTrials	https://clinicaltrials.gov/ct2/results?id=%22NCT01695356%22	freckles	Cancer
QIGBRXMKCJKVMJ-UHFFFAOYSA-N	HYDROQUINONE	Melanosis	DailyMed	https://dailymed.nlm.nih.gov/dailymed/drugInfo.cfm?setid=c7aeab93-756e-4370-9989-8dfe3e2ff627	freckles	Cancer
QIGBRXMKCJKVMJ-UHFFFAOYSA-N	HYDROQUINONE	Melanosis	DailyMed	https://dailymed.nlm.nih.gov/dailymed/drugInfo.cfm?setid=84b81ea2-d349-4f5c-84a6-63bfc478571d	freckles	Cancer
QIGBRXMKCJKVMJ-UHFFFAOYSA-N	HYDROQUINONE	Melanosis	DailyMed	https://dailymed.nlm.nih.gov/dailymed/drugInfo.cfm?setid=d3806180-c3d5-43c7-b1f8-91c29e2789ad	freckles	Cancer
QIGBRXMKCJKVMJ-UHFFFAOYSA-N	HYDROQUINONE	Melanosis	DailyMed	https://dailymed.nlm.nih.gov/dailymed/drugInfo.cfm?setid=f9d3f466-12db-433d-9a25-751624041b68	freckles	Cancer
QIGBRXMKCJKVMJ-UHFFFAOYSA-N	HYDROQUINONE	Melanosis	DailyMed	https://dailymed.nlm.nih.gov/dailymed/drugInfo.cfm?setid=d15ea3b4-ff30-4cd1-b68a-08a4db09099c	freckles	Cancer
QIGBRXMKCJKVMJ-UHFFFAOYSA-N	HYDROQUINONE	Melanosis	DailyMed	https://dailymed.nlm.nih.gov/dailymed/drugInfo.cfm?setid=bd390658-e33a-4c5a-9ca8-707b1fc6c27c	freckles	Cancer
QIGBRXMKCJKVMJ-UHFFFAOYSA-N	HYDROQUINONE	Melanosis	DailyMed	https://dailymed.nlm.nih.gov/dailymed/drugInfo.cfm?setid=f1fd0340-7975-435f-9de8-3064c6e2250e	freckles	Cancer
QIGBRXMKCJKVMJ-UHFFFAOYSA-N	HYDROQUINONE	Melanosis	DailyMed	https://dailymed.nlm.nih.gov/dailymed/drugInfo.cfm?setid=dd3ce6f2-ed6e-448b-9924-bb1632a83c69	freckles	Cancer
QIGBRXMKCJKVMJ-UHFFFAOYSA-N	HYDROQUINONE	Melanosis	DailyMed	https://dailymed.nlm.nih.gov/dailymed/drugInfo.cfm?setid=c538dc65-ac9a-431d-b13f-6028cf876e5e	freckles	Cancer
QIGBRXMKCJKVMJ-UHFFFAOYSA-N	HYDROQUINONE	Melanosis	DailyMed	https://dailymed.nlm.nih.gov/dailymed/drugInfo.cfm?setid=aeab153d-f85f-43ee-8a37-82140101a68d	freckles	Cancer
QIGBRXMKCJKVMJ-UHFFFAOYSA-N	HYDROQUINONE	Melanosis	ClinicalTrials	https://clinicaltrials.gov/ct2/results?id=%22NCT00469183%22OR%22NCT00472966%22OR%22NCT00669071%22OR%22NCT00927771%22OR%22NCT01661556%22OR%22NCT02095990%22OR%22NCT02977507%22OR%22NCT03049059%22OR%22NCT03585179%22OR%22NCT03751163%22OR%22NCT03982849%22	freckles	Cancer
QIGBRXMKCJKVMJ-UHFFFAOYSA-N	HYDROQUINONE	Melanosis	DailyMed	https://dailymed.nlm.nih.gov/dailymed/drugInfo.cfm?setid=dc333304-b8e8-449e-87f5-2d692cbaa1dc	freckles	Cancer
QIGBRXMKCJKVMJ-UHFFFAOYSA-N	HYDROQUINONE	Melanosis	DailyMed	https://dailymed.nlm.nih.gov/dailymed/drugInfo.cfm?setid=ad96d53f-431f-439f-9948-784f467b53dc	freckles	Cancer
QIGBRXMKCJKVMJ-UHFFFAOYSA-N	HYDROQUINONE	Melanosis	DailyMed	https://dailymed.nlm.nih.gov/dailymed/drugInfo.cfm?setid=a35fa709-5eb5-4429-b38f-f1e0019bf0ee	freckles	Cancer
QIGBRXMKCJKVMJ-UHFFFAOYSA-N	HYDROQUINONE	Melanosis	DailyMed	https://dailymed.nlm.nih.gov/dailymed/drugInfo.cfm?setid=ccc48dc7-e6ea-42d5-905e-0dfcec52d82e	freckles	Cancer
QIGBRXMKCJKVMJ-UHFFFAOYSA-N	HYDROQUINONE	Melanosis	DailyMed	https://dailymed.nlm.nih.gov/dailymed/drugInfo.cfm?setid=b3fd799d-3d27-4683-9d9b-3ed43722704c	freckles	Cancer
QIGBRXMKCJKVMJ-UHFFFAOYSA-N	HYDROQUINONE	Melanosis	DailyMed	https://dailymed.nlm.nih.gov/dailymed/drugInfo.cfm?setid=e5c450af-958e-41e3-9c2f-fda76b3596f5	freckles	Cancer
QIGBRXMKCJKVMJ-UHFFFAOYSA-N	HYDROQUINONE	Melanosis	DailyMed	https://dailymed.nlm.nih.gov/dailymed/drugInfo.cfm?setid=b3d44037-598a-46c9-bc8b-42b0022d88cf	freckles	Cancer
QIGBRXMKCJKVMJ-UHFFFAOYSA-N	HYDROQUINONE	Melanosis	DailyMed	https://dailymed.nlm.nih.gov/dailymed/drugInfo.cfm?setid=f4924d9a-7f44-4373-83d2-0442d351819e	freckles	Cancer
QIGBRXMKCJKVMJ-UHFFFAOYSA-N	HYDROQUINONE	Melanosis	DailyMed	https://dailymed.nlm.nih.gov/dailymed/drugInfo.cfm?setid=f9309394-8450-432a-9dd0-44e945f86e1e	freckles	Cancer
QIGBRXMKCJKVMJ-UHFFFAOYSA-N	HYDROQUINONE	Melanosis	DailyMed	https://dailymed.nlm.nih.gov/dailymed/drugInfo.cfm?setid=f40d8124-60e1-4dd4-a7d5-887db54195cb	freckles	Cancer
QIGBRXMKCJKVMJ-UHFFFAOYSA-N	HYDROQUINONE	Melanosis	DailyMed	https://dailymed.nlm.nih.gov/dailymed/drugInfo.cfm?setid=daef40bb-03fa-4450-af1f-e47fb155f5b9	freckles	Cancer
QIGBRXMKCJKVMJ-UHFFFAOYSA-N	HYDROQUINONE	Melanosis	DailyMed	https://dailymed.nlm.nih.gov/dailymed/drugInfo.cfm?setid=0036ad62-e92a-42cb-b0ae-61bb87049ff2	freckles	Cancer
QIGBRXMKCJKVMJ-UHFFFAOYSA-N	HYDROQUINONE	Melanosis	DailyMed	https://dailymed.nlm.nih.gov/dailymed/drugInfo.cfm?setid=9f3a6a77-7e19-43fe-922a-76ed5f25c3f1	freckles	Cancer
QIGBRXMKCJKVMJ-UHFFFAOYSA-N	HYDROQUINONE	Melanosis	DailyMed	https://dailymed.nlm.nih.gov/dailymed/drugInfo.cfm?setid=15abd109-3bde-4595-bc57-48cb683cbd92	freckles	Cancer
QIGBRXMKCJKVMJ-UHFFFAOYSA-N	HYDROQUINONE	Melanosis	DailyMed	https://dailymed.nlm.nih.gov/dailymed/drugInfo.cfm?setid=18803dfb-5b9c-48cd-a838-519c8bac3361	freckles	Cancer
QIGBRXMKCJKVMJ-UHFFFAOYSA-N	HYDROQUINONE	Melanosis	DailyMed	https://dailymed.nlm.nih.gov/dailymed/drugInfo.cfm?setid=6bfcc6a9-899b-4ad7-b4e8-67d95fd04708	freckles	Cancer
QIGBRXMKCJKVMJ-UHFFFAOYSA-N	HYDROQUINONE	Melanosis	DailyMed	https://dailymed.nlm.nih.gov/dailymed/drugInfo.cfm?setid=595dfc50-ee6f-41b5-ab5b-4c293aee342b	freckles	Cancer
QIGBRXMKCJKVMJ-UHFFFAOYSA-N	HYDROQUINONE	Melanosis	DailyMed	https://dailymed.nlm.nih.gov/dailymed/drugInfo.cfm?setid=91d09107-bc0b-4442-99bd-3859e8afcf79	freckles	Cancer
QIGBRXMKCJKVMJ-UHFFFAOYSA-N	HYDROQUINONE	Melanosis	DailyMed	https://dailymed.nlm.nih.gov/dailymed/drugInfo.cfm?setid=81e2e734-01fe-4568-903a-92993bf40887	freckles	Cancer
QIGBRXMKCJKVMJ-UHFFFAOYSA-N	HYDROQUINONE	Melanosis	DailyMed	https://dailymed.nlm.nih.gov/dailymed/drugInfo.cfm?setid=30d92f16-1065-4754-88cd-58f9f05761ca	freckles	Cancer
QIGBRXMKCJKVMJ-UHFFFAOYSA-N	HYDROQUINONE	Melanosis	DailyMed	https://dailymed.nlm.nih.gov/dailymed/drugInfo.cfm?setid=51c4dd44-5670-4d53-b7e6-7acd63cfaa71	freckles	Cancer
QIGBRXMKCJKVMJ-UHFFFAOYSA-N	HYDROQUINONE	Melanosis	DailyMed	https://dailymed.nlm.nih.gov/dailymed/drugInfo.cfm?setid=68eeccf4-8567-4d5e-9d7c-8b6a8647d41c	freckles	Cancer
QIGBRXMKCJKVMJ-UHFFFAOYSA-N	HYDROQUINONE	Melanosis	DailyMed	https://dailymed.nlm.nih.gov/dailymed/drugInfo.cfm?setid=9ff4f617-b8d3-46d6-8ddb-41088dd8f226	freckles	Cancer
QIGBRXMKCJKVMJ-UHFFFAOYSA-N	HYDROQUINONE	Melanosis	DailyMed	https://dailymed.nlm.nih.gov/dailymed/drugInfo.cfm?setid=5d257efa-4287-4957-b409-004ea39ad17b	freckles	Cancer
QIGBRXMKCJKVMJ-UHFFFAOYSA-N	HYDROQUINONE	Melanosis	DailyMed	https://dailymed.nlm.nih.gov/dailymed/drugInfo.cfm?setid=175ee901-9f17-46dd-b8b0-8c099c508b06	freckles	Cancer
SHGAZHPCJJPHSC-YCNIQYBTSA-N	TRETINOIN	Melanosis	DailyMed	https://dailymed.nlm.nih.gov/dailymed/drugInfo.cfm?setid=a35fa709-5eb5-4429-b38f-f1e0019bf0ee	freckles	Cancer
SHGAZHPCJJPHSC-YCNIQYBTSA-N	TRETINOIN	Melanosis	ClinicalTrials	https://clinicaltrials.gov/ct2/results?id=%22NCT00469183%22OR%22NCT00472966%22OR%22NCT00669071%22OR%22NCT00717652%22OR%22NCT03392623%22	freckles	Cancer
WYWZRNAHINYAEF-UHFFFAOYSA-N	PADIMATE O	Melanosis	DailyMed	https://dailymed.nlm.nih.gov/dailymed/drugInfo.cfm?setid=68eeccf4-8567-4d5e-9d7c-8b6a8647d41c	freckles	Cancer
WYWZRNAHINYAEF-UHFFFAOYSA-N	PADIMATE O	Melanosis	DailyMed	https://dailymed.nlm.nih.gov/dailymed/drugInfo.cfm?setid=b3fd799d-3d27-4683-9d9b-3ed43722704c	freckles	Cancer
WYWZRNAHINYAEF-UHFFFAOYSA-N	PADIMATE O	Melanosis	DailyMed	https://dailymed.nlm.nih.gov/dailymed/drugInfo.cfm?setid=c538dc65-ac9a-431d-b13f-6028cf876e5e	freckles	Cancer
WYWZRNAHINYAEF-UHFFFAOYSA-N	PADIMATE O	Melanosis	DailyMed	https://dailymed.nlm.nih.gov/dailymed/drugInfo.cfm?setid=aeab153d-f85f-43ee-8a37-82140101a68d	freckles	Cancer
WYWZRNAHINYAEF-UHFFFAOYSA-N	PADIMATE O	Melanosis	DailyMed	https://dailymed.nlm.nih.gov/dailymed/drugInfo.cfm?setid=5d257efa-4287-4957-b409-004ea39ad17b	freckles	Cancer
WYWZRNAHINYAEF-UHFFFAOYSA-N	PADIMATE O	Melanosis	DailyMed	https://dailymed.nlm.nih.gov/dailymed/drugInfo.cfm?setid=51c4dd44-5670-4d53-b7e6-7acd63cfaa71	freckles	Cancer
XNEFYCZVKIDDMS-UHFFFAOYSA-N	AVOBENZONE	Melanosis	ClinicalTrials	https://clinicaltrials.gov/ct2/results?id=%22NCT01695356%22	freckles	Cancer
XNEFYCZVKIDDMS-UHFFFAOYSA-N	AVOBENZONE	Melanosis	DailyMed	https://dailymed.nlm.nih.gov/dailymed/drugInfo.cfm?setid=dc333304-b8e8-449e-87f5-2d692cbaa1dc	freckles	Cancer
YBGZDTIWKVFICR-UHFFFAOYSA-N		Melanosis	DailyMed	https://dailymed.nlm.nih.gov/dailymed/drugInfo.cfm?setid=e5c450af-958e-41e3-9c2f-fda76b3596f5	freckles	Cancer
YBGZDTIWKVFICR-UHFFFAOYSA-N		Melanosis	DailyMed	https://dailymed.nlm.nih.gov/dailymed/drugInfo.cfm?setid=f40d8124-60e1-4dd4-a7d5-887db54195cb	freckles	Cancer
YBGZDTIWKVFICR-UHFFFAOYSA-N		Melanosis	DailyMed	https://dailymed.nlm.nih.gov/dailymed/drugInfo.cfm?setid=f9d3f466-12db-433d-9a25-751624041b68	freckles	Cancer
YBGZDTIWKVFICR-UHFFFAOYSA-N		Melanosis	DailyMed	https://dailymed.nlm.nih.gov/dailymed/drugInfo.cfm?setid=68eeccf4-8567-4d5e-9d7c-8b6a8647d41c	freckles	Cancer
YBGZDTIWKVFICR-UHFFFAOYSA-N		Melanosis	DailyMed	https://dailymed.nlm.nih.gov/dailymed/drugInfo.cfm?setid=dc333304-b8e8-449e-87f5-2d692cbaa1dc	freckles	Cancer
FBOZXECLQNJBKD-ZDUSSCGKSA-N	METHOTREXATE	Meningeal Carcinomatosis	DailyMed	https://dailymed.nlm.nih.gov/dailymed/drugInfo.cfm?setid=0e30eaef-5a09-4104-8a11-c32933eadeab	leptomeningeal metastasis	Cancer
FBOZXECLQNJBKD-ZDUSSCGKSA-N	METHOTREXATE	Meningeal Carcinomatosis	ClinicalTrials	https://clinicaltrials.gov/ct2/results?id=%22NCT04356222%22	leptomeningeal metastasis	Cancer
FBOZXECLQNJBKD-ZDUSSCGKSA-N	METHOTREXATE	Meningeal Carcinomatosis	DailyMed	https://dailymed.nlm.nih.gov/dailymed/drugInfo.cfm?setid=68623ad0-a395-4847-88d4-48413c1f4fcf	leptomeningeal metastasis	Cancer
UHDGCWIWMRVCDJ-CCXZUQQUSA-N	CYTARABINE	Meningeal Carcinomatosis	DailyMed	https://dailymed.nlm.nih.gov/dailymed/drugInfo.cfm?setid=c4fdc56e-efd7-4825-a518-ef430b2b3df0	leptomeningeal metastasis	Cancer
WBXPDJSOTKVWSJ-ZDUSSCGKSA-N	PEMETREXED	Mesothelioma	ClinicalTrials	https://clinicaltrials.gov/ct2/results?id=%22NCT05001880%22	malignant peritoneal mesothelioma	Cancer
WBXPDJSOTKVWSJ-ZDUSSCGKSA-N	PEMETREXED	Mesothelioma	ClinicalTrials	https://clinicaltrials.gov/ct2/results?id=%22NCT00251550%22OR%22NCT00386815%22OR%22NCT00700336%22OR%22NCT00738582%22OR%22NCT01211275%22OR%22NCT01353482%22OR%22NCT02397928%22OR%22NCT02436733%22OR%22NCT02497053%22OR%22NCT02639767%22OR%22NCT03762018%22OR%22NCT04162015%22	malignant pleural mesothelioma	Cancer
WBXPDJSOTKVWSJ-ZDUSSCGKSA-N	PEMETREXED	Mesothelioma	FDA	https://www.accessdata.fda.gov/drugsatfda_docs/label/2004/021462lbl.pdf	malignant pleural mesothelioma	Cancer
WBXPDJSOTKVWSJ-ZDUSSCGKSA-N	PEMETREXED	Mesothelioma	ClinicalTrials	https://clinicaltrials.gov/ct2/results?id=%22NCT00061477%22OR%22NCT00190762%22OR%22NCT00295503%22OR%22NCT00334594%22OR%22NCT00402766%22OR%22NCT00407459%22OR%22NCT00604461%22OR%22NCT00651456%22OR%22NCT00668499%22OR%22NCT00715611%22OR%22NCT00859495%22OR%22NCT00895648%22OR%22NCT01445392%22OR%22NCT01569919%22OR%22NCT01655225%22OR%22NCT01907100%22OR%22NCT02357147%22OR%22NCT02707666%22OR%22NCT02784171%…	mesothelioma	Cancer
BLMPQMFVWMYDKT-NZTKNTHTSA-N	CARFILZOMIB	Multiple Myeloma	DailyMed	https://dailymed.nlm.nih.gov/dailymed/drugInfo.cfm?setid=ea66eb30-e665-4693-99a1-a9d3b4bbe2d6	multiple myeloma	Cancer
BLMPQMFVWMYDKT-NZTKNTHTSA-N	CARFILZOMIB	Multiple Myeloma	ClinicalTrials	https://clinicaltrials.gov/ct2/results?id=%22NCT00511238%22OR%22NCT00530816%22OR%22NCT00603447%22OR%22NCT00721734%22OR%22NCT00884312%22OR%22NCT01029054%22OR%22NCT01057225%22OR%22NCT01080391%22OR%22NCT01246063%22OR%22NCT01279694%22OR%22NCT01297764%22OR%22NCT01301807%22OR%22NCT01302392%22OR%22NCT01346787%22OR%22NCT01351623%22OR%22NCT01365559%22OR%22NCT01372540%22OR%22NCT01402284%22OR%22NCT01464034%…	multiple myeloma	Cancer
DEVSOMFAQLZNKR-RJRFIUFISA-N	SELINEXOR	Multiple Myeloma	ClinicalTrials	https://clinicaltrials.gov/ct2/results?id=%22NCT02186834%22OR%22NCT02199665%22OR%22NCT02336815%22OR%22NCT02343042%22OR%22NCT02389543%22OR%22NCT02628704%22OR%22NCT02780609%22OR%22NCT02831686%22OR%22NCT03110562%22OR%22NCT03589222%22OR%22NCT03732703%22OR%22NCT03944057%22OR%22NCT04414475%22OR%22NCT04519476%22OR%22NCT04661137%22OR%22NCT04717700%22OR%22NCT04756401%22OR%22NCT04764942%22OR%22NCT04782687%…	multiple myeloma	Cancer
DEVSOMFAQLZNKR-RJRFIUFISA-N	SELINEXOR	Multiple Myeloma	FDA	https://www.accessdata.fda.gov/drugsatfda_docs/label/2019/212306s000lbl.pdf	multiple myeloma	Cancer
DEVSOMFAQLZNKR-RJRFIUFISA-N	SELINEXOR	Multiple Myeloma	DailyMed	https://dailymed.nlm.nih.gov/dailymed/drugInfo.cfm?setid=f6dd2682-75a6-4863-90a8-a3197f6f78a8	multiple myeloma	Cancer
DLGOEMSEDOSKAD-UHFFFAOYSA-N	CARMUSTINE	Multiple Myeloma	FDA	http://www.accessdata.fda.gov/drugsatfda_docs/label/2013/017422s046lbl.pdf	multiple myeloma	Cancer
DLGOEMSEDOSKAD-UHFFFAOYSA-N	CARMUSTINE	Multiple Myeloma	DailyMed	https://dailymed.nlm.nih.gov/dailymed/drugInfo.cfm?setid=d6cbb63c-e0b1-43ee-ad6f-408da0772079	multiple myeloma	Cancer
DLGOEMSEDOSKAD-UHFFFAOYSA-N	CARMUSTINE	Multiple Myeloma	ClinicalTrials	https://clinicaltrials.gov/ct2/results?id=%22NCT00002548%22OR%22NCT00002552%22OR%22NCT00002556%22OR%22NCT00002599%22OR%22NCT00002653%22OR%22NCT00003399%22OR%22NCT00003401%22OR%22NCT00004072%22OR%22NCT00005987%22OR%22NCT00083551%22OR%22NCT00349778%22OR%22NCT00461747%22OR%22NCT00574080%22OR%22NCT01653418%22OR%22NCT02504359%22OR%22NCT03570983%22	multiple myeloma	Cancer
GOTYRUGSSMKFNF-UHFFFAOYSA-N	LENALIDOMIDE	Multiple Myeloma	DailyMed	https://dailymed.nlm.nih.gov/dailymed/drugInfo.cfm?setid=5fa97bf5-28a2-48f1-8955-f56012d296be	multiple myeloma	Cancer
GOTYRUGSSMKFNF-UHFFFAOYSA-N	LENALIDOMIDE	Multiple Myeloma	ClinicalTrials	https://clinicaltrials.gov/ct2/results?id=%22NCT00044018%22OR%22NCT00051116%22OR%22NCT00056160%22OR%22NCT00064038%22OR%22NCT00065351%22OR%22NCT00091260%22OR%22NCT00091624%22OR%22NCT00098475%22OR%22NCT00112827%22OR%22NCT00151203%22OR%22NCT00153933%22OR%22NCT00179647%22OR%22NCT00305812%22OR%22NCT00306813%22OR%22NCT00378105%22OR%22NCT00378209%22OR%22NCT00396045%22OR%22NCT00398515%22OR%22NCT00405756%…	multiple myeloma	Cancer
GXJABQQUPOEUTA-RDJZCZTQSA-N	BORTEZOMIB	Multiple Myeloma	DailyMed	https://dailymed.nlm.nih.gov/dailymed/drugInfo.cfm?setid=1521d321-e724-4ffc-adad-34bf4f44fac7	multiple myeloma	Cancer
GXJABQQUPOEUTA-RDJZCZTQSA-N	BORTEZOMIB	Multiple Myeloma	ClinicalTrials	https://clinicaltrials.gov/ct2/results?id=%22NCT00006098%22OR%22NCT00006184%22OR%22NCT00048230%22OR%22NCT00063726%22OR%22NCT00075881%22OR%22NCT00080405%22OR%22NCT00081939%22OR%22NCT00082784%22OR%22NCT00083460%22OR%22NCT00084747%22OR%22NCT00087867%22OR%22NCT00088855%22OR%22NCT00095680%22OR%22NCT00103506%22OR%22NCT00111319%22OR%22NCT00111748%22OR%22NCT00111813%22OR%22NCT00116961%22OR%22NCT00124579%…	multiple myeloma	Cancer
MBOMYENWWXQSNW-AWEZNQCLSA-N		Multiple Myeloma	ClinicalTrials	https://clinicaltrials.gov/ct2/results?id=%22NCT00963820%22OR%22NCT01415882%22OR%22NCT01660997%22OR%22NCT01718743%22OR%22NCT01864018%22OR%22NCT01936532%22OR%22NCT02057640%22OR%22NCT02119468%22OR%22NCT02168101%22OR%22NCT02181413%22OR%22NCT02389517%22OR%22NCT02406144%22OR%22NCT02477215%22OR%22NCT02504359%22OR%22NCT02542657%22OR%22NCT02547662%22OR%22NCT02586038%22OR%22NCT02633059%22OR%22NCT02697383%…	multiple myeloma	Cancer
MBOMYENWWXQSNW-AWEZNQCLSA-N		Multiple Myeloma	DailyMed	https://dailymed.nlm.nih.gov/dailymed/drugInfo.cfm?setid=fcef9088-ebab-4bd8-933f-c35f9c8bd50b	multiple myeloma	Cancer
MWWSFMDVAYGXBV-RUELKSSGSA-N	DOXORUBICIN HYDROCHLORIDE	Multiple Myeloma	ClinicalTrials	https://clinicaltrials.gov/ct2/results?id=%22NCT00002548%22OR%22NCT00002599%22OR%22NCT00002653%22OR%22NCT00002657%22OR%22NCT00002878%22OR%22NCT00003493%22OR%22NCT00006184%22OR%22NCT00006232%22OR%22NCT00008242%22OR%22NCT00028886%22OR%22NCT00054158%22OR%22NCT00088855%22OR%22NCT00097981%22OR%22NCT00103506%22OR%22NCT00116961%22OR%22NCT00222105%22OR%22NCT00334932%22OR%22NCT00344422%22OR%22NCT00458705%…	multiple myeloma	Cancer
MWWSFMDVAYGXBV-RUELKSSGSA-N	DOXORUBICIN HYDROCHLORIDE	Multiple Myeloma	DailyMed	https://dailymed.nlm.nih.gov/dailymed/drugInfo.cfm?setid=fbc48fa5-0bfb-4957-b13c-a56bb7a13b56	multiple myeloma	Cancer
MWWSFMDVAYGXBV-RUELKSSGSA-N	DOXORUBICIN HYDROCHLORIDE	Multiple Myeloma	DailyMed	https://dailymed.nlm.nih.gov/dailymed/drugInfo.cfm?setid=21d9c619-7e94-49e2-ac41-31e9ea96554a	multiple myeloma	Cancer
MWWSFMDVAYGXBV-RUELKSSGSA-N	DOXORUBICIN HYDROCHLORIDE	Multiple Myeloma	DailyMed	https://dailymed.nlm.nih.gov/dailymed/drugInfo.cfm?setid=1c153e9e-4cf2-4ac7-9cf9-16f9b48d7dce	multiple myeloma	Cancer
PWOQRKCAHTVFLB-UHFFFAOYSA-N	CYCLOPHOSPHAMIDE	Multiple Myeloma	DailyMed	https://dailymed.nlm.nih.gov/dailymed/drugInfo.cfm?setid=0e9e22fa-178a-42fc-9f82-c303db3b245a	multiple myeloma	Cancer
PWOQRKCAHTVFLB-UHFFFAOYSA-N	CYCLOPHOSPHAMIDE	Multiple Myeloma	DailyMed	https://dailymed.nlm.nih.gov/dailymed/drugInfo.cfm?setid=591d9955-3d9c-4cdc-a308-2f1288376b9f	multiple myeloma	Cancer
PWOQRKCAHTVFLB-UHFFFAOYSA-N	CYCLOPHOSPHAMIDE	Multiple Myeloma	ClinicalTrials	https://clinicaltrials.gov/ct2/results?id=%22NCT00002502%22OR%22NCT00002548%22OR%22NCT00002552%22OR%22NCT00002556%22OR%22NCT00002599%22OR%22NCT00002630%22OR%22NCT00002653%22OR%22NCT00002657%22OR%22NCT00002989%22OR%22NCT00003007%22OR%22NCT00003116%22OR%22NCT00003163%22OR%22NCT00003396%22OR%22NCT00003399%22OR%22NCT00003401%22OR%22NCT00003490%22OR%22NCT00003603%22OR%22NCT00003960%22OR%22NCT00004036%…	multiple myeloma	Cancer
PWOQRKCAHTVFLB-UHFFFAOYSA-N	CYCLOPHOSPHAMIDE	Multiple Myeloma	DailyMed	https://dailymed.nlm.nih.gov/dailymed/drugInfo.cfm?setid=8135b917-882f-4b4c-99b7-fa8ea54af4bf	multiple myeloma	Cancer
PWOQRKCAHTVFLB-UHFFFAOYSA-N	CYCLOPHOSPHAMIDE	Multiple Myeloma	DailyMed	https://dailymed.nlm.nih.gov/dailymed/drugInfo.cfm?setid=369e6911-66bd-4544-9901-cf887fdf1dc2	multiple myeloma	Cancer
SGDBTWWWUNNDEQ-LBPRGKRZSA-N	MELPHALAN	Multiple Myeloma	DailyMed	https://dailymed.nlm.nih.gov/dailymed/drugInfo.cfm?setid=ff913271-0090-4832-a0fe-5154fe8f97b9	multiple myeloma	Cancer
SGDBTWWWUNNDEQ-LBPRGKRZSA-N	MELPHALAN	Multiple Myeloma	ClinicalTrials	https://clinicaltrials.gov/ct2/results?id=%22NCT00002548%22OR%22NCT00002556%22OR%22NCT00002599%22OR%22NCT00002630%22OR%22NCT00002653%22OR%22NCT00002678%22OR%22NCT00002810%22OR%22NCT00002989%22OR%22NCT00003007%22OR%22NCT00003146%22OR%22NCT00003163%22OR%22NCT00003353%22OR%22NCT00003396%22OR%22NCT00003399%22OR%22NCT00003401%22OR%22NCT00003554%22OR%22NCT00003603%22OR%22NCT00003954%22OR%22NCT00004088%…	multiple myeloma	Cancer
UEJJHQNACJXSKW-UHFFFAOYSA-N	THALIDOMIDE	Multiple Myeloma	DailyMed	https://dailymed.nlm.nih.gov/dailymed/drugInfo.cfm?setid=2eda833b-1357-4ed4-a093-194524fcb061	multiple myeloma	Cancer
UEJJHQNACJXSKW-UHFFFAOYSA-N	THALIDOMIDE	Multiple Myeloma	ClinicalTrials	https://clinicaltrials.gov/ct2/results?id=%22NCT00004088%22OR%22NCT00005834%22OR%22NCT00006890%22OR%22NCT00008242%22OR%22NCT00022607%22OR%22NCT00028886%22OR%22NCT00033332%22OR%22NCT00038090%22OR%22NCT00038233%22OR%22NCT00040937%22OR%22NCT00049374%22OR%22NCT00049673%22OR%22NCT00054158%22OR%22NCT00057564%22OR%22NCT00064337%22OR%22NCT00075829%22OR%22NCT00081757%22OR%22NCT00081939%22OR%22NCT00083382%…	multiple myeloma	Cancer
UVSMNLNDYGZFPF-UHFFFAOYSA-N	POMALIDOMIDE	Multiple Myeloma	ClinicalTrials	https://clinicaltrials.gov/ct2/results?id=%22NCT00558896%22OR%22NCT00833833%22OR%22NCT01053949%22OR%22NCT01159574%22OR%22NCT01166113%22OR%22NCT01177735%22OR%22NCT01212952%22OR%22NCT01311687%22OR%22NCT01319422%22OR%22NCT01324947%22OR%22NCT01421186%22OR%22NCT01432600%22OR%22NCT01464034%22OR%22NCT01497093%22OR%22NCT01522872%22OR%22NCT01537861%22OR%22NCT01541332%22OR%22NCT01562405%22OR%22NCT01568294%…	multiple myeloma	Cancer
UVSMNLNDYGZFPF-UHFFFAOYSA-N	POMALIDOMIDE	Multiple Myeloma	DailyMed	https://dailymed.nlm.nih.gov/dailymed/drugInfo.cfm?setid=2b25ef01-5c9e-11e1-b86c-0800200c9a66	multiple myeloma	Cancer
XRASPMIURGNCCH-UHFFFAOYSA-N	ZOLEDRONIC ACID	Multiple Myeloma	DailyMed	https://dailymed.nlm.nih.gov/dailymed/drugInfo.cfm?setid=006aec5c-3ea9-4a5e-b912-535f6ca0b690	multiple myeloma	Cancer
XRASPMIURGNCCH-UHFFFAOYSA-N	ZOLEDRONIC ACID	Multiple Myeloma	DailyMed	https://dailymed.nlm.nih.gov/dailymed/drugInfo.cfm?setid=0b0fb12b-85ff-4756-aecb-03ef62080965	multiple myeloma	Cancer
XRASPMIURGNCCH-UHFFFAOYSA-N	ZOLEDRONIC ACID	Multiple Myeloma	DailyMed	https://dailymed.nlm.nih.gov/dailymed/drugInfo.cfm?setid=784d33fa-0046-42eb-894b-3fc47dcfd4dc	multiple myeloma	Cancer
XRASPMIURGNCCH-UHFFFAOYSA-N	ZOLEDRONIC ACID	Multiple Myeloma	DailyMed	https://dailymed.nlm.nih.gov/dailymed/drugInfo.cfm?setid=00a5bd5a-e5ee-4bad-b510-a4d4485485c8	multiple myeloma	Cancer
XRASPMIURGNCCH-UHFFFAOYSA-N	ZOLEDRONIC ACID	Multiple Myeloma	DailyMed	https://dailymed.nlm.nih.gov/dailymed/drugInfo.cfm?setid=f3f9de47-3d85-4d0c-a29e-1635cad3a970	multiple myeloma	Cancer
XRASPMIURGNCCH-UHFFFAOYSA-N	ZOLEDRONIC ACID	Multiple Myeloma	DailyMed	https://dailymed.nlm.nih.gov/dailymed/drugInfo.cfm?setid=e446acf7-6233-479a-9c4a-4bd1169d210c	multiple myeloma	Cancer
XRASPMIURGNCCH-UHFFFAOYSA-N	ZOLEDRONIC ACID	Multiple Myeloma	DailyMed	https://dailymed.nlm.nih.gov/dailymed/drugInfo.cfm?setid=f0cdfa57-95e5-416b-bc2f-cde2491c2fd0	multiple myeloma	Cancer
XRASPMIURGNCCH-UHFFFAOYSA-N	ZOLEDRONIC ACID	Multiple Myeloma	DailyMed	https://dailymed.nlm.nih.gov/dailymed/drugInfo.cfm?setid=1738a682-5903-b675-3a7a-61d299a6f248	multiple myeloma	Cancer
XRASPMIURGNCCH-UHFFFAOYSA-N	ZOLEDRONIC ACID	Multiple Myeloma	DailyMed	https://dailymed.nlm.nih.gov/dailymed/drugInfo.cfm?setid=2191fccc-9f90-486c-8f30-dc828b62fe15	multiple myeloma	Cancer
XRASPMIURGNCCH-UHFFFAOYSA-N	ZOLEDRONIC ACID	Multiple Myeloma	DailyMed	https://dailymed.nlm.nih.gov/dailymed/drugInfo.cfm?setid=9bdf6337-20a8-4543-aa5c-7ce73e78e657	multiple myeloma	Cancer
XRASPMIURGNCCH-UHFFFAOYSA-N	ZOLEDRONIC ACID	Multiple Myeloma	ClinicalTrials	https://clinicaltrials.gov/ct2/results?id=%22NCT00033332%22OR%22NCT00083382%22OR%22NCT00104104%22OR%22NCT00171925%22OR%22NCT00215943%22OR%22NCT00216151%22OR%22NCT00242528%22OR%22NCT00258258%22OR%22NCT00263484%22OR%22NCT00432458%22OR%22NCT00577642%22OR%22NCT00622505%22OR%22NCT00733538%22OR%22NCT00741377%22OR%22NCT00972959%22OR%22NCT01087008%22OR%22NCT01332617%22OR%22NCT01341262%22OR%22NCT02286830%…	multiple myeloma	Cancer
XRASPMIURGNCCH-UHFFFAOYSA-N	ZOLEDRONIC ACID	Multiple Myeloma	DailyMed	https://dailymed.nlm.nih.gov/dailymed/drugInfo.cfm?setid=aa160b73-9a99-48ac-a9b7-32e2b4b1c79e	multiple myeloma	Cancer
XRASPMIURGNCCH-UHFFFAOYSA-N	ZOLEDRONIC ACID	Multiple Myeloma	DailyMed	https://dailymed.nlm.nih.gov/dailymed/drugInfo.cfm?setid=1d65711e-82df-4225-8569-1d97a00aa294	multiple myeloma	Cancer
XRASPMIURGNCCH-UHFFFAOYSA-N	ZOLEDRONIC ACID	Multiple Myeloma	DailyMed	https://dailymed.nlm.nih.gov/dailymed/drugInfo.cfm?setid=ed7adf83-c452-4147-ab8e-dc9091a33658	multiple myeloma	Cancer
XRASPMIURGNCCH-UHFFFAOYSA-N	ZOLEDRONIC ACID	Multiple Myeloma	DailyMed	https://dailymed.nlm.nih.gov/dailymed/drugInfo.cfm?setid=cd0d1669-275e-4b67-8626-0993e4572311	multiple myeloma	Cancer
XRASPMIURGNCCH-UHFFFAOYSA-N	ZOLEDRONIC ACID	Multiple Myeloma	DailyMed	https://dailymed.nlm.nih.gov/dailymed/drugInfo.cfm?setid=8094cc65-d18e-4280-a356-aa0bc776010e	multiple myeloma	Cancer
XRASPMIURGNCCH-UHFFFAOYSA-N	ZOLEDRONIC ACID	Multiple Myeloma	DailyMed	https://dailymed.nlm.nih.gov/dailymed/drugInfo.cfm?setid=6b056e07-f432-4523-af5f-b3cc141a3a0d	multiple myeloma	Cancer
XRASPMIURGNCCH-UHFFFAOYSA-N	ZOLEDRONIC ACID	Multiple Myeloma	DailyMed	https://dailymed.nlm.nih.gov/dailymed/drugInfo.cfm?setid=7a5e8962-7c4b-40bb-ad69-0c3edb0338af	multiple myeloma	Cancer
XRASPMIURGNCCH-UHFFFAOYSA-N	ZOLEDRONIC ACID	Multiple Myeloma	DailyMed	https://dailymed.nlm.nih.gov/dailymed/drugInfo.cfm?setid=567578e6-cd2d-4339-b0f6-7a15444c0639	multiple myeloma	Cancer
XRASPMIURGNCCH-UHFFFAOYSA-N	ZOLEDRONIC ACID	Multiple Myeloma	DailyMed	https://dailymed.nlm.nih.gov/dailymed/drugInfo.cfm?setid=bbb29627-76b5-e742-0e79-ef3bf22021b8	multiple myeloma	Cancer
XRASPMIURGNCCH-UHFFFAOYSA-N	ZOLEDRONIC ACID	Multiple Myeloma	DailyMed	https://dailymed.nlm.nih.gov/dailymed/drugInfo.cfm?setid=20cd29cc-cef5-48c4-adfe-6b3dfee0ab61	multiple myeloma	Cancer
XVDWNSFFSMWXJJ-ASTDGNLGSA-N		Multiple Myeloma	ClinicalTrials	https://clinicaltrials.gov/ct2/results?id=%22NCT04956302%22	multiple myeloma	Cancer
XVDWNSFFSMWXJJ-ASTDGNLGSA-N		Multiple Myeloma	DailyMed	https://dailymed.nlm.nih.gov/dailymed/drugInfo.cfm?setid=7774972a-eeaa-4b9a-9e56-3fc1b968e86a	multiple myeloma	Cancer
YIQPUIGJQJDJOS-UHFFFAOYSA-N	PLERIXAFOR	Multiple Myeloma	DailyMed	https://dailymed.nlm.nih.gov/dailymed/drugInfo.cfm?setid=0ed08d2b-5051-46b2-aa37-1d6275bf9003	multiple myeloma	Cancer
YIQPUIGJQJDJOS-UHFFFAOYSA-N	PLERIXAFOR	Multiple Myeloma	ClinicalTrials	https://clinicaltrials.gov/ct2/results?id=%22NCT00103662%22OR%22NCT00322491%22OR%22NCT00395967%22OR%22NCT00396383%22OR%22NCT00665314%22OR%22NCT00903968%22OR%22NCT00998049%22OR%22NCT01037517%22OR%22NCT01074060%22OR%22NCT01095757%22OR%22NCT01146834%22OR%22NCT01220375%22OR%22NCT01301963%22OR%22NCT01526096%22OR%22NCT01547806%22OR%22NCT01610999%22OR%22NCT01753453%22OR%22NCT02221479%22OR%22NCT02682953%…	multiple myeloma	Cancer
YIQPUIGJQJDJOS-UHFFFAOYSA-N	PLERIXAFOR	Multiple Myeloma	DailyMed	https://dailymed.nlm.nih.gov/dailymed/drugInfo.cfm?setid=a56b1b78-0ae2-41b4-9c76-98ad9d439199	multiple myeloma	Cancer
ZCMWSKHHXLCVHI-VROPFNGYSA-N		Multiple Myeloma	FDA	http://www.accessdata.fda.gov/drugsatfda_docs/label/2021/214383s000lbl.pdf	multiple myeloma	Cancer
ZCMWSKHHXLCVHI-VROPFNGYSA-N		Multiple Myeloma	ClinicalTrials	https://clinicaltrials.gov/ct2/results?id=%22NCT01897714%22OR%22NCT02963493%22OR%22NCT03151811%22OR%22NCT03481556%22	multiple myeloma	Cancer
PDWUPXJEEYOOTR-JRGAVVOBSA-N		Neuroblastoma	DailyMed	https://dailymed.nlm.nih.gov/dailymed/drugInfo.cfm?setid=c89d3ecc-4f4c-4566-8808-79152344194d	neuroblastoma	Cancer
PDWUPXJEEYOOTR-JRGAVVOBSA-N		Neuroblastoma	ClinicalTrials	https://clinicaltrials.gov/ct2/results?id=%22NCT00659984%22OR%22NCT03561259%22	neuroblastoma	Cancer
HKVAMNSJSFKALM-GKUWKFKPSA-N	EVEROLIMUS	Neuroendocrine Tumors	DailyMed	https://dailymed.nlm.nih.gov/dailymed/drugInfo.cfm?setid=2150f73a-179b-4afc-b8ce-67c85cc72f04	neuroendocrine neoplasm	Cancer
HKVAMNSJSFKALM-GKUWKFKPSA-N	EVEROLIMUS	Neuroendocrine Tumors	ClinicalTrials	https://clinicaltrials.gov/ct2/results?id=%22NCT00843531%22OR%22NCT01115803%22OR%22NCT01469572%22OR%22NCT01524783%22OR%22NCT01590199%22OR%22NCT01595009%22OR%22NCT01678664%22OR%22NCT02246127%22OR%22NCT03014297%22OR%22NCT03049189%22OR%22NCT03070301%22OR%22NCT03629847%22OR%22NCT04919226%22	neuroendocrine neoplasm	Cancer
LBWFXVZLPYTWQI-IPOVEDGCSA-N	SUNITINIB MALATE	Neuroendocrine Tumors	DailyMed	https://dailymed.nlm.nih.gov/dailymed/drugInfo.cfm?setid=43a4d7f8-48ae-4a63-9108-2fa8e3ea9d9c	neuroendocrine neoplasm	Cancer
HKVAMNSJSFKALM-GKUWKFKPSA-N	EVEROLIMUS	Neuroendocrine Tumors	ClinicalTrials	https://clinicaltrials.gov/ct2/results?id=%22NCT00510068%22OR%22NCT00576680%22OR%22NCT01628913%22OR%22NCT01648465%22OR%22NCT02294006%22	pancreatic neuroendocrine tumor	Cancer
LOMMPXLFBTZENJ-ZACQAIPSSA-N	BELZUTIFAN	Neuroendocrine Tumors	FDA	https://www.accessdata.fda.gov/drugsatfda_docs/label/2021/215383s000lbl.pdf	pancreatic neuroendocrine tumor	Cancer
HKVAMNSJSFKALM-GKUWKFKPSA-N	EVEROLIMUS	Neuroendocrine Tumors	ClinicalTrials	https://clinicaltrials.gov/ct2/results?id=%22NCT01324492%22	pulmonary neuroendocrine tumor	Cancer
MWWSFMDVAYGXBV-RUELKSSGSA-N	DOXORUBICIN HYDROCHLORIDE	Osteosarcoma	DailyMed	https://dailymed.nlm.nih.gov/dailymed/drugInfo.cfm?setid=00634b2b-4e48-4178-8877-28582af894ad	bone sarcoma	Cancer
KVUAALJSMIVURS-QNTKWALQSA-L		Osteosarcoma	DailyMed	https://dailymed.nlm.nih.gov/dailymed/drugInfo.cfm?setid=49be5b16-dab5-4a95-b202-bfb13d730d83	osteosarcoma	Cancer
MWWSFMDVAYGXBV-RUELKSSGSA-N	DOXORUBICIN HYDROCHLORIDE	Osteosarcoma	ClinicalTrials	https://clinicaltrials.gov/ct2/results?id=%22NCT00001209%22OR%22NCT00023998%22OR%22NCT00134030%22	osteosarcoma	Cancer
VVIAGPKUTFNRDU-STQMWFEESA-N		Osteosarcoma	DailyMed	https://dailymed.nlm.nih.gov/dailymed/drugInfo.cfm?setid=188815dd-9d1c-4e0f-934e-972dce0d4599	osteosarcoma	Cancer
VVIAGPKUTFNRDU-STQMWFEESA-N		Osteosarcoma	DailyMed	https://dailymed.nlm.nih.gov/dailymed/drugInfo.cfm?setid=4b72d1fd-f389-45d9-b43b-510b45c92263	osteosarcoma	Cancer
VVIAGPKUTFNRDU-STQMWFEESA-N		Osteosarcoma	DailyMed	https://dailymed.nlm.nih.gov/dailymed/drugInfo.cfm?setid=98872c0b-17d3-f5fe-b9a1-e8e7c8cb196a	osteosarcoma	Cancer
DGHHQBMTXTWTJV-BQAIUKQQSA-N	TOPOTECAN HYDROCHLORIDE	Ovarian Neoplasms	DailyMed	https://dailymed.nlm.nih.gov/dailymed/drugInfo.cfm?setid=9683e3be-7d23-4ba7-9fe9-9762963604f0	ovarian cancer	Cancer
DGHHQBMTXTWTJV-BQAIUKQQSA-N	TOPOTECAN HYDROCHLORIDE	Ovarian Neoplasms	ClinicalTrials	https://clinicaltrials.gov/ct2/results?id=%22NCT00002734%22OR%22NCT00003064%22OR%22NCT00003297%22OR%22NCT00003382%22OR%22NCT00003732%22OR%22NCT00003733%22OR%22NCT00003944%22OR%22NCT00003967%22OR%22NCT00005026%22OR%22NCT00005029%22OR%22NCT00005051%22OR%22NCT00005612%22OR%22NCT00006391%22OR%22NCT00006454%22OR%22NCT00011986%22OR%22NCT00014690%22OR%22NCT00028743%22OR%22NCT00045175%22OR%22NCT00055614%…	ovarian cancer	Cancer
FDLYAMZZIXQODN-UHFFFAOYSA-N	OLAPARIB	Ovarian Neoplasms	ClinicalTrials	https://clinicaltrials.gov/ct2/results?id=%22NCT00753545%22OR%22NCT01081951%22OR%22NCT01237067%22OR%22NCT01650376%22OR%22NCT01661868%22OR%22NCT01844986%22OR%22NCT01874353%22OR%22NCT02121990%22OR%22NCT02282020%22OR%22NCT02340611%22OR%22NCT02392676%22OR%22NCT02476968%22OR%22NCT02477644%22OR%22NCT02571725%22OR%22NCT02855697%22OR%22NCT02889900%22OR%22NCT02983799%22OR%22NCT03106987%22OR%22NCT03117933%…	ovarian cancer	Cancer
FDLYAMZZIXQODN-UHFFFAOYSA-N	OLAPARIB	Ovarian Neoplasms	DailyMed	https://dailymed.nlm.nih.gov/dailymed/drugInfo.cfm?setid=741ff3e3-dc1a-45a6-84e5-2481b27131aa	ovarian cancer	Cancer
INBJJAFXHQQSRW-STOWLHSFSA-N		Ovarian Neoplasms	DailyMed	https://dailymed.nlm.nih.gov/dailymed/drugInfo.cfm?setid=a6d46c03-bb1d-417b-b8e5-3bffe352fe29	ovarian cancer	Cancer
JKOQGQFVAUAYPM-UHFFFAOYSA-N	AMIFOSTINE	Ovarian Neoplasms	ClinicalTrials	https://clinicaltrials.gov/ct2/results?id=%22NCT00003136%22OR%22NCT00003624%22OR%22NCT00003926%22OR%22NCT00004166%22	ovarian cancer	Cancer
JKOQGQFVAUAYPM-UHFFFAOYSA-N	AMIFOSTINE	Ovarian Neoplasms	DailyMed	https://dailymed.nlm.nih.gov/dailymed/drugInfo.cfm?setid=973ed458-f46b-4f61-a329-816c4db79a2c	ovarian cancer	Cancer
MWWSFMDVAYGXBV-RUELKSSGSA-N	DOXORUBICIN HYDROCHLORIDE	Ovarian Neoplasms	DailyMed	https://dailymed.nlm.nih.gov/dailymed/drugInfo.cfm?setid=1c153e9e-4cf2-4ac7-9cf9-16f9b48d7dce	ovarian cancer	Cancer
MWWSFMDVAYGXBV-RUELKSSGSA-N	DOXORUBICIN HYDROCHLORIDE	Ovarian Neoplasms	ClinicalTrials	https://clinicaltrials.gov/ct2/results?id=%22NCT00002477%22OR%22NCT00002764%22OR%22NCT00003214%22OR%22NCT00003380%22OR%22NCT00003385%22OR%22NCT00006235%22OR%22NCT00011986%22OR%22NCT00043082%22OR%22NCT00113607%22OR%22NCT00170573%22OR%22NCT00562185%22OR%22NCT00653328%22OR%22NCT00846612%22OR%22NCT00945139%22OR%22NCT01035658%22OR%22NCT01379989%22OR%22NCT01485874%22OR%22NCT01840943%22OR%22NCT02237690%…	ovarian cancer	Cancer
OKKDEIYWILRZIA-OSZBKLCCSA-N		Ovarian Neoplasms	DailyMed	https://dailymed.nlm.nih.gov/dailymed/drugInfo.cfm?setid=9dc35c59-f4f3-43b4-8251-0cf5c06cdc80	ovarian cancer	Cancer
OKKDEIYWILRZIA-OSZBKLCCSA-N		Ovarian Neoplasms	ClinicalTrials	https://clinicaltrials.gov/ct2/results?id=%22NCT00003358%22OR%22NCT00003378%22OR%22NCT00003382%22OR%22NCT00003449%22OR%22NCT00004082%22OR%22NCT00006028%22OR%22NCT00006453%22OR%22NCT00011986%22OR%22NCT00031954%22OR%22NCT00217555%22OR%22NCT00227721%22OR%22NCT00369954%22OR%22NCT00838656%22OR%22NCT01100372%22	ovarian cancer	Cancer
ACNPUCQQZDAPJH-FMOMHUKBSA-N		Ovarian Neoplasms	FDA	httpS://www.accessdata.fda.gov/drugsatfda_docs/label/2017/208447lbl.pdf	ovarian carcinoma	Cancer
DGHHQBMTXTWTJV-BQAIUKQQSA-N	TOPOTECAN HYDROCHLORIDE	Ovarian Neoplasms	ClinicalTrials	https://clinicaltrials.gov/ct2/results?id=%22NCT02107378%22OR%22NCT02419495%22	ovarian carcinoma	Cancer
FDLYAMZZIXQODN-UHFFFAOYSA-N	OLAPARIB	Ovarian Neoplasms	ClinicalTrials	https://clinicaltrials.gov/ct2/results?id=%22NCT02419495%22OR%22NCT04633239%22OR%22NCT05158062%22	ovarian carcinoma	Cancer
FDLYAMZZIXQODN-UHFFFAOYSA-N	OLAPARIB	Ovarian Neoplasms	DailyMed	https://dailymed.nlm.nih.gov/dailymed/drugInfo.cfm?setid=5e31a6a9-864f-4aba-8085-37ee1ddcd499	ovarian carcinoma	Cancer
INBJJAFXHQQSRW-STOWLHSFSA-N		Ovarian Neoplasms	FDA	http://www.accessdata.fda.gov/drugsatfda_docs/label/2016/209115s000lbl.pdf	ovarian carcinoma	Cancer
MWWSFMDVAYGXBV-RUELKSSGSA-N	DOXORUBICIN HYDROCHLORIDE	Ovarian Neoplasms	ClinicalTrials	https://clinicaltrials.gov/ct2/results?id=%22NCT01715168%22OR%22NCT01970722%22	ovarian carcinoma	Cancer
MWWSFMDVAYGXBV-RUELKSSGSA-N	DOXORUBICIN HYDROCHLORIDE	Ovarian Neoplasms	DailyMed	https://dailymed.nlm.nih.gov/dailymed/drugInfo.cfm?setid=e0349f98-42fa-4003-b6d8-a1db1401b0ef	ovarian carcinoma	Cancer
OKKDEIYWILRZIA-OSZBKLCCSA-N		Ovarian Neoplasms	DailyMed	https://dailymed.nlm.nih.gov/dailymed/drugInfo.cfm?setid=c550dd16-a5e8-44be-87f2-210c15bbb513	ovarian carcinoma	Cancer
OKKDEIYWILRZIA-OSZBKLCCSA-N		Ovarian Neoplasms	DailyMed	https://dailymed.nlm.nih.gov/dailymed/drugInfo.cfm?setid=49f9e774-52f9-40af-aecf-217c11e243ce	ovarian carcinoma	Cancer
OKKDEIYWILRZIA-OSZBKLCCSA-N		Ovarian Neoplasms	DailyMed	https://dailymed.nlm.nih.gov/dailymed/drugInfo.cfm?setid=6004fba9-49c0-4781-8134-44bf7cf196fd	ovarian carcinoma	Cancer
OKKDEIYWILRZIA-OSZBKLCCSA-N		Ovarian Neoplasms	ClinicalTrials	https://clinicaltrials.gov/ct2/results?id=%22NCT01970722%22OR%22NCT02595892%22	ovarian carcinoma	Cancer
OKKDEIYWILRZIA-OSZBKLCCSA-N		Ovarian Neoplasms	DailyMed	https://dailymed.nlm.nih.gov/dailymed/drugInfo.cfm?setid=ffc0a4be-6091-4157-837e-3637c1e121a6	ovarian carcinoma	Cancer
OKKDEIYWILRZIA-OSZBKLCCSA-N		Pancreatic Neoplasms	ClinicalTrials	https://clinicaltrials.gov/ct2/results?id=%22NCT00003157%22OR%22NCT00003216%22OR%22NCT00003332%22OR%22NCT00003426%22OR%22NCT00003546%22OR%22NCT00003780%22OR%22NCT00003797%22OR%22NCT00003810%22OR%22NCT00004003%22OR%22NCT00004190%22OR%22NCT00004861%22OR%22NCT00004884%22OR%22NCT00005591%22OR%22NCT00005869%22OR%22NCT00005870%22OR%22NCT00006117%22OR%22NCT00006467%22OR%22NCT00010166%22OR%22NCT00012220%…	pancreatic carcinoma	Cancer
OKKDEIYWILRZIA-OSZBKLCCSA-N		Pancreatic Neoplasms	DailyMed	https://dailymed.nlm.nih.gov/dailymed/drugInfo.cfm?setid=ffc0a4be-6091-4157-837e-3637c1e121a6	pancreatic carcinoma	Cancer
OKKDEIYWILRZIA-OSZBKLCCSA-N		Pancreatic Neoplasms	DailyMed	https://dailymed.nlm.nih.gov/dailymed/drugInfo.cfm?setid=6004fba9-49c0-4781-8134-44bf7cf196fd	pancreatic carcinoma	Cancer
OKKDEIYWILRZIA-OSZBKLCCSA-N		Pancreatic Neoplasms	DailyMed	https://dailymed.nlm.nih.gov/dailymed/drugInfo.cfm?setid=c550dd16-a5e8-44be-87f2-210c15bbb513	pancreatic carcinoma	Cancer
OKKDEIYWILRZIA-OSZBKLCCSA-N		Pancreatic Neoplasms	DailyMed	https://dailymed.nlm.nih.gov/dailymed/drugInfo.cfm?setid=49f9e774-52f9-40af-aecf-217c11e243ce	pancreatic carcinoma	Cancer
PDWUPXJEEYOOTR-JRGAVVOBSA-N		Paraganglioma	FDA	http://www.accessdata.fda.gov/drugsatfda_docs/label/2018/209607s000lbl.pdf	Paraganglioma	Cancer
QANQWUQOEJZMLL-PKLMIRHRSA-N	CINACALCET HYDROCHLORIDE	Parathyroid Neoplasms	DailyMed	https://dailymed.nlm.nih.gov/dailymed/drugInfo.cfm?setid=55f95ae0-84ac-4ae4-b7a0-7590ab919ae1	Parathyroid Gland Carcinoma	Cancer
QANQWUQOEJZMLL-PKLMIRHRSA-N	CINACALCET HYDROCHLORIDE	Parathyroid Neoplasms	DailyMed	https://dailymed.nlm.nih.gov/dailymed/drugInfo.cfm?setid=c94c1206-97cb-4088-b8a1-adf08b938755	Parathyroid Gland Carcinoma	Cancer
QANQWUQOEJZMLL-PKLMIRHRSA-N	CINACALCET HYDROCHLORIDE	Parathyroid Neoplasms	DailyMed	https://dailymed.nlm.nih.gov/dailymed/drugInfo.cfm?setid=42e99112-c402-4662-877f-9e3a84dff9f2	Parathyroid Gland Carcinoma	Cancer
NHTGHBARYWONDQ-JTQLQIEISA-N	METYROSINE	Pheochromocytoma	DailyMed	https://dailymed.nlm.nih.gov/dailymed/drugInfo.cfm?setid=32fb2f2f-34b5-4cd5-9145-c3ab37c5ca92	adrenal gland pheochromocytoma	Cancer
NHTGHBARYWONDQ-JTQLQIEISA-N	METYROSINE	Pheochromocytoma	DailyMed	https://dailymed.nlm.nih.gov/dailymed/drugInfo.cfm?setid=46612725-bee0-4125-b8b5-9fed9c003ed4	adrenal gland pheochromocytoma	Cancer
OGIYDFVHFQEFKQ-UHFFFAOYSA-N	PHENTOLAMINE MESYLATE	Pheochromocytoma	DailyMed	https://dailymed.nlm.nih.gov/dailymed/drugInfo.cfm?setid=ed6c506c-5535-4b7c-ae1a-d63f09d796c9	adrenal gland pheochromocytoma	Cancer
PDWUPXJEEYOOTR-JRGAVVOBSA-N		Pheochromocytoma	DailyMed	https://dailymed.nlm.nih.gov/dailymed/drugInfo.cfm?setid=c89d3ecc-4f4c-4566-8808-79152344194d	adrenal gland pheochromocytoma	Cancer
PDWUPXJEEYOOTR-JRGAVVOBSA-N		Pheochromocytoma	FDA	http://www.accessdata.fda.gov/drugsatfda_docs/label/2018/209607s000lbl.pdf	adrenal gland pheochromocytoma	Cancer
PDWUPXJEEYOOTR-JRGAVVOBSA-N		Pheochromocytoma	DailyMed	https://dailymed.nlm.nih.gov/dailymed/drugInfo.cfm?setid=3423ac0f-9585-4abf-a8ba-a5123a8277ee	adrenal gland pheochromocytoma	Cancer
VBCPVIWPDJVHAN-UHFFFAOYSA-N	PHENOXYBENZAMINE HYDROCHLORIDE	Pheochromocytoma	DailyMed	https://dailymed.nlm.nih.gov/dailymed/drugInfo.cfm?setid=8852dd44-098c-4d99-88e0-a092a8e08e11	adrenal gland pheochromocytoma	Cancer
WUIABRMSWOKTOF-OYALTWQYSA-O		Pleural Effusion, Malignant				Cancer
BWTNNZPNKQIADY-UHFFFAOYSA-N		Precursor Cell Lymphoblastic Leukemia-Lymphoma	ClinicalTrials	https://clinicaltrials.gov/ct2/results?id=%22NCT02779283%22OR%22NCT04530565%22	acute lymphoblastic leukemia	Cancer
BWTNNZPNKQIADY-UHFFFAOYSA-N		Precursor Cell Lymphoblastic Leukemia-Lymphoma	DailyMed	https://dailymed.nlm.nih.gov/dailymed/drugInfo.cfm?setid=807f988e-117b-4497-934d-73aa78baac71	acute lymphoblastic leukemia	Cancer
FBOZXECLQNJBKD-ZDUSSCGKSA-N	METHOTREXATE	Precursor Cell Lymphoblastic Leukemia-Lymphoma	DailyMed	https://dailymed.nlm.nih.gov/dailymed/drugInfo.cfm?setid=57b2face-9edd-4aea-bbc4-938249aa2267	acute lymphoblastic leukemia	Cancer
FBOZXECLQNJBKD-ZDUSSCGKSA-N	METHOTREXATE	Precursor Cell Lymphoblastic Leukemia-Lymphoma	DailyMed	https://dailymed.nlm.nih.gov/dailymed/drugInfo.cfm?setid=5c960719-19a3-442d-a24b-189b4760ab69	acute lymphoblastic leukemia	Cancer
FBOZXECLQNJBKD-ZDUSSCGKSA-N	METHOTREXATE	Precursor Cell Lymphoblastic Leukemia-Lymphoma	DailyMed	https://dailymed.nlm.nih.gov/dailymed/drugInfo.cfm?setid=4767fe9f-aa42-46cd-8101-9df7101f55e1	acute lymphoblastic leukemia	Cancer
FBOZXECLQNJBKD-ZDUSSCGKSA-N	METHOTREXATE	Precursor Cell Lymphoblastic Leukemia-Lymphoma	DailyMed	https://dailymed.nlm.nih.gov/dailymed/drugInfo.cfm?setid=dd035a9f-cd40-4314-b9d8-2294b8a924e2	acute lymphoblastic leukemia	Cancer
FBOZXECLQNJBKD-ZDUSSCGKSA-N	METHOTREXATE	Precursor Cell Lymphoblastic Leukemia-Lymphoma	ClinicalTrials	https://clinicaltrials.gov/ct2/results?id=%22NCT00130195%22OR%22NCT00131027%22OR%22NCT00131053%22OR%22NCT00136435%22OR%22NCT00137111%22OR%22NCT00165178%22OR%22NCT00176462%22OR%22NCT00184041%22OR%22NCT00186875%22OR%22NCT00187005%22OR%22NCT00187083%22OR%22NCT00187161%22OR%22NCT00440726%22OR%22NCT00458250%22OR%22NCT00476190%22OR%22NCT00494897%22OR%22NCT00526175%22OR%22NCT00526409%22OR%22NCT00549848%…	acute lymphoblastic leukemia	Cancer
JCKYGMPEJWAADB-UHFFFAOYSA-N	CHLORAMBUCIL	Precursor Cell Lymphoblastic Leukemia-Lymphoma	DailyMed	https://dailymed.nlm.nih.gov/dailymed/drugInfo.cfm?setid=967ed3ff-d99b-41e8-b768-dfb586d3d9a6	acute lymphoblastic leukemia	Cancer
UHDGCWIWMRVCDJ-CCXZUQQUSA-N	CYTARABINE	Precursor Cell Lymphoblastic Leukemia-Lymphoma	DailyMed	https://dailymed.nlm.nih.gov/dailymed/drugInfo.cfm?setid=21e8e8e6-3f85-4fdd-8452-c9d14d2ef69a	acute lymphoblastic leukemia	Cancer
UHDGCWIWMRVCDJ-CCXZUQQUSA-N	CYTARABINE	Precursor Cell Lymphoblastic Leukemia-Lymphoma	DailyMed	https://dailymed.nlm.nih.gov/dailymed/drugInfo.cfm?setid=681b5dc4-4fcf-4fab-ad78-02cb9a4a5dd0	acute lymphoblastic leukemia	Cancer
UHDGCWIWMRVCDJ-CCXZUQQUSA-N	CYTARABINE	Precursor Cell Lymphoblastic Leukemia-Lymphoma	DailyMed	https://dailymed.nlm.nih.gov/dailymed/drugInfo.cfm?setid=ee6decae-7e1b-45cf-b2d0-c15946d8fa1f	acute lymphoblastic leukemia	Cancer
UHDGCWIWMRVCDJ-CCXZUQQUSA-N	CYTARABINE	Precursor Cell Lymphoblastic Leukemia-Lymphoma	DailyMed	https://dailymed.nlm.nih.gov/dailymed/drugInfo.cfm?setid=34803a0e-f54d-4147-8f9f-7d0e3a007756	acute lymphoblastic leukemia	Cancer
UHDGCWIWMRVCDJ-CCXZUQQUSA-N	CYTARABINE	Precursor Cell Lymphoblastic Leukemia-Lymphoma	DailyMed	https://dailymed.nlm.nih.gov/dailymed/drugInfo.cfm?setid=715053ea-055d-4c47-8548-06aa0619ed3e	acute lymphoblastic leukemia	Cancer
UHDGCWIWMRVCDJ-CCXZUQQUSA-N	CYTARABINE	Precursor Cell Lymphoblastic Leukemia-Lymphoma	DailyMed	https://dailymed.nlm.nih.gov/dailymed/drugInfo.cfm?setid=b3965885-10e2-4d72-8f1c-a9f63c2d9ca7	acute lymphoblastic leukemia	Cancer
UHDGCWIWMRVCDJ-CCXZUQQUSA-N	CYTARABINE	Precursor Cell Lymphoblastic Leukemia-Lymphoma	DailyMed	https://dailymed.nlm.nih.gov/dailymed/drugInfo.cfm?setid=1315f89d-f530-4dff-98e5-27d51617d4a1	acute lymphoblastic leukemia	Cancer
UHDGCWIWMRVCDJ-CCXZUQQUSA-N	CYTARABINE	Precursor Cell Lymphoblastic Leukemia-Lymphoma	DailyMed	https://dailymed.nlm.nih.gov/dailymed/drugInfo.cfm?setid=9c5179ca-1a55-4e41-8994-ed0ce2489f34	acute lymphoblastic leukemia	Cancer
UHDGCWIWMRVCDJ-CCXZUQQUSA-N	CYTARABINE	Precursor Cell Lymphoblastic Leukemia-Lymphoma	DailyMed	https://dailymed.nlm.nih.gov/dailymed/drugInfo.cfm?setid=f4a9a667-48c9-409f-ad7b-4597e264fc46	acute lymphoblastic leukemia	Cancer
UHDGCWIWMRVCDJ-CCXZUQQUSA-N	CYTARABINE	Precursor Cell Lymphoblastic Leukemia-Lymphoma	DailyMed	https://dailymed.nlm.nih.gov/dailymed/drugInfo.cfm?setid=b48842dd-c5c9-484c-a3f5-cb883919b418	acute lymphoblastic leukemia	Cancer
UHDGCWIWMRVCDJ-CCXZUQQUSA-N	CYTARABINE	Precursor Cell Lymphoblastic Leukemia-Lymphoma	ClinicalTrials	https://clinicaltrials.gov/ct2/results?id=%22NCT00130195%22OR%22NCT00131027%22OR%22NCT00131053%22OR%22NCT00136435%22OR%22NCT00137111%22OR%22NCT00165178%22OR%22NCT00176462%22OR%22NCT00186875%22OR%22NCT00187005%22OR%22NCT00187161%22OR%22NCT00440726%22OR%22NCT00476190%22OR%22NCT00494897%22OR%22NCT00526175%22OR%22NCT00526305%22OR%22NCT00526409%22OR%22NCT00549848%22OR%22NCT00671658%22OR%22NCT00720109%…	acute lymphoblastic leukemia	Cancer
UHDGCWIWMRVCDJ-CCXZUQQUSA-N	CYTARABINE	Precursor Cell Lymphoblastic Leukemia-Lymphoma	DailyMed	https://dailymed.nlm.nih.gov/dailymed/drugInfo.cfm?setid=bc2fa221-ea56-48b8-8304-42cd81b8463b	acute lymphoblastic leukemia	Cancer
WDDPHFBMKLOVOX-AYQXTPAHSA-N	CLOFARABINE	Precursor Cell Lymphoblastic Leukemia-Lymphoma	DailyMed	https://dailymed.nlm.nih.gov/dailymed/drugInfo.cfm?setid=55d3c78b-dca5-436b-97b5-73d166217415	acute lymphoblastic leukemia	Cancer
WDDPHFBMKLOVOX-AYQXTPAHSA-N	CLOFARABINE	Precursor Cell Lymphoblastic Leukemia-Lymphoma	ClinicalTrials	https://clinicaltrials.gov/ct2/results?id=%22NCT00042341%22OR%22NCT00315705%22OR%22NCT00529360%22OR%22NCT00549848%22OR%22NCT00930098%22OR%22NCT00973752%22OR%22NCT00983528%22OR%22NCT00990249%22OR%22NCT00991133%22OR%22NCT01025778%22OR%22NCT01196013%22OR%22NCT01279096%22OR%22NCT01462253%22OR%22NCT01677949%22OR%22NCT02349178%22OR%22NCT02518750%22OR%22NCT02544789%22OR%22NCT02883049%22OR%22NCT03117751%…	acute lymphoblastic leukemia	Cancer
WFFQYWAAEWLHJC-UHFFFAOYSA-N		Precursor Cell Lymphoblastic Leukemia-Lymphoma	DailyMed	https://dailymed.nlm.nih.gov/dailymed/drugInfo.cfm?setid=9fd27952-7787-47d9-b6cf-7af2dc38217b	acute lymphoblastic leukemia	Cancer
WFFQYWAAEWLHJC-UHFFFAOYSA-N		Precursor Cell Lymphoblastic Leukemia-Lymphoma	DailyMed	https://dailymed.nlm.nih.gov/dailymed/drugInfo.cfm?setid=40b09616-5bb1-4ef8-98cd-d87537254296	acute lymphoblastic leukemia	Cancer
WFFQYWAAEWLHJC-UHFFFAOYSA-N		Precursor Cell Lymphoblastic Leukemia-Lymphoma	DailyMed	https://dailymed.nlm.nih.gov/dailymed/drugInfo.cfm?setid=a1cb24ae-9b12-4c9b-a4bd-27d49b64d974	acute lymphoblastic leukemia	Cancer
WFFQYWAAEWLHJC-UHFFFAOYSA-N		Precursor Cell Lymphoblastic Leukemia-Lymphoma	DailyMed	https://dailymed.nlm.nih.gov/dailymed/drugInfo.cfm?setid=276e7d7e-49ca-483f-9f91-316381665c1b	acute lymphoblastic leukemia	Cancer
WFFQYWAAEWLHJC-UHFFFAOYSA-N		Precursor Cell Lymphoblastic Leukemia-Lymphoma	DailyMed	https://dailymed.nlm.nih.gov/dailymed/drugInfo.cfm?setid=15904472-4c32-4224-95d3-eb131a7ff9c8	acute lymphoblastic leukemia	Cancer
WFFQYWAAEWLHJC-UHFFFAOYSA-N		Precursor Cell Lymphoblastic Leukemia-Lymphoma	ClinicalTrials	https://clinicaltrials.gov/ct2/results?id=%22NCT00131027%22OR%22NCT00131053%22OR%22NCT00136435%22OR%22NCT00137111%22OR%22NCT00176462%22OR%22NCT00184041%22OR%22NCT00186875%22OR%22NCT00187005%22OR%22NCT00187083%22OR%22NCT00476190%22OR%22NCT00494897%22OR%22NCT00526175%22OR%22NCT00526305%22OR%22NCT00548431%22OR%22NCT00549848%22OR%22NCT00720109%22OR%22NCT00816049%22OR%22NCT00846703%22OR%22NCT00853008%…	acute lymphoblastic leukemia	Cancer
WFFQYWAAEWLHJC-UHFFFAOYSA-N		Precursor Cell Lymphoblastic Leukemia-Lymphoma	DailyMed	https://dailymed.nlm.nih.gov/dailymed/drugInfo.cfm?setid=c3b5b8b0-bc5c-4ce9-bbdc-febba60c2658	acute lymphoblastic leukemia	Cancer
WFFQYWAAEWLHJC-UHFFFAOYSA-N		Precursor Cell Lymphoblastic Leukemia-Lymphoma	DailyMed	https://dailymed.nlm.nih.gov/dailymed/drugInfo.cfm?setid=1db50d07-0326-4fb9-aa51-0a2493914e85	acute lymphoblastic leukemia	Cancer
ZBNZXTGUTAYRHI-UHFFFAOYSA-N	DASATINIB	Precursor Cell Lymphoblastic Leukemia-Lymphoma	DailyMed	https://dailymed.nlm.nih.gov/dailymed/drugInfo.cfm?setid=4764f37b-c9e6-4ede-bcc2-8a03b7c521df	acute lymphoblastic leukemia	Cancer
ZBNZXTGUTAYRHI-UHFFFAOYSA-N	DASATINIB	Precursor Cell Lymphoblastic Leukemia-Lymphoma	DailyMed	https://dailymed.nlm.nih.gov/dailymed/drugInfo.cfm?setid=0e7f054c-7a27-4192-bd1c-6115d8be858f	acute lymphoblastic leukemia	Cancer
ZBNZXTGUTAYRHI-UHFFFAOYSA-N	DASATINIB	Precursor Cell Lymphoblastic Leukemia-Lymphoma	ClinicalTrials	https://clinicaltrials.gov/ct2/results?id=%22NCT00123487%22OR%22NCT00391989%22OR%22NCT00500006%22OR%22NCT00549848%22OR%22NCT00720109%22OR%22NCT00940524%22OR%22NCT01004497%22OR%22NCT01256398%22OR%22NCT01310010%22OR%22NCT01724879%22OR%22NCT02043587%22OR%22NCT02081378%22OR%22NCT02143414%22OR%22NCT02420717%22OR%22NCT02494882%22OR%22NCT02690922%22OR%22NCT02744768%22OR%22NCT02779283%22OR%22NCT02815059%…	acute lymphoblastic leukemia	Cancer
FBOZXECLQNJBKD-ZDUSSCGKSA-N	METHOTREXATE	Precursor Cell Lymphoblastic Leukemia-Lymphoma	ClinicalTrials	https://clinicaltrials.gov/ct2/results?id=%22NCT00022737%22OR%22NCT00057811%22OR%22NCT00089349%22OR%22NCT00098839%22OR%22NCT00439296%22OR%22NCT01363128%22OR%22NCT01529827%22	childhood acute lymphoblastic leukemia	Cancer
UHDGCWIWMRVCDJ-CCXZUQQUSA-N	CYTARABINE	Precursor Cell Lymphoblastic Leukemia-Lymphoma	ClinicalTrials	https://clinicaltrials.gov/ct2/results?id=%22NCT00022737%22OR%22NCT00057811%22OR%22NCT00098839%22OR%22NCT00439296%22OR%22NCT01363128%22	childhood acute lymphoblastic leukemia	Cancer
WFFQYWAAEWLHJC-UHFFFAOYSA-N		Precursor Cell Lymphoblastic Leukemia-Lymphoma	ClinicalTrials	https://clinicaltrials.gov/ct2/results?id=%22NCT00022737%22OR%22NCT00089349%22OR%22NCT01503632%22	childhood acute lymphoblastic leukemia	Cancer
ZBNZXTGUTAYRHI-UHFFFAOYSA-N	DASATINIB	Precursor Cell Lymphoblastic Leukemia-Lymphoma	ClinicalTrials	https://clinicaltrials.gov/ct2/results?id=%22NCT02819804%22	childhood acute lymphoblastic leukemia	Cancer
FBOZXECLQNJBKD-ZDUSSCGKSA-N	METHOTREXATE	Precursor Cell Lymphoblastic Leukemia-Lymphoma	ClinicalTrials	https://clinicaltrials.gov/ct2/results?id=%22NCT00058461%22OR%22NCT00195871%22OR%22NCT00866749%22OR%22NCT00873093%22OR%22NCT01363128%22OR%22NCT01451515%22OR%22NCT01529827%22OR%22NCT02228772%22OR%22NCT02535806%22OR%22NCT02845882%22OR%22NCT02877303%22OR%22NCT02881086%22OR%22NCT02981628%22OR%22NCT03564704%22OR%22NCT03817320%22OR%22NCT04043494%22OR%22NCT05303792%22	lymphoblastic lymphoma	Cancer
UHDGCWIWMRVCDJ-CCXZUQQUSA-N	CYTARABINE	Precursor Cell Lymphoblastic Leukemia-Lymphoma	ClinicalTrials	https://clinicaltrials.gov/ct2/results?id=%22NCT00058461%22OR%22NCT00866749%22OR%22NCT00873093%22OR%22NCT01363128%22OR%22NCT01451515%22OR%22NCT02043587%22OR%22NCT02228772%22OR%22NCT02535806%22OR%22NCT02845882%22OR%22NCT02877303%22OR%22NCT02881086%22OR%22NCT02981628%22OR%22NCT03564704%22OR%22NCT03817320%22OR%22NCT04043494%22OR%22NCT05303792%22	lymphoblastic lymphoma	Cancer
WDDPHFBMKLOVOX-AYQXTPAHSA-N	CLOFARABINE	Precursor Cell Lymphoblastic Leukemia-Lymphoma	ClinicalTrials	https://clinicaltrials.gov/ct2/results?id=%22NCT01451515%22	lymphoblastic lymphoma	Cancer
WFFQYWAAEWLHJC-UHFFFAOYSA-N		Precursor Cell Lymphoblastic Leukemia-Lymphoma	ClinicalTrials	https://clinicaltrials.gov/ct2/results?id=%22NCT00866749%22OR%22NCT01451515%22OR%22NCT02228772%22OR%22NCT02845882%22OR%22NCT02877303%22OR%22NCT02881086%22OR%22NCT02981628%22OR%22NCT03564704%22OR%22NCT04043494%22OR%22NCT05303792%22	lymphoblastic lymphoma	Cancer
ZBNZXTGUTAYRHI-UHFFFAOYSA-N	DASATINIB	Precursor Cell Lymphoblastic Leukemia-Lymphoma	ClinicalTrials	https://clinicaltrials.gov/ct2/results?id=%22NCT00608361%22OR%22NCT02043587%22OR%22NCT03023046%22	lymphoblastic lymphoma	Cancer
JFMWPOCYMYGEDM-XFULWGLBSA-N	RUXOLITINIB PHOSPHATE	Primary Myelofibrosis	DailyMed	https://dailymed.nlm.nih.gov/dailymed/drugInfo.cfm?setid=f1c82580-87ae-11e0-bc84-0002a5d5c51b	Myelofibrosis	Cancer
QAFZLTVOFJHYDF-UHFFFAOYSA-N		Primary Myelofibrosis	DailyMed	https://dailymed.nlm.nih.gov/dailymed/drugInfo.cfm?setid=f0f55a2a-4e0c-4cba-8571-03e1424486d7	Myelofibrosis	Cancer
BAHHBHSHSRTKNK-BJILWQEISA-N		Primary Myelofibrosis	FDA	http://www.accessdata.fda.gov/drugsatfda_docs/label/2022/208712s000lbl.pdf	primary myelofibrosis	Cancer
JFMWPOCYMYGEDM-XFULWGLBSA-N	RUXOLITINIB PHOSPHATE	Primary Myelofibrosis	DailyMed	https://dailymed.nlm.nih.gov/dailymed/drugInfo.cfm?setid=f1c82580-87ae-11e0-bc84-0002a5d5c51b	primary myelofibrosis	Cancer
QAFZLTVOFJHYDF-UHFFFAOYSA-N		Primary Myelofibrosis	FDA	https://www.accessdata.fda.gov/drugsatfda_docs/label/2019/212327s000lbl.pdf	primary myelofibrosis	Cancer
AOMXMOCNKJTRQP-UHFFFAOYSA-N	RELUGOLIX	Prostatic Neoplasms	ClinicalTrials	https://clinicaltrials.gov/ct2/results?id=%22NCT04787744%22	metastatic prostate cancer	Cancer
BLIJXOOIHRSQRB-PXYINDEMSA-N	DAROLUTAMIDE	Prostatic Neoplasms	ClinicalTrials	https://clinicaltrials.gov/ct2/results?id=%22NCT04070209%22OR%22NCT04335682%22OR%22NCT04925648%22OR%22NCT05367440%22	metastatic prostate cancer	Cancer
BMQGVNUXMIRLCK-OAGWZNDDSA-N		Prostatic Neoplasms	ClinicalTrials	https://clinicaltrials.gov/ct2/results?id=%22NCT01750866%22OR%22NCT02512458%22OR%22NCT02522715%22OR%22NCT02703623%22OR%22NCT03110588%22OR%22NCT03764540%22	metastatic prostate cancer	Cancer
HJBWBFZLDZWPHF-UHFFFAOYSA-N	APALUTAMIDE	Prostatic Neoplasms	ClinicalTrials	https://clinicaltrials.gov/ct2/results?id=%22NCT02703623%22OR%22NCT03298087%22OR%22NCT03821792%22OR%22NCT04267887%22OR%22NCT04585932%22OR%22NCT04787744%22	metastatic prostate cancer	Cancer
MKXKFYHWDHIYRV-UHFFFAOYSA-N	FLUTAMIDE	Prostatic Neoplasms	ClinicalTrials	https://clinicaltrials.gov/ct2/results?id=%22NCT04787744%22	metastatic prostate cancer	Cancer
RGLRXNKKBLIBQS-XNHQSDQCSA-N	LEUPROLIDE ACETATE	Prostatic Neoplasms	ClinicalTrials	https://clinicaltrials.gov/ct2/results?id=%22NCT04585932%22	metastatic prostate cancer	Cancer
RWRDJVNMSZYMDV-SIUYXFDKSA-L		Prostatic Neoplasms	ClinicalTrials	https://clinicaltrials.gov/ct2/results?id=%22NCT03344211%22OR%22NCT04071236%22	metastatic prostate cancer	Cancer
UVIQSJCZCSLXRZ-UBUQANBQSA-N	ABIRATERONE ACETATE	Prostatic Neoplasms	ClinicalTrials	https://clinicaltrials.gov/ct2/results?id=%22NCT01503229%22OR%22NCT01957436%22OR%22NCT02703623%22OR%22NCT02807805%22OR%22NCT02962284%22OR%22NCT03012321%22OR%22NCT03649841%22OR%22NCT03821792%22OR%22NCT03999515%22OR%22NCT04139772%22OR%22NCT04267887%22OR%22NCT04887506%22OR%22NCT04992026%22OR%22NCT05167175%22OR%22NCT05367440%22	metastatic prostate cancer	Cancer
WXCXUHSOUPDCQV-UHFFFAOYSA-N	ENZALUTAMIDE	Prostatic Neoplasms	ClinicalTrials	https://clinicaltrials.gov/ct2/results?id=%22NCT01981122%22OR%22NCT02286921%22OR%22NCT02294461%22OR%22NCT02500901%22OR%22NCT02522715%22OR%22NCT02555189%22OR%22NCT02935205%22OR%22NCT03110588%22OR%22NCT03123978%22OR%22NCT03344211%22OR%22NCT03709550%22OR%22NCT03751436%22OR%22NCT03999515%22OR%22NCT04139772%22OR%22NCT04179864%22OR%22NCT04262154%22OR%22NCT04332744%22OR%22NCT04335682%22OR%22NCT04363164%…	metastatic prostate cancer	Cancer
XRASPMIURGNCCH-UHFFFAOYSA-N	ZOLEDRONIC ACID	Prostatic Neoplasms	ClinicalTrials	https://clinicaltrials.gov/ct2/results?id=%22NCT00415779%22	metastatic prostate cancer	Cancer
XWXYUMMDTVBTOU-UHFFFAOYSA-N	NILUTAMIDE	Prostatic Neoplasms	ClinicalTrials	https://clinicaltrials.gov/ct2/results?id=%22NCT04787744%22	metastatic prostate cancer	Cancer
ZAHQPTJLOCWVPG-UHFFFAOYSA-N	MITOXANTRONE HYDROCHLORIDE	Prostatic Neoplasms	ClinicalTrials	https://clinicaltrials.gov/ct2/results?id=%22NCT00452387%22	metastatic prostate cancer	Cancer
AOMXMOCNKJTRQP-UHFFFAOYSA-N	RELUGOLIX	Prostatic Neoplasms	ClinicalTrials	https://clinicaltrials.gov/ct2/results?id=%22NCT04523207%22OR%22NCT05050084%22OR%22NCT05053152%22	prostate adenocarcinoma	Cancer
AUTFSFUMNFDPLH-KYMMNHPFSA-N		Prostatic Neoplasms	ClinicalTrials	https://clinicaltrials.gov/ct2/results?id=%22NCT01696877%22OR%22NCT04391556%22	prostate adenocarcinoma	Cancer
BLIJXOOIHRSQRB-PXYINDEMSA-N	DAROLUTAMIDE	Prostatic Neoplasms	ClinicalTrials	https://clinicaltrials.gov/ct2/results?id=%22NCT02363855%22OR%22NCT02799602%22OR%22NCT03237416%22OR%22NCT04736199%22OR%22NCT05050084%22	prostate adenocarcinoma	Cancer
BMQGVNUXMIRLCK-OAGWZNDDSA-N		Prostatic Neoplasms	ClinicalTrials	https://clinicaltrials.gov/ct2/results?id=%22NCT00417079%22OR%22NCT01335204%22OR%22NCT01576029%22OR%22NCT01952223%22OR%22NCT01981668%22OR%22NCT02703623%22OR%22NCT02844582%22	prostate adenocarcinoma	Cancer
DBEPLOCGEIEOCV-WSBQPABSSA-N	FINASTERIDE	Prostatic Neoplasms	ClinicalTrials	https://clinicaltrials.gov/ct2/results?id=%22NCT00438464%22	prostate adenocarcinoma	Cancer
HJBWBFZLDZWPHF-UHFFFAOYSA-N	APALUTAMIDE	Prostatic Neoplasms	ClinicalTrials	https://clinicaltrials.gov/ct2/results?id=%22NCT01946204%22OR%22NCT02123758%22OR%22NCT02162836%22OR%22NCT02257736%22OR%22NCT02531516%22OR%22NCT02703623%22OR%22NCT02721979%22OR%22NCT02849990%22OR%22NCT02906605%22OR%22NCT02924766%22OR%22NCT02949284%22OR%22NCT03173859%22OR%22NCT03279250%22OR%22NCT03360721%22OR%22NCT03371719%22OR%22NCT03412396%22OR%22NCT03503344%22OR%22NCT03523338%22OR%22NCT03523442%…	prostate adenocarcinoma	Cancer
JWJOTENAMICLJG-QWBYCMEYSA-N	DUTASTERIDE	Prostatic Neoplasms	ClinicalTrials	https://clinicaltrials.gov/ct2/results?id=%22NCT01368003%22	prostate adenocarcinoma	Cancer
MKXKFYHWDHIYRV-UHFFFAOYSA-N	FLUTAMIDE	Prostatic Neoplasms	ClinicalTrials	https://clinicaltrials.gov/ct2/results?id=%22NCT00003517%22OR%22NCT00170157%22OR%22NCT00512668%22OR%22NCT00817739%22OR%22NCT01011751%22OR%22NCT01122121%22OR%22NCT01786265%22OR%22NCT03070886%22OR%22NCT05050084%22	prostate adenocarcinoma	Cancer
OWAUGAMNPZHEOJ-YKZVIGSYSA-N		Prostatic Neoplasms	ClinicalTrials	https://clinicaltrials.gov/ct2/results?id=%22NCT01697384%22OR%22NCT02278185%22	prostate adenocarcinoma	Cancer
RGLRXNKKBLIBQS-XNHQSDQCSA-N	LEUPROLIDE ACETATE	Prostatic Neoplasms	ClinicalTrials	https://clinicaltrials.gov/ct2/results?id=%22NCT00003517%22OR%22NCT00075192%22OR%22NCT00170157%22OR%22NCT00512668%22OR%22NCT00544830%22OR%22NCT00589472%22OR%22NCT00937768%22OR%22NCT01023061%22OR%22NCT01120236%22OR%22NCT01122121%22OR%22NCT01163084%22OR%22NCT01431391%22OR%22NCT01786265%22OR%22NCT02023463%22OR%22NCT02058706%22OR%22NCT02168062%22OR%22NCT02268175%22OR%22NCT02278185%22OR%22NCT02346253%…	prostate adenocarcinoma	Cancer
RWRDJVNMSZYMDV-SIUYXFDKSA-L		Prostatic Neoplasms	ClinicalTrials	https://clinicaltrials.gov/ct2/results?id=%22NCT01565746%22OR%22NCT01618370%22OR%22NCT01810770%22OR%22NCT01929655%22OR%22NCT01934790%22OR%22NCT02023697%22OR%22NCT02034552%22OR%22NCT02043678%22OR%22NCT03076203%22OR%22NCT03317392%22OR%22NCT03361735%22	prostate adenocarcinoma	Cancer
SGMZJAMFUVOLNK-ULWFUOSBSA-M		Prostatic Neoplasms	ClinicalTrials	https://clinicaltrials.gov/ct2/results?id=%22NCT02004418%22	prostate adenocarcinoma	Cancer
UVIQSJCZCSLXRZ-UBUQANBQSA-N	ABIRATERONE ACETATE	Prostatic Neoplasms	ClinicalTrials	https://clinicaltrials.gov/ct2/results?id=%22NCT00473512%22OR%22NCT00485303%22OR%22NCT00638690%22OR%22NCT01023061%22OR%22NCT01186484%22OR%22NCT01314118%22OR%22NCT01503229%22OR%22NCT01786265%22OR%22NCT01848067%22OR%22NCT01913015%22OR%22NCT02034552%22OR%22NCT02123758%22OR%22NCT02217566%22OR%22NCT02257736%22OR%22NCT02268175%22OR%22NCT02703623%22OR%22NCT02849990%22OR%22NCT02924766%22OR%22NCT02949284%…	prostate adenocarcinoma	Cancer
WXCXUHSOUPDCQV-UHFFFAOYSA-N	ENZALUTAMIDE	Prostatic Neoplasms	ClinicalTrials	https://clinicaltrials.gov/ct2/results?id=%22NCT01288911%22OR%22NCT01927627%22OR%22NCT01949337%22OR%22NCT02023463%22OR%22NCT02034552%22OR%22NCT02058706%22OR%22NCT02203695%22OR%22NCT02204072%22OR%22NCT02268175%22OR%22NCT02278185%22OR%22NCT02312557%22OR%22NCT02446405%22OR%22NCT02446444%22OR%22NCT02453009%22OR%22NCT02508636%22OR%22NCT02525068%22OR%22NCT02601014%22OR%22NCT03016312%22OR%22NCT03246347%…	prostate adenocarcinoma	Cancer
XRASPMIURGNCCH-UHFFFAOYSA-N	ZOLEDRONIC ACID	Prostatic Neoplasms	ClinicalTrials	https://clinicaltrials.gov/ct2/results?id=%22NCT00039104%22OR%22NCT00172055%22OR%22NCT00181558%22OR%22NCT01219790%22	prostate adenocarcinoma	Cancer
XWXYUMMDTVBTOU-UHFFFAOYSA-N	NILUTAMIDE	Prostatic Neoplasms	ClinicalTrials	https://clinicaltrials.gov/ct2/results?id=%22NCT00512668%22OR%22NCT01786265%22OR%22NCT03070886%22	prostate adenocarcinoma	Cancer
ZAHQPTJLOCWVPG-UHFFFAOYSA-N	MITOXANTRONE HYDROCHLORIDE	Prostatic Neoplasms	ClinicalTrials	https://clinicaltrials.gov/ct2/results?id=%22NCT00058084%22OR%22NCT00331344%22OR%22NCT00417079%22OR%22NCT00436839%22OR%22NCT00447473%22OR%22NCT00477087%22	prostate adenocarcinoma	Cancer
ZBVJFYPGLGEMIN-OYLNGHKZSA-N		Prostatic Neoplasms	ClinicalTrials	https://clinicaltrials.gov/ct2/results?id=%22NCT02168062%22OR%22NCT02346253%22	prostate adenocarcinoma	Cancer
AOMXMOCNKJTRQP-UHFFFAOYSA-N	RELUGOLIX	Prostatic Neoplasms	FDA	http://www.accessdata.fda.gov/drugsatfda_docs/label/2020/214621s000lbl.pdf	prostate cancer	Cancer
AOMXMOCNKJTRQP-UHFFFAOYSA-N	RELUGOLIX	Prostatic Neoplasms	DailyMed	https://dailymed.nlm.nih.gov/dailymed/drugInfo.cfm?setid=077a92f6-9f1b-479a-87c7-c92b5db6aa9c	prostate cancer	Cancer
AUTFSFUMNFDPLH-KYMMNHPFSA-N		Prostatic Neoplasms	DailyMed	https://dailymed.nlm.nih.gov/dailymed/drugInfo.cfm?setid=ab11dd8a-0fd9-4013-89ab-e114557c7e4b	prostate cancer	Cancer
BLIJXOOIHRSQRB-PXYINDEMSA-N	DAROLUTAMIDE	Prostatic Neoplasms	DailyMed	https://dailymed.nlm.nih.gov/dailymed/drugInfo.cfm?setid=1a7cb212-56e4-4b9d-a73d-bfee7fe4735e	prostate cancer	Cancer
BMQGVNUXMIRLCK-OAGWZNDDSA-N		Prostatic Neoplasms	DailyMed	https://dailymed.nlm.nih.gov/dailymed/drugInfo.cfm?setid=de3d9c26-572b-4ea4-9b2d-dd58a2b3e8fa	prostate cancer	Cancer
HJBWBFZLDZWPHF-UHFFFAOYSA-N	APALUTAMIDE	Prostatic Neoplasms	ClinicalTrials	https://clinicaltrials.gov/ct2/results?id=%22NCT01171898%22OR%22NCT01790126%22OR%22NCT01792687%22OR%22NCT02106507%22OR%22NCT02489318%22OR%22NCT02578797%22OR%22NCT02770391%22OR%22NCT02772588%22OR%22NCT02789878%22OR%22NCT02811809%22OR%22NCT02867020%22OR%22NCT02903368%22OR%22NCT02913196%22OR%22NCT03009981%22OR%22NCT03080116%22OR%22NCT03088124%22OR%22NCT03093272%22OR%22NCT03098836%22OR%22NCT03141671%…	prostate cancer	Cancer
HJBWBFZLDZWPHF-UHFFFAOYSA-N	APALUTAMIDE	Prostatic Neoplasms	DailyMed	https://dailymed.nlm.nih.gov/dailymed/drugInfo.cfm?setid=d1cda4f7-cb33-46ea-b9ac-431f6452b1a5	prostate cancer	Cancer
MBIDSOMXPLCOHS-XNHQSDQCSA-N		Prostatic Neoplasms	FDA	http://www.accessdata.fda.gov/drugsatfda_docs/label/2021/211488s000lbl.pdf	prostate cancer	Cancer
OWAUGAMNPZHEOJ-YKZVIGSYSA-N		Prostatic Neoplasms	DailyMed	https://dailymed.nlm.nih.gov/dailymed/drugInfo.cfm?setid=78b88748-8318-11dc-8314-0800200c9a66	prostate cancer	Cancer
RGLRXNKKBLIBQS-XNHQSDQCSA-N	LEUPROLIDE ACETATE	Prostatic Neoplasms	DailyMed	https://dailymed.nlm.nih.gov/dailymed/drugInfo.cfm?setid=b78d1919-9dee-44fa-90f9-e0a26d32481d	prostate cancer	Cancer
RWRDJVNMSZYMDV-SIUYXFDKSA-L		Prostatic Neoplasms	DailyMed	https://dailymed.nlm.nih.gov/dailymed/drugInfo.cfm?setid=a398400e-bd31-41a9-9696-4f7c06569ede	prostate cancer	Cancer
SGMZJAMFUVOLNK-ULWFUOSBSA-M		Prostatic Neoplasms	DailyMed	https://dailymed.nlm.nih.gov/dailymed/drugInfo.cfm?setid=e817ab8b-ba2c-4226-b37f-c6d75e4d94cd	prostate cancer	Cancer
UVIQSJCZCSLXRZ-UBUQANBQSA-N	ABIRATERONE ACETATE	Prostatic Neoplasms	DailyMed	https://dailymed.nlm.nih.gov/dailymed/drugInfo.cfm?setid=b8967e10-f768-47ce-ac9e-2324c8390132	prostate cancer	Cancer
UVIQSJCZCSLXRZ-UBUQANBQSA-N	ABIRATERONE ACETATE	Prostatic Neoplasms	DailyMed	https://dailymed.nlm.nih.gov/dailymed/drugInfo.cfm?setid=915b825a-2649-4079-9169-5e33a39c779d	prostate cancer	Cancer
UVIQSJCZCSLXRZ-UBUQANBQSA-N	ABIRATERONE ACETATE	Prostatic Neoplasms	DailyMed	https://dailymed.nlm.nih.gov/dailymed/drugInfo.cfm?setid=4e338e89-3cf2-48eb-b6e2-a06c608c6513	prostate cancer	Cancer
WXCXUHSOUPDCQV-UHFFFAOYSA-N	ENZALUTAMIDE	Prostatic Neoplasms	DailyMed	https://dailymed.nlm.nih.gov/dailymed/drugInfo.cfm?setid=b129fdc9-1d8e-425c-a5a9-8a2ed36dfbdf	prostate cancer	Cancer
XRASPMIURGNCCH-UHFFFAOYSA-N	ZOLEDRONIC ACID	Prostatic Neoplasms	DailyMed	https://dailymed.nlm.nih.gov/dailymed/drugInfo.cfm?setid=e446acf7-6233-479a-9c4a-4bd1169d210c	prostate cancer	Cancer
XWXYUMMDTVBTOU-UHFFFAOYSA-N	NILUTAMIDE	Prostatic Neoplasms	DailyMed	https://dailymed.nlm.nih.gov/dailymed/drugInfo.cfm?setid=34ea4810-2d6c-4bd9-ae52-8bab786dee91	prostate cancer	Cancer
ZAHQPTJLOCWVPG-UHFFFAOYSA-N	MITOXANTRONE HYDROCHLORIDE	Prostatic Neoplasms	DailyMed	https://dailymed.nlm.nih.gov/dailymed/drugInfo.cfm?setid=accf9569-4b57-4e83-a7db-4e890a75d1ba	prostate cancer	Cancer
AUTFSFUMNFDPLH-KYMMNHPFSA-N		Prostatic Neoplasms	DailyMed	https://dailymed.nlm.nih.gov/dailymed/drugInfo.cfm?setid=ab11dd8a-0fd9-4013-89ab-e114557c7e4b	prostate carcinoma	Cancer
AUTFSFUMNFDPLH-KYMMNHPFSA-N		Prostatic Neoplasms	ClinicalTrials	https://clinicaltrials.gov/ct2/results?id=%22NCT03899077%22	prostate carcinoma	Cancer
BLIJXOOIHRSQRB-PXYINDEMSA-N	DAROLUTAMIDE	Prostatic Neoplasms	ClinicalTrials	https://clinicaltrials.gov/ct2/results?id=%22NCT03314324%22OR%22NCT04319783%22OR%22NCT04484818%22	prostate carcinoma	Cancer
BMQGVNUXMIRLCK-OAGWZNDDSA-N		Prostatic Neoplasms	ClinicalTrials	https://clinicaltrials.gov/ct2/results?id=%22NCT03101046%22OR%22NCT03263650%22OR%22NCT03392428%22	prostate carcinoma	Cancer
DBEPLOCGEIEOCV-WSBQPABSSA-N	FINASTERIDE	Prostatic Neoplasms	DailyMed	https://dailymed.nlm.nih.gov/dailymed/drugInfo.cfm?setid=278e7dd6-7f56-479c-87d1-5a6f1a596010	prostate carcinoma	Cancer
DBEPLOCGEIEOCV-WSBQPABSSA-N	FINASTERIDE	Prostatic Neoplasms	DailyMed	https://dailymed.nlm.nih.gov/dailymed/drugInfo.cfm?setid=c663d1f3-32e3-464b-b299-a377a1296e02	prostate carcinoma	Cancer
DBEPLOCGEIEOCV-WSBQPABSSA-N	FINASTERIDE	Prostatic Neoplasms	DailyMed	https://dailymed.nlm.nih.gov/dailymed/drugInfo.cfm?setid=c8ed59a3-c5b2-3156-b781-5e514b79011b	prostate carcinoma	Cancer
DBEPLOCGEIEOCV-WSBQPABSSA-N	FINASTERIDE	Prostatic Neoplasms	DailyMed	https://dailymed.nlm.nih.gov/dailymed/drugInfo.cfm?setid=63ed2cec-c677-45bd-a802-64a9ec54046f	prostate carcinoma	Cancer
DBEPLOCGEIEOCV-WSBQPABSSA-N	FINASTERIDE	Prostatic Neoplasms	DailyMed	https://dailymed.nlm.nih.gov/dailymed/drugInfo.cfm?setid=f149569c-05d1-4dba-b35a-4ed6a633f776	prostate carcinoma	Cancer
DBEPLOCGEIEOCV-WSBQPABSSA-N	FINASTERIDE	Prostatic Neoplasms	DailyMed	https://dailymed.nlm.nih.gov/dailymed/drugInfo.cfm?setid=bfb5d609-f9e7-4dac-aa7e-6dbb27b4a510	prostate carcinoma	Cancer
DBEPLOCGEIEOCV-WSBQPABSSA-N	FINASTERIDE	Prostatic Neoplasms	DailyMed	https://dailymed.nlm.nih.gov/dailymed/drugInfo.cfm?setid=ac8ecb07-237a-eac2-e613-e5fe8e3429c7	prostate carcinoma	Cancer
DBEPLOCGEIEOCV-WSBQPABSSA-N	FINASTERIDE	Prostatic Neoplasms	DailyMed	https://dailymed.nlm.nih.gov/dailymed/drugInfo.cfm?setid=be37d74f-2c78-41bc-8a17-cd53d1a92d2e	prostate carcinoma	Cancer
DBEPLOCGEIEOCV-WSBQPABSSA-N	FINASTERIDE	Prostatic Neoplasms	DailyMed	https://dailymed.nlm.nih.gov/dailymed/drugInfo.cfm?setid=32266029-c710-44dd-943f-7e31d0afa622	prostate carcinoma	Cancer
DBEPLOCGEIEOCV-WSBQPABSSA-N	FINASTERIDE	Prostatic Neoplasms	DailyMed	https://dailymed.nlm.nih.gov/dailymed/drugInfo.cfm?setid=44620606-85cc-4ec9-892d-4730341cb824	prostate carcinoma	Cancer
DBEPLOCGEIEOCV-WSBQPABSSA-N	FINASTERIDE	Prostatic Neoplasms	DailyMed	https://dailymed.nlm.nih.gov/dailymed/drugInfo.cfm?setid=1c1bf77c-f99a-44e4-b71e-ce766afa99b6	prostate carcinoma	Cancer
DBEPLOCGEIEOCV-WSBQPABSSA-N	FINASTERIDE	Prostatic Neoplasms	DailyMed	https://dailymed.nlm.nih.gov/dailymed/drugInfo.cfm?setid=a4dd6d6c-c8c7-16a9-aa68-aa46283dfae1	prostate carcinoma	Cancer
DBEPLOCGEIEOCV-WSBQPABSSA-N	FINASTERIDE	Prostatic Neoplasms	DailyMed	https://dailymed.nlm.nih.gov/dailymed/drugInfo.cfm?setid=7c01f541-1c88-400c-41a9-7cbb9dee50c0	prostate carcinoma	Cancer
DBEPLOCGEIEOCV-WSBQPABSSA-N	FINASTERIDE	Prostatic Neoplasms	DailyMed	https://dailymed.nlm.nih.gov/dailymed/drugInfo.cfm?setid=e9ea2f77-11c3-4dbf-bdc4-d1b0e7437990	prostate carcinoma	Cancer
DBEPLOCGEIEOCV-WSBQPABSSA-N	FINASTERIDE	Prostatic Neoplasms	DailyMed	https://dailymed.nlm.nih.gov/dailymed/drugInfo.cfm?setid=d089b70b-7961-488a-8f65-83038e169983	prostate carcinoma	Cancer
DBEPLOCGEIEOCV-WSBQPABSSA-N	FINASTERIDE	Prostatic Neoplasms	DailyMed	https://dailymed.nlm.nih.gov/dailymed/drugInfo.cfm?setid=220cd180-8a71-4530-b8ca-8864bee9caa0	prostate carcinoma	Cancer
DBEPLOCGEIEOCV-WSBQPABSSA-N	FINASTERIDE	Prostatic Neoplasms	DailyMed	https://dailymed.nlm.nih.gov/dailymed/drugInfo.cfm?setid=9cb6a9f1-f7a6-46be-9b2b-8f228c821b4d	prostate carcinoma	Cancer
DBEPLOCGEIEOCV-WSBQPABSSA-N	FINASTERIDE	Prostatic Neoplasms	DailyMed	https://dailymed.nlm.nih.gov/dailymed/drugInfo.cfm?setid=db499a51-42f2-40bd-afe6-b2a715e723be	prostate carcinoma	Cancer
DBEPLOCGEIEOCV-WSBQPABSSA-N	FINASTERIDE	Prostatic Neoplasms	DailyMed	https://dailymed.nlm.nih.gov/dailymed/drugInfo.cfm?setid=adfb8f6b-a7bb-4ac2-b2aa-fec6d56630ad	prostate carcinoma	Cancer
DBEPLOCGEIEOCV-WSBQPABSSA-N	FINASTERIDE	Prostatic Neoplasms	DailyMed	https://dailymed.nlm.nih.gov/dailymed/drugInfo.cfm?setid=4da84c09-c022-499f-9446-7a7f3c898839	prostate carcinoma	Cancer
DBEPLOCGEIEOCV-WSBQPABSSA-N	FINASTERIDE	Prostatic Neoplasms	DailyMed	https://dailymed.nlm.nih.gov/dailymed/drugInfo.cfm?setid=77589cc3-c440-4695-800c-82a0e5128a6c	prostate carcinoma	Cancer
DBEPLOCGEIEOCV-WSBQPABSSA-N	FINASTERIDE	Prostatic Neoplasms	DailyMed	https://dailymed.nlm.nih.gov/dailymed/drugInfo.cfm?setid=23aa3ad8-93f9-4cbb-9979-e0c38b7f7c84	prostate carcinoma	Cancer
DBEPLOCGEIEOCV-WSBQPABSSA-N	FINASTERIDE	Prostatic Neoplasms	DailyMed	https://dailymed.nlm.nih.gov/dailymed/drugInfo.cfm?setid=8330011c-7e20-4a1c-954f-b98bb0ad78b7	prostate carcinoma	Cancer
DBEPLOCGEIEOCV-WSBQPABSSA-N	FINASTERIDE	Prostatic Neoplasms	DailyMed	https://dailymed.nlm.nih.gov/dailymed/drugInfo.cfm?setid=fde9c9e4-5275-4aa5-8f56-56037b3db0c7	prostate carcinoma	Cancer
HJBWBFZLDZWPHF-UHFFFAOYSA-N	APALUTAMIDE	Prostatic Neoplasms	ClinicalTrials	https://clinicaltrials.gov/ct2/results?id=%22NCT03124433%22OR%22NCT03899077%22OR%22NCT03902951%22OR%22NCT04947254%22	prostate carcinoma	Cancer
HJBWBFZLDZWPHF-UHFFFAOYSA-N	APALUTAMIDE	Prostatic Neoplasms	FDA	http://www.accessdata.fda.gov/drugsatfda_docs/label/2018/210951s000lbl.pdf	prostate carcinoma	Cancer
JWJOTENAMICLJG-QWBYCMEYSA-N	DUTASTERIDE	Prostatic Neoplasms	DailyMed	https://dailymed.nlm.nih.gov/dailymed/drugInfo.cfm?setid=f96c6acd-4d02-4ece-bd54-2d5a35aab7f5	prostate carcinoma	Cancer
JWJOTENAMICLJG-QWBYCMEYSA-N	DUTASTERIDE	Prostatic Neoplasms	DailyMed	https://dailymed.nlm.nih.gov/dailymed/drugInfo.cfm?setid=dc330e70-a1d3-400b-3aaf-46067e3fd090	prostate carcinoma	Cancer
JWJOTENAMICLJG-QWBYCMEYSA-N	DUTASTERIDE	Prostatic Neoplasms	DailyMed	https://dailymed.nlm.nih.gov/dailymed/drugInfo.cfm?setid=647540fc-bef5-4aa3-be4c-6b30655f366c	prostate carcinoma	Cancer
JWJOTENAMICLJG-QWBYCMEYSA-N	DUTASTERIDE	Prostatic Neoplasms	ClinicalTrials	https://clinicaltrials.gov/ct2/results?id=%22NCT00056407%22OR%22NCT00298155%22OR%22NCT00363311%22OR%22NCT00470834%22OR%22NCT00558363%22	prostate carcinoma	Cancer
JWJOTENAMICLJG-QWBYCMEYSA-N	DUTASTERIDE	Prostatic Neoplasms	DailyMed	https://dailymed.nlm.nih.gov/dailymed/drugInfo.cfm?setid=813507ec-1fc1-420f-ac5c-5c794b1059cd	prostate carcinoma	Cancer
JWJOTENAMICLJG-QWBYCMEYSA-N	DUTASTERIDE	Prostatic Neoplasms	DailyMed	https://dailymed.nlm.nih.gov/dailymed/drugInfo.cfm?setid=eba8376d-10e0-42fc-9f76-9e7ebf7ff047	prostate carcinoma	Cancer
KFZMGEQAYNKOFK-UHFFFAOYSA-N	ISOPROPYL ALCOHOL	Prostatic Neoplasms	DailyMed	https://dailymed.nlm.nih.gov/dailymed/drugInfo.cfm?setid=a3b01473-30c7-4945-bd60-2484221aaaad	prostate carcinoma	Cancer
MKXKFYHWDHIYRV-UHFFFAOYSA-N	FLUTAMIDE	Prostatic Neoplasms	DailyMed	https://dailymed.nlm.nih.gov/dailymed/drugInfo.cfm?setid=8b5974d2-0f00-4201-a810-01320ac0cf13	prostate carcinoma	Cancer
MKXKFYHWDHIYRV-UHFFFAOYSA-N	FLUTAMIDE	Prostatic Neoplasms	DailyMed	https://dailymed.nlm.nih.gov/dailymed/drugInfo.cfm?setid=82bb75cc-0d36-44ab-9ea6-2bd26998ce0f	prostate carcinoma	Cancer
RGLRXNKKBLIBQS-XNHQSDQCSA-N	LEUPROLIDE ACETATE	Prostatic Neoplasms	DailyMed	https://dailymed.nlm.nih.gov/dailymed/drugInfo.cfm?setid=cbc8f94e-7330-4465-05ad-16d64493a5dd	prostate carcinoma	Cancer
RGLRXNKKBLIBQS-XNHQSDQCSA-N	LEUPROLIDE ACETATE	Prostatic Neoplasms	DailyMed	https://dailymed.nlm.nih.gov/dailymed/drugInfo.cfm?setid=0342f4a9-1037-4d41-b791-e5b0dbaeffeb	prostate carcinoma	Cancer
RGLRXNKKBLIBQS-XNHQSDQCSA-N	LEUPROLIDE ACETATE	Prostatic Neoplasms	DailyMed	https://dailymed.nlm.nih.gov/dailymed/drugInfo.cfm?setid=1727313f-8b7b-44cf-b732-c7bff854898d	prostate carcinoma	Cancer
RGLRXNKKBLIBQS-XNHQSDQCSA-N	LEUPROLIDE ACETATE	Prostatic Neoplasms	DailyMed	https://dailymed.nlm.nih.gov/dailymed/drugInfo.cfm?setid=82c5998f-2253-4880-9be5-feaba553d5d1	prostate carcinoma	Cancer
RGLRXNKKBLIBQS-XNHQSDQCSA-N	LEUPROLIDE ACETATE	Prostatic Neoplasms	ClinicalTrials	https://clinicaltrials.gov/ct2/results?id=%22NCT00220194%22OR%22NCT01442246%22OR%22NCT03899077%22OR%22NCT03902951%22OR%22NCT04484818%22	prostate carcinoma	Cancer
RGLRXNKKBLIBQS-XNHQSDQCSA-N	LEUPROLIDE ACETATE	Prostatic Neoplasms	DailyMed	https://dailymed.nlm.nih.gov/dailymed/drugInfo.cfm?setid=89658d24-2417-4053-a1a4-c38d32db7221	prostate carcinoma	Cancer
RGLRXNKKBLIBQS-XNHQSDQCSA-N	LEUPROLIDE ACETATE	Prostatic Neoplasms	DailyMed	https://dailymed.nlm.nih.gov/dailymed/drugInfo.cfm?setid=fe3228a7-a5e4-40e4-9fe6-b35db60a71ce	prostate carcinoma	Cancer
RGLRXNKKBLIBQS-XNHQSDQCSA-N	LEUPROLIDE ACETATE	Prostatic Neoplasms	DailyMed	https://dailymed.nlm.nih.gov/dailymed/drugInfo.cfm?setid=a3b01473-30c7-4945-bd60-2484221aaaad	prostate carcinoma	Cancer
RWRDJVNMSZYMDV-SIUYXFDKSA-L		Prostatic Neoplasms	ClinicalTrials	https://clinicaltrials.gov/ct2/results?id=%22NCT02484339%22OR%22NCT02507570%22	prostate carcinoma	Cancer
UVIQSJCZCSLXRZ-UBUQANBQSA-N	ABIRATERONE ACETATE	Prostatic Neoplasms	ClinicalTrials	https://clinicaltrials.gov/ct2/results?id=%22NCT00473746%22OR%22NCT00474383%22OR%22NCT00544440%22OR%22NCT00600535%22OR%22NCT00910754%22OR%22NCT01017939%22OR%22NCT01217697%22OR%22NCT01400555%22OR%22NCT01576172%22OR%22NCT01664728%22OR%22NCT01695135%22OR%22NCT01715285%22OR%22NCT01834209%22OR%22NCT02160353%22OR%22NCT03902951%22OR%22NCT04947254%22	prostate carcinoma	Cancer
UVIQSJCZCSLXRZ-UBUQANBQSA-N	ABIRATERONE ACETATE	Prostatic Neoplasms	DailyMed	https://dailymed.nlm.nih.gov/dailymed/drugInfo.cfm?setid=4e338e89-3cf2-48eb-b6e2-a06c608c6513	prostate carcinoma	Cancer
WXCXUHSOUPDCQV-UHFFFAOYSA-N	ENZALUTAMIDE	Prostatic Neoplasms	ClinicalTrials	https://clinicaltrials.gov/ct2/results?id=%22NCT01284920%22OR%22NCT02003924%22OR%22NCT02319837%22OR%22NCT02384382%22OR%22NCT02507570%22OR%22NCT02640534%22OR%22NCT03196388%22OR%22NCT03314324%22OR%22NCT03531827%22OR%22NCT05037500%22	prostate carcinoma	Cancer
WXCXUHSOUPDCQV-UHFFFAOYSA-N	ENZALUTAMIDE	Prostatic Neoplasms	DailyMed	https://dailymed.nlm.nih.gov/dailymed/drugInfo.cfm?setid=b129fdc9-1d8e-425c-a5a9-8a2ed36dfbdf	prostate carcinoma	Cancer
XRASPMIURGNCCH-UHFFFAOYSA-N	ZOLEDRONIC ACID	Prostatic Neoplasms	DailyMed	https://dailymed.nlm.nih.gov/dailymed/drugInfo.cfm?setid=20cd29cc-cef5-48c4-adfe-6b3dfee0ab61	prostate carcinoma	Cancer
XRASPMIURGNCCH-UHFFFAOYSA-N	ZOLEDRONIC ACID	Prostatic Neoplasms	DailyMed	https://dailymed.nlm.nih.gov/dailymed/drugInfo.cfm?setid=00a5bd5a-e5ee-4bad-b510-a4d4485485c8	prostate carcinoma	Cancer
XRASPMIURGNCCH-UHFFFAOYSA-N	ZOLEDRONIC ACID	Prostatic Neoplasms	DailyMed	https://dailymed.nlm.nih.gov/dailymed/drugInfo.cfm?setid=784d33fa-0046-42eb-894b-3fc47dcfd4dc	prostate carcinoma	Cancer
XRASPMIURGNCCH-UHFFFAOYSA-N	ZOLEDRONIC ACID	Prostatic Neoplasms	DailyMed	https://dailymed.nlm.nih.gov/dailymed/drugInfo.cfm?setid=0b0fb12b-85ff-4756-aecb-03ef62080965	prostate carcinoma	Cancer
XRASPMIURGNCCH-UHFFFAOYSA-N	ZOLEDRONIC ACID	Prostatic Neoplasms	DailyMed	https://dailymed.nlm.nih.gov/dailymed/drugInfo.cfm?setid=567578e6-cd2d-4339-b0f6-7a15444c0639	prostate carcinoma	Cancer
XRASPMIURGNCCH-UHFFFAOYSA-N	ZOLEDRONIC ACID	Prostatic Neoplasms	DailyMed	https://dailymed.nlm.nih.gov/dailymed/drugInfo.cfm?setid=006aec5c-3ea9-4a5e-b912-535f6ca0b690	prostate carcinoma	Cancer
XRASPMIURGNCCH-UHFFFAOYSA-N	ZOLEDRONIC ACID	Prostatic Neoplasms	DailyMed	https://dailymed.nlm.nih.gov/dailymed/drugInfo.cfm?setid=f3f9de47-3d85-4d0c-a29e-1635cad3a970	prostate carcinoma	Cancer
XRASPMIURGNCCH-UHFFFAOYSA-N	ZOLEDRONIC ACID	Prostatic Neoplasms	DailyMed	https://dailymed.nlm.nih.gov/dailymed/drugInfo.cfm?setid=aa160b73-9a99-48ac-a9b7-32e2b4b1c79e	prostate carcinoma	Cancer
XRASPMIURGNCCH-UHFFFAOYSA-N	ZOLEDRONIC ACID	Prostatic Neoplasms	DailyMed	https://dailymed.nlm.nih.gov/dailymed/drugInfo.cfm?setid=1d65711e-82df-4225-8569-1d97a00aa294	prostate carcinoma	Cancer
XRASPMIURGNCCH-UHFFFAOYSA-N	ZOLEDRONIC ACID	Prostatic Neoplasms	DailyMed	https://dailymed.nlm.nih.gov/dailymed/drugInfo.cfm?setid=8094cc65-d18e-4280-a356-aa0bc776010e	prostate carcinoma	Cancer
XRASPMIURGNCCH-UHFFFAOYSA-N	ZOLEDRONIC ACID	Prostatic Neoplasms	DailyMed	https://dailymed.nlm.nih.gov/dailymed/drugInfo.cfm?setid=ed7adf83-c452-4147-ab8e-dc9091a33658	prostate carcinoma	Cancer
XRASPMIURGNCCH-UHFFFAOYSA-N	ZOLEDRONIC ACID	Prostatic Neoplasms	DailyMed	https://dailymed.nlm.nih.gov/dailymed/drugInfo.cfm?setid=bbb29627-76b5-e742-0e79-ef3bf22021b8	prostate carcinoma	Cancer
XRASPMIURGNCCH-UHFFFAOYSA-N	ZOLEDRONIC ACID	Prostatic Neoplasms	DailyMed	https://dailymed.nlm.nih.gov/dailymed/drugInfo.cfm?setid=9bdf6337-20a8-4543-aa5c-7ce73e78e657	prostate carcinoma	Cancer
XRASPMIURGNCCH-UHFFFAOYSA-N	ZOLEDRONIC ACID	Prostatic Neoplasms	DailyMed	https://dailymed.nlm.nih.gov/dailymed/drugInfo.cfm?setid=2191fccc-9f90-486c-8f30-dc828b62fe15	prostate carcinoma	Cancer
XRASPMIURGNCCH-UHFFFAOYSA-N	ZOLEDRONIC ACID	Prostatic Neoplasms	DailyMed	https://dailymed.nlm.nih.gov/dailymed/drugInfo.cfm?setid=1738a682-5903-b675-3a7a-61d299a6f248	prostate carcinoma	Cancer
XRASPMIURGNCCH-UHFFFAOYSA-N	ZOLEDRONIC ACID	Prostatic Neoplasms	DailyMed	https://dailymed.nlm.nih.gov/dailymed/drugInfo.cfm?setid=f0cdfa57-95e5-416b-bc2f-cde2491c2fd0	prostate carcinoma	Cancer
XRASPMIURGNCCH-UHFFFAOYSA-N	ZOLEDRONIC ACID	Prostatic Neoplasms	DailyMed	https://dailymed.nlm.nih.gov/dailymed/drugInfo.cfm?setid=6b056e07-f432-4523-af5f-b3cc141a3a0d	prostate carcinoma	Cancer
XRASPMIURGNCCH-UHFFFAOYSA-N	ZOLEDRONIC ACID	Prostatic Neoplasms	DailyMed	https://dailymed.nlm.nih.gov/dailymed/drugInfo.cfm?setid=7a5e8962-7c4b-40bb-ad69-0c3edb0338af	prostate carcinoma	Cancer
XRASPMIURGNCCH-UHFFFAOYSA-N	ZOLEDRONIC ACID	Prostatic Neoplasms	DailyMed	https://dailymed.nlm.nih.gov/dailymed/drugInfo.cfm?setid=cd0d1669-275e-4b67-8626-0993e4572311	prostate carcinoma	Cancer
YECIFGHRMFEPJK-UHFFFAOYSA-N		Prostatic Neoplasms	DailyMed	https://dailymed.nlm.nih.gov/dailymed/drugInfo.cfm?setid=82c5998f-2253-4880-9be5-feaba553d5d1	prostate carcinoma	Cancer
ZAHQPTJLOCWVPG-UHFFFAOYSA-N	MITOXANTRONE HYDROCHLORIDE	Prostatic Neoplasms	ClinicalTrials	https://clinicaltrials.gov/ct2/results?id=%22NCT00385827%22	prostate carcinoma	Cancer
ZBVJFYPGLGEMIN-OYLNGHKZSA-N		Prostatic Neoplasms	DailyMed	https://dailymed.nlm.nih.gov/dailymed/drugInfo.cfm?setid=a2f71c34-4493-4d58-9c23-f8543babe95f	prostate carcinoma	Cancer
ZBVJFYPGLGEMIN-OYLNGHKZSA-N		Prostatic Neoplasms	ClinicalTrials	https://clinicaltrials.gov/ct2/results?id=%22NCT03899077%22	prostate carcinoma	Cancer
ZZIZZTHXZRDOFM-XFULWGLBSA-N		Prostatic Neoplasms	DailyMed	https://dailymed.nlm.nih.gov/dailymed/drugInfo.cfm?setid=f96c6acd-4d02-4ece-bd54-2d5a35aab7f5	prostate carcinoma	Cancer
ZZIZZTHXZRDOFM-XFULWGLBSA-N		Prostatic Neoplasms	DailyMed	https://dailymed.nlm.nih.gov/dailymed/drugInfo.cfm?setid=eba8376d-10e0-42fc-9f76-9e7ebf7ff047	prostate carcinoma	Cancer
HJBWBFZLDZWPHF-UHFFFAOYSA-N	APALUTAMIDE	Prostatic Neoplasms, Castration-Resistant	ClinicalTrials	https://clinicaltrials.gov/ct2/results?id=%22NCT01171898%22OR%22NCT01790126%22OR%22NCT01792687%22OR%22NCT02106507%22OR%22NCT02489318%22OR%22NCT02578797%22OR%22NCT02770391%22OR%22NCT02772588%22OR%22NCT02789878%22OR%22NCT02811809%22OR%22NCT02867020%22OR%22NCT02903368%22OR%22NCT02913196%22OR%22NCT03009981%22OR%22NCT03080116%22OR%22NCT03088124%22OR%22NCT03093272%22OR%22NCT03098836%22OR%22NCT03141671%…	prostate cancer	Cancer
HJBWBFZLDZWPHF-UHFFFAOYSA-N	APALUTAMIDE	Prostatic Neoplasms, Castration-Resistant	DailyMed	https://dailymed.nlm.nih.gov/dailymed/drugInfo.cfm?setid=d1cda4f7-cb33-46ea-b9ac-431f6452b1a5	prostate cancer	Cancer
HJBWBFZLDZWPHF-UHFFFAOYSA-N	APALUTAMIDE	Prostatic Neoplasms, Castration-Resistant	ClinicalTrials	https://clinicaltrials.gov/ct2/results?id=%22NCT03124433%22OR%22NCT03899077%22OR%22NCT03902951%22OR%22NCT04947254%22	prostate carcinoma	Cancer
HJBWBFZLDZWPHF-UHFFFAOYSA-N	APALUTAMIDE	Prostatic Neoplasms, Castration-Resistant	FDA	http://www.accessdata.fda.gov/drugsatfda_docs/label/2018/210951s000lbl.pdf	prostate carcinoma	Cancer
MWWSFMDVAYGXBV-RUELKSSGSA-N	DOXORUBICIN HYDROCHLORIDE	Sarcoma	ClinicalTrials	https://clinicaltrials.gov/ct2/results?id=%22NCT00346164%22OR%22NCT04204941%22	epithelioid sarcoma	Cancer
MQHIQUBXFFAOMK-UHFFFAOYSA-N		Sarcoma	DailyMed	https://dailymed.nlm.nih.gov/dailymed/drugInfo.cfm?setid=eeaaaf38-fb86-4d9f-a19d-0f61daac2fd7	sarcoma	Cancer
MQHIQUBXFFAOMK-UHFFFAOYSA-N		Sarcoma	ClinicalTrials	https://clinicaltrials.gov/ct2/results?id=%22NCT04741438%22	sarcoma	Cancer
MQHIQUBXFFAOMK-UHFFFAOYSA-N		Sarcoma	FDA	https://www.accessdata.fda.gov/drugsatfda_docs/label/2017/022465s024s025lbl.pdf	sarcoma	Cancer
MWWSFMDVAYGXBV-RUELKSSGSA-N	DOXORUBICIN HYDROCHLORIDE	Sarcoma	ClinicalTrials	https://clinicaltrials.gov/ct2/results?id=%22NCT00002492%22OR%22NCT00002516%22OR%22NCT00002539%22OR%22NCT00002601%22OR%22NCT00002641%22OR%22NCT00002764%22OR%22NCT00002791%22OR%22NCT00002804%22OR%22NCT00002985%22OR%22NCT00002993%22OR%22NCT00003052%22OR%22NCT00003207%22OR%22NCT00003212%22OR%22NCT00003667%22OR%22NCT00003776%22OR%22NCT00003937%22OR%22NCT00004109%22OR%22NCT00004123%22OR%22NCT00006734%…	sarcoma	Cancer
MWWSFMDVAYGXBV-RUELKSSGSA-N	DOXORUBICIN HYDROCHLORIDE	Sarcoma	DailyMed	https://dailymed.nlm.nih.gov/dailymed/drugInfo.cfm?setid=1c153e9e-4cf2-4ac7-9cf9-16f9b48d7dce	sarcoma	Cancer
MWWSFMDVAYGXBV-RUELKSSGSA-N	DOXORUBICIN HYDROCHLORIDE	Sarcoma	DailyMed	https://dailymed.nlm.nih.gov/dailymed/drugInfo.cfm?setid=00634b2b-4e48-4178-8877-28582af894ad	sarcoma	Cancer
UQRICAQPWZSJNF-UHFFFAOYSA-N		Sarcoma	FDA	https://www.accessdata.fda.gov/drugsatfda_docs/label/2020/211723s000lbl.pdf	sarcoma	Cancer
MQHIQUBXFFAOMK-UHFFFAOYSA-N		Sarcoma	ClinicalTrials	https://clinicaltrials.gov/ct2/results?id=%22NCT03660930%22	soft tissue sarcoma	Cancer
MWWSFMDVAYGXBV-RUELKSSGSA-N	DOXORUBICIN HYDROCHLORIDE	Sarcoma	ClinicalTrials	https://clinicaltrials.gov/ct2/results?id=%22NCT00089544%22	soft tissue sarcoma	Cancer
MWWSFMDVAYGXBV-RUELKSSGSA-N	DOXORUBICIN HYDROCHLORIDE	Sarcoma, Kaposi	ClinicalTrials	https://clinicaltrials.gov/ct2/results?id=%22NCT00002093%22OR%22NCT00002318%22OR%22NCT00003350%22	Kaposi's sarcoma	Cancer
MWWSFMDVAYGXBV-RUELKSSGSA-N	DOXORUBICIN HYDROCHLORIDE	Sarcoma, Kaposi	DailyMed	https://dailymed.nlm.nih.gov/dailymed/drugInfo.cfm?setid=1c153e9e-4cf2-4ac7-9cf9-16f9b48d7dce	Kaposi's sarcoma	Cancer
BRCYOXKEDFAUSA-UHFFFAOYSA-N		Small Cell Lung Carcinoma	FDA	http://www.accessdata.fda.gov/drugsatfda_docs/label/2021/214200s000lbl.pdf	small cell lung carcinoma	Cancer
DGHHQBMTXTWTJV-BQAIUKQQSA-N	TOPOTECAN HYDROCHLORIDE	Small Cell Lung Carcinoma	DailyMed	https://dailymed.nlm.nih.gov/dailymed/drugInfo.cfm?setid=7636bc1e-77b6-46ad-9df0-c8bb1c5e503f	small cell lung carcinoma	Cancer
DGHHQBMTXTWTJV-BQAIUKQQSA-N	TOPOTECAN HYDROCHLORIDE	Small Cell Lung Carcinoma	DailyMed	https://dailymed.nlm.nih.gov/dailymed/drugInfo.cfm?setid=aa0815bb-8916-4c2c-9201-b04eb78e91fa	small cell lung carcinoma	Cancer
DGHHQBMTXTWTJV-BQAIUKQQSA-N	TOPOTECAN HYDROCHLORIDE	Small Cell Lung Carcinoma	ClinicalTrials	https://clinicaltrials.gov/ct2/results?id=%22NCT00043862%22OR%22NCT00046111%22OR%22NCT00057837%22OR%22NCT00098956%22OR%22NCT00259935%22OR%22NCT00276276%22OR%22NCT00294190%22OR%22NCT00305942%22OR%22NCT00316186%22OR%22NCT00319969%22OR%22NCT00320359%22OR%22NCT00397293%22OR%22NCT00521144%22OR%22NCT00547651%22OR%22NCT00697476%22OR%22NCT00698516%22OR%22NCT00812266%22OR%22NCT00828139%22OR%22NCT00856037%…	small cell lung carcinoma	Cancer
DGHHQBMTXTWTJV-BQAIUKQQSA-N	TOPOTECAN HYDROCHLORIDE	Small Cell Lung Carcinoma	DailyMed	https://dailymed.nlm.nih.gov/dailymed/drugInfo.cfm?setid=9683e3be-7d23-4ba7-9fe9-9762963604f0	small cell lung carcinoma	Cancer
LIQODXNTTZAGID-OCBXBXKTSA-N		Small Cell Lung Carcinoma	DailyMed	https://dailymed.nlm.nih.gov/dailymed/drugInfo.cfm?setid=508a418e-985f-4208-9324-2230655bb5c2	small cell lung carcinoma	Cancer
LIQODXNTTZAGID-OCBXBXKTSA-N		Small Cell Lung Carcinoma	DailyMed	https://dailymed.nlm.nih.gov/dailymed/drugInfo.cfm?setid=c9080cf5-4fc3-4cf9-a241-6e40a6fddc75	small cell lung carcinoma	Cancer
YDDMIZRDDREKEP-HWTBNCOESA-N		Small Cell Lung Carcinoma	DailyMed	https://dailymed.nlm.nih.gov/dailymed/drugInfo.cfm?setid=632bb50c-3bcb-4c85-9056-fc33410550ae	small cell lung carcinoma	Cancer
YDDMIZRDDREKEP-HWTBNCOESA-N		Small Cell Lung Carcinoma	ClinicalTrials	https://clinicaltrials.gov/ct2/results?id=%22NCT02566993%22OR%22NCT02611024%22OR%22NCT04358237%22OR%22NCT04607954%22OR%22NCT04610658%22OR%22NCT04802174%22OR%22NCT05091567%22OR%22NCT05153239%22OR%22NCT05244239%22	small cell lung carcinoma	Cancer
YDDMIZRDDREKEP-HWTBNCOESA-N		Small Cell Lung Carcinoma	FDA	https://www.accessdata.fda.gov/drugsatfda_docs/label/2020/213702s000lbl.pdf	small cell lung carcinoma	Cancer
ANMYAHDLKVNJJO-LTCKWSDVSA-M		Thyroid Neoplasms	DailyMed	https://dailymed.nlm.nih.gov/dailymed/drugInfo.cfm?setid=7a5a9e87-383a-4450-bf79-1f4f68655ace	differentiated thyroid carcinoma	Cancer
ANMYAHDLKVNJJO-LTCKWSDVSA-M		Thyroid Neoplasms	DailyMed	https://dailymed.nlm.nih.gov/dailymed/drugInfo.cfm?setid=00a4fc0b-7162-455e-8ed3-56efdbbe182e	differentiated thyroid carcinoma	Cancer
SBXXSUDPJJJJLC-YDALLXLXSA-M	LIOTHYRONINE SODIUM	Thyroid Neoplasms	DailyMed	https://dailymed.nlm.nih.gov/dailymed/drugInfo.cfm?setid=51452b31-ff68-4e0c-b982-c15502ebf1d3	differentiated thyroid carcinoma	Cancer
HFCFMRYTXDINDK-WNQIDUERSA-N	CABOZANTINIB S-MALATE	Thyroid Neoplasms	ClinicalTrials	https://clinicaltrials.gov/ct2/results?id=%22NCT01811212%22	papillary thyroid carcinoma	Cancer
IVDHYUQIDRJSTI-UHFFFAOYSA-N	SORAFENIB TOSYLATE	Thyroid Neoplasms	ClinicalTrials	https://clinicaltrials.gov/ct2/results?id=%22NCT00095693%22	papillary thyroid carcinoma	Cancer
UHTHHESEBZOYNR-UHFFFAOYSA-N	VANDETANIB	Thyroid Neoplasms	ClinicalTrials	https://clinicaltrials.gov/ct2/results?id=%22NCT03630120%22	papillary thyroid carcinoma	Cancer
WOSKHXYHFSIKNG-UHFFFAOYSA-N	LENVATINIB	Thyroid Neoplasms	ClinicalTrials	https://clinicaltrials.gov/ct2/results?id=%22NCT03506048%22OR%22NCT03630120%22	papillary thyroid carcinoma	Cancer
ANMYAHDLKVNJJO-LTCKWSDVSA-M		Thyroid Neoplasms	DailyMed	https://dailymed.nlm.nih.gov/dailymed/drugInfo.cfm?setid=7a5a9e87-383a-4450-bf79-1f4f68655ace	thyroid cancer	Cancer
FVAUCKIRQBBSSJ-LAIFMVDKSA-M		Thyroid Neoplasms	ClinicalTrials	https://clinicaltrials.gov/ct2/results?id=%22NCT04952493%22	thyroid cancer	Cancer
HFCFMRYTXDINDK-WNQIDUERSA-N	CABOZANTINIB S-MALATE	Thyroid Neoplasms	ClinicalTrials	https://clinicaltrials.gov/ct2/results?id=%22NCT00704730%22	thyroid cancer	Cancer
HWLFIUUAYLEFCT-UHFFFAOYSA-N		Thyroid Neoplasms	DailyMed	https://dailymed.nlm.nih.gov/dailymed/drugInfo.cfm?setid=f4bedd21-efde-44c6-9d9c-b48b78d7ed1e	thyroid cancer	Cancer
HWLFIUUAYLEFCT-UHFFFAOYSA-N		Thyroid Neoplasms	ClinicalTrials	https://clinicaltrials.gov/ct2/results?id=%22NCT01728623%22	thyroid cancer	Cancer
IVDHYUQIDRJSTI-UHFFFAOYSA-N	SORAFENIB TOSYLATE	Thyroid Neoplasms	ClinicalTrials	https://clinicaltrials.gov/ct2/results?id=%22NCT00126568%22	thyroid cancer	Cancer
OQUFJVRYDFIQBW-UHFFFAOYSA-N		Thyroid Neoplasms	DailyMed	https://dailymed.nlm.nih.gov/dailymed/drugInfo.cfm?setid=0002ad27-779d-42ab-83b5-bc65453412a1	thyroid cancer	Cancer
UHTHHESEBZOYNR-UHFFFAOYSA-N	VANDETANIB	Thyroid Neoplasms	ClinicalTrials	https://clinicaltrials.gov/ct2/results?id=%22NCT00098345%22OR%22NCT00358956%22OR%22NCT00410761%22OR%22NCT01876784%22	thyroid cancer	Cancer
WOSKHXYHFSIKNG-UHFFFAOYSA-N	LENVATINIB	Thyroid Neoplasms	ClinicalTrials	https://clinicaltrials.gov/ct2/results?id=%22NCT01321554%22OR%22NCT02702388%22OR%22NCT02726503%22OR%22NCT02966093%22OR%22NCT03139747%22OR%22NCT03732495%22OR%22NCT04321954%22	thyroid cancer	Cancer
XIIOFHFUYBLOLW-UHFFFAOYSA-N	SELPERCATINIB	Thyroid Neoplasms	FDA	http://www.accessdata.fda.gov/drugsatfda_docs/label/2020/213246s000lbl.pdf	thyroid cancer	Cancer
YKGMKSIHIVVYKY-UHFFFAOYSA-N		Thyroid Neoplasms	DailyMed	https://dailymed.nlm.nih.gov/dailymed/drugInfo.cfm?setid=fee1e6b1-e1a5-4254-9f2e-a70e0f8dbdea	thyroid cancer	Cancer
ANMYAHDLKVNJJO-LTCKWSDVSA-M		Thyroid Neoplasms	DailyMed	https://dailymed.nlm.nih.gov/dailymed/drugInfo.cfm?setid=f4d851f6-6bf5-4ed5-8d3a-1646773c4d40	thyroid carcinoma	Cancer
FVAUCKIRQBBSSJ-LAIFMVDKSA-M		Thyroid Neoplasms	FDA	http://www.accessdata.fda.gov/drugsatfda_docs/label/2003/21305_Sodium-Iodide_lbl.pdf	thyroid carcinoma	Cancer
FVAUCKIRQBBSSJ-VVUPZWBASA-M		Thyroid Neoplasms	DailyMed	https://dailymed.nlm.nih.gov/dailymed/drugInfo.cfm?setid=524a0dac-6e2b-2c0c-04b4-76d85dba63c5	thyroid carcinoma	Cancer
HFCFMRYTXDINDK-WNQIDUERSA-N	CABOZANTINIB S-MALATE	Thyroid Neoplasms	DailyMed	https://dailymed.nlm.nih.gov/dailymed/drugInfo.cfm?setid=1a0c3bea-c87b-4d25-bb44-5f0174da6b34	thyroid carcinoma	Cancer
HWLFIUUAYLEFCT-UHFFFAOYSA-N		Thyroid Neoplasms	FDA	http://www.accessdata.fda.gov/drugsatfda_docs/label/2015/206947s000lbl.pdf	thyroid carcinoma	Cancer
IVDHYUQIDRJSTI-UHFFFAOYSA-N	SORAFENIB TOSYLATE	Thyroid Neoplasms	DailyMed	https://dailymed.nlm.nih.gov/dailymed/drugInfo.cfm?setid=b50667e4-5ebc-4968-a646-d605058dbef0	thyroid carcinoma	Cancer
UHTHHESEBZOYNR-UHFFFAOYSA-N	VANDETANIB	Thyroid Neoplasms	DailyMed	https://dailymed.nlm.nih.gov/dailymed/drugInfo.cfm?setid=4dc7f0af-77fb-4eec-46b9-dd1c2dcb4525	thyroid carcinoma	Cancer
WOSKHXYHFSIKNG-UHFFFAOYSA-N	LENVATINIB	Thyroid Neoplasms	DailyMed	https://dailymed.nlm.nih.gov/dailymed/drugInfo.cfm?setid=f4bedd21-efde-44c6-9d9c-b48b78d7ed1e	thyroid carcinoma	Cancer
YKGMKSIHIVVYKY-UHFFFAOYSA-N		Thyroid Neoplasms	ClinicalTrials	https://clinicaltrials.gov/ct2/results?id=%22NCT01947023%22	thyroid carcinoma	Cancer
CZKPOZZJODAYPZ-LROMGURASA-N		Acute Coronary Syndrome	ClinicalTrials	https://clinicaltrials.gov/ct2/results?id=%22NCT00089895%22OR%22NCT01076764%22OR%22NCT01919723%22	acute coronary syndrome	Cardiovascular diseases
CZKPOZZJODAYPZ-LROMGURASA-N		Acute Coronary Syndrome	DailyMed	https://dailymed.nlm.nih.gov/dailymed/drugInfo.cfm?setid=00ad7bbe-cadd-4647-b74b-adfc9f2b5e94	acute coronary syndrome	Cardiovascular diseases
FDEODCTUSIWGLK-RSAXXLAASA-N	CLOPIDOGREL BISULFATE	Acute Coronary Syndrome	DailyMed	https://dailymed.nlm.nih.gov/dailymed/drugInfo.cfm?setid=cb1ce9ec-4f07-4cc9-85bb-663ee1f2ccc7	acute coronary syndrome	Cardiovascular diseases
FDEODCTUSIWGLK-RSAXXLAASA-N	CLOPIDOGREL BISULFATE	Acute Coronary Syndrome	DailyMed	https://dailymed.nlm.nih.gov/dailymed/drugInfo.cfm?setid=0d3e4f7c-0ce1-4631-a801-e3812f7dd456	acute coronary syndrome	Cardiovascular diseases
FDEODCTUSIWGLK-RSAXXLAASA-N	CLOPIDOGREL BISULFATE	Acute Coronary Syndrome	DailyMed	https://dailymed.nlm.nih.gov/dailymed/drugInfo.cfm?setid=4da4da53-91ae-4d4f-145f-255c5db443a5	acute coronary syndrome	Cardiovascular diseases
FDEODCTUSIWGLK-RSAXXLAASA-N	CLOPIDOGREL BISULFATE	Acute Coronary Syndrome	DailyMed	https://dailymed.nlm.nih.gov/dailymed/drugInfo.cfm?setid=0078fb3d-3595-4ae1-a059-1d5e81c879cf	acute coronary syndrome	Cardiovascular diseases
FDEODCTUSIWGLK-RSAXXLAASA-N	CLOPIDOGREL BISULFATE	Acute Coronary Syndrome	DailyMed	https://dailymed.nlm.nih.gov/dailymed/drugInfo.cfm?setid=7c96b52e-99c9-4b70-b467-3d00bbc58acf	acute coronary syndrome	Cardiovascular diseases
FDEODCTUSIWGLK-RSAXXLAASA-N	CLOPIDOGREL BISULFATE	Acute Coronary Syndrome	DailyMed	https://dailymed.nlm.nih.gov/dailymed/drugInfo.cfm?setid=98a83879-4e53-41f5-83bc-681b342884dd	acute coronary syndrome	Cardiovascular diseases
FDEODCTUSIWGLK-RSAXXLAASA-N	CLOPIDOGREL BISULFATE	Acute Coronary Syndrome	DailyMed	https://dailymed.nlm.nih.gov/dailymed/drugInfo.cfm?setid=4dbcad6e-90d5-4f38-9b69-72bbcac38fcc	acute coronary syndrome	Cardiovascular diseases
FDEODCTUSIWGLK-RSAXXLAASA-N	CLOPIDOGREL BISULFATE	Acute Coronary Syndrome	DailyMed	https://dailymed.nlm.nih.gov/dailymed/drugInfo.cfm?setid=c62e99a1-0612-4c76-9c72-80c6b78e3567	acute coronary syndrome	Cardiovascular diseases
FDEODCTUSIWGLK-RSAXXLAASA-N	CLOPIDOGREL BISULFATE	Acute Coronary Syndrome	DailyMed	https://dailymed.nlm.nih.gov/dailymed/drugInfo.cfm?setid=a9a3c560-2408-4dd0-9f83-ee3e3a549c7b	acute coronary syndrome	Cardiovascular diseases
FDEODCTUSIWGLK-RSAXXLAASA-N	CLOPIDOGREL BISULFATE	Acute Coronary Syndrome	DailyMed	https://dailymed.nlm.nih.gov/dailymed/drugInfo.cfm?setid=710bede3-2742-4413-8772-63b2a955fab5	acute coronary syndrome	Cardiovascular diseases
FDEODCTUSIWGLK-RSAXXLAASA-N	CLOPIDOGREL BISULFATE	Acute Coronary Syndrome	DailyMed	https://dailymed.nlm.nih.gov/dailymed/drugInfo.cfm?setid=30b8397b-77dd-4f70-b315-f308b5a926fb	acute coronary syndrome	Cardiovascular diseases
FDEODCTUSIWGLK-RSAXXLAASA-N	CLOPIDOGREL BISULFATE	Acute Coronary Syndrome	DailyMed	https://dailymed.nlm.nih.gov/dailymed/drugInfo.cfm?setid=0d010775-1160-4b2e-a928-563a02edd191	acute coronary syndrome	Cardiovascular diseases
FDEODCTUSIWGLK-RSAXXLAASA-N	CLOPIDOGREL BISULFATE	Acute Coronary Syndrome	DailyMed	https://dailymed.nlm.nih.gov/dailymed/drugInfo.cfm?setid=0005e2a8-3ab9-4173-a46f-9c53881379e2	acute coronary syndrome	Cardiovascular diseases
FDEODCTUSIWGLK-RSAXXLAASA-N	CLOPIDOGREL BISULFATE	Acute Coronary Syndrome	DailyMed	https://dailymed.nlm.nih.gov/dailymed/drugInfo.cfm?setid=3f359649-2dea-4ec0-a2de-d246eb0ba13c	acute coronary syndrome	Cardiovascular diseases
FDEODCTUSIWGLK-RSAXXLAASA-N	CLOPIDOGREL BISULFATE	Acute Coronary Syndrome	DailyMed	https://dailymed.nlm.nih.gov/dailymed/drugInfo.cfm?setid=d03cfc18-c9e4-41f8-b54d-6a7564c32afb	acute coronary syndrome	Cardiovascular diseases
FDEODCTUSIWGLK-RSAXXLAASA-N	CLOPIDOGREL BISULFATE	Acute Coronary Syndrome	DailyMed	https://dailymed.nlm.nih.gov/dailymed/drugInfo.cfm?setid=c48f8ecc-291b-4e61-a4f2-338ecbbbf737	acute coronary syndrome	Cardiovascular diseases
FDEODCTUSIWGLK-RSAXXLAASA-N	CLOPIDOGREL BISULFATE	Acute Coronary Syndrome	DailyMed	https://dailymed.nlm.nih.gov/dailymed/drugInfo.cfm?setid=86ee71f2-850e-4c8e-87f3-c7a618d59d95	acute coronary syndrome	Cardiovascular diseases
FDEODCTUSIWGLK-RSAXXLAASA-N	CLOPIDOGREL BISULFATE	Acute Coronary Syndrome	DailyMed	https://dailymed.nlm.nih.gov/dailymed/drugInfo.cfm?setid=01af55ee-a92f-4e67-a14f-3621da3ed3f5	acute coronary syndrome	Cardiovascular diseases
FDEODCTUSIWGLK-RSAXXLAASA-N	CLOPIDOGREL BISULFATE	Acute Coronary Syndrome	DailyMed	https://dailymed.nlm.nih.gov/dailymed/drugInfo.cfm?setid=01b14603-8f29-4fa3-8d7e-9d523f802e0b	acute coronary syndrome	Cardiovascular diseases
FDEODCTUSIWGLK-RSAXXLAASA-N	CLOPIDOGREL BISULFATE	Acute Coronary Syndrome	DailyMed	https://dailymed.nlm.nih.gov/dailymed/drugInfo.cfm?setid=2ed86bc8-8ea5-4ffa-a762-4fc266c1e620	acute coronary syndrome	Cardiovascular diseases
FDEODCTUSIWGLK-RSAXXLAASA-N	CLOPIDOGREL BISULFATE	Acute Coronary Syndrome	DailyMed	https://dailymed.nlm.nih.gov/dailymed/drugInfo.cfm?setid=063cd1eb-98fd-422e-8145-bba04c497efe	acute coronary syndrome	Cardiovascular diseases
FDEODCTUSIWGLK-RSAXXLAASA-N	CLOPIDOGREL BISULFATE	Acute Coronary Syndrome	DailyMed	https://dailymed.nlm.nih.gov/dailymed/drugInfo.cfm?setid=97bb6455-dcfa-4fac-a4a1-8a2d56516f38	acute coronary syndrome	Cardiovascular diseases
FDEODCTUSIWGLK-RSAXXLAASA-N	CLOPIDOGREL BISULFATE	Acute Coronary Syndrome	DailyMed	https://dailymed.nlm.nih.gov/dailymed/drugInfo.cfm?setid=079ed521-3ff0-47fa-86d5-a336732056cc	acute coronary syndrome	Cardiovascular diseases
FDEODCTUSIWGLK-RSAXXLAASA-N	CLOPIDOGREL BISULFATE	Acute Coronary Syndrome	DailyMed	https://dailymed.nlm.nih.gov/dailymed/drugInfo.cfm?setid=354db20d-93d8-4ee0-acd5-981ebeeb8c04	acute coronary syndrome	Cardiovascular diseases
FDEODCTUSIWGLK-RSAXXLAASA-N	CLOPIDOGREL BISULFATE	Acute Coronary Syndrome	DailyMed	https://dailymed.nlm.nih.gov/dailymed/drugInfo.cfm?setid=f1d77dba-9dae-4f30-b3e3-b4898993f865	acute coronary syndrome	Cardiovascular diseases
FDEODCTUSIWGLK-RSAXXLAASA-N	CLOPIDOGREL BISULFATE	Acute Coronary Syndrome	DailyMed	https://dailymed.nlm.nih.gov/dailymed/drugInfo.cfm?setid=6fa103a8-0ac0-40ec-ae34-40c9c27998f7	acute coronary syndrome	Cardiovascular diseases
FDEODCTUSIWGLK-RSAXXLAASA-N	CLOPIDOGREL BISULFATE	Acute Coronary Syndrome	DailyMed	https://dailymed.nlm.nih.gov/dailymed/drugInfo.cfm?setid=488e765a-7f2d-4323-8a5c-114a46862e8f	acute coronary syndrome	Cardiovascular diseases
FDEODCTUSIWGLK-RSAXXLAASA-N	CLOPIDOGREL BISULFATE	Acute Coronary Syndrome	DailyMed	https://dailymed.nlm.nih.gov/dailymed/drugInfo.cfm?setid=9c0263c5-97bd-4fcc-8b0c-c825dbefa4c1	acute coronary syndrome	Cardiovascular diseases
FDEODCTUSIWGLK-RSAXXLAASA-N	CLOPIDOGREL BISULFATE	Acute Coronary Syndrome	DailyMed	https://dailymed.nlm.nih.gov/dailymed/drugInfo.cfm?setid=c3248d43-3dd6-4ca9-afca-528c7abe0fce	acute coronary syndrome	Cardiovascular diseases
FDEODCTUSIWGLK-RSAXXLAASA-N	CLOPIDOGREL BISULFATE	Acute Coronary Syndrome	DailyMed	https://dailymed.nlm.nih.gov/dailymed/drugInfo.cfm?setid=302369e6-0397-4db4-874b-a565480d6058	acute coronary syndrome	Cardiovascular diseases
FDEODCTUSIWGLK-RSAXXLAASA-N	CLOPIDOGREL BISULFATE	Acute Coronary Syndrome	DailyMed	https://dailymed.nlm.nih.gov/dailymed/drugInfo.cfm?setid=5c00ae98-aaea-4c67-b8a8-71be09920b06	acute coronary syndrome	Cardiovascular diseases
FDEODCTUSIWGLK-RSAXXLAASA-N	CLOPIDOGREL BISULFATE	Acute Coronary Syndrome	DailyMed	https://dailymed.nlm.nih.gov/dailymed/drugInfo.cfm?setid=4a22874a-ae21-4da8-b1c5-6732e9b00825	acute coronary syndrome	Cardiovascular diseases
FDEODCTUSIWGLK-RSAXXLAASA-N	CLOPIDOGREL BISULFATE	Acute Coronary Syndrome	DailyMed	https://dailymed.nlm.nih.gov/dailymed/drugInfo.cfm?setid=8b84d00e-9aac-4da2-b9aa-17e5ddf9b922	acute coronary syndrome	Cardiovascular diseases
FDEODCTUSIWGLK-RSAXXLAASA-N	CLOPIDOGREL BISULFATE	Acute Coronary Syndrome	DailyMed	https://dailymed.nlm.nih.gov/dailymed/drugInfo.cfm?setid=c3fd3472-b116-4011-a8c8-d9e29f9ca1e6	acute coronary syndrome	Cardiovascular diseases
FDEODCTUSIWGLK-RSAXXLAASA-N	CLOPIDOGREL BISULFATE	Acute Coronary Syndrome	DailyMed	https://dailymed.nlm.nih.gov/dailymed/drugInfo.cfm?setid=4cd07a3c-9673-4aa0-b76a-d79df2399ee1	acute coronary syndrome	Cardiovascular diseases
FDEODCTUSIWGLK-RSAXXLAASA-N	CLOPIDOGREL BISULFATE	Acute Coronary Syndrome	DailyMed	https://dailymed.nlm.nih.gov/dailymed/drugInfo.cfm?setid=f3cb9331-a57d-428c-a13c-7ba5f2eeab14	acute coronary syndrome	Cardiovascular diseases
FDEODCTUSIWGLK-RSAXXLAASA-N	CLOPIDOGREL BISULFATE	Acute Coronary Syndrome	DailyMed	https://dailymed.nlm.nih.gov/dailymed/drugInfo.cfm?setid=3dd041b8-abf7-4e19-96bb-b3cc8b5603b5	acute coronary syndrome	Cardiovascular diseases
FDEODCTUSIWGLK-RSAXXLAASA-N	CLOPIDOGREL BISULFATE	Acute Coronary Syndrome	DailyMed	https://dailymed.nlm.nih.gov/dailymed/drugInfo.cfm?setid=3e08ca1d-35ef-4b65-9799-5c62c6444d26	acute coronary syndrome	Cardiovascular diseases
FDEODCTUSIWGLK-RSAXXLAASA-N	CLOPIDOGREL BISULFATE	Acute Coronary Syndrome	DailyMed	https://dailymed.nlm.nih.gov/dailymed/drugInfo.cfm?setid=03bec9ad-cd22-44d3-9b82-2796157de1d1	acute coronary syndrome	Cardiovascular diseases
FDEODCTUSIWGLK-RSAXXLAASA-N	CLOPIDOGREL BISULFATE	Acute Coronary Syndrome	DailyMed	https://dailymed.nlm.nih.gov/dailymed/drugInfo.cfm?setid=52adfb2c-2062-495c-9954-39eeecae2b41	acute coronary syndrome	Cardiovascular diseases
FDEODCTUSIWGLK-RSAXXLAASA-N	CLOPIDOGREL BISULFATE	Acute Coronary Syndrome	DailyMed	https://dailymed.nlm.nih.gov/dailymed/drugInfo.cfm?setid=b5aa951f-72de-bea1-98a2-a4085c64a361	acute coronary syndrome	Cardiovascular diseases
FDEODCTUSIWGLK-RSAXXLAASA-N	CLOPIDOGREL BISULFATE	Acute Coronary Syndrome	DailyMed	https://dailymed.nlm.nih.gov/dailymed/drugInfo.cfm?setid=edae8df1-caf9-ff72-1304-5ae8b355f8e7	acute coronary syndrome	Cardiovascular diseases
FDEODCTUSIWGLK-RSAXXLAASA-N	CLOPIDOGREL BISULFATE	Acute Coronary Syndrome	ClinicalTrials	https://clinicaltrials.gov/ct2/results?id=%22NCT01339026%22	acute coronary syndrome	Cardiovascular diseases
FDEODCTUSIWGLK-RSAXXLAASA-N	CLOPIDOGREL BISULFATE	Acute Coronary Syndrome	DailyMed	https://dailymed.nlm.nih.gov/dailymed/drugInfo.cfm?setid=515c54a3-ffa5-4edc-8614-40a13cda41da	acute coronary syndrome	Cardiovascular diseases
FDEODCTUSIWGLK-RSAXXLAASA-N	CLOPIDOGREL BISULFATE	Acute Coronary Syndrome	DailyMed	https://dailymed.nlm.nih.gov/dailymed/drugInfo.cfm?setid=e3136829-54e8-40bc-80e5-73038f478c3b	acute coronary syndrome	Cardiovascular diseases
FDEODCTUSIWGLK-RSAXXLAASA-N	CLOPIDOGREL BISULFATE	Acute Coronary Syndrome	DailyMed	https://dailymed.nlm.nih.gov/dailymed/drugInfo.cfm?setid=b7522985-cd5a-43eb-a993-285fb824bf85	acute coronary syndrome	Cardiovascular diseases
FDEODCTUSIWGLK-RSAXXLAASA-N	CLOPIDOGREL BISULFATE	Acute Coronary Syndrome	DailyMed	https://dailymed.nlm.nih.gov/dailymed/drugInfo.cfm?setid=2e8d1503-a431-40ca-95bc-285557795bf7	acute coronary syndrome	Cardiovascular diseases
FDEODCTUSIWGLK-RSAXXLAASA-N	CLOPIDOGREL BISULFATE	Acute Coronary Syndrome	DailyMed	https://dailymed.nlm.nih.gov/dailymed/drugInfo.cfm?setid=c7ff7600-3c75-4b60-ae2e-a7ccdc33cf90	acute coronary syndrome	Cardiovascular diseases
FDEODCTUSIWGLK-RSAXXLAASA-N	CLOPIDOGREL BISULFATE	Acute Coronary Syndrome	DailyMed	https://dailymed.nlm.nih.gov/dailymed/drugInfo.cfm?setid=e2b2cc16-c33c-4b04-bf2d-6bd59a71df01	acute coronary syndrome	Cardiovascular diseases
FDEODCTUSIWGLK-RSAXXLAASA-N	CLOPIDOGREL BISULFATE	Acute Coronary Syndrome	DailyMed	https://dailymed.nlm.nih.gov/dailymed/drugInfo.cfm?setid=ae07b785-b522-41c6-b27c-24c4d5cd814d	acute coronary syndrome	Cardiovascular diseases
FDEODCTUSIWGLK-RSAXXLAASA-N	CLOPIDOGREL BISULFATE	Acute Coronary Syndrome	DailyMed	https://dailymed.nlm.nih.gov/dailymed/drugInfo.cfm?setid=1086a7b4-b89b-4bee-8120-5f752626c046	acute coronary syndrome	Cardiovascular diseases
FDEODCTUSIWGLK-RSAXXLAASA-N	CLOPIDOGREL BISULFATE	Acute Coronary Syndrome	DailyMed	https://dailymed.nlm.nih.gov/dailymed/drugInfo.cfm?setid=5f68594f-088d-43aa-a922-5db0d4465439	acute coronary syndrome	Cardiovascular diseases
FDEODCTUSIWGLK-RSAXXLAASA-N	CLOPIDOGREL BISULFATE	Acute Coronary Syndrome	DailyMed	https://dailymed.nlm.nih.gov/dailymed/drugInfo.cfm?setid=d8221666-566d-4305-b469-6bcd235fafca	acute coronary syndrome	Cardiovascular diseases
FDEODCTUSIWGLK-RSAXXLAASA-N	CLOPIDOGREL BISULFATE	Acute Coronary Syndrome	DailyMed	https://dailymed.nlm.nih.gov/dailymed/drugInfo.cfm?setid=10360cf0-1671-3cbe-cd7c-2c8e8753bd1b	acute coronary syndrome	Cardiovascular diseases
FDEODCTUSIWGLK-RSAXXLAASA-N	CLOPIDOGREL BISULFATE	Acute Coronary Syndrome	DailyMed	https://dailymed.nlm.nih.gov/dailymed/drugInfo.cfm?setid=8b6cff33-d66e-4e77-b220-308f670c8599	acute coronary syndrome	Cardiovascular diseases
FDEODCTUSIWGLK-RSAXXLAASA-N	CLOPIDOGREL BISULFATE	Acute Coronary Syndrome	DailyMed	https://dailymed.nlm.nih.gov/dailymed/drugInfo.cfm?setid=65ea4dc6-acb2-4609-9a4c-4866ef0ccb11	acute coronary syndrome	Cardiovascular diseases
FDEODCTUSIWGLK-RSAXXLAASA-N	CLOPIDOGREL BISULFATE	Acute Coronary Syndrome	DailyMed	https://dailymed.nlm.nih.gov/dailymed/drugInfo.cfm?setid=19ebf09d-cf0d-4744-a874-a3a9f0b624b4	acute coronary syndrome	Cardiovascular diseases
FDEODCTUSIWGLK-RSAXXLAASA-N	CLOPIDOGREL BISULFATE	Acute Coronary Syndrome	DailyMed	https://dailymed.nlm.nih.gov/dailymed/drugInfo.cfm?setid=de099108-7445-4632-b85f-93a1bc05adf0	acute coronary syndrome	Cardiovascular diseases
FDEODCTUSIWGLK-RSAXXLAASA-N	CLOPIDOGREL BISULFATE	Acute Coronary Syndrome	DailyMed	https://dailymed.nlm.nih.gov/dailymed/drugInfo.cfm?setid=5a90ba32-8479-468d-b0c5-fda9a5f7d2db	acute coronary syndrome	Cardiovascular diseases
FDEODCTUSIWGLK-RSAXXLAASA-N	CLOPIDOGREL BISULFATE	Acute Coronary Syndrome	DailyMed	https://dailymed.nlm.nih.gov/dailymed/drugInfo.cfm?setid=bc747f6d-f52c-4dcb-bda5-2d0a9f954147	acute coronary syndrome	Cardiovascular diseases
FDEODCTUSIWGLK-RSAXXLAASA-N	CLOPIDOGREL BISULFATE	Acute Coronary Syndrome	DailyMed	https://dailymed.nlm.nih.gov/dailymed/drugInfo.cfm?setid=7109fd74-54c8-4abd-90cd-71892edfd243	acute coronary syndrome	Cardiovascular diseases
FDEODCTUSIWGLK-RSAXXLAASA-N	CLOPIDOGREL BISULFATE	Acute Coronary Syndrome	DailyMed	https://dailymed.nlm.nih.gov/dailymed/drugInfo.cfm?setid=d37db064-3a5a-4a0c-a60b-b4b417fe742a	acute coronary syndrome	Cardiovascular diseases
FDEODCTUSIWGLK-RSAXXLAASA-N	CLOPIDOGREL BISULFATE	Acute Coronary Syndrome	DailyMed	https://dailymed.nlm.nih.gov/dailymed/drugInfo.cfm?setid=ed8f5fec-04de-4191-b88b-4b8f7657bb9d	acute coronary syndrome	Cardiovascular diseases
FDEODCTUSIWGLK-RSAXXLAASA-N	CLOPIDOGREL BISULFATE	Acute Coronary Syndrome	DailyMed	https://dailymed.nlm.nih.gov/dailymed/drugInfo.cfm?setid=8d0ed864-bbb3-4d6b-892d-64754eec1494	acute coronary syndrome	Cardiovascular diseases
JALHGCPDPSNJNY-UHFFFAOYSA-N		Acute Coronary Syndrome	DailyMed	https://dailymed.nlm.nih.gov/dailymed/drugInfo.cfm?setid=5fe9c118-c44b-48d7-a142-9668ae3df0c6	acute coronary syndrome	Cardiovascular diseases
JALHGCPDPSNJNY-UHFFFAOYSA-N		Acute Coronary Syndrome	DailyMed	https://dailymed.nlm.nih.gov/dailymed/drugInfo.cfm?setid=cb684ad9-0b72-406f-8a07-a419254ccd36	acute coronary syndrome	Cardiovascular diseases
JALHGCPDPSNJNY-UHFFFAOYSA-N		Acute Coronary Syndrome	DailyMed	https://dailymed.nlm.nih.gov/dailymed/drugInfo.cfm?setid=78d7f193-583d-4dca-9d3c-6af81fbae2f4	acute coronary syndrome	Cardiovascular diseases
OEKWJQXRCDYSHL-FNOIDJSQSA-N	TICAGRELOR	Acute Coronary Syndrome	ClinicalTrials	https://clinicaltrials.gov/ct2/results?id=%22NCT00391872%22OR%22NCT01294462%22OR%22NCT01360437%22OR%22NCT01477775%22OR%22NCT01526577%22OR%22NCT01603082%22OR%22NCT01642238%22OR%22NCT01642940%22OR%22NCT01642966%22OR%22NCT01660373%22OR%22NCT01755520%22OR%22NCT01812330%22OR%22NCT01826175%22OR%22NCT01864005%22OR%22NCT01870921%22OR%22NCT01916902%22OR%22NCT01919723%22OR%22NCT01944800%22OR%22NCT01962428%…	acute coronary syndrome	Cardiovascular diseases
OEKWJQXRCDYSHL-FNOIDJSQSA-N	TICAGRELOR	Acute Coronary Syndrome	DailyMed	https://dailymed.nlm.nih.gov/dailymed/drugInfo.cfm?setid=f7b3f443-e83d-4bf2-0e96-023448fed9a8	acute coronary syndrome	Cardiovascular diseases
OEKWJQXRCDYSHL-FNOIDJSQSA-N	TICAGRELOR	Acute Coronary Syndrome	DailyMed	https://dailymed.nlm.nih.gov/dailymed/drugInfo.cfm?setid=3ce9ee32-b18b-4ef3-b127-ce479d520e1a	acute coronary syndrome	Cardiovascular diseases
FQCKMBLVYCEXJB-MNSAWQCASA-L	ATORVASTATIN CALCIUM	Angina Pectoris	DailyMed	https://dailymed.nlm.nih.gov/dailymed/drugInfo.cfm?setid=bd7cb86a-9800-4ffc-942b-e2b5ec34000e	angina pectoris	Cardiovascular diseases
FQCKMBLVYCEXJB-MNSAWQCASA-L	ATORVASTATIN CALCIUM	Angina Pectoris	DailyMed	https://dailymed.nlm.nih.gov/dailymed/drugInfo.cfm?setid=3d29ce1f-a9cf-4883-a320-712c6d21a297	angina pectoris	Cardiovascular diseases
FQCKMBLVYCEXJB-MNSAWQCASA-L	ATORVASTATIN CALCIUM	Angina Pectoris	DailyMed	https://dailymed.nlm.nih.gov/dailymed/drugInfo.cfm?setid=59e8d9ff-a6a5-4384-907e-749a5c64dee9	angina pectoris	Cardiovascular diseases
FQCKMBLVYCEXJB-MNSAWQCASA-L	ATORVASTATIN CALCIUM	Angina Pectoris	DailyMed	https://dailymed.nlm.nih.gov/dailymed/drugInfo.cfm?setid=54bcef51-511d-458f-8034-4dde11779ab7	angina pectoris	Cardiovascular diseases
FQCKMBLVYCEXJB-MNSAWQCASA-L	ATORVASTATIN CALCIUM	Angina Pectoris	DailyMed	https://dailymed.nlm.nih.gov/dailymed/drugInfo.cfm?setid=a25666a6-6e45-46c9-8c9e-e693756f940a	angina pectoris	Cardiovascular diseases
FQCKMBLVYCEXJB-MNSAWQCASA-L	ATORVASTATIN CALCIUM	Angina Pectoris	DailyMed	https://dailymed.nlm.nih.gov/dailymed/drugInfo.cfm?setid=263f60b2-355e-4389-b47f-146854184da8	angina pectoris	Cardiovascular diseases
FQCKMBLVYCEXJB-MNSAWQCASA-L	ATORVASTATIN CALCIUM	Angina Pectoris	DailyMed	https://dailymed.nlm.nih.gov/dailymed/drugInfo.cfm?setid=7c1083b9-7a20-475d-ba12-4f5d0b53e601	angina pectoris	Cardiovascular diseases
FQCKMBLVYCEXJB-MNSAWQCASA-L	ATORVASTATIN CALCIUM	Angina Pectoris	DailyMed	https://dailymed.nlm.nih.gov/dailymed/drugInfo.cfm?setid=cc249aa8-e6fe-40b4-a6b3-de62c00658a2	angina pectoris	Cardiovascular diseases
FQCKMBLVYCEXJB-MNSAWQCASA-L	ATORVASTATIN CALCIUM	Angina Pectoris	DailyMed	https://dailymed.nlm.nih.gov/dailymed/drugInfo.cfm?setid=56550295-7074-43f0-9f46-4b2dc852f881	angina pectoris	Cardiovascular diseases
FQCKMBLVYCEXJB-MNSAWQCASA-L	ATORVASTATIN CALCIUM	Angina Pectoris	DailyMed	https://dailymed.nlm.nih.gov/dailymed/drugInfo.cfm?setid=912bef4c-97f8-4d43-8844-960a88724503	angina pectoris	Cardiovascular diseases
FQCKMBLVYCEXJB-MNSAWQCASA-L	ATORVASTATIN CALCIUM	Angina Pectoris	DailyMed	https://dailymed.nlm.nih.gov/dailymed/drugInfo.cfm?setid=909fad96-a941-443a-a39f-4f93607410fb	angina pectoris	Cardiovascular diseases
FQCKMBLVYCEXJB-MNSAWQCASA-L	ATORVASTATIN CALCIUM	Angina Pectoris	DailyMed	https://dailymed.nlm.nih.gov/dailymed/drugInfo.cfm?setid=4053ed16-9219-4657-b86f-52ef6b66d005	angina pectoris	Cardiovascular diseases
FQCKMBLVYCEXJB-MNSAWQCASA-L	ATORVASTATIN CALCIUM	Angina Pectoris	DailyMed	https://dailymed.nlm.nih.gov/dailymed/drugInfo.cfm?setid=84ceda02-d704-478e-b18c-3bad66120a15	angina pectoris	Cardiovascular diseases
FQCKMBLVYCEXJB-MNSAWQCASA-L	ATORVASTATIN CALCIUM	Angina Pectoris	DailyMed	https://dailymed.nlm.nih.gov/dailymed/drugInfo.cfm?setid=6d203e05-1fe6-4262-9d66-b461f84c4672	angina pectoris	Cardiovascular diseases
FQCKMBLVYCEXJB-MNSAWQCASA-L	ATORVASTATIN CALCIUM	Angina Pectoris	DailyMed	https://dailymed.nlm.nih.gov/dailymed/drugInfo.cfm?setid=bc8b9bf5-74d7-422e-bab9-e5aa63cfa0ab	angina pectoris	Cardiovascular diseases
FQCKMBLVYCEXJB-MNSAWQCASA-L	ATORVASTATIN CALCIUM	Angina Pectoris	DailyMed	https://dailymed.nlm.nih.gov/dailymed/drugInfo.cfm?setid=c67cebe8-bb1e-4bd5-b06f-2a730319ba50	angina pectoris	Cardiovascular diseases
FQCKMBLVYCEXJB-MNSAWQCASA-L	ATORVASTATIN CALCIUM	Angina Pectoris	DailyMed	https://dailymed.nlm.nih.gov/dailymed/drugInfo.cfm?setid=97337771-dd37-4cdf-9eac-e0d60803cf6a	angina pectoris	Cardiovascular diseases
FQCKMBLVYCEXJB-MNSAWQCASA-L	ATORVASTATIN CALCIUM	Angina Pectoris	DailyMed	https://dailymed.nlm.nih.gov/dailymed/drugInfo.cfm?setid=2a8de5aa-936a-493e-a0e3-813cbc969c6d	angina pectoris	Cardiovascular diseases
FQCKMBLVYCEXJB-MNSAWQCASA-L	ATORVASTATIN CALCIUM	Angina Pectoris	DailyMed	https://dailymed.nlm.nih.gov/dailymed/drugInfo.cfm?setid=2b5f69aa-2dd9-4eb8-b8b8-def1a1ec1433	angina pectoris	Cardiovascular diseases
FQCKMBLVYCEXJB-MNSAWQCASA-L	ATORVASTATIN CALCIUM	Angina Pectoris	DailyMed	https://dailymed.nlm.nih.gov/dailymed/drugInfo.cfm?setid=afe34ac2-1403-4754-9beb-f76393cdc3ca	angina pectoris	Cardiovascular diseases
FQCKMBLVYCEXJB-MNSAWQCASA-L	ATORVASTATIN CALCIUM	Angina Pectoris	DailyMed	https://dailymed.nlm.nih.gov/dailymed/drugInfo.cfm?setid=7fe85155-bc00-406b-b097-e8aece187a8a	angina pectoris	Cardiovascular diseases
FQCKMBLVYCEXJB-MNSAWQCASA-L	ATORVASTATIN CALCIUM	Angina Pectoris	DailyMed	https://dailymed.nlm.nih.gov/dailymed/drugInfo.cfm?setid=28e28cc3-349a-427a-b19c-77503ef43db4	angina pectoris	Cardiovascular diseases
FQCKMBLVYCEXJB-MNSAWQCASA-L	ATORVASTATIN CALCIUM	Angina Pectoris	DailyMed	https://dailymed.nlm.nih.gov/dailymed/drugInfo.cfm?setid=a3c08a6d-f986-4efc-9f96-3f0e652704dc	angina pectoris	Cardiovascular diseases
FQCKMBLVYCEXJB-MNSAWQCASA-L	ATORVASTATIN CALCIUM	Angina Pectoris	DailyMed	https://dailymed.nlm.nih.gov/dailymed/drugInfo.cfm?setid=7ba5c4ab-e385-4803-9a5c-ea7eafad550f	angina pectoris	Cardiovascular diseases
FQCKMBLVYCEXJB-MNSAWQCASA-L	ATORVASTATIN CALCIUM	Angina Pectoris	DailyMed	https://dailymed.nlm.nih.gov/dailymed/drugInfo.cfm?setid=8a201c80-a51d-4c1c-963b-488c071908c0	angina pectoris	Cardiovascular diseases
FQCKMBLVYCEXJB-MNSAWQCASA-L	ATORVASTATIN CALCIUM	Angina Pectoris	DailyMed	https://dailymed.nlm.nih.gov/dailymed/drugInfo.cfm?setid=20c51638-3ce0-4c4a-b4d9-49dfb574d90d	angina pectoris	Cardiovascular diseases
FQCKMBLVYCEXJB-MNSAWQCASA-L	ATORVASTATIN CALCIUM	Angina Pectoris	DailyMed	https://dailymed.nlm.nih.gov/dailymed/drugInfo.cfm?setid=5412835b-27c6-461f-97b9-b5bf03afe7f2	angina pectoris	Cardiovascular diseases
FQCKMBLVYCEXJB-MNSAWQCASA-L	ATORVASTATIN CALCIUM	Angina Pectoris	DailyMed	https://dailymed.nlm.nih.gov/dailymed/drugInfo.cfm?setid=5cc454ee-3013-4d10-859e-ad8c5ca16c85	angina pectoris	Cardiovascular diseases
FQCKMBLVYCEXJB-MNSAWQCASA-L	ATORVASTATIN CALCIUM	Angina Pectoris	DailyMed	https://dailymed.nlm.nih.gov/dailymed/drugInfo.cfm?setid=901550e6-22be-68c9-eb86-f85a9c9dd998	angina pectoris	Cardiovascular diseases
FQCKMBLVYCEXJB-MNSAWQCASA-L	ATORVASTATIN CALCIUM	Angina Pectoris	DailyMed	https://dailymed.nlm.nih.gov/dailymed/drugInfo.cfm?setid=87f1e55a-6876-41d0-9f2b-d8c90d857968	angina pectoris	Cardiovascular diseases
FQCKMBLVYCEXJB-MNSAWQCASA-L	ATORVASTATIN CALCIUM	Angina Pectoris	DailyMed	https://dailymed.nlm.nih.gov/dailymed/drugInfo.cfm?setid=595ab888-6b55-4642-a32f-e8521821ed81	angina pectoris	Cardiovascular diseases
FQCKMBLVYCEXJB-MNSAWQCASA-L	ATORVASTATIN CALCIUM	Angina Pectoris	DailyMed	https://dailymed.nlm.nih.gov/dailymed/drugInfo.cfm?setid=8f71bea6-2fd0-44ae-afd9-727d365293a0	angina pectoris	Cardiovascular diseases
FQCKMBLVYCEXJB-MNSAWQCASA-L	ATORVASTATIN CALCIUM	Angina Pectoris	DailyMed	https://dailymed.nlm.nih.gov/dailymed/drugInfo.cfm?setid=6ccdb6f3-22c7-5b48-46bc-ce4a4c65eb4d	angina pectoris	Cardiovascular diseases
FQCKMBLVYCEXJB-MNSAWQCASA-L	ATORVASTATIN CALCIUM	Angina Pectoris	DailyMed	https://dailymed.nlm.nih.gov/dailymed/drugInfo.cfm?setid=9d6a052b-b032-4d72-9bd1-e6c895b12472	angina pectoris	Cardiovascular diseases
FQCKMBLVYCEXJB-MNSAWQCASA-L	ATORVASTATIN CALCIUM	Angina Pectoris	DailyMed	https://dailymed.nlm.nih.gov/dailymed/drugInfo.cfm?setid=c6e131fe-e7df-4876-83f7-9156fc4e8228	angina pectoris	Cardiovascular diseases
FQCKMBLVYCEXJB-MNSAWQCASA-L	ATORVASTATIN CALCIUM	Angina Pectoris	DailyMed	https://dailymed.nlm.nih.gov/dailymed/drugInfo.cfm?setid=2e90b6a9-fc55-4124-9699-b5142a92888d	angina pectoris	Cardiovascular diseases
FQCKMBLVYCEXJB-MNSAWQCASA-L	ATORVASTATIN CALCIUM	Angina Pectoris	DailyMed	https://dailymed.nlm.nih.gov/dailymed/drugInfo.cfm?setid=afd5c7b3-4886-4250-9a12-b61451f65eb5	angina pectoris	Cardiovascular diseases
FQCKMBLVYCEXJB-MNSAWQCASA-L	ATORVASTATIN CALCIUM	Angina Pectoris	DailyMed	https://dailymed.nlm.nih.gov/dailymed/drugInfo.cfm?setid=786a6f14-1e2d-4c2a-93dd-c45315aff4fd	angina pectoris	Cardiovascular diseases
FQCKMBLVYCEXJB-MNSAWQCASA-L	ATORVASTATIN CALCIUM	Angina Pectoris	DailyMed	https://dailymed.nlm.nih.gov/dailymed/drugInfo.cfm?setid=865f4e70-ead8-4480-96a4-6ca7b7d8ed69	angina pectoris	Cardiovascular diseases
FQCKMBLVYCEXJB-MNSAWQCASA-L	ATORVASTATIN CALCIUM	Angina Pectoris	DailyMed	https://dailymed.nlm.nih.gov/dailymed/drugInfo.cfm?setid=a0bd00e9-9813-4ea7-b640-1eb59202751b	angina pectoris	Cardiovascular diseases
FQCKMBLVYCEXJB-MNSAWQCASA-L	ATORVASTATIN CALCIUM	Angina Pectoris	DailyMed	https://dailymed.nlm.nih.gov/dailymed/drugInfo.cfm?setid=cc710d44-d515-4b17-a3c6-4d3ba9b049f8	angina pectoris	Cardiovascular diseases
FQCKMBLVYCEXJB-MNSAWQCASA-L	ATORVASTATIN CALCIUM	Angina Pectoris	DailyMed	https://dailymed.nlm.nih.gov/dailymed/drugInfo.cfm?setid=59b924d0-e27f-4567-a0c4-467f9a61df3e	angina pectoris	Cardiovascular diseases
FQCKMBLVYCEXJB-MNSAWQCASA-L	ATORVASTATIN CALCIUM	Angina Pectoris	DailyMed	https://dailymed.nlm.nih.gov/dailymed/drugInfo.cfm?setid=7fcb451e-4834-4905-852b-ec1efe9115f0	angina pectoris	Cardiovascular diseases
FQCKMBLVYCEXJB-MNSAWQCASA-L	ATORVASTATIN CALCIUM	Angina Pectoris	DailyMed	https://dailymed.nlm.nih.gov/dailymed/drugInfo.cfm?setid=df64ffb8-f40f-479f-8c7b-a4b2011664e8	angina pectoris	Cardiovascular diseases
FQCKMBLVYCEXJB-MNSAWQCASA-L	ATORVASTATIN CALCIUM	Angina Pectoris	DailyMed	https://dailymed.nlm.nih.gov/dailymed/drugInfo.cfm?setid=f9a92bf9-0bb2-4963-90d0-f610fe0a34f2	angina pectoris	Cardiovascular diseases
FQCKMBLVYCEXJB-MNSAWQCASA-L	ATORVASTATIN CALCIUM	Angina Pectoris	DailyMed	https://dailymed.nlm.nih.gov/dailymed/drugInfo.cfm?setid=1667b9d6-26cb-4cb1-8d59-0b341afa45e8	angina pectoris	Cardiovascular diseases
FQCKMBLVYCEXJB-MNSAWQCASA-L	ATORVASTATIN CALCIUM	Angina Pectoris	DailyMed	https://dailymed.nlm.nih.gov/dailymed/drugInfo.cfm?setid=17a163ef-b349-4e32-bc8c-b02bac7f65d6	angina pectoris	Cardiovascular diseases
FQCKMBLVYCEXJB-MNSAWQCASA-L	ATORVASTATIN CALCIUM	Angina Pectoris	DailyMed	https://dailymed.nlm.nih.gov/dailymed/drugInfo.cfm?setid=00b6912b-d195-4d7d-8333-e9b0fa20fcc1	angina pectoris	Cardiovascular diseases
FQCKMBLVYCEXJB-MNSAWQCASA-L	ATORVASTATIN CALCIUM	Angina Pectoris	DailyMed	https://dailymed.nlm.nih.gov/dailymed/drugInfo.cfm?setid=d385e07a-c16f-4aef-8e55-af95bd1c7526	angina pectoris	Cardiovascular diseases
FQCKMBLVYCEXJB-MNSAWQCASA-L	ATORVASTATIN CALCIUM	Angina Pectoris	DailyMed	https://dailymed.nlm.nih.gov/dailymed/drugInfo.cfm?setid=200601d6-2c98-42dd-bece-76fc350c5356	angina pectoris	Cardiovascular diseases
FQCKMBLVYCEXJB-MNSAWQCASA-L	ATORVASTATIN CALCIUM	Angina Pectoris	DailyMed	https://dailymed.nlm.nih.gov/dailymed/drugInfo.cfm?setid=e480e538-4ea7-47e6-9e5d-dc0f8179e06c	angina pectoris	Cardiovascular diseases
FQCKMBLVYCEXJB-MNSAWQCASA-L	ATORVASTATIN CALCIUM	Angina Pectoris	DailyMed	https://dailymed.nlm.nih.gov/dailymed/drugInfo.cfm?setid=044ea3a4-e289-4446-bb6d-0486533ab728	angina pectoris	Cardiovascular diseases
FQCKMBLVYCEXJB-MNSAWQCASA-L	ATORVASTATIN CALCIUM	Angina Pectoris	DailyMed	https://dailymed.nlm.nih.gov/dailymed/drugInfo.cfm?setid=09c6c750-ae05-459f-83e8-4a9e4fd85212	angina pectoris	Cardiovascular diseases
FQCKMBLVYCEXJB-MNSAWQCASA-L	ATORVASTATIN CALCIUM	Angina Pectoris	DailyMed	https://dailymed.nlm.nih.gov/dailymed/drugInfo.cfm?setid=1b1faadc-b8b5-4545-a12b-060a90881aec	angina pectoris	Cardiovascular diseases
FQCKMBLVYCEXJB-MNSAWQCASA-L	ATORVASTATIN CALCIUM	Angina Pectoris	DailyMed	https://dailymed.nlm.nih.gov/dailymed/drugInfo.cfm?setid=00966aac-118a-4ee5-9230-a53a3ce5142e	angina pectoris	Cardiovascular diseases
FQCKMBLVYCEXJB-MNSAWQCASA-L	ATORVASTATIN CALCIUM	Angina Pectoris	DailyMed	https://dailymed.nlm.nih.gov/dailymed/drugInfo.cfm?setid=da09f66e-9093-4e07-9820-e7d8ccd594f3	angina pectoris	Cardiovascular diseases
FQCKMBLVYCEXJB-MNSAWQCASA-L	ATORVASTATIN CALCIUM	Angina Pectoris	DailyMed	https://dailymed.nlm.nih.gov/dailymed/drugInfo.cfm?setid=f394be03-fefc-4679-b001-4168a204a136	angina pectoris	Cardiovascular diseases
FQCKMBLVYCEXJB-MNSAWQCASA-L	ATORVASTATIN CALCIUM	Angina Pectoris	DailyMed	https://dailymed.nlm.nih.gov/dailymed/drugInfo.cfm?setid=d9adb9e4-c495-9530-e5e3-7e3b01d53e4c	angina pectoris	Cardiovascular diseases
FQCKMBLVYCEXJB-MNSAWQCASA-L	ATORVASTATIN CALCIUM	Angina Pectoris	DailyMed	https://dailymed.nlm.nih.gov/dailymed/drugInfo.cfm?setid=10a7ba02-42d6-4cae-8904-b256e2da5496	angina pectoris	Cardiovascular diseases
FQCKMBLVYCEXJB-MNSAWQCASA-L	ATORVASTATIN CALCIUM	Angina Pectoris	ClinicalTrials	https://clinicaltrials.gov/ct2/results?id=%22NCT00159718%22OR%22NCT00620204%22OR%22NCT01335048%22OR%22NCT01394848%22OR%22NCT01856374%22OR%22NCT02790528%22	angina pectoris	Cardiovascular diseases
FQCKMBLVYCEXJB-MNSAWQCASA-L	ATORVASTATIN CALCIUM	Angina Pectoris	DailyMed	https://dailymed.nlm.nih.gov/dailymed/drugInfo.cfm?setid=194218c4-3f18-4b6b-a0d9-acc8c862d4b7	angina pectoris	Cardiovascular diseases
FQCKMBLVYCEXJB-MNSAWQCASA-L	ATORVASTATIN CALCIUM	Angina Pectoris	DailyMed	https://dailymed.nlm.nih.gov/dailymed/drugInfo.cfm?setid=f1793d84-68fd-3ab9-c4e2-09f9a1be6425	angina pectoris	Cardiovascular diseases
FQCKMBLVYCEXJB-MNSAWQCASA-L	ATORVASTATIN CALCIUM	Angina Pectoris	DailyMed	https://dailymed.nlm.nih.gov/dailymed/drugInfo.cfm?setid=194ee30e-c063-4bc8-be30-ac91ce329b61	angina pectoris	Cardiovascular diseases
FQCKMBLVYCEXJB-MNSAWQCASA-L	ATORVASTATIN CALCIUM	Angina Pectoris	DailyMed	https://dailymed.nlm.nih.gov/dailymed/drugInfo.cfm?setid=d0a0feb6-84f0-4693-a11f-eb4f7ae0a87d	angina pectoris	Cardiovascular diseases
FQCKMBLVYCEXJB-MNSAWQCASA-L	ATORVASTATIN CALCIUM	Angina Pectoris	DailyMed	https://dailymed.nlm.nih.gov/dailymed/drugInfo.cfm?setid=e10ae715-81e6-4089-9fc3-fa2d10171ed6	angina pectoris	Cardiovascular diseases
FQCKMBLVYCEXJB-MNSAWQCASA-L	ATORVASTATIN CALCIUM	Angina Pectoris	DailyMed	https://dailymed.nlm.nih.gov/dailymed/drugInfo.cfm?setid=f12f81e5-634d-480c-b607-53ec5cbad03f	angina pectoris	Cardiovascular diseases
FQCKMBLVYCEXJB-MNSAWQCASA-L	ATORVASTATIN CALCIUM	Angina Pectoris	DailyMed	https://dailymed.nlm.nih.gov/dailymed/drugInfo.cfm?setid=f60a672d-8d6d-4d67-9a47-5547357e7b5b	angina pectoris	Cardiovascular diseases
GHOSNRCGJFBJIB-UHFFFAOYSA-N	CANDESARTAN CILEXETIL	Angina Pectoris	DailyMed	https://dailymed.nlm.nih.gov/dailymed/drugInfo.cfm?setid=14622dfc-87a8-00cf-b150-c642fb67ce35	angina pectoris	Cardiovascular diseases
GHOSNRCGJFBJIB-UHFFFAOYSA-N	CANDESARTAN CILEXETIL	Angina Pectoris	DailyMed	https://dailymed.nlm.nih.gov/dailymed/drugInfo.cfm?setid=48b021e4-5897-42fd-12be-3190a9b087e8	angina pectoris	Cardiovascular diseases
GHOSNRCGJFBJIB-UHFFFAOYSA-N	CANDESARTAN CILEXETIL	Angina Pectoris	DailyMed	https://dailymed.nlm.nih.gov/dailymed/drugInfo.cfm?setid=76630807-9717-44be-946d-756038cf677e	angina pectoris	Cardiovascular diseases
HDRXZJPWHTXQRI-BHDTVMLSSA-N	DILTIAZEM HYDROCHLORIDE	Angina Pectoris	DailyMed	https://dailymed.nlm.nih.gov/dailymed/drugInfo.cfm?setid=001826f4-f531-454e-a37a-e4e0b147f61b	angina pectoris	Cardiovascular diseases
JIVPVXMEBJLZRO-UHFFFAOYSA-N	CHLORTHALIDONE	Angina Pectoris	DailyMed	https://dailymed.nlm.nih.gov/dailymed/drugInfo.cfm?setid=a6794dfa-adbb-491b-9d48-f89a44e866c5	angina pectoris	Cardiovascular diseases
JIVPVXMEBJLZRO-UHFFFAOYSA-N	CHLORTHALIDONE	Angina Pectoris	DailyMed	https://dailymed.nlm.nih.gov/dailymed/drugInfo.cfm?setid=73705d59-49fa-4e5d-8e3b-13bc2ac8796b	angina pectoris	Cardiovascular diseases
JIVPVXMEBJLZRO-UHFFFAOYSA-N	CHLORTHALIDONE	Angina Pectoris	DailyMed	https://dailymed.nlm.nih.gov/dailymed/drugInfo.cfm?setid=0186ea57-212f-42a1-85c3-1dd56cf96793	angina pectoris	Cardiovascular diseases
JIVPVXMEBJLZRO-UHFFFAOYSA-N	CHLORTHALIDONE	Angina Pectoris	DailyMed	https://dailymed.nlm.nih.gov/dailymed/drugInfo.cfm?setid=b4cfa459-c1c3-4fe2-ac2d-afeea2b96cca	angina pectoris	Cardiovascular diseases
JIVPVXMEBJLZRO-UHFFFAOYSA-N	CHLORTHALIDONE	Angina Pectoris	DailyMed	https://dailymed.nlm.nih.gov/dailymed/drugInfo.cfm?setid=99ae0271-47d8-4321-96e0-55124811df1a	angina pectoris	Cardiovascular diseases
JIVPVXMEBJLZRO-UHFFFAOYSA-N	CHLORTHALIDONE	Angina Pectoris	DailyMed	https://dailymed.nlm.nih.gov/dailymed/drugInfo.cfm?setid=3658041f-d6a3-4199-932b-a27a98ce6ce7	angina pectoris	Cardiovascular diseases
JIVPVXMEBJLZRO-UHFFFAOYSA-N	CHLORTHALIDONE	Angina Pectoris	DailyMed	https://dailymed.nlm.nih.gov/dailymed/drugInfo.cfm?setid=18a6026b-a790-44b6-bf03-a17a1a7dac7a	angina pectoris	Cardiovascular diseases
JIVPVXMEBJLZRO-UHFFFAOYSA-N	CHLORTHALIDONE	Angina Pectoris	DailyMed	https://dailymed.nlm.nih.gov/dailymed/drugInfo.cfm?setid=0ebcca1e-ca16-4483-429a-aec5dcacd1dc	angina pectoris	Cardiovascular diseases
JIVPVXMEBJLZRO-UHFFFAOYSA-N	CHLORTHALIDONE	Angina Pectoris	DailyMed	https://dailymed.nlm.nih.gov/dailymed/drugInfo.cfm?setid=1203ed3a-7a1f-4598-818e-7c2e7a6d1ce7	angina pectoris	Cardiovascular diseases
JZUFKLXOESDKRF-UHFFFAOYSA-N	HYDROCHLOROTHIAZIDE	Angina Pectoris	DailyMed	https://dailymed.nlm.nih.gov/dailymed/drugInfo.cfm?setid=76630807-9717-44be-946d-756038cf677e	angina pectoris	Cardiovascular diseases
JZUFKLXOESDKRF-UHFFFAOYSA-N	HYDROCHLOROTHIAZIDE	Angina Pectoris	DailyMed	https://dailymed.nlm.nih.gov/dailymed/drugInfo.cfm?setid=48b021e4-5897-42fd-12be-3190a9b087e8	angina pectoris	Cardiovascular diseases
JZUFKLXOESDKRF-UHFFFAOYSA-N	HYDROCHLOROTHIAZIDE	Angina Pectoris	DailyMed	https://dailymed.nlm.nih.gov/dailymed/drugInfo.cfm?setid=14622dfc-87a8-00cf-b150-c642fb67ce35	angina pectoris	Cardiovascular diseases
METKIMKYRPQLGS-UHFFFAOYSA-N	ATENOLOL	Angina Pectoris	DailyMed	https://dailymed.nlm.nih.gov/dailymed/drugInfo.cfm?setid=1eb4f6dd-0f94-0130-5aca-ed0a0defb503	angina pectoris	Cardiovascular diseases
METKIMKYRPQLGS-UHFFFAOYSA-N	ATENOLOL	Angina Pectoris	DailyMed	https://dailymed.nlm.nih.gov/dailymed/drugInfo.cfm?setid=73705d59-49fa-4e5d-8e3b-13bc2ac8796b	angina pectoris	Cardiovascular diseases
METKIMKYRPQLGS-UHFFFAOYSA-N	ATENOLOL	Angina Pectoris	DailyMed	https://dailymed.nlm.nih.gov/dailymed/drugInfo.cfm?setid=c6095ce4-119e-41b5-8cbd-6f7c65f4788b	angina pectoris	Cardiovascular diseases
METKIMKYRPQLGS-UHFFFAOYSA-N	ATENOLOL	Angina Pectoris	DailyMed	https://dailymed.nlm.nih.gov/dailymed/drugInfo.cfm?setid=0ebcca1e-ca16-4483-429a-aec5dcacd1dc	angina pectoris	Cardiovascular diseases
METKIMKYRPQLGS-UHFFFAOYSA-N	ATENOLOL	Angina Pectoris	DailyMed	https://dailymed.nlm.nih.gov/dailymed/drugInfo.cfm?setid=3658041f-d6a3-4199-932b-a27a98ce6ce7	angina pectoris	Cardiovascular diseases
METKIMKYRPQLGS-UHFFFAOYSA-N	ATENOLOL	Angina Pectoris	DailyMed	https://dailymed.nlm.nih.gov/dailymed/drugInfo.cfm?setid=0186ea57-212f-42a1-85c3-1dd56cf96793	angina pectoris	Cardiovascular diseases
METKIMKYRPQLGS-UHFFFAOYSA-N	ATENOLOL	Angina Pectoris	DailyMed	https://dailymed.nlm.nih.gov/dailymed/drugInfo.cfm?setid=b68595c6-d772-4b25-a42c-5c911bf67d36	angina pectoris	Cardiovascular diseases
METKIMKYRPQLGS-UHFFFAOYSA-N	ATENOLOL	Angina Pectoris	DailyMed	https://dailymed.nlm.nih.gov/dailymed/drugInfo.cfm?setid=707e110b-0635-0c8e-9eae-63a6fade79e6	angina pectoris	Cardiovascular diseases
METKIMKYRPQLGS-UHFFFAOYSA-N	ATENOLOL	Angina Pectoris	DailyMed	https://dailymed.nlm.nih.gov/dailymed/drugInfo.cfm?setid=86bac633-4f6f-4ecf-b3b4-317591666129	angina pectoris	Cardiovascular diseases
METKIMKYRPQLGS-UHFFFAOYSA-N	ATENOLOL	Angina Pectoris	DailyMed	https://dailymed.nlm.nih.gov/dailymed/drugInfo.cfm?setid=500ca21e-571b-4fa9-8b62-4914b226bf3e	angina pectoris	Cardiovascular diseases
METKIMKYRPQLGS-UHFFFAOYSA-N	ATENOLOL	Angina Pectoris	DailyMed	https://dailymed.nlm.nih.gov/dailymed/drugInfo.cfm?setid=27522eb0-9e11-45cb-9137-fc50dc78ba80	angina pectoris	Cardiovascular diseases
METKIMKYRPQLGS-UHFFFAOYSA-N	ATENOLOL	Angina Pectoris	DailyMed	https://dailymed.nlm.nih.gov/dailymed/drugInfo.cfm?setid=aae36822-9c1b-4600-81d6-da022d56c03e	angina pectoris	Cardiovascular diseases
METKIMKYRPQLGS-UHFFFAOYSA-N	ATENOLOL	Angina Pectoris	DailyMed	https://dailymed.nlm.nih.gov/dailymed/drugInfo.cfm?setid=1998fa54-018e-45d2-826d-cc3eb570fd0b	angina pectoris	Cardiovascular diseases
METKIMKYRPQLGS-UHFFFAOYSA-N	ATENOLOL	Angina Pectoris	DailyMed	https://dailymed.nlm.nih.gov/dailymed/drugInfo.cfm?setid=bcad40fe-36ea-4d10-af2d-de7c54c63349	angina pectoris	Cardiovascular diseases
METKIMKYRPQLGS-UHFFFAOYSA-N	ATENOLOL	Angina Pectoris	DailyMed	https://dailymed.nlm.nih.gov/dailymed/drugInfo.cfm?setid=dc429f91-5de5-4a4a-9943-422ec2331694	angina pectoris	Cardiovascular diseases
METKIMKYRPQLGS-UHFFFAOYSA-N	ATENOLOL	Angina Pectoris	DailyMed	https://dailymed.nlm.nih.gov/dailymed/drugInfo.cfm?setid=afa4e524-0d4d-4223-91f7-d22ed7c507ff	angina pectoris	Cardiovascular diseases
METKIMKYRPQLGS-UHFFFAOYSA-N	ATENOLOL	Angina Pectoris	DailyMed	https://dailymed.nlm.nih.gov/dailymed/drugInfo.cfm?setid=2492d5f6-00b0-42c9-a793-2be83ea81ad1	angina pectoris	Cardiovascular diseases
METKIMKYRPQLGS-UHFFFAOYSA-N	ATENOLOL	Angina Pectoris	DailyMed	https://dailymed.nlm.nih.gov/dailymed/drugInfo.cfm?setid=2339e482-333c-4dcf-881e-8b65181810ef	angina pectoris	Cardiovascular diseases
METKIMKYRPQLGS-UHFFFAOYSA-N	ATENOLOL	Angina Pectoris	DailyMed	https://dailymed.nlm.nih.gov/dailymed/drugInfo.cfm?setid=994244cf-6198-41f0-a9b0-75ee9bbd629e	angina pectoris	Cardiovascular diseases
METKIMKYRPQLGS-UHFFFAOYSA-N	ATENOLOL	Angina Pectoris	DailyMed	https://dailymed.nlm.nih.gov/dailymed/drugInfo.cfm?setid=00e9960b-bb7c-4cf1-bfeb-5c7071f62bbe	angina pectoris	Cardiovascular diseases
METKIMKYRPQLGS-UHFFFAOYSA-N	ATENOLOL	Angina Pectoris	DailyMed	https://dailymed.nlm.nih.gov/dailymed/drugInfo.cfm?setid=793b6b1d-54fd-4856-ab0b-899bb046a239	angina pectoris	Cardiovascular diseases
METKIMKYRPQLGS-UHFFFAOYSA-N	ATENOLOL	Angina Pectoris	DailyMed	https://dailymed.nlm.nih.gov/dailymed/drugInfo.cfm?setid=c289e59d-0ca8-4db6-9016-b03974611e43	angina pectoris	Cardiovascular diseases
METKIMKYRPQLGS-UHFFFAOYSA-N	ATENOLOL	Angina Pectoris	DailyMed	https://dailymed.nlm.nih.gov/dailymed/drugInfo.cfm?setid=a6794dfa-adbb-491b-9d48-f89a44e866c5	angina pectoris	Cardiovascular diseases
METKIMKYRPQLGS-UHFFFAOYSA-N	ATENOLOL	Angina Pectoris	DailyMed	https://dailymed.nlm.nih.gov/dailymed/drugInfo.cfm?setid=b002421f-8120-4e76-a9e2-cc356fbc4cff	angina pectoris	Cardiovascular diseases
METKIMKYRPQLGS-UHFFFAOYSA-N	ATENOLOL	Angina Pectoris	DailyMed	https://dailymed.nlm.nih.gov/dailymed/drugInfo.cfm?setid=b4cfa459-c1c3-4fe2-ac2d-afeea2b96cca	angina pectoris	Cardiovascular diseases
METKIMKYRPQLGS-UHFFFAOYSA-N	ATENOLOL	Angina Pectoris	DailyMed	https://dailymed.nlm.nih.gov/dailymed/drugInfo.cfm?setid=99ae0271-47d8-4321-96e0-55124811df1a	angina pectoris	Cardiovascular diseases
METKIMKYRPQLGS-UHFFFAOYSA-N	ATENOLOL	Angina Pectoris	DailyMed	https://dailymed.nlm.nih.gov/dailymed/drugInfo.cfm?setid=8c137b74-6a28-4760-b8d5-f453efa95a9e	angina pectoris	Cardiovascular diseases
METKIMKYRPQLGS-UHFFFAOYSA-N	ATENOLOL	Angina Pectoris	DailyMed	https://dailymed.nlm.nih.gov/dailymed/drugInfo.cfm?setid=5a0f3359-ea19-4f12-a7f7-48b7f7185571	angina pectoris	Cardiovascular diseases
METKIMKYRPQLGS-UHFFFAOYSA-N	ATENOLOL	Angina Pectoris	DailyMed	https://dailymed.nlm.nih.gov/dailymed/drugInfo.cfm?setid=32066d3f-dd94-4db6-943f-581a2f7104e7	angina pectoris	Cardiovascular diseases
METKIMKYRPQLGS-UHFFFAOYSA-N	ATENOLOL	Angina Pectoris	DailyMed	https://dailymed.nlm.nih.gov/dailymed/drugInfo.cfm?setid=2cc8b659-bd69-4ecc-9b7f-9968ece05357	angina pectoris	Cardiovascular diseases
METKIMKYRPQLGS-UHFFFAOYSA-N	ATENOLOL	Angina Pectoris	DailyMed	https://dailymed.nlm.nih.gov/dailymed/drugInfo.cfm?setid=1203ed3a-7a1f-4598-818e-7c2e7a6d1ce7	angina pectoris	Cardiovascular diseases
METKIMKYRPQLGS-UHFFFAOYSA-N	ATENOLOL	Angina Pectoris	DailyMed	https://dailymed.nlm.nih.gov/dailymed/drugInfo.cfm?setid=b90fcfe1-15f5-4dec-8294-6db4aee5a4d7	angina pectoris	Cardiovascular diseases
METKIMKYRPQLGS-UHFFFAOYSA-N	ATENOLOL	Angina Pectoris	DailyMed	https://dailymed.nlm.nih.gov/dailymed/drugInfo.cfm?setid=1b8a4689-3916-4f4b-b54a-bbb4e322d79b	angina pectoris	Cardiovascular diseases
METKIMKYRPQLGS-UHFFFAOYSA-N	ATENOLOL	Angina Pectoris	DailyMed	https://dailymed.nlm.nih.gov/dailymed/drugInfo.cfm?setid=db801706-1362-44c7-92ab-f584f96c7e1c	angina pectoris	Cardiovascular diseases
METKIMKYRPQLGS-UHFFFAOYSA-N	ATENOLOL	Angina Pectoris	DailyMed	https://dailymed.nlm.nih.gov/dailymed/drugInfo.cfm?setid=59f296ff-48d4-4f26-b2a1-98cc82fc3c0c	angina pectoris	Cardiovascular diseases
METKIMKYRPQLGS-UHFFFAOYSA-N	ATENOLOL	Angina Pectoris	DailyMed	https://dailymed.nlm.nih.gov/dailymed/drugInfo.cfm?setid=a990373a-fad0-4ed5-aa56-7a065d092caa	angina pectoris	Cardiovascular diseases
METKIMKYRPQLGS-UHFFFAOYSA-N	ATENOLOL	Angina Pectoris	DailyMed	https://dailymed.nlm.nih.gov/dailymed/drugInfo.cfm?setid=95762713-18df-424c-8c50-13aded4bbd8c	angina pectoris	Cardiovascular diseases
METKIMKYRPQLGS-UHFFFAOYSA-N	ATENOLOL	Angina Pectoris	DailyMed	https://dailymed.nlm.nih.gov/dailymed/drugInfo.cfm?setid=2c34488c-e22b-46c6-80dd-b24c2bae8d7b	angina pectoris	Cardiovascular diseases
METKIMKYRPQLGS-UHFFFAOYSA-N	ATENOLOL	Angina Pectoris	DailyMed	https://dailymed.nlm.nih.gov/dailymed/drugInfo.cfm?setid=87ecfffe-4b46-4e06-84eb-d2eaed45062e	angina pectoris	Cardiovascular diseases
METKIMKYRPQLGS-UHFFFAOYSA-N	ATENOLOL	Angina Pectoris	DailyMed	https://dailymed.nlm.nih.gov/dailymed/drugInfo.cfm?setid=0bcd32df-eaf7-468d-abe7-d2615e83f67a	angina pectoris	Cardiovascular diseases
METKIMKYRPQLGS-UHFFFAOYSA-N	ATENOLOL	Angina Pectoris	DailyMed	https://dailymed.nlm.nih.gov/dailymed/drugInfo.cfm?setid=75e4f9de-ab9c-4b15-bdc0-05e4cda1737c	angina pectoris	Cardiovascular diseases
METKIMKYRPQLGS-UHFFFAOYSA-N	ATENOLOL	Angina Pectoris	DailyMed	https://dailymed.nlm.nih.gov/dailymed/drugInfo.cfm?setid=f4414ed2-068f-47d3-bd6d-6a2e501304a7	angina pectoris	Cardiovascular diseases
METKIMKYRPQLGS-UHFFFAOYSA-N	ATENOLOL	Angina Pectoris	DailyMed	https://dailymed.nlm.nih.gov/dailymed/drugInfo.cfm?setid=f23be9b8-5dd0-4025-99b1-6dcf8e14b185	angina pectoris	Cardiovascular diseases
METKIMKYRPQLGS-UHFFFAOYSA-N	ATENOLOL	Angina Pectoris	DailyMed	https://dailymed.nlm.nih.gov/dailymed/drugInfo.cfm?setid=ff24761a-002a-b445-fd5b-446913d6231e	angina pectoris	Cardiovascular diseases
METKIMKYRPQLGS-UHFFFAOYSA-N	ATENOLOL	Angina Pectoris	DailyMed	https://dailymed.nlm.nih.gov/dailymed/drugInfo.cfm?setid=fcfc9676-4edc-460e-6199-8161b824908f	angina pectoris	Cardiovascular diseases
METKIMKYRPQLGS-UHFFFAOYSA-N	ATENOLOL	Angina Pectoris	DailyMed	https://dailymed.nlm.nih.gov/dailymed/drugInfo.cfm?setid=f36d4ed3-dcbb-4465-9fa6-1da811f555e6	angina pectoris	Cardiovascular diseases
METKIMKYRPQLGS-UHFFFAOYSA-N	ATENOLOL	Angina Pectoris	DailyMed	https://dailymed.nlm.nih.gov/dailymed/drugInfo.cfm?setid=18a6026b-a790-44b6-bf03-a17a1a7dac7a	angina pectoris	Cardiovascular diseases
MOYKHGMNXAOIAT-JGWLITMVSA-N	ISOSORBIDE DINITRATE	Angina Pectoris	DailyMed	https://dailymed.nlm.nih.gov/dailymed/drugInfo.cfm?setid=44ede034-1fa1-4993-9aa5-49e04fada541	angina pectoris	Cardiovascular diseases
MOYKHGMNXAOIAT-JGWLITMVSA-N	ISOSORBIDE DINITRATE	Angina Pectoris	DailyMed	https://dailymed.nlm.nih.gov/dailymed/drugInfo.cfm?setid=0e5842f2-74f6-1f02-01bc-07578bd3b393	angina pectoris	Cardiovascular diseases
RGHAZVBIOOEVQX-UHFFFAOYSA-N		Angina Pectoris	DailyMed	https://dailymed.nlm.nih.gov/dailymed/drugInfo.cfm?setid=d493a29e-adb1-4066-b022-dfce179fb71b	angina pectoris	Cardiovascular diseases
RGHAZVBIOOEVQX-UHFFFAOYSA-N		Angina Pectoris	DailyMed	https://dailymed.nlm.nih.gov/dailymed/drugInfo.cfm?setid=ff391fc7-a0ab-4f8c-927e-2588053c7021	angina pectoris	Cardiovascular diseases
RGHAZVBIOOEVQX-UHFFFAOYSA-N		Angina Pectoris	DailyMed	https://dailymed.nlm.nih.gov/dailymed/drugInfo.cfm?setid=1b369f44-bb31-4eca-8d98-025ad18c28d5	angina pectoris	Cardiovascular diseases
RGHAZVBIOOEVQX-UHFFFAOYSA-N		Angina Pectoris	DailyMed	https://dailymed.nlm.nih.gov/dailymed/drugInfo.cfm?setid=498e064d-ece3-4885-a06f-1c9d7b83a8aa	angina pectoris	Cardiovascular diseases
RGHAZVBIOOEVQX-UHFFFAOYSA-N		Angina Pectoris	DailyMed	https://dailymed.nlm.nih.gov/dailymed/drugInfo.cfm?setid=ba79d7ec-a781-c617-beee-909ea2f0672b	angina pectoris	Cardiovascular diseases
SNIOPGDIGTZGOP-UHFFFAOYSA-N		Angina Pectoris	DailyMed	https://dailymed.nlm.nih.gov/dailymed/drugInfo.cfm?setid=6117ec32-636c-2304-e6dc-f622b058ae1d	angina pectoris	Cardiovascular diseases
SNIOPGDIGTZGOP-UHFFFAOYSA-N		Angina Pectoris	DailyMed	https://dailymed.nlm.nih.gov/dailymed/drugInfo.cfm?setid=2ce8c8f1-f0b7-45df-a531-42dbd9f2e56c	angina pectoris	Cardiovascular diseases
SNIOPGDIGTZGOP-UHFFFAOYSA-N		Angina Pectoris	DailyMed	https://dailymed.nlm.nih.gov/dailymed/drugInfo.cfm?setid=fbaddc57-5de4-421d-8590-748768ec87d7	angina pectoris	Cardiovascular diseases
SNIOPGDIGTZGOP-UHFFFAOYSA-N		Angina Pectoris	DailyMed	https://dailymed.nlm.nih.gov/dailymed/drugInfo.cfm?setid=4c7b800d-c535-4cd8-b16b-d24af0ef9a5e	angina pectoris	Cardiovascular diseases
SNIOPGDIGTZGOP-UHFFFAOYSA-N		Angina Pectoris	DailyMed	https://dailymed.nlm.nih.gov/dailymed/drugInfo.cfm?setid=8d74e592-3ee6-4f05-8b9c-5703de21fe88	angina pectoris	Cardiovascular diseases
SNIOPGDIGTZGOP-UHFFFAOYSA-N		Angina Pectoris	DailyMed	https://dailymed.nlm.nih.gov/dailymed/drugInfo.cfm?setid=7ea5a071-6f92-4a8a-8e3f-72b74fb2810a	angina pectoris	Cardiovascular diseases
SNIOPGDIGTZGOP-UHFFFAOYSA-N		Angina Pectoris	DailyMed	https://dailymed.nlm.nih.gov/dailymed/drugInfo.cfm?setid=04fa3e36-e782-4b33-bc1d-a3ca0990f490	angina pectoris	Cardiovascular diseases
SNIOPGDIGTZGOP-UHFFFAOYSA-N		Angina Pectoris	DailyMed	https://dailymed.nlm.nih.gov/dailymed/drugInfo.cfm?setid=479bdd35-8c57-4ff0-9111-fa772861b27a	angina pectoris	Cardiovascular diseases
SNIOPGDIGTZGOP-UHFFFAOYSA-N		Angina Pectoris	DailyMed	https://dailymed.nlm.nih.gov/dailymed/drugInfo.cfm?setid=a1bbfe52-3519-47ca-908b-cf6008d61b1b	angina pectoris	Cardiovascular diseases
SNIOPGDIGTZGOP-UHFFFAOYSA-N		Angina Pectoris	DailyMed	https://dailymed.nlm.nih.gov/dailymed/drugInfo.cfm?setid=e2c20994-a2db-4e67-a535-25bf87ef02f1	angina pectoris	Cardiovascular diseases
SNIOPGDIGTZGOP-UHFFFAOYSA-N		Angina Pectoris	DailyMed	https://dailymed.nlm.nih.gov/dailymed/drugInfo.cfm?setid=85b8863e-b8e0-46f4-94a4-7c8e2c66da3f	angina pectoris	Cardiovascular diseases
SNIOPGDIGTZGOP-UHFFFAOYSA-N		Angina Pectoris	DailyMed	https://dailymed.nlm.nih.gov/dailymed/drugInfo.cfm?setid=11cb2671-d3d5-425f-8509-f973b6cac876	angina pectoris	Cardiovascular diseases
SNIOPGDIGTZGOP-UHFFFAOYSA-N		Angina Pectoris	DailyMed	https://dailymed.nlm.nih.gov/dailymed/drugInfo.cfm?setid=18f94362-34c5-4271-9177-d81c92fa2d41	angina pectoris	Cardiovascular diseases
SNIOPGDIGTZGOP-UHFFFAOYSA-N		Angina Pectoris	DailyMed	https://dailymed.nlm.nih.gov/dailymed/drugInfo.cfm?setid=dcb552c1-310a-48af-81ad-a74530531dee	angina pectoris	Cardiovascular diseases
SNIOPGDIGTZGOP-UHFFFAOYSA-N		Angina Pectoris	DailyMed	https://dailymed.nlm.nih.gov/dailymed/drugInfo.cfm?setid=bd2f4e87-e595-4099-acb9-e36803170f72	angina pectoris	Cardiovascular diseases
SNIOPGDIGTZGOP-UHFFFAOYSA-N		Angina Pectoris	DailyMed	https://dailymed.nlm.nih.gov/dailymed/drugInfo.cfm?setid=43a04d8f-9dc1-4760-98fc-8f976ddc8a4b	angina pectoris	Cardiovascular diseases
SNIOPGDIGTZGOP-UHFFFAOYSA-N		Angina Pectoris	DailyMed	https://dailymed.nlm.nih.gov/dailymed/drugInfo.cfm?setid=227916ea-e308-4a0a-bdce-f6303f27ed33	angina pectoris	Cardiovascular diseases
SNIOPGDIGTZGOP-UHFFFAOYSA-N		Angina Pectoris	DailyMed	https://dailymed.nlm.nih.gov/dailymed/drugInfo.cfm?setid=a1648bd9-8a89-4292-b703-aa83d9bd6c6d	angina pectoris	Cardiovascular diseases
SNIOPGDIGTZGOP-UHFFFAOYSA-N		Angina Pectoris	DailyMed	https://dailymed.nlm.nih.gov/dailymed/drugInfo.cfm?setid=efb1e4fc-73b8-43c5-ac68-d5b870cc8e10	angina pectoris	Cardiovascular diseases
SNIOPGDIGTZGOP-UHFFFAOYSA-N		Angina Pectoris	DailyMed	https://dailymed.nlm.nih.gov/dailymed/drugInfo.cfm?setid=a60681a9-d659-4c76-a3ce-3f3eea9aff40	angina pectoris	Cardiovascular diseases
SNIOPGDIGTZGOP-UHFFFAOYSA-N		Angina Pectoris	DailyMed	https://dailymed.nlm.nih.gov/dailymed/drugInfo.cfm?setid=15b3ea32-3422-4aa8-b4c2-41ee6d1aa566	angina pectoris	Cardiovascular diseases
SNIOPGDIGTZGOP-UHFFFAOYSA-N		Angina Pectoris	DailyMed	https://dailymed.nlm.nih.gov/dailymed/drugInfo.cfm?setid=9bec8131-d420-41ea-809c-6607bf5351ea	angina pectoris	Cardiovascular diseases
SNIOPGDIGTZGOP-UHFFFAOYSA-N		Angina Pectoris	DailyMed	https://dailymed.nlm.nih.gov/dailymed/drugInfo.cfm?setid=79ba021e-183c-4b4d-822e-4ff5ef54ca61	angina pectoris	Cardiovascular diseases
SNIOPGDIGTZGOP-UHFFFAOYSA-N		Angina Pectoris	DailyMed	https://dailymed.nlm.nih.gov/dailymed/drugInfo.cfm?setid=e464e9bb-48e8-4b9f-9fff-e220cfbac0c5	angina pectoris	Cardiovascular diseases
SNIOPGDIGTZGOP-UHFFFAOYSA-N		Angina Pectoris	DailyMed	https://dailymed.nlm.nih.gov/dailymed/drugInfo.cfm?setid=4d7c7bf5-0f70-4a76-870c-f609d98e5ba9	angina pectoris	Cardiovascular diseases
SNIOPGDIGTZGOP-UHFFFAOYSA-N		Angina Pectoris	DailyMed	https://dailymed.nlm.nih.gov/dailymed/drugInfo.cfm?setid=5de5366c-0719-4a4c-9483-cd99b218ee78	angina pectoris	Cardiovascular diseases
SNIOPGDIGTZGOP-UHFFFAOYSA-N		Angina Pectoris	DailyMed	https://dailymed.nlm.nih.gov/dailymed/drugInfo.cfm?setid=cc481829-0b5a-4e8a-ab5b-cb44d6d2433b	angina pectoris	Cardiovascular diseases
SNIOPGDIGTZGOP-UHFFFAOYSA-N		Angina Pectoris	DailyMed	https://dailymed.nlm.nih.gov/dailymed/drugInfo.cfm?setid=93b89e13-5af4-4969-90d8-d1bec71291a4	angina pectoris	Cardiovascular diseases
SNIOPGDIGTZGOP-UHFFFAOYSA-N		Angina Pectoris	DailyMed	https://dailymed.nlm.nih.gov/dailymed/drugInfo.cfm?setid=e7bbeff1-e4f1-43a6-a1b3-a8c3dcae817d	angina pectoris	Cardiovascular diseases
SNIOPGDIGTZGOP-UHFFFAOYSA-N		Angina Pectoris	DailyMed	https://dailymed.nlm.nih.gov/dailymed/drugInfo.cfm?setid=041f127e-5166-4484-bc1a-0a373d1187ae	angina pectoris	Cardiovascular diseases
SNIOPGDIGTZGOP-UHFFFAOYSA-N		Angina Pectoris	DailyMed	https://dailymed.nlm.nih.gov/dailymed/drugInfo.cfm?setid=5822a8fa-5c61-4685-a159-653a022df669	angina pectoris	Cardiovascular diseases
SNIOPGDIGTZGOP-UHFFFAOYSA-N		Angina Pectoris	DailyMed	https://dailymed.nlm.nih.gov/dailymed/drugInfo.cfm?setid=3214ddac-e068-4306-8500-0fa90c8c5842	angina pectoris	Cardiovascular diseases
SNIOPGDIGTZGOP-UHFFFAOYSA-N		Angina Pectoris	DailyMed	https://dailymed.nlm.nih.gov/dailymed/drugInfo.cfm?setid=5e5ff3a5-9633-55cc-d309-8f06c47a90ef	angina pectoris	Cardiovascular diseases
SNIOPGDIGTZGOP-UHFFFAOYSA-N		Angina Pectoris	DailyMed	https://dailymed.nlm.nih.gov/dailymed/drugInfo.cfm?setid=3d426e54-489b-4ef7-be06-16762877ce74	angina pectoris	Cardiovascular diseases
SNIOPGDIGTZGOP-UHFFFAOYSA-N		Angina Pectoris	DailyMed	https://dailymed.nlm.nih.gov/dailymed/drugInfo.cfm?setid=b32d82ee-7727-4501-a858-a8304135b11b	angina pectoris	Cardiovascular diseases
SNIOPGDIGTZGOP-UHFFFAOYSA-N		Angina Pectoris	DailyMed	https://dailymed.nlm.nih.gov/dailymed/drugInfo.cfm?setid=21679c9c-27d7-47c9-828e-b4cc405816cc	angina pectoris	Cardiovascular diseases
SNIOPGDIGTZGOP-UHFFFAOYSA-N		Angina Pectoris	DailyMed	https://dailymed.nlm.nih.gov/dailymed/drugInfo.cfm?setid=2dcdd1c3-6728-45fb-97aa-de21f1f5ccad	angina pectoris	Cardiovascular diseases
SNIOPGDIGTZGOP-UHFFFAOYSA-N		Angina Pectoris	DailyMed	https://dailymed.nlm.nih.gov/dailymed/drugInfo.cfm?setid=33574801-581a-4028-befd-8e0cc8b6a892	angina pectoris	Cardiovascular diseases
SNIOPGDIGTZGOP-UHFFFAOYSA-N		Angina Pectoris	DailyMed	https://dailymed.nlm.nih.gov/dailymed/drugInfo.cfm?setid=8c5eb53a-841e-4ee8-acd1-fb4b33460613	angina pectoris	Cardiovascular diseases
SNIOPGDIGTZGOP-UHFFFAOYSA-N		Angina Pectoris	DailyMed	https://dailymed.nlm.nih.gov/dailymed/drugInfo.cfm?setid=bcaac33b-ecbf-41fc-9722-37d624438f10	angina pectoris	Cardiovascular diseases
SNIOPGDIGTZGOP-UHFFFAOYSA-N		Angina Pectoris	DailyMed	https://dailymed.nlm.nih.gov/dailymed/drugInfo.cfm?setid=1dfb2a25-abbd-4fe2-9531-8c76a7b2efa6	angina pectoris	Cardiovascular diseases
SNIOPGDIGTZGOP-UHFFFAOYSA-N		Angina Pectoris	DailyMed	https://dailymed.nlm.nih.gov/dailymed/drugInfo.cfm?setid=ab0ae3a1-8c43-40c6-2682-5089ee1c0229	angina pectoris	Cardiovascular diseases
SNIOPGDIGTZGOP-UHFFFAOYSA-N		Angina Pectoris	DailyMed	https://dailymed.nlm.nih.gov/dailymed/drugInfo.cfm?setid=942008d0-dd1a-48cd-8736-80872a04e0e0	angina pectoris	Cardiovascular diseases
SNIOPGDIGTZGOP-UHFFFAOYSA-N		Angina Pectoris	DailyMed	https://dailymed.nlm.nih.gov/dailymed/drugInfo.cfm?setid=30934ddc-0823-4097-8699-d10988011d7c	angina pectoris	Cardiovascular diseases
SNIOPGDIGTZGOP-UHFFFAOYSA-N		Angina Pectoris	DailyMed	https://dailymed.nlm.nih.gov/dailymed/drugInfo.cfm?setid=8c52cdf6-87be-4719-b105-f08be096d462	angina pectoris	Cardiovascular diseases
SNIOPGDIGTZGOP-UHFFFAOYSA-N		Angina Pectoris	DailyMed	https://dailymed.nlm.nih.gov/dailymed/drugInfo.cfm?setid=560d7864-96b8-466f-a540-588d40b15298	angina pectoris	Cardiovascular diseases
SNIOPGDIGTZGOP-UHFFFAOYSA-N		Angina Pectoris	DailyMed	https://dailymed.nlm.nih.gov/dailymed/drugInfo.cfm?setid=457a026c-ebce-4701-9deb-2d7652759a99	angina pectoris	Cardiovascular diseases
SNIOPGDIGTZGOP-UHFFFAOYSA-N		Angina Pectoris	DailyMed	https://dailymed.nlm.nih.gov/dailymed/drugInfo.cfm?setid=fcd4cf8a-e3e6-7da9-6355-c60b7400291a	angina pectoris	Cardiovascular diseases
SNIOPGDIGTZGOP-UHFFFAOYSA-N		Angina Pectoris	DailyMed	https://dailymed.nlm.nih.gov/dailymed/drugInfo.cfm?setid=d308e2b0-9526-4efc-9566-a33717a87bcc	angina pectoris	Cardiovascular diseases
SNIOPGDIGTZGOP-UHFFFAOYSA-N		Angina Pectoris	DailyMed	https://dailymed.nlm.nih.gov/dailymed/drugInfo.cfm?setid=b17f29ca-517e-4d89-84f1-024d98fc5d77	angina pectoris	Cardiovascular diseases
SNIOPGDIGTZGOP-UHFFFAOYSA-N		Angina Pectoris	DailyMed	https://dailymed.nlm.nih.gov/dailymed/drugInfo.cfm?setid=e98a2692-1cb9-4994-98d8-1d8d9ef1a256	angina pectoris	Cardiovascular diseases
SNIOPGDIGTZGOP-UHFFFAOYSA-N		Angina Pectoris	DailyMed	https://dailymed.nlm.nih.gov/dailymed/drugInfo.cfm?setid=93ee7bb4-4be0-45a4-8f5b-6b17c9f8cfdf	angina pectoris	Cardiovascular diseases
VWPOSFSPZNDTMJ-UCWKZMIHSA-N	NADOLOL	Angina Pectoris	DailyMed	https://dailymed.nlm.nih.gov/dailymed/drugInfo.cfm?setid=bcae071c-bd67-4fa9-be40-3325ebf04119	angina pectoris	Cardiovascular diseases
VWPOSFSPZNDTMJ-UCWKZMIHSA-N	NADOLOL	Angina Pectoris	DailyMed	https://dailymed.nlm.nih.gov/dailymed/drugInfo.cfm?setid=d208918b-a356-4924-91d9-9593981fe0a6	angina pectoris	Cardiovascular diseases
XKLMZUWKNUAPSZ-UHFFFAOYSA-N	RANOLAZINE	Angina Pectoris	DailyMed	https://dailymed.nlm.nih.gov/dailymed/drugInfo.cfm?setid=beb482de-f251-476b-9d38-40577c36f5a3	angina pectoris	Cardiovascular diseases
XKLMZUWKNUAPSZ-UHFFFAOYSA-N	RANOLAZINE	Angina Pectoris	DailyMed	https://dailymed.nlm.nih.gov/dailymed/drugInfo.cfm?setid=e038f963-d78f-460e-a11f-46f224061505	angina pectoris	Cardiovascular diseases
XKLMZUWKNUAPSZ-UHFFFAOYSA-N	RANOLAZINE	Angina Pectoris	DailyMed	https://dailymed.nlm.nih.gov/dailymed/drugInfo.cfm?setid=8d442b8c-97a8-40a9-8603-f9cd0542cedc	angina pectoris	Cardiovascular diseases
XKLMZUWKNUAPSZ-UHFFFAOYSA-N	RANOLAZINE	Angina Pectoris	DailyMed	https://dailymed.nlm.nih.gov/dailymed/drugInfo.cfm?setid=ac529edf-5634-49fa-8db5-ba3a39763161	angina pectoris	Cardiovascular diseases
XKLMZUWKNUAPSZ-UHFFFAOYSA-N	RANOLAZINE	Angina Pectoris	DailyMed	https://dailymed.nlm.nih.gov/dailymed/drugInfo.cfm?setid=60c0ba10-5871-4dd8-aca3-5911e43be2ec	angina pectoris	Cardiovascular diseases
YGULWPYYGQCFMP-UHFFFAOYSA-N	METOPROLOL TARTRATE	Angina Pectoris	DailyMed	https://dailymed.nlm.nih.gov/dailymed/drugInfo.cfm?setid=06fb25ae-fb1c-487f-a37e-0f57a4f52995	angina pectoris	Cardiovascular diseases
YGULWPYYGQCFMP-UHFFFAOYSA-N	METOPROLOL TARTRATE	Angina Pectoris	DailyMed	https://dailymed.nlm.nih.gov/dailymed/drugInfo.cfm?setid=03ac3166-c1cf-42c9-8ff7-5db39ad8d41b	angina pectoris	Cardiovascular diseases
YGULWPYYGQCFMP-UHFFFAOYSA-N	METOPROLOL TARTRATE	Angina Pectoris	DailyMed	https://dailymed.nlm.nih.gov/dailymed/drugInfo.cfm?setid=2d948600-35d8-4490-983b-918bdce488c8	angina pectoris	Cardiovascular diseases
YWXYYJSYQOXTPL-SLPGGIOYSA-N		Angina Pectoris	DailyMed	https://dailymed.nlm.nih.gov/dailymed/drugInfo.cfm?setid=ec09ab1c-52fa-4f41-bf65-a632dce8f097	angina pectoris	Cardiovascular diseases
ZMRUPTIKESYGQW-UHFFFAOYSA-N	PROPRANOLOL HYDROCHLORIDE	Angina Pectoris	DailyMed	https://dailymed.nlm.nih.gov/dailymed/drugInfo.cfm?setid=582fe781-0759-4622-8fa6-b7d90e94e696	angina pectoris	Cardiovascular diseases
ZMRUPTIKESYGQW-UHFFFAOYSA-N	PROPRANOLOL HYDROCHLORIDE	Angina Pectoris	DailyMed	https://dailymed.nlm.nih.gov/dailymed/drugInfo.cfm?setid=35d28979-36b1-4630-b85e-a44e0a443734	angina pectoris	Cardiovascular diseases
ZPBWCRDSRKPIDG-UHFFFAOYSA-N	AMLODIPINE BESYLATE	Angina Pectoris	DailyMed	https://dailymed.nlm.nih.gov/dailymed/drugInfo.cfm?setid=b52e2905-f906-4c46-bb24-2c7754c5d75b	angina pectoris	Cardiovascular diseases
ZPBWCRDSRKPIDG-UHFFFAOYSA-N	AMLODIPINE BESYLATE	Angina Pectoris	DailyMed	https://dailymed.nlm.nih.gov/dailymed/drugInfo.cfm?setid=5409b296-3bed-47cd-abba-9fe6f6833af6	angina pectoris	Cardiovascular diseases
ZPBWCRDSRKPIDG-UHFFFAOYSA-N	AMLODIPINE BESYLATE	Angina Pectoris	DailyMed	https://dailymed.nlm.nih.gov/dailymed/drugInfo.cfm?setid=47114f60-4151-43d4-ac2d-adc49492a679	angina pectoris	Cardiovascular diseases
ZPBWCRDSRKPIDG-UHFFFAOYSA-N	AMLODIPINE BESYLATE	Angina Pectoris	DailyMed	https://dailymed.nlm.nih.gov/dailymed/drugInfo.cfm?setid=dacd31a3-d6df-4b00-b23c-8da4a17eebf0	angina pectoris	Cardiovascular diseases
ZPBWCRDSRKPIDG-UHFFFAOYSA-N	AMLODIPINE BESYLATE	Angina Pectoris	DailyMed	https://dailymed.nlm.nih.gov/dailymed/drugInfo.cfm?setid=9abf41f1-66f9-4be4-a6d7-6c9aa0d5d387	angina pectoris	Cardiovascular diseases
ZPBWCRDSRKPIDG-UHFFFAOYSA-N	AMLODIPINE BESYLATE	Angina Pectoris	DailyMed	https://dailymed.nlm.nih.gov/dailymed/drugInfo.cfm?setid=2275ed71-a964-42b0-b9cb-46ab88da8687	angina pectoris	Cardiovascular diseases
ZPBWCRDSRKPIDG-UHFFFAOYSA-N	AMLODIPINE BESYLATE	Angina Pectoris	DailyMed	https://dailymed.nlm.nih.gov/dailymed/drugInfo.cfm?setid=01139e81-a4fa-4e13-acdf-c75c79a1aa9c	angina pectoris	Cardiovascular diseases
ZPBWCRDSRKPIDG-UHFFFAOYSA-N	AMLODIPINE BESYLATE	Angina Pectoris	DailyMed	https://dailymed.nlm.nih.gov/dailymed/drugInfo.cfm?setid=7aaf923d-5b82-4a85-bb10-5850087da487	angina pectoris	Cardiovascular diseases
ZPBWCRDSRKPIDG-UHFFFAOYSA-N	AMLODIPINE BESYLATE	Angina Pectoris	DailyMed	https://dailymed.nlm.nih.gov/dailymed/drugInfo.cfm?setid=3d14c6b5-a70a-477f-b332-fa5b93a6296f	angina pectoris	Cardiovascular diseases
ZPBWCRDSRKPIDG-UHFFFAOYSA-N	AMLODIPINE BESYLATE	Angina Pectoris	DailyMed	https://dailymed.nlm.nih.gov/dailymed/drugInfo.cfm?setid=873b5b9a-b198-46f7-abe0-898ad0809b47	angina pectoris	Cardiovascular diseases
ZPBWCRDSRKPIDG-UHFFFAOYSA-N	AMLODIPINE BESYLATE	Angina Pectoris	DailyMed	https://dailymed.nlm.nih.gov/dailymed/drugInfo.cfm?setid=f9d9d64a-3a3c-44ad-b40d-02789f29eb04	angina pectoris	Cardiovascular diseases
ZPBWCRDSRKPIDG-UHFFFAOYSA-N	AMLODIPINE BESYLATE	Angina Pectoris	DailyMed	https://dailymed.nlm.nih.gov/dailymed/drugInfo.cfm?setid=759d754e-48eb-4e37-a28a-9b79ac20416b	angina pectoris	Cardiovascular diseases
ZPBWCRDSRKPIDG-UHFFFAOYSA-N	AMLODIPINE BESYLATE	Angina Pectoris	DailyMed	https://dailymed.nlm.nih.gov/dailymed/drugInfo.cfm?setid=c83b8444-0558-44e5-8701-9919848072be	angina pectoris	Cardiovascular diseases
ZPBWCRDSRKPIDG-UHFFFAOYSA-N	AMLODIPINE BESYLATE	Angina Pectoris	DailyMed	https://dailymed.nlm.nih.gov/dailymed/drugInfo.cfm?setid=e04b0eb9-83b5-4b33-a1e7-1c1e84f0c897	angina pectoris	Cardiovascular diseases
ZPBWCRDSRKPIDG-UHFFFAOYSA-N	AMLODIPINE BESYLATE	Angina Pectoris	DailyMed	https://dailymed.nlm.nih.gov/dailymed/drugInfo.cfm?setid=003dd1ec-16f8-4f96-b6a8-c4689d35892a	angina pectoris	Cardiovascular diseases
ZPBWCRDSRKPIDG-UHFFFAOYSA-N	AMLODIPINE BESYLATE	Angina Pectoris	DailyMed	https://dailymed.nlm.nih.gov/dailymed/drugInfo.cfm?setid=fda0739d-b355-478c-acae-8f773a3ec4b3	angina pectoris	Cardiovascular diseases
ZPBWCRDSRKPIDG-UHFFFAOYSA-N	AMLODIPINE BESYLATE	Angina Pectoris	DailyMed	https://dailymed.nlm.nih.gov/dailymed/drugInfo.cfm?setid=cacb3551-c579-41cb-bed6-4b4d8b0644fc	angina pectoris	Cardiovascular diseases
ZPBWCRDSRKPIDG-UHFFFAOYSA-N	AMLODIPINE BESYLATE	Angina Pectoris	DailyMed	https://dailymed.nlm.nih.gov/dailymed/drugInfo.cfm?setid=909fad96-a941-443a-a39f-4f93607410fb	angina pectoris	Cardiovascular diseases
ZPBWCRDSRKPIDG-UHFFFAOYSA-N	AMLODIPINE BESYLATE	Angina Pectoris	DailyMed	https://dailymed.nlm.nih.gov/dailymed/drugInfo.cfm?setid=1cec7a02-b7a5-49e1-ab64-3a4dab4149d2	angina pectoris	Cardiovascular diseases
ZPBWCRDSRKPIDG-UHFFFAOYSA-N	AMLODIPINE BESYLATE	Angina Pectoris	DailyMed	https://dailymed.nlm.nih.gov/dailymed/drugInfo.cfm?setid=551c5efd-9e40-4015-92f8-6fbb229b548e	angina pectoris	Cardiovascular diseases
ZPBWCRDSRKPIDG-UHFFFAOYSA-N	AMLODIPINE BESYLATE	Angina Pectoris	DailyMed	https://dailymed.nlm.nih.gov/dailymed/drugInfo.cfm?setid=9d3d4ee8-5657-4b7c-9478-8b29c13a8c9e	angina pectoris	Cardiovascular diseases
ZPBWCRDSRKPIDG-UHFFFAOYSA-N	AMLODIPINE BESYLATE	Angina Pectoris	DailyMed	https://dailymed.nlm.nih.gov/dailymed/drugInfo.cfm?setid=2829814d-739d-4ff4-9371-bee70bf32248	angina pectoris	Cardiovascular diseases
ZPBWCRDSRKPIDG-UHFFFAOYSA-N	AMLODIPINE BESYLATE	Angina Pectoris	DailyMed	https://dailymed.nlm.nih.gov/dailymed/drugInfo.cfm?setid=2ee23c50-1183-414f-bb20-6285b04884e9	angina pectoris	Cardiovascular diseases
ZPBWCRDSRKPIDG-UHFFFAOYSA-N	AMLODIPINE BESYLATE	Angina Pectoris	DailyMed	https://dailymed.nlm.nih.gov/dailymed/drugInfo.cfm?setid=8373e558-b5a6-4389-b5e1-f8f20ec32651	angina pectoris	Cardiovascular diseases
ZPBWCRDSRKPIDG-UHFFFAOYSA-N	AMLODIPINE BESYLATE	Angina Pectoris	DailyMed	https://dailymed.nlm.nih.gov/dailymed/drugInfo.cfm?setid=41ceef84-9aae-4d7c-ba50-06beb85c415d	angina pectoris	Cardiovascular diseases
ZPBWCRDSRKPIDG-UHFFFAOYSA-N	AMLODIPINE BESYLATE	Angina Pectoris	DailyMed	https://dailymed.nlm.nih.gov/dailymed/drugInfo.cfm?setid=0e698930-5c05-421f-a408-2a2fbfff0948	angina pectoris	Cardiovascular diseases
ZPBWCRDSRKPIDG-UHFFFAOYSA-N	AMLODIPINE BESYLATE	Angina Pectoris	DailyMed	https://dailymed.nlm.nih.gov/dailymed/drugInfo.cfm?setid=a3294d91-4aa9-4a94-be6a-28ccf2d74326	angina pectoris	Cardiovascular diseases
ZPBWCRDSRKPIDG-UHFFFAOYSA-N	AMLODIPINE BESYLATE	Angina Pectoris	DailyMed	https://dailymed.nlm.nih.gov/dailymed/drugInfo.cfm?setid=a27c8d30-fa25-4927-86fd-fdcfec8fd03a	angina pectoris	Cardiovascular diseases
ZPBWCRDSRKPIDG-UHFFFAOYSA-N	AMLODIPINE BESYLATE	Angina Pectoris	DailyMed	https://dailymed.nlm.nih.gov/dailymed/drugInfo.cfm?setid=3fe3b576-567d-4589-9d4c-620b834b8746	angina pectoris	Cardiovascular diseases
ZPBWCRDSRKPIDG-UHFFFAOYSA-N	AMLODIPINE BESYLATE	Angina Pectoris	DailyMed	https://dailymed.nlm.nih.gov/dailymed/drugInfo.cfm?setid=d5859daf-d6e1-4f8f-a246-5282b81be78d	angina pectoris	Cardiovascular diseases
ZPBWCRDSRKPIDG-UHFFFAOYSA-N	AMLODIPINE BESYLATE	Angina Pectoris	DailyMed	https://dailymed.nlm.nih.gov/dailymed/drugInfo.cfm?setid=fb5e7668-0ce4-4276-8416-0c313b59bb73	angina pectoris	Cardiovascular diseases
ZPBWCRDSRKPIDG-UHFFFAOYSA-N	AMLODIPINE BESYLATE	Angina Pectoris	DailyMed	https://dailymed.nlm.nih.gov/dailymed/drugInfo.cfm?setid=a3201369-1c77-4a05-bbd0-0dd333305ace	angina pectoris	Cardiovascular diseases
ZPBWCRDSRKPIDG-UHFFFAOYSA-N	AMLODIPINE BESYLATE	Angina Pectoris	DailyMed	https://dailymed.nlm.nih.gov/dailymed/drugInfo.cfm?setid=6d8304ba-1f38-428c-afc6-63a132e559ca	angina pectoris	Cardiovascular diseases
ZPBWCRDSRKPIDG-UHFFFAOYSA-N	AMLODIPINE BESYLATE	Angina Pectoris	DailyMed	https://dailymed.nlm.nih.gov/dailymed/drugInfo.cfm?setid=3f4703c0-0b9e-41a0-8b70-da26683d9ed2	angina pectoris	Cardiovascular diseases
ZPBWCRDSRKPIDG-UHFFFAOYSA-N	AMLODIPINE BESYLATE	Angina Pectoris	DailyMed	https://dailymed.nlm.nih.gov/dailymed/drugInfo.cfm?setid=8157ca93-d926-4264-b606-f73b2b38842a	angina pectoris	Cardiovascular diseases
ZPBWCRDSRKPIDG-UHFFFAOYSA-N	AMLODIPINE BESYLATE	Angina Pectoris	DailyMed	https://dailymed.nlm.nih.gov/dailymed/drugInfo.cfm?setid=999aefc6-8842-4a02-a5bb-6601fe8db6e6	angina pectoris	Cardiovascular diseases
ZPBWCRDSRKPIDG-UHFFFAOYSA-N	AMLODIPINE BESYLATE	Angina Pectoris	DailyMed	https://dailymed.nlm.nih.gov/dailymed/drugInfo.cfm?setid=ff042130-c43a-4281-a731-809a54a1a7f1	angina pectoris	Cardiovascular diseases
ZPBWCRDSRKPIDG-UHFFFAOYSA-N	AMLODIPINE BESYLATE	Angina Pectoris	DailyMed	https://dailymed.nlm.nih.gov/dailymed/drugInfo.cfm?setid=c32059ed-73cd-4a2c-9690-276e7068041e	angina pectoris	Cardiovascular diseases
ZPBWCRDSRKPIDG-UHFFFAOYSA-N	AMLODIPINE BESYLATE	Angina Pectoris	DailyMed	https://dailymed.nlm.nih.gov/dailymed/drugInfo.cfm?setid=02f30d6b-0eb0-4f01-9539-6645118bc286	angina pectoris	Cardiovascular diseases
ZPBWCRDSRKPIDG-UHFFFAOYSA-N	AMLODIPINE BESYLATE	Angina Pectoris	DailyMed	https://dailymed.nlm.nih.gov/dailymed/drugInfo.cfm?setid=fc7d39d7-e006-4ed6-a31c-827452603002	angina pectoris	Cardiovascular diseases
ZPBWCRDSRKPIDG-UHFFFAOYSA-N	AMLODIPINE BESYLATE	Angina Pectoris	DailyMed	https://dailymed.nlm.nih.gov/dailymed/drugInfo.cfm?setid=06df17aa-6831-498c-9c28-37502a1f3260	angina pectoris	Cardiovascular diseases
ZPBWCRDSRKPIDG-UHFFFAOYSA-N	AMLODIPINE BESYLATE	Angina Pectoris	DailyMed	https://dailymed.nlm.nih.gov/dailymed/drugInfo.cfm?setid=ac0dd8fb-ebe1-4d02-bd0d-4f979c6e3608	angina pectoris	Cardiovascular diseases
ZPBWCRDSRKPIDG-UHFFFAOYSA-N	AMLODIPINE BESYLATE	Angina Pectoris, Variant	DailyMed	https://dailymed.nlm.nih.gov/dailymed/drugInfo.cfm?setid=fc285a1f-9b43-4bdf-8679-44e25654b84c	Prinzmetal's angina	Cardiovascular diseases
ZPBWCRDSRKPIDG-UHFFFAOYSA-N	AMLODIPINE BESYLATE	Angina Pectoris, Variant	DailyMed	https://dailymed.nlm.nih.gov/dailymed/drugInfo.cfm?setid=5409b296-3bed-47cd-abba-9fe6f6833af6	Prinzmetal's angina	Cardiovascular diseases
ZPBWCRDSRKPIDG-UHFFFAOYSA-N	AMLODIPINE BESYLATE	Angina Pectoris, Variant	DailyMed	https://dailymed.nlm.nih.gov/dailymed/drugInfo.cfm?setid=767c1e67-4cfb-4358-a963-3d58122c8e83	Prinzmetal's angina	Cardiovascular diseases
ZPBWCRDSRKPIDG-UHFFFAOYSA-N	AMLODIPINE BESYLATE	Angina Pectoris, Variant	DailyMed	https://dailymed.nlm.nih.gov/dailymed/drugInfo.cfm?setid=c1ecc118-b372-40c6-819e-56092cafe595	Prinzmetal's angina	Cardiovascular diseases
ZPBWCRDSRKPIDG-UHFFFAOYSA-N	AMLODIPINE BESYLATE	Angina Pectoris, Variant	DailyMed	https://dailymed.nlm.nih.gov/dailymed/drugInfo.cfm?setid=61837ac5-0a0b-4ea9-b71c-d4c753294ed6	Prinzmetal's angina	Cardiovascular diseases
ZPBWCRDSRKPIDG-UHFFFAOYSA-N	AMLODIPINE BESYLATE	Angina Pectoris, Variant	DailyMed	https://dailymed.nlm.nih.gov/dailymed/drugInfo.cfm?setid=dacd31a3-d6df-4b00-b23c-8da4a17eebf0	Prinzmetal's angina	Cardiovascular diseases
ZPBWCRDSRKPIDG-UHFFFAOYSA-N	AMLODIPINE BESYLATE	Angina Pectoris, Variant	DailyMed	https://dailymed.nlm.nih.gov/dailymed/drugInfo.cfm?setid=edf9b22c-e37e-4b4e-8a64-20bb036c7d2d	Prinzmetal's angina	Cardiovascular diseases
ZPBWCRDSRKPIDG-UHFFFAOYSA-N	AMLODIPINE BESYLATE	Angina Pectoris, Variant	DailyMed	https://dailymed.nlm.nih.gov/dailymed/drugInfo.cfm?setid=a10fa641-ac6b-466d-bcba-31c678a74be8	Prinzmetal's angina	Cardiovascular diseases
ZPBWCRDSRKPIDG-UHFFFAOYSA-N	AMLODIPINE BESYLATE	Angina Pectoris, Variant	DailyMed	https://dailymed.nlm.nih.gov/dailymed/drugInfo.cfm?setid=ac0dd8fb-ebe1-4d02-bd0d-4f979c6e3608	Prinzmetal's angina	Cardiovascular diseases
ZPBWCRDSRKPIDG-UHFFFAOYSA-N	AMLODIPINE BESYLATE	Angina Pectoris, Variant	DailyMed	https://dailymed.nlm.nih.gov/dailymed/drugInfo.cfm?setid=a3201369-1c77-4a05-bbd0-0dd333305ace	Prinzmetal's angina	Cardiovascular diseases
ZPBWCRDSRKPIDG-UHFFFAOYSA-N	AMLODIPINE BESYLATE	Angina Pectoris, Variant	DailyMed	https://dailymed.nlm.nih.gov/dailymed/drugInfo.cfm?setid=fda0739d-b355-478c-acae-8f773a3ec4b3	Prinzmetal's angina	Cardiovascular diseases
ZPBWCRDSRKPIDG-UHFFFAOYSA-N	AMLODIPINE BESYLATE	Angina Pectoris, Variant	DailyMed	https://dailymed.nlm.nih.gov/dailymed/drugInfo.cfm?setid=9abf41f1-66f9-4be4-a6d7-6c9aa0d5d387	Prinzmetal's angina	Cardiovascular diseases
ZPBWCRDSRKPIDG-UHFFFAOYSA-N	AMLODIPINE BESYLATE	Angina Pectoris, Variant	DailyMed	https://dailymed.nlm.nih.gov/dailymed/drugInfo.cfm?setid=59464d24-16e5-42d3-acd4-6f3b2f4e3bf6	Prinzmetal's angina	Cardiovascular diseases
ZPBWCRDSRKPIDG-UHFFFAOYSA-N	AMLODIPINE BESYLATE	Angina Pectoris, Variant	DailyMed	https://dailymed.nlm.nih.gov/dailymed/drugInfo.cfm?setid=51e87d92-0c8a-46fa-a2d6-a8abf555201f	Prinzmetal's angina	Cardiovascular diseases
ZPBWCRDSRKPIDG-UHFFFAOYSA-N	AMLODIPINE BESYLATE	Angina Pectoris, Variant	DailyMed	https://dailymed.nlm.nih.gov/dailymed/drugInfo.cfm?setid=9f9c46a7-3833-44c8-9a15-5bed7d2008ba	Prinzmetal's angina	Cardiovascular diseases
ZPBWCRDSRKPIDG-UHFFFAOYSA-N	AMLODIPINE BESYLATE	Angina Pectoris, Variant	DailyMed	https://dailymed.nlm.nih.gov/dailymed/drugInfo.cfm?setid=0e698930-5c05-421f-a408-2a2fbfff0948	Prinzmetal's angina	Cardiovascular diseases
ZPBWCRDSRKPIDG-UHFFFAOYSA-N	AMLODIPINE BESYLATE	Angina Pectoris, Variant	DailyMed	https://dailymed.nlm.nih.gov/dailymed/drugInfo.cfm?setid=ff042130-c43a-4281-a731-809a54a1a7f1	Prinzmetal's angina	Cardiovascular diseases
ZPBWCRDSRKPIDG-UHFFFAOYSA-N	AMLODIPINE BESYLATE	Angina Pectoris, Variant	DailyMed	https://dailymed.nlm.nih.gov/dailymed/drugInfo.cfm?setid=41ceef84-9aae-4d7c-ba50-06beb85c415d	Prinzmetal's angina	Cardiovascular diseases
ZPBWCRDSRKPIDG-UHFFFAOYSA-N	AMLODIPINE BESYLATE	Angina Pectoris, Variant	DailyMed	https://dailymed.nlm.nih.gov/dailymed/drugInfo.cfm?setid=8373e558-b5a6-4389-b5e1-f8f20ec32651	Prinzmetal's angina	Cardiovascular diseases
ZPBWCRDSRKPIDG-UHFFFAOYSA-N	AMLODIPINE BESYLATE	Angina Pectoris, Variant	DailyMed	https://dailymed.nlm.nih.gov/dailymed/drugInfo.cfm?setid=b52e2905-f906-4c46-bb24-2c7754c5d75b	Prinzmetal's angina	Cardiovascular diseases
ZPBWCRDSRKPIDG-UHFFFAOYSA-N	AMLODIPINE BESYLATE	Angina Pectoris, Variant	DailyMed	https://dailymed.nlm.nih.gov/dailymed/drugInfo.cfm?setid=c32059ed-73cd-4a2c-9690-276e7068041e	Prinzmetal's angina	Cardiovascular diseases
ZPBWCRDSRKPIDG-UHFFFAOYSA-N	AMLODIPINE BESYLATE	Angina Pectoris, Variant	DailyMed	https://dailymed.nlm.nih.gov/dailymed/drugInfo.cfm?setid=01139e81-a4fa-4e13-acdf-c75c79a1aa9c	Prinzmetal's angina	Cardiovascular diseases
ZPBWCRDSRKPIDG-UHFFFAOYSA-N	AMLODIPINE BESYLATE	Angina Pectoris, Variant	DailyMed	https://dailymed.nlm.nih.gov/dailymed/drugInfo.cfm?setid=3fe3b576-567d-4589-9d4c-620b834b8746	Prinzmetal's angina	Cardiovascular diseases
ZPBWCRDSRKPIDG-UHFFFAOYSA-N	AMLODIPINE BESYLATE	Angina Pectoris, Variant	DailyMed	https://dailymed.nlm.nih.gov/dailymed/drugInfo.cfm?setid=47114f60-4151-43d4-ac2d-adc49492a679	Prinzmetal's angina	Cardiovascular diseases
ZPBWCRDSRKPIDG-UHFFFAOYSA-N	AMLODIPINE BESYLATE	Angina Pectoris, Variant	DailyMed	https://dailymed.nlm.nih.gov/dailymed/drugInfo.cfm?setid=2275ed71-a964-42b0-b9cb-46ab88da8687	Prinzmetal's angina	Cardiovascular diseases
ZPBWCRDSRKPIDG-UHFFFAOYSA-N	AMLODIPINE BESYLATE	Angina Pectoris, Variant	DailyMed	https://dailymed.nlm.nih.gov/dailymed/drugInfo.cfm?setid=06df17aa-6831-498c-9c28-37502a1f3260	Prinzmetal's angina	Cardiovascular diseases
ZPBWCRDSRKPIDG-UHFFFAOYSA-N	AMLODIPINE BESYLATE	Angina Pectoris, Variant	DailyMed	https://dailymed.nlm.nih.gov/dailymed/drugInfo.cfm?setid=1cec7a02-b7a5-49e1-ab64-3a4dab4149d2	Prinzmetal's angina	Cardiovascular diseases
ZPBWCRDSRKPIDG-UHFFFAOYSA-N	AMLODIPINE BESYLATE	Angina Pectoris, Variant	DailyMed	https://dailymed.nlm.nih.gov/dailymed/drugInfo.cfm?setid=8157ca93-d926-4264-b606-f73b2b38842a	Prinzmetal's angina	Cardiovascular diseases
ZPBWCRDSRKPIDG-UHFFFAOYSA-N	AMLODIPINE BESYLATE	Angina Pectoris, Variant	DailyMed	https://dailymed.nlm.nih.gov/dailymed/drugInfo.cfm?setid=2bac4ec4-9542-4927-8121-a7cd1858075b	Prinzmetal's angina	Cardiovascular diseases
ZPBWCRDSRKPIDG-UHFFFAOYSA-N	AMLODIPINE BESYLATE	Angina Pectoris, Variant	DailyMed	https://dailymed.nlm.nih.gov/dailymed/drugInfo.cfm?setid=e04b0eb9-83b5-4b33-a1e7-1c1e84f0c897	Prinzmetal's angina	Cardiovascular diseases
ZPBWCRDSRKPIDG-UHFFFAOYSA-N	AMLODIPINE BESYLATE	Angina Pectoris, Variant	DailyMed	https://dailymed.nlm.nih.gov/dailymed/drugInfo.cfm?setid=b3d9dd95-d250-4201-8e95-466fd321c37e	Prinzmetal's angina	Cardiovascular diseases
ZPBWCRDSRKPIDG-UHFFFAOYSA-N	AMLODIPINE BESYLATE	Angina Pectoris, Variant	DailyMed	https://dailymed.nlm.nih.gov/dailymed/drugInfo.cfm?setid=9d3d4ee8-5657-4b7c-9478-8b29c13a8c9e	Prinzmetal's angina	Cardiovascular diseases
ZPBWCRDSRKPIDG-UHFFFAOYSA-N	AMLODIPINE BESYLATE	Angina Pectoris, Variant	DailyMed	https://dailymed.nlm.nih.gov/dailymed/drugInfo.cfm?setid=4336a551-afff-4d92-b05b-2a8e2000feef	Prinzmetal's angina	Cardiovascular diseases
ZPBWCRDSRKPIDG-UHFFFAOYSA-N	AMLODIPINE BESYLATE	Angina Pectoris, Variant	DailyMed	https://dailymed.nlm.nih.gov/dailymed/drugInfo.cfm?setid=dd6f9f66-148a-4ecc-9fb9-a58e2b6fbc79	Prinzmetal's angina	Cardiovascular diseases
ZPBWCRDSRKPIDG-UHFFFAOYSA-N	AMLODIPINE BESYLATE	Angina Pectoris, Variant	DailyMed	https://dailymed.nlm.nih.gov/dailymed/drugInfo.cfm?setid=999aefc6-8842-4a02-a5bb-6601fe8db6e6	Prinzmetal's angina	Cardiovascular diseases
ZPBWCRDSRKPIDG-UHFFFAOYSA-N	AMLODIPINE BESYLATE	Angina Pectoris, Variant	DailyMed	https://dailymed.nlm.nih.gov/dailymed/drugInfo.cfm?setid=213502a2-f667-4da6-a4b9-462eb303c401	Prinzmetal's angina	Cardiovascular diseases
ZPBWCRDSRKPIDG-UHFFFAOYSA-N	AMLODIPINE BESYLATE	Angina Pectoris, Variant	DailyMed	https://dailymed.nlm.nih.gov/dailymed/drugInfo.cfm?setid=0fdb1322-d867-4182-b7d5-30c2a27893f0	Prinzmetal's angina	Cardiovascular diseases
ZPBWCRDSRKPIDG-UHFFFAOYSA-N	AMLODIPINE BESYLATE	Angina Pectoris, Variant	DailyMed	https://dailymed.nlm.nih.gov/dailymed/drugInfo.cfm?setid=2829814d-739d-4ff4-9371-bee70bf32248	Prinzmetal's angina	Cardiovascular diseases
ZPBWCRDSRKPIDG-UHFFFAOYSA-N	AMLODIPINE BESYLATE	Angina Pectoris, Variant	DailyMed	https://dailymed.nlm.nih.gov/dailymed/drugInfo.cfm?setid=353a319e-2d1b-4bb6-8e3f-fc74d5b78523	Prinzmetal's angina	Cardiovascular diseases
ZPBWCRDSRKPIDG-UHFFFAOYSA-N	AMLODIPINE BESYLATE	Angina Pectoris, Variant	DailyMed	https://dailymed.nlm.nih.gov/dailymed/drugInfo.cfm?setid=180ee374-24f2-4b9c-9d54-8815f2b1dc9b	Prinzmetal's angina	Cardiovascular diseases
ZPBWCRDSRKPIDG-UHFFFAOYSA-N	AMLODIPINE BESYLATE	Angina Pectoris, Variant	DailyMed	https://dailymed.nlm.nih.gov/dailymed/drugInfo.cfm?setid=cacb3551-c579-41cb-bed6-4b4d8b0644fc	Prinzmetal's angina	Cardiovascular diseases
ZPBWCRDSRKPIDG-UHFFFAOYSA-N	AMLODIPINE BESYLATE	Angina Pectoris, Variant	DailyMed	https://dailymed.nlm.nih.gov/dailymed/drugInfo.cfm?setid=bef1a169-9186-43e9-b673-64fdb658984f	Prinzmetal's angina	Cardiovascular diseases
ZPBWCRDSRKPIDG-UHFFFAOYSA-N	AMLODIPINE BESYLATE	Angina Pectoris, Variant	DailyMed	https://dailymed.nlm.nih.gov/dailymed/drugInfo.cfm?setid=fc7d39d7-e006-4ed6-a31c-827452603002	Prinzmetal's angina	Cardiovascular diseases
ZPBWCRDSRKPIDG-UHFFFAOYSA-N	AMLODIPINE BESYLATE	Angina Pectoris, Variant	DailyMed	https://dailymed.nlm.nih.gov/dailymed/drugInfo.cfm?setid=fb2e6030-c1f4-44bb-9279-3c7368785009	Prinzmetal's angina	Cardiovascular diseases
ZPBWCRDSRKPIDG-UHFFFAOYSA-N	AMLODIPINE BESYLATE	Angina Pectoris, Variant	DailyMed	https://dailymed.nlm.nih.gov/dailymed/drugInfo.cfm?setid=b00570ff-4081-4514-b45b-eb6f753450f5	Prinzmetal's angina	Cardiovascular diseases
ZPBWCRDSRKPIDG-UHFFFAOYSA-N	AMLODIPINE BESYLATE	Angina Pectoris, Variant	DailyMed	https://dailymed.nlm.nih.gov/dailymed/drugInfo.cfm?setid=d5859daf-d6e1-4f8f-a246-5282b81be78d	Prinzmetal's angina	Cardiovascular diseases
ZPBWCRDSRKPIDG-UHFFFAOYSA-N	AMLODIPINE BESYLATE	Angina Pectoris, Variant	DailyMed	https://dailymed.nlm.nih.gov/dailymed/drugInfo.cfm?setid=9f7c5855-aa5a-4535-8b37-cf97e09ed883	Prinzmetal's angina	Cardiovascular diseases
ZPBWCRDSRKPIDG-UHFFFAOYSA-N	AMLODIPINE BESYLATE	Angina Pectoris, Variant	DailyMed	https://dailymed.nlm.nih.gov/dailymed/drugInfo.cfm?setid=b55da654-3c8e-4670-a503-e98e1d67d204	Prinzmetal's angina	Cardiovascular diseases
ZPBWCRDSRKPIDG-UHFFFAOYSA-N	AMLODIPINE BESYLATE	Angina Pectoris, Variant	DailyMed	https://dailymed.nlm.nih.gov/dailymed/drugInfo.cfm?setid=2784f6dd-9115-4def-ad94-7141dbb6f738	Prinzmetal's angina	Cardiovascular diseases
ZPBWCRDSRKPIDG-UHFFFAOYSA-N	AMLODIPINE BESYLATE	Angina Pectoris, Variant	DailyMed	https://dailymed.nlm.nih.gov/dailymed/drugInfo.cfm?setid=759d754e-48eb-4e37-a28a-9b79ac20416b	Prinzmetal's angina	Cardiovascular diseases
ZPBWCRDSRKPIDG-UHFFFAOYSA-N	AMLODIPINE BESYLATE	Angina Pectoris, Variant	DailyMed	https://dailymed.nlm.nih.gov/dailymed/drugInfo.cfm?setid=8fcacc3f-80a8-4a2a-bccb-c1edb2e2764d	Prinzmetal's angina	Cardiovascular diseases
ZPBWCRDSRKPIDG-UHFFFAOYSA-N	AMLODIPINE BESYLATE	Angina Pectoris, Variant	DailyMed	https://dailymed.nlm.nih.gov/dailymed/drugInfo.cfm?setid=6d8304ba-1f38-428c-afc6-63a132e559ca	Prinzmetal's angina	Cardiovascular diseases
ZPBWCRDSRKPIDG-UHFFFAOYSA-N	AMLODIPINE BESYLATE	Angina Pectoris, Variant	DailyMed	https://dailymed.nlm.nih.gov/dailymed/drugInfo.cfm?setid=44e5ad27-e062-461a-bdf4-192d852fbc49	Prinzmetal's angina	Cardiovascular diseases
ZPBWCRDSRKPIDG-UHFFFAOYSA-N	AMLODIPINE BESYLATE	Angina Pectoris, Variant	DailyMed	https://dailymed.nlm.nih.gov/dailymed/drugInfo.cfm?setid=24e90827-104e-436c-81ac-78d3758e5723	Prinzmetal's angina	Cardiovascular diseases
ZPBWCRDSRKPIDG-UHFFFAOYSA-N	AMLODIPINE BESYLATE	Angina Pectoris, Variant	DailyMed	https://dailymed.nlm.nih.gov/dailymed/drugInfo.cfm?setid=551c5efd-9e40-4015-92f8-6fbb229b548e	Prinzmetal's angina	Cardiovascular diseases
ZPBWCRDSRKPIDG-UHFFFAOYSA-N	AMLODIPINE BESYLATE	Angina Pectoris, Variant	DailyMed	https://dailymed.nlm.nih.gov/dailymed/drugInfo.cfm?setid=2ee23c50-1183-414f-bb20-6285b04884e9	Prinzmetal's angina	Cardiovascular diseases
ZPBWCRDSRKPIDG-UHFFFAOYSA-N	AMLODIPINE BESYLATE	Angina Pectoris, Variant	DailyMed	https://dailymed.nlm.nih.gov/dailymed/drugInfo.cfm?setid=a3294d91-4aa9-4a94-be6a-28ccf2d74326	Prinzmetal's angina	Cardiovascular diseases
ZPBWCRDSRKPIDG-UHFFFAOYSA-N	AMLODIPINE BESYLATE	Angina Pectoris, Variant	DailyMed	https://dailymed.nlm.nih.gov/dailymed/drugInfo.cfm?setid=3518853a-4c5b-4161-a178-8da7f656f009	Prinzmetal's angina	Cardiovascular diseases
ZPBWCRDSRKPIDG-UHFFFAOYSA-N	AMLODIPINE BESYLATE	Angina Pectoris, Variant	DailyMed	https://dailymed.nlm.nih.gov/dailymed/drugInfo.cfm?setid=a74239bf-4684-424c-ba4e-6087e363265b	Prinzmetal's angina	Cardiovascular diseases
ZPBWCRDSRKPIDG-UHFFFAOYSA-N	AMLODIPINE BESYLATE	Angina Pectoris, Variant	DailyMed	https://dailymed.nlm.nih.gov/dailymed/drugInfo.cfm?setid=f699d501-3f23-4261-904a-4877ba200c38	Prinzmetal's angina	Cardiovascular diseases
ZPBWCRDSRKPIDG-UHFFFAOYSA-N	AMLODIPINE BESYLATE	Angina Pectoris, Variant	DailyMed	https://dailymed.nlm.nih.gov/dailymed/drugInfo.cfm?setid=6a542f10-2d9f-44a2-ad71-12032c99e225	Prinzmetal's angina	Cardiovascular diseases
ZPBWCRDSRKPIDG-UHFFFAOYSA-N	AMLODIPINE BESYLATE	Angina Pectoris, Variant	DailyMed	https://dailymed.nlm.nih.gov/dailymed/drugInfo.cfm?setid=873b5b9a-b198-46f7-abe0-898ad0809b47	Prinzmetal's angina	Cardiovascular diseases
ZPBWCRDSRKPIDG-UHFFFAOYSA-N	AMLODIPINE BESYLATE	Angina Pectoris, Variant	DailyMed	https://dailymed.nlm.nih.gov/dailymed/drugInfo.cfm?setid=c6b1bbe5-78b0-407f-b953-92a131e3a4aa	Prinzmetal's angina	Cardiovascular diseases
ZPBWCRDSRKPIDG-UHFFFAOYSA-N	AMLODIPINE BESYLATE	Angina Pectoris, Variant	DailyMed	https://dailymed.nlm.nih.gov/dailymed/drugInfo.cfm?setid=3911a46c-80fe-4b70-a4ba-416de597481b	Prinzmetal's angina	Cardiovascular diseases
ZPBWCRDSRKPIDG-UHFFFAOYSA-N	AMLODIPINE BESYLATE	Angina Pectoris, Variant	DailyMed	https://dailymed.nlm.nih.gov/dailymed/drugInfo.cfm?setid=b4b30c56-7403-4f69-9a8e-3d82a37e8bc5	Prinzmetal's angina	Cardiovascular diseases
ZPBWCRDSRKPIDG-UHFFFAOYSA-N	AMLODIPINE BESYLATE	Angina Pectoris, Variant	DailyMed	https://dailymed.nlm.nih.gov/dailymed/drugInfo.cfm?setid=abd6a2ca-40c2-485c-bc53-db1c652505ed	Prinzmetal's angina	Cardiovascular diseases
ZPBWCRDSRKPIDG-UHFFFAOYSA-N	AMLODIPINE BESYLATE	Angina Pectoris, Variant	DailyMed	https://dailymed.nlm.nih.gov/dailymed/drugInfo.cfm?setid=7cafaf24-3f61-45ac-82db-025616171759	Prinzmetal's angina	Cardiovascular diseases
ZPBWCRDSRKPIDG-UHFFFAOYSA-N	AMLODIPINE BESYLATE	Angina Pectoris, Variant	DailyMed	https://dailymed.nlm.nih.gov/dailymed/drugInfo.cfm?setid=48072673-1f7f-4fa8-aebb-00b4dba4a0ae	Prinzmetal's angina	Cardiovascular diseases
ZPBWCRDSRKPIDG-UHFFFAOYSA-N	AMLODIPINE BESYLATE	Angina Pectoris, Variant	DailyMed	https://dailymed.nlm.nih.gov/dailymed/drugInfo.cfm?setid=790129ef-6a1b-45cb-8b02-25fa8a40c2ba	Prinzmetal's angina	Cardiovascular diseases
ZPBWCRDSRKPIDG-UHFFFAOYSA-N	AMLODIPINE BESYLATE	Angina Pectoris, Variant	DailyMed	https://dailymed.nlm.nih.gov/dailymed/drugInfo.cfm?setid=7aaf923d-5b82-4a85-bb10-5850087da487	Prinzmetal's angina	Cardiovascular diseases
ZPBWCRDSRKPIDG-UHFFFAOYSA-N	AMLODIPINE BESYLATE	Angina Pectoris, Variant	DailyMed	https://dailymed.nlm.nih.gov/dailymed/drugInfo.cfm?setid=6c75cd90-7dac-4876-bfbd-50d842176475	Prinzmetal's angina	Cardiovascular diseases
ZPBWCRDSRKPIDG-UHFFFAOYSA-N	AMLODIPINE BESYLATE	Angina Pectoris, Variant	DailyMed	https://dailymed.nlm.nih.gov/dailymed/drugInfo.cfm?setid=f173ff13-7417-415b-8725-3c2f2dd3e5b5	Prinzmetal's angina	Cardiovascular diseases
ZPBWCRDSRKPIDG-UHFFFAOYSA-N	AMLODIPINE BESYLATE	Angina Pectoris, Variant	DailyMed	https://dailymed.nlm.nih.gov/dailymed/drugInfo.cfm?setid=b6f298ba-2d7e-4a3c-9edb-8b60aba716d6	Prinzmetal's angina	Cardiovascular diseases
ZPBWCRDSRKPIDG-UHFFFAOYSA-N	AMLODIPINE BESYLATE	Angina Pectoris, Variant	DailyMed	https://dailymed.nlm.nih.gov/dailymed/drugInfo.cfm?setid=02f30d6b-0eb0-4f01-9539-6645118bc286	Prinzmetal's angina	Cardiovascular diseases
ZPBWCRDSRKPIDG-UHFFFAOYSA-N	AMLODIPINE BESYLATE	Angina Pectoris, Variant	DailyMed	https://dailymed.nlm.nih.gov/dailymed/drugInfo.cfm?setid=3c0ff5b6-de91-4c37-bd8f-a9b1341ebc96	Prinzmetal's angina	Cardiovascular diseases
ZPBWCRDSRKPIDG-UHFFFAOYSA-N	AMLODIPINE BESYLATE	Angina Pectoris, Variant	DailyMed	https://dailymed.nlm.nih.gov/dailymed/drugInfo.cfm?setid=f573c43b-2dc7-4f0a-a54a-d60a5fe76458	Prinzmetal's angina	Cardiovascular diseases
ZPBWCRDSRKPIDG-UHFFFAOYSA-N	AMLODIPINE BESYLATE	Angina Pectoris, Variant	DailyMed	https://dailymed.nlm.nih.gov/dailymed/drugInfo.cfm?setid=efd9eda5-f497-45a3-ae13-dee729add999	Prinzmetal's angina	Cardiovascular diseases
ZPBWCRDSRKPIDG-UHFFFAOYSA-N	AMLODIPINE BESYLATE	Angina Pectoris, Variant	DailyMed	https://dailymed.nlm.nih.gov/dailymed/drugInfo.cfm?setid=42881d5b-7e35-496e-aeeb-8da760d4267c	Prinzmetal's angina	Cardiovascular diseases
ZPBWCRDSRKPIDG-UHFFFAOYSA-N	AMLODIPINE BESYLATE	Angina Pectoris, Variant	DailyMed	https://dailymed.nlm.nih.gov/dailymed/drugInfo.cfm?setid=c83b8444-0558-44e5-8701-9919848072be	Prinzmetal's angina	Cardiovascular diseases
ZPBWCRDSRKPIDG-UHFFFAOYSA-N	AMLODIPINE BESYLATE	Angina Pectoris, Variant	DailyMed	https://dailymed.nlm.nih.gov/dailymed/drugInfo.cfm?setid=3f4703c0-0b9e-41a0-8b70-da26683d9ed2	Prinzmetal's angina	Cardiovascular diseases
ZPBWCRDSRKPIDG-UHFFFAOYSA-N	AMLODIPINE BESYLATE	Angina Pectoris, Variant	DailyMed	https://dailymed.nlm.nih.gov/dailymed/drugInfo.cfm?setid=e062d365-fda8-4c9e-b4b8-3d273153c50c	Prinzmetal's angina	Cardiovascular diseases
ZPBWCRDSRKPIDG-UHFFFAOYSA-N	AMLODIPINE BESYLATE	Angina Pectoris, Variant	DailyMed	https://dailymed.nlm.nih.gov/dailymed/drugInfo.cfm?setid=638f6fc5-3374-477b-84de-63f93b8e1942	Prinzmetal's angina	Cardiovascular diseases
ZPBWCRDSRKPIDG-UHFFFAOYSA-N	AMLODIPINE BESYLATE	Angina Pectoris, Variant	DailyMed	https://dailymed.nlm.nih.gov/dailymed/drugInfo.cfm?setid=090f3e51-8129-4b5d-97f9-ab410e14df2d	Prinzmetal's angina	Cardiovascular diseases
ZPBWCRDSRKPIDG-UHFFFAOYSA-N	AMLODIPINE BESYLATE	Angina Pectoris, Variant	DailyMed	https://dailymed.nlm.nih.gov/dailymed/drugInfo.cfm?setid=a27c8d30-fa25-4927-86fd-fdcfec8fd03a	Prinzmetal's angina	Cardiovascular diseases
ZPBWCRDSRKPIDG-UHFFFAOYSA-N	AMLODIPINE BESYLATE	Angina Pectoris, Variant	DailyMed	https://dailymed.nlm.nih.gov/dailymed/drugInfo.cfm?setid=2224a34b-b24f-4c23-a1b3-fdb148fc773b	Prinzmetal's angina	Cardiovascular diseases
ZPBWCRDSRKPIDG-UHFFFAOYSA-N	AMLODIPINE BESYLATE	Angina Pectoris, Variant	DailyMed	https://dailymed.nlm.nih.gov/dailymed/drugInfo.cfm?setid=992fd3c4-ce10-4653-9c32-451209422510	Prinzmetal's angina	Cardiovascular diseases
ZPBWCRDSRKPIDG-UHFFFAOYSA-N	AMLODIPINE BESYLATE	Angina Pectoris, Variant	DailyMed	https://dailymed.nlm.nih.gov/dailymed/drugInfo.cfm?setid=fc73172f-a915-4ac4-a033-0de2a0223dc6	Prinzmetal's angina	Cardiovascular diseases
ZPBWCRDSRKPIDG-UHFFFAOYSA-N	AMLODIPINE BESYLATE	Angina Pectoris, Variant	DailyMed	https://dailymed.nlm.nih.gov/dailymed/drugInfo.cfm?setid=5402d355-caff-f5e7-4cb4-7e61c57bf39d	Prinzmetal's angina	Cardiovascular diseases
ZPBWCRDSRKPIDG-UHFFFAOYSA-N	AMLODIPINE BESYLATE	Angina Pectoris, Variant	DailyMed	https://dailymed.nlm.nih.gov/dailymed/drugInfo.cfm?setid=3d14c6b5-a70a-477f-b332-fa5b93a6296f	Prinzmetal's angina	Cardiovascular diseases
ZPBWCRDSRKPIDG-UHFFFAOYSA-N	AMLODIPINE BESYLATE	Angina Pectoris, Variant	DailyMed	https://dailymed.nlm.nih.gov/dailymed/drugInfo.cfm?setid=0141c088-8fc2-4041-880e-a79ce0de6fdd	Prinzmetal's angina	Cardiovascular diseases
ZPBWCRDSRKPIDG-UHFFFAOYSA-N	AMLODIPINE BESYLATE	Angina Pectoris, Variant	DailyMed	https://dailymed.nlm.nih.gov/dailymed/drugInfo.cfm?setid=a4ab4f05-1c18-442a-8618-c2c92e589703	Prinzmetal's angina	Cardiovascular diseases
ZPBWCRDSRKPIDG-UHFFFAOYSA-N	AMLODIPINE BESYLATE	Angina Pectoris, Variant	DailyMed	https://dailymed.nlm.nih.gov/dailymed/drugInfo.cfm?setid=37b4cfba-6673-402e-bb5a-82b4ab6ef49b	Prinzmetal's angina	Cardiovascular diseases
ZPBWCRDSRKPIDG-UHFFFAOYSA-N	AMLODIPINE BESYLATE	Angina Pectoris, Variant	DailyMed	https://dailymed.nlm.nih.gov/dailymed/drugInfo.cfm?setid=fb5e7668-0ce4-4276-8416-0c313b59bb73	Prinzmetal's angina	Cardiovascular diseases
ZPBWCRDSRKPIDG-UHFFFAOYSA-N	AMLODIPINE BESYLATE	Angina Pectoris, Variant	DailyMed	https://dailymed.nlm.nih.gov/dailymed/drugInfo.cfm?setid=0478c750-ad55-42e6-adf5-a88aad78c055	Prinzmetal's angina	Cardiovascular diseases
ZPBWCRDSRKPIDG-UHFFFAOYSA-N	AMLODIPINE BESYLATE	Angina Pectoris, Variant	DailyMed	https://dailymed.nlm.nih.gov/dailymed/drugInfo.cfm?setid=273c6f4d-604f-4797-8961-c5f918542e3a	Prinzmetal's angina	Cardiovascular diseases
ZPBWCRDSRKPIDG-UHFFFAOYSA-N	AMLODIPINE BESYLATE	Angina Pectoris, Variant	DailyMed	https://dailymed.nlm.nih.gov/dailymed/drugInfo.cfm?setid=11bde4d6-fb19-4783-8664-c0d116ddd2d1	Prinzmetal's angina	Cardiovascular diseases
ZPBWCRDSRKPIDG-UHFFFAOYSA-N	AMLODIPINE BESYLATE	Angina Pectoris, Variant	DailyMed	https://dailymed.nlm.nih.gov/dailymed/drugInfo.cfm?setid=6e83de08-b0f6-492a-a2db-e8d33a7a28aa	Prinzmetal's angina	Cardiovascular diseases
ZPBWCRDSRKPIDG-UHFFFAOYSA-N	AMLODIPINE BESYLATE	Angina Pectoris, Variant	DailyMed	https://dailymed.nlm.nih.gov/dailymed/drugInfo.cfm?setid=f9d9d64a-3a3c-44ad-b40d-02789f29eb04	Prinzmetal's angina	Cardiovascular diseases
ZPBWCRDSRKPIDG-UHFFFAOYSA-N	AMLODIPINE BESYLATE	Angina Pectoris, Variant	DailyMed	https://dailymed.nlm.nih.gov/dailymed/drugInfo.cfm?setid=f3357a72-a68f-4ee5-be56-03f1dd8bef83	Prinzmetal's angina	Cardiovascular diseases
ZPBWCRDSRKPIDG-UHFFFAOYSA-N	AMLODIPINE BESYLATE	Angina Pectoris, Variant	DailyMed	https://dailymed.nlm.nih.gov/dailymed/drugInfo.cfm?setid=fabb27ef-aba2-c76a-cf6b-beb8826fd381	Prinzmetal's angina	Cardiovascular diseases
ZPBWCRDSRKPIDG-UHFFFAOYSA-N	AMLODIPINE BESYLATE	Angina Pectoris, Variant	DailyMed	https://dailymed.nlm.nih.gov/dailymed/drugInfo.cfm?setid=d233a645-805b-45be-ae20-534367bc15ff	Prinzmetal's angina	Cardiovascular diseases
ZPBWCRDSRKPIDG-UHFFFAOYSA-N	AMLODIPINE BESYLATE	Angina Pectoris, Variant	DailyMed	https://dailymed.nlm.nih.gov/dailymed/drugInfo.cfm?setid=003dd1ec-16f8-4f96-b6a8-c4689d35892a	Prinzmetal's angina	Cardiovascular diseases
FQCKMBLVYCEXJB-MNSAWQCASA-L	ATORVASTATIN CALCIUM	Angina, Stable	DailyMed	https://dailymed.nlm.nih.gov/dailymed/drugInfo.cfm?setid=bd7cb86a-9800-4ffc-942b-e2b5ec34000e	angina pectoris	Cardiovascular diseases
FQCKMBLVYCEXJB-MNSAWQCASA-L	ATORVASTATIN CALCIUM	Angina, Stable	DailyMed	https://dailymed.nlm.nih.gov/dailymed/drugInfo.cfm?setid=3d29ce1f-a9cf-4883-a320-712c6d21a297	angina pectoris	Cardiovascular diseases
FQCKMBLVYCEXJB-MNSAWQCASA-L	ATORVASTATIN CALCIUM	Angina, Stable	DailyMed	https://dailymed.nlm.nih.gov/dailymed/drugInfo.cfm?setid=59e8d9ff-a6a5-4384-907e-749a5c64dee9	angina pectoris	Cardiovascular diseases
FQCKMBLVYCEXJB-MNSAWQCASA-L	ATORVASTATIN CALCIUM	Angina, Stable	DailyMed	https://dailymed.nlm.nih.gov/dailymed/drugInfo.cfm?setid=54bcef51-511d-458f-8034-4dde11779ab7	angina pectoris	Cardiovascular diseases
FQCKMBLVYCEXJB-MNSAWQCASA-L	ATORVASTATIN CALCIUM	Angina, Stable	DailyMed	https://dailymed.nlm.nih.gov/dailymed/drugInfo.cfm?setid=a25666a6-6e45-46c9-8c9e-e693756f940a	angina pectoris	Cardiovascular diseases
FQCKMBLVYCEXJB-MNSAWQCASA-L	ATORVASTATIN CALCIUM	Angina, Stable	DailyMed	https://dailymed.nlm.nih.gov/dailymed/drugInfo.cfm?setid=263f60b2-355e-4389-b47f-146854184da8	angina pectoris	Cardiovascular diseases
FQCKMBLVYCEXJB-MNSAWQCASA-L	ATORVASTATIN CALCIUM	Angina, Stable	DailyMed	https://dailymed.nlm.nih.gov/dailymed/drugInfo.cfm?setid=7c1083b9-7a20-475d-ba12-4f5d0b53e601	angina pectoris	Cardiovascular diseases
FQCKMBLVYCEXJB-MNSAWQCASA-L	ATORVASTATIN CALCIUM	Angina, Stable	DailyMed	https://dailymed.nlm.nih.gov/dailymed/drugInfo.cfm?setid=cc249aa8-e6fe-40b4-a6b3-de62c00658a2	angina pectoris	Cardiovascular diseases
FQCKMBLVYCEXJB-MNSAWQCASA-L	ATORVASTATIN CALCIUM	Angina, Stable	DailyMed	https://dailymed.nlm.nih.gov/dailymed/drugInfo.cfm?setid=56550295-7074-43f0-9f46-4b2dc852f881	angina pectoris	Cardiovascular diseases
FQCKMBLVYCEXJB-MNSAWQCASA-L	ATORVASTATIN CALCIUM	Angina, Stable	DailyMed	https://dailymed.nlm.nih.gov/dailymed/drugInfo.cfm?setid=912bef4c-97f8-4d43-8844-960a88724503	angina pectoris	Cardiovascular diseases
FQCKMBLVYCEXJB-MNSAWQCASA-L	ATORVASTATIN CALCIUM	Angina, Stable	DailyMed	https://dailymed.nlm.nih.gov/dailymed/drugInfo.cfm?setid=909fad96-a941-443a-a39f-4f93607410fb	angina pectoris	Cardiovascular diseases
FQCKMBLVYCEXJB-MNSAWQCASA-L	ATORVASTATIN CALCIUM	Angina, Stable	DailyMed	https://dailymed.nlm.nih.gov/dailymed/drugInfo.cfm?setid=4053ed16-9219-4657-b86f-52ef6b66d005	angina pectoris	Cardiovascular diseases
FQCKMBLVYCEXJB-MNSAWQCASA-L	ATORVASTATIN CALCIUM	Angina, Stable	DailyMed	https://dailymed.nlm.nih.gov/dailymed/drugInfo.cfm?setid=84ceda02-d704-478e-b18c-3bad66120a15	angina pectoris	Cardiovascular diseases
FQCKMBLVYCEXJB-MNSAWQCASA-L	ATORVASTATIN CALCIUM	Angina, Stable	DailyMed	https://dailymed.nlm.nih.gov/dailymed/drugInfo.cfm?setid=6d203e05-1fe6-4262-9d66-b461f84c4672	angina pectoris	Cardiovascular diseases
FQCKMBLVYCEXJB-MNSAWQCASA-L	ATORVASTATIN CALCIUM	Angina, Stable	DailyMed	https://dailymed.nlm.nih.gov/dailymed/drugInfo.cfm?setid=bc8b9bf5-74d7-422e-bab9-e5aa63cfa0ab	angina pectoris	Cardiovascular diseases
FQCKMBLVYCEXJB-MNSAWQCASA-L	ATORVASTATIN CALCIUM	Angina, Stable	DailyMed	https://dailymed.nlm.nih.gov/dailymed/drugInfo.cfm?setid=c67cebe8-bb1e-4bd5-b06f-2a730319ba50	angina pectoris	Cardiovascular diseases
FQCKMBLVYCEXJB-MNSAWQCASA-L	ATORVASTATIN CALCIUM	Angina, Stable	DailyMed	https://dailymed.nlm.nih.gov/dailymed/drugInfo.cfm?setid=97337771-dd37-4cdf-9eac-e0d60803cf6a	angina pectoris	Cardiovascular diseases
FQCKMBLVYCEXJB-MNSAWQCASA-L	ATORVASTATIN CALCIUM	Angina, Stable	DailyMed	https://dailymed.nlm.nih.gov/dailymed/drugInfo.cfm?setid=2a8de5aa-936a-493e-a0e3-813cbc969c6d	angina pectoris	Cardiovascular diseases
FQCKMBLVYCEXJB-MNSAWQCASA-L	ATORVASTATIN CALCIUM	Angina, Stable	DailyMed	https://dailymed.nlm.nih.gov/dailymed/drugInfo.cfm?setid=2b5f69aa-2dd9-4eb8-b8b8-def1a1ec1433	angina pectoris	Cardiovascular diseases
FQCKMBLVYCEXJB-MNSAWQCASA-L	ATORVASTATIN CALCIUM	Angina, Stable	DailyMed	https://dailymed.nlm.nih.gov/dailymed/drugInfo.cfm?setid=afe34ac2-1403-4754-9beb-f76393cdc3ca	angina pectoris	Cardiovascular diseases
FQCKMBLVYCEXJB-MNSAWQCASA-L	ATORVASTATIN CALCIUM	Angina, Stable	DailyMed	https://dailymed.nlm.nih.gov/dailymed/drugInfo.cfm?setid=7fe85155-bc00-406b-b097-e8aece187a8a	angina pectoris	Cardiovascular diseases
FQCKMBLVYCEXJB-MNSAWQCASA-L	ATORVASTATIN CALCIUM	Angina, Stable	DailyMed	https://dailymed.nlm.nih.gov/dailymed/drugInfo.cfm?setid=28e28cc3-349a-427a-b19c-77503ef43db4	angina pectoris	Cardiovascular diseases
FQCKMBLVYCEXJB-MNSAWQCASA-L	ATORVASTATIN CALCIUM	Angina, Stable	DailyMed	https://dailymed.nlm.nih.gov/dailymed/drugInfo.cfm?setid=a3c08a6d-f986-4efc-9f96-3f0e652704dc	angina pectoris	Cardiovascular diseases
FQCKMBLVYCEXJB-MNSAWQCASA-L	ATORVASTATIN CALCIUM	Angina, Stable	DailyMed	https://dailymed.nlm.nih.gov/dailymed/drugInfo.cfm?setid=7ba5c4ab-e385-4803-9a5c-ea7eafad550f	angina pectoris	Cardiovascular diseases
FQCKMBLVYCEXJB-MNSAWQCASA-L	ATORVASTATIN CALCIUM	Angina, Stable	DailyMed	https://dailymed.nlm.nih.gov/dailymed/drugInfo.cfm?setid=8a201c80-a51d-4c1c-963b-488c071908c0	angina pectoris	Cardiovascular diseases
FQCKMBLVYCEXJB-MNSAWQCASA-L	ATORVASTATIN CALCIUM	Angina, Stable	DailyMed	https://dailymed.nlm.nih.gov/dailymed/drugInfo.cfm?setid=20c51638-3ce0-4c4a-b4d9-49dfb574d90d	angina pectoris	Cardiovascular diseases
FQCKMBLVYCEXJB-MNSAWQCASA-L	ATORVASTATIN CALCIUM	Angina, Stable	DailyMed	https://dailymed.nlm.nih.gov/dailymed/drugInfo.cfm?setid=5412835b-27c6-461f-97b9-b5bf03afe7f2	angina pectoris	Cardiovascular diseases
FQCKMBLVYCEXJB-MNSAWQCASA-L	ATORVASTATIN CALCIUM	Angina, Stable	DailyMed	https://dailymed.nlm.nih.gov/dailymed/drugInfo.cfm?setid=5cc454ee-3013-4d10-859e-ad8c5ca16c85	angina pectoris	Cardiovascular diseases
FQCKMBLVYCEXJB-MNSAWQCASA-L	ATORVASTATIN CALCIUM	Angina, Stable	DailyMed	https://dailymed.nlm.nih.gov/dailymed/drugInfo.cfm?setid=901550e6-22be-68c9-eb86-f85a9c9dd998	angina pectoris	Cardiovascular diseases
FQCKMBLVYCEXJB-MNSAWQCASA-L	ATORVASTATIN CALCIUM	Angina, Stable	DailyMed	https://dailymed.nlm.nih.gov/dailymed/drugInfo.cfm?setid=87f1e55a-6876-41d0-9f2b-d8c90d857968	angina pectoris	Cardiovascular diseases
FQCKMBLVYCEXJB-MNSAWQCASA-L	ATORVASTATIN CALCIUM	Angina, Stable	DailyMed	https://dailymed.nlm.nih.gov/dailymed/drugInfo.cfm?setid=595ab888-6b55-4642-a32f-e8521821ed81	angina pectoris	Cardiovascular diseases
FQCKMBLVYCEXJB-MNSAWQCASA-L	ATORVASTATIN CALCIUM	Angina, Stable	DailyMed	https://dailymed.nlm.nih.gov/dailymed/drugInfo.cfm?setid=8f71bea6-2fd0-44ae-afd9-727d365293a0	angina pectoris	Cardiovascular diseases
FQCKMBLVYCEXJB-MNSAWQCASA-L	ATORVASTATIN CALCIUM	Angina, Stable	DailyMed	https://dailymed.nlm.nih.gov/dailymed/drugInfo.cfm?setid=6ccdb6f3-22c7-5b48-46bc-ce4a4c65eb4d	angina pectoris	Cardiovascular diseases
FQCKMBLVYCEXJB-MNSAWQCASA-L	ATORVASTATIN CALCIUM	Angina, Stable	DailyMed	https://dailymed.nlm.nih.gov/dailymed/drugInfo.cfm?setid=9d6a052b-b032-4d72-9bd1-e6c895b12472	angina pectoris	Cardiovascular diseases
FQCKMBLVYCEXJB-MNSAWQCASA-L	ATORVASTATIN CALCIUM	Angina, Stable	DailyMed	https://dailymed.nlm.nih.gov/dailymed/drugInfo.cfm?setid=c6e131fe-e7df-4876-83f7-9156fc4e8228	angina pectoris	Cardiovascular diseases
FQCKMBLVYCEXJB-MNSAWQCASA-L	ATORVASTATIN CALCIUM	Angina, Stable	DailyMed	https://dailymed.nlm.nih.gov/dailymed/drugInfo.cfm?setid=2e90b6a9-fc55-4124-9699-b5142a92888d	angina pectoris	Cardiovascular diseases
FQCKMBLVYCEXJB-MNSAWQCASA-L	ATORVASTATIN CALCIUM	Angina, Stable	DailyMed	https://dailymed.nlm.nih.gov/dailymed/drugInfo.cfm?setid=afd5c7b3-4886-4250-9a12-b61451f65eb5	angina pectoris	Cardiovascular diseases
FQCKMBLVYCEXJB-MNSAWQCASA-L	ATORVASTATIN CALCIUM	Angina, Stable	DailyMed	https://dailymed.nlm.nih.gov/dailymed/drugInfo.cfm?setid=786a6f14-1e2d-4c2a-93dd-c45315aff4fd	angina pectoris	Cardiovascular diseases
FQCKMBLVYCEXJB-MNSAWQCASA-L	ATORVASTATIN CALCIUM	Angina, Stable	DailyMed	https://dailymed.nlm.nih.gov/dailymed/drugInfo.cfm?setid=865f4e70-ead8-4480-96a4-6ca7b7d8ed69	angina pectoris	Cardiovascular diseases
FQCKMBLVYCEXJB-MNSAWQCASA-L	ATORVASTATIN CALCIUM	Angina, Stable	DailyMed	https://dailymed.nlm.nih.gov/dailymed/drugInfo.cfm?setid=a0bd00e9-9813-4ea7-b640-1eb59202751b	angina pectoris	Cardiovascular diseases
FQCKMBLVYCEXJB-MNSAWQCASA-L	ATORVASTATIN CALCIUM	Angina, Stable	DailyMed	https://dailymed.nlm.nih.gov/dailymed/drugInfo.cfm?setid=cc710d44-d515-4b17-a3c6-4d3ba9b049f8	angina pectoris	Cardiovascular diseases
FQCKMBLVYCEXJB-MNSAWQCASA-L	ATORVASTATIN CALCIUM	Angina, Stable	DailyMed	https://dailymed.nlm.nih.gov/dailymed/drugInfo.cfm?setid=59b924d0-e27f-4567-a0c4-467f9a61df3e	angina pectoris	Cardiovascular diseases
FQCKMBLVYCEXJB-MNSAWQCASA-L	ATORVASTATIN CALCIUM	Angina, Stable	DailyMed	https://dailymed.nlm.nih.gov/dailymed/drugInfo.cfm?setid=7fcb451e-4834-4905-852b-ec1efe9115f0	angina pectoris	Cardiovascular diseases
FQCKMBLVYCEXJB-MNSAWQCASA-L	ATORVASTATIN CALCIUM	Angina, Stable	DailyMed	https://dailymed.nlm.nih.gov/dailymed/drugInfo.cfm?setid=df64ffb8-f40f-479f-8c7b-a4b2011664e8	angina pectoris	Cardiovascular diseases
FQCKMBLVYCEXJB-MNSAWQCASA-L	ATORVASTATIN CALCIUM	Angina, Stable	DailyMed	https://dailymed.nlm.nih.gov/dailymed/drugInfo.cfm?setid=f9a92bf9-0bb2-4963-90d0-f610fe0a34f2	angina pectoris	Cardiovascular diseases
FQCKMBLVYCEXJB-MNSAWQCASA-L	ATORVASTATIN CALCIUM	Angina, Stable	DailyMed	https://dailymed.nlm.nih.gov/dailymed/drugInfo.cfm?setid=1667b9d6-26cb-4cb1-8d59-0b341afa45e8	angina pectoris	Cardiovascular diseases
FQCKMBLVYCEXJB-MNSAWQCASA-L	ATORVASTATIN CALCIUM	Angina, Stable	DailyMed	https://dailymed.nlm.nih.gov/dailymed/drugInfo.cfm?setid=17a163ef-b349-4e32-bc8c-b02bac7f65d6	angina pectoris	Cardiovascular diseases
FQCKMBLVYCEXJB-MNSAWQCASA-L	ATORVASTATIN CALCIUM	Angina, Stable	DailyMed	https://dailymed.nlm.nih.gov/dailymed/drugInfo.cfm?setid=00b6912b-d195-4d7d-8333-e9b0fa20fcc1	angina pectoris	Cardiovascular diseases
FQCKMBLVYCEXJB-MNSAWQCASA-L	ATORVASTATIN CALCIUM	Angina, Stable	DailyMed	https://dailymed.nlm.nih.gov/dailymed/drugInfo.cfm?setid=d385e07a-c16f-4aef-8e55-af95bd1c7526	angina pectoris	Cardiovascular diseases
FQCKMBLVYCEXJB-MNSAWQCASA-L	ATORVASTATIN CALCIUM	Angina, Stable	DailyMed	https://dailymed.nlm.nih.gov/dailymed/drugInfo.cfm?setid=200601d6-2c98-42dd-bece-76fc350c5356	angina pectoris	Cardiovascular diseases
FQCKMBLVYCEXJB-MNSAWQCASA-L	ATORVASTATIN CALCIUM	Angina, Stable	DailyMed	https://dailymed.nlm.nih.gov/dailymed/drugInfo.cfm?setid=e480e538-4ea7-47e6-9e5d-dc0f8179e06c	angina pectoris	Cardiovascular diseases
FQCKMBLVYCEXJB-MNSAWQCASA-L	ATORVASTATIN CALCIUM	Angina, Stable	DailyMed	https://dailymed.nlm.nih.gov/dailymed/drugInfo.cfm?setid=044ea3a4-e289-4446-bb6d-0486533ab728	angina pectoris	Cardiovascular diseases
FQCKMBLVYCEXJB-MNSAWQCASA-L	ATORVASTATIN CALCIUM	Angina, Stable	DailyMed	https://dailymed.nlm.nih.gov/dailymed/drugInfo.cfm?setid=09c6c750-ae05-459f-83e8-4a9e4fd85212	angina pectoris	Cardiovascular diseases
FQCKMBLVYCEXJB-MNSAWQCASA-L	ATORVASTATIN CALCIUM	Angina, Stable	DailyMed	https://dailymed.nlm.nih.gov/dailymed/drugInfo.cfm?setid=1b1faadc-b8b5-4545-a12b-060a90881aec	angina pectoris	Cardiovascular diseases
FQCKMBLVYCEXJB-MNSAWQCASA-L	ATORVASTATIN CALCIUM	Angina, Stable	DailyMed	https://dailymed.nlm.nih.gov/dailymed/drugInfo.cfm?setid=00966aac-118a-4ee5-9230-a53a3ce5142e	angina pectoris	Cardiovascular diseases
FQCKMBLVYCEXJB-MNSAWQCASA-L	ATORVASTATIN CALCIUM	Angina, Stable	DailyMed	https://dailymed.nlm.nih.gov/dailymed/drugInfo.cfm?setid=da09f66e-9093-4e07-9820-e7d8ccd594f3	angina pectoris	Cardiovascular diseases
FQCKMBLVYCEXJB-MNSAWQCASA-L	ATORVASTATIN CALCIUM	Angina, Stable	DailyMed	https://dailymed.nlm.nih.gov/dailymed/drugInfo.cfm?setid=f394be03-fefc-4679-b001-4168a204a136	angina pectoris	Cardiovascular diseases
FQCKMBLVYCEXJB-MNSAWQCASA-L	ATORVASTATIN CALCIUM	Angina, Stable	DailyMed	https://dailymed.nlm.nih.gov/dailymed/drugInfo.cfm?setid=d9adb9e4-c495-9530-e5e3-7e3b01d53e4c	angina pectoris	Cardiovascular diseases
FQCKMBLVYCEXJB-MNSAWQCASA-L	ATORVASTATIN CALCIUM	Angina, Stable	DailyMed	https://dailymed.nlm.nih.gov/dailymed/drugInfo.cfm?setid=10a7ba02-42d6-4cae-8904-b256e2da5496	angina pectoris	Cardiovascular diseases
FQCKMBLVYCEXJB-MNSAWQCASA-L	ATORVASTATIN CALCIUM	Angina, Stable	ClinicalTrials	https://clinicaltrials.gov/ct2/results?id=%22NCT00159718%22OR%22NCT00620204%22OR%22NCT01335048%22OR%22NCT01394848%22OR%22NCT01856374%22OR%22NCT02790528%22	angina pectoris	Cardiovascular diseases
FQCKMBLVYCEXJB-MNSAWQCASA-L	ATORVASTATIN CALCIUM	Angina, Stable	DailyMed	https://dailymed.nlm.nih.gov/dailymed/drugInfo.cfm?setid=194218c4-3f18-4b6b-a0d9-acc8c862d4b7	angina pectoris	Cardiovascular diseases
FQCKMBLVYCEXJB-MNSAWQCASA-L	ATORVASTATIN CALCIUM	Angina, Stable	DailyMed	https://dailymed.nlm.nih.gov/dailymed/drugInfo.cfm?setid=f1793d84-68fd-3ab9-c4e2-09f9a1be6425	angina pectoris	Cardiovascular diseases
FQCKMBLVYCEXJB-MNSAWQCASA-L	ATORVASTATIN CALCIUM	Angina, Stable	DailyMed	https://dailymed.nlm.nih.gov/dailymed/drugInfo.cfm?setid=194ee30e-c063-4bc8-be30-ac91ce329b61	angina pectoris	Cardiovascular diseases
FQCKMBLVYCEXJB-MNSAWQCASA-L	ATORVASTATIN CALCIUM	Angina, Stable	DailyMed	https://dailymed.nlm.nih.gov/dailymed/drugInfo.cfm?setid=d0a0feb6-84f0-4693-a11f-eb4f7ae0a87d	angina pectoris	Cardiovascular diseases
FQCKMBLVYCEXJB-MNSAWQCASA-L	ATORVASTATIN CALCIUM	Angina, Stable	DailyMed	https://dailymed.nlm.nih.gov/dailymed/drugInfo.cfm?setid=e10ae715-81e6-4089-9fc3-fa2d10171ed6	angina pectoris	Cardiovascular diseases
FQCKMBLVYCEXJB-MNSAWQCASA-L	ATORVASTATIN CALCIUM	Angina, Stable	DailyMed	https://dailymed.nlm.nih.gov/dailymed/drugInfo.cfm?setid=f12f81e5-634d-480c-b607-53ec5cbad03f	angina pectoris	Cardiovascular diseases
FQCKMBLVYCEXJB-MNSAWQCASA-L	ATORVASTATIN CALCIUM	Angina, Stable	DailyMed	https://dailymed.nlm.nih.gov/dailymed/drugInfo.cfm?setid=f60a672d-8d6d-4d67-9a47-5547357e7b5b	angina pectoris	Cardiovascular diseases
HDRXZJPWHTXQRI-BHDTVMLSSA-N	DILTIAZEM HYDROCHLORIDE	Angina, Stable	DailyMed	https://dailymed.nlm.nih.gov/dailymed/drugInfo.cfm?setid=001826f4-f531-454e-a37a-e4e0b147f61b	angina pectoris	Cardiovascular diseases
ZPBWCRDSRKPIDG-UHFFFAOYSA-N	AMLODIPINE BESYLATE	Angina, Stable	DailyMed	https://dailymed.nlm.nih.gov/dailymed/drugInfo.cfm?setid=b52e2905-f906-4c46-bb24-2c7754c5d75b	angina pectoris	Cardiovascular diseases
ZPBWCRDSRKPIDG-UHFFFAOYSA-N	AMLODIPINE BESYLATE	Angina, Stable	DailyMed	https://dailymed.nlm.nih.gov/dailymed/drugInfo.cfm?setid=5409b296-3bed-47cd-abba-9fe6f6833af6	angina pectoris	Cardiovascular diseases
ZPBWCRDSRKPIDG-UHFFFAOYSA-N	AMLODIPINE BESYLATE	Angina, Stable	DailyMed	https://dailymed.nlm.nih.gov/dailymed/drugInfo.cfm?setid=47114f60-4151-43d4-ac2d-adc49492a679	angina pectoris	Cardiovascular diseases
ZPBWCRDSRKPIDG-UHFFFAOYSA-N	AMLODIPINE BESYLATE	Angina, Stable	DailyMed	https://dailymed.nlm.nih.gov/dailymed/drugInfo.cfm?setid=dacd31a3-d6df-4b00-b23c-8da4a17eebf0	angina pectoris	Cardiovascular diseases
ZPBWCRDSRKPIDG-UHFFFAOYSA-N	AMLODIPINE BESYLATE	Angina, Stable	DailyMed	https://dailymed.nlm.nih.gov/dailymed/drugInfo.cfm?setid=9abf41f1-66f9-4be4-a6d7-6c9aa0d5d387	angina pectoris	Cardiovascular diseases
ZPBWCRDSRKPIDG-UHFFFAOYSA-N	AMLODIPINE BESYLATE	Angina, Stable	DailyMed	https://dailymed.nlm.nih.gov/dailymed/drugInfo.cfm?setid=2275ed71-a964-42b0-b9cb-46ab88da8687	angina pectoris	Cardiovascular diseases
ZPBWCRDSRKPIDG-UHFFFAOYSA-N	AMLODIPINE BESYLATE	Angina, Stable	DailyMed	https://dailymed.nlm.nih.gov/dailymed/drugInfo.cfm?setid=01139e81-a4fa-4e13-acdf-c75c79a1aa9c	angina pectoris	Cardiovascular diseases
ZPBWCRDSRKPIDG-UHFFFAOYSA-N	AMLODIPINE BESYLATE	Angina, Stable	DailyMed	https://dailymed.nlm.nih.gov/dailymed/drugInfo.cfm?setid=7aaf923d-5b82-4a85-bb10-5850087da487	angina pectoris	Cardiovascular diseases
ZPBWCRDSRKPIDG-UHFFFAOYSA-N	AMLODIPINE BESYLATE	Angina, Stable	DailyMed	https://dailymed.nlm.nih.gov/dailymed/drugInfo.cfm?setid=3d14c6b5-a70a-477f-b332-fa5b93a6296f	angina pectoris	Cardiovascular diseases
ZPBWCRDSRKPIDG-UHFFFAOYSA-N	AMLODIPINE BESYLATE	Angina, Stable	DailyMed	https://dailymed.nlm.nih.gov/dailymed/drugInfo.cfm?setid=873b5b9a-b198-46f7-abe0-898ad0809b47	angina pectoris	Cardiovascular diseases
ZPBWCRDSRKPIDG-UHFFFAOYSA-N	AMLODIPINE BESYLATE	Angina, Stable	DailyMed	https://dailymed.nlm.nih.gov/dailymed/drugInfo.cfm?setid=f9d9d64a-3a3c-44ad-b40d-02789f29eb04	angina pectoris	Cardiovascular diseases
ZPBWCRDSRKPIDG-UHFFFAOYSA-N	AMLODIPINE BESYLATE	Angina, Stable	DailyMed	https://dailymed.nlm.nih.gov/dailymed/drugInfo.cfm?setid=759d754e-48eb-4e37-a28a-9b79ac20416b	angina pectoris	Cardiovascular diseases
ZPBWCRDSRKPIDG-UHFFFAOYSA-N	AMLODIPINE BESYLATE	Angina, Stable	DailyMed	https://dailymed.nlm.nih.gov/dailymed/drugInfo.cfm?setid=c83b8444-0558-44e5-8701-9919848072be	angina pectoris	Cardiovascular diseases
ZPBWCRDSRKPIDG-UHFFFAOYSA-N	AMLODIPINE BESYLATE	Angina, Stable	DailyMed	https://dailymed.nlm.nih.gov/dailymed/drugInfo.cfm?setid=e04b0eb9-83b5-4b33-a1e7-1c1e84f0c897	angina pectoris	Cardiovascular diseases
ZPBWCRDSRKPIDG-UHFFFAOYSA-N	AMLODIPINE BESYLATE	Angina, Stable	DailyMed	https://dailymed.nlm.nih.gov/dailymed/drugInfo.cfm?setid=003dd1ec-16f8-4f96-b6a8-c4689d35892a	angina pectoris	Cardiovascular diseases
ZPBWCRDSRKPIDG-UHFFFAOYSA-N	AMLODIPINE BESYLATE	Angina, Stable	DailyMed	https://dailymed.nlm.nih.gov/dailymed/drugInfo.cfm?setid=fda0739d-b355-478c-acae-8f773a3ec4b3	angina pectoris	Cardiovascular diseases
ZPBWCRDSRKPIDG-UHFFFAOYSA-N	AMLODIPINE BESYLATE	Angina, Stable	DailyMed	https://dailymed.nlm.nih.gov/dailymed/drugInfo.cfm?setid=cacb3551-c579-41cb-bed6-4b4d8b0644fc	angina pectoris	Cardiovascular diseases
ZPBWCRDSRKPIDG-UHFFFAOYSA-N	AMLODIPINE BESYLATE	Angina, Stable	DailyMed	https://dailymed.nlm.nih.gov/dailymed/drugInfo.cfm?setid=909fad96-a941-443a-a39f-4f93607410fb	angina pectoris	Cardiovascular diseases
ZPBWCRDSRKPIDG-UHFFFAOYSA-N	AMLODIPINE BESYLATE	Angina, Stable	DailyMed	https://dailymed.nlm.nih.gov/dailymed/drugInfo.cfm?setid=1cec7a02-b7a5-49e1-ab64-3a4dab4149d2	angina pectoris	Cardiovascular diseases
ZPBWCRDSRKPIDG-UHFFFAOYSA-N	AMLODIPINE BESYLATE	Angina, Stable	DailyMed	https://dailymed.nlm.nih.gov/dailymed/drugInfo.cfm?setid=551c5efd-9e40-4015-92f8-6fbb229b548e	angina pectoris	Cardiovascular diseases
ZPBWCRDSRKPIDG-UHFFFAOYSA-N	AMLODIPINE BESYLATE	Angina, Stable	DailyMed	https://dailymed.nlm.nih.gov/dailymed/drugInfo.cfm?setid=9d3d4ee8-5657-4b7c-9478-8b29c13a8c9e	angina pectoris	Cardiovascular diseases
ZPBWCRDSRKPIDG-UHFFFAOYSA-N	AMLODIPINE BESYLATE	Angina, Stable	DailyMed	https://dailymed.nlm.nih.gov/dailymed/drugInfo.cfm?setid=2829814d-739d-4ff4-9371-bee70bf32248	angina pectoris	Cardiovascular diseases
ZPBWCRDSRKPIDG-UHFFFAOYSA-N	AMLODIPINE BESYLATE	Angina, Stable	DailyMed	https://dailymed.nlm.nih.gov/dailymed/drugInfo.cfm?setid=2ee23c50-1183-414f-bb20-6285b04884e9	angina pectoris	Cardiovascular diseases
ZPBWCRDSRKPIDG-UHFFFAOYSA-N	AMLODIPINE BESYLATE	Angina, Stable	DailyMed	https://dailymed.nlm.nih.gov/dailymed/drugInfo.cfm?setid=8373e558-b5a6-4389-b5e1-f8f20ec32651	angina pectoris	Cardiovascular diseases
ZPBWCRDSRKPIDG-UHFFFAOYSA-N	AMLODIPINE BESYLATE	Angina, Stable	DailyMed	https://dailymed.nlm.nih.gov/dailymed/drugInfo.cfm?setid=41ceef84-9aae-4d7c-ba50-06beb85c415d	angina pectoris	Cardiovascular diseases
ZPBWCRDSRKPIDG-UHFFFAOYSA-N	AMLODIPINE BESYLATE	Angina, Stable	DailyMed	https://dailymed.nlm.nih.gov/dailymed/drugInfo.cfm?setid=0e698930-5c05-421f-a408-2a2fbfff0948	angina pectoris	Cardiovascular diseases
ZPBWCRDSRKPIDG-UHFFFAOYSA-N	AMLODIPINE BESYLATE	Angina, Stable	DailyMed	https://dailymed.nlm.nih.gov/dailymed/drugInfo.cfm?setid=a3294d91-4aa9-4a94-be6a-28ccf2d74326	angina pectoris	Cardiovascular diseases
ZPBWCRDSRKPIDG-UHFFFAOYSA-N	AMLODIPINE BESYLATE	Angina, Stable	DailyMed	https://dailymed.nlm.nih.gov/dailymed/drugInfo.cfm?setid=a27c8d30-fa25-4927-86fd-fdcfec8fd03a	angina pectoris	Cardiovascular diseases
ZPBWCRDSRKPIDG-UHFFFAOYSA-N	AMLODIPINE BESYLATE	Angina, Stable	DailyMed	https://dailymed.nlm.nih.gov/dailymed/drugInfo.cfm?setid=3fe3b576-567d-4589-9d4c-620b834b8746	angina pectoris	Cardiovascular diseases
ZPBWCRDSRKPIDG-UHFFFAOYSA-N	AMLODIPINE BESYLATE	Angina, Stable	DailyMed	https://dailymed.nlm.nih.gov/dailymed/drugInfo.cfm?setid=d5859daf-d6e1-4f8f-a246-5282b81be78d	angina pectoris	Cardiovascular diseases
ZPBWCRDSRKPIDG-UHFFFAOYSA-N	AMLODIPINE BESYLATE	Angina, Stable	DailyMed	https://dailymed.nlm.nih.gov/dailymed/drugInfo.cfm?setid=fb5e7668-0ce4-4276-8416-0c313b59bb73	angina pectoris	Cardiovascular diseases
ZPBWCRDSRKPIDG-UHFFFAOYSA-N	AMLODIPINE BESYLATE	Angina, Stable	DailyMed	https://dailymed.nlm.nih.gov/dailymed/drugInfo.cfm?setid=a3201369-1c77-4a05-bbd0-0dd333305ace	angina pectoris	Cardiovascular diseases
ZPBWCRDSRKPIDG-UHFFFAOYSA-N	AMLODIPINE BESYLATE	Angina, Stable	DailyMed	https://dailymed.nlm.nih.gov/dailymed/drugInfo.cfm?setid=6d8304ba-1f38-428c-afc6-63a132e559ca	angina pectoris	Cardiovascular diseases
ZPBWCRDSRKPIDG-UHFFFAOYSA-N	AMLODIPINE BESYLATE	Angina, Stable	DailyMed	https://dailymed.nlm.nih.gov/dailymed/drugInfo.cfm?setid=3f4703c0-0b9e-41a0-8b70-da26683d9ed2	angina pectoris	Cardiovascular diseases
ZPBWCRDSRKPIDG-UHFFFAOYSA-N	AMLODIPINE BESYLATE	Angina, Stable	DailyMed	https://dailymed.nlm.nih.gov/dailymed/drugInfo.cfm?setid=8157ca93-d926-4264-b606-f73b2b38842a	angina pectoris	Cardiovascular diseases
ZPBWCRDSRKPIDG-UHFFFAOYSA-N	AMLODIPINE BESYLATE	Angina, Stable	DailyMed	https://dailymed.nlm.nih.gov/dailymed/drugInfo.cfm?setid=999aefc6-8842-4a02-a5bb-6601fe8db6e6	angina pectoris	Cardiovascular diseases
ZPBWCRDSRKPIDG-UHFFFAOYSA-N	AMLODIPINE BESYLATE	Angina, Stable	DailyMed	https://dailymed.nlm.nih.gov/dailymed/drugInfo.cfm?setid=ff042130-c43a-4281-a731-809a54a1a7f1	angina pectoris	Cardiovascular diseases
ZPBWCRDSRKPIDG-UHFFFAOYSA-N	AMLODIPINE BESYLATE	Angina, Stable	DailyMed	https://dailymed.nlm.nih.gov/dailymed/drugInfo.cfm?setid=c32059ed-73cd-4a2c-9690-276e7068041e	angina pectoris	Cardiovascular diseases
ZPBWCRDSRKPIDG-UHFFFAOYSA-N	AMLODIPINE BESYLATE	Angina, Stable	DailyMed	https://dailymed.nlm.nih.gov/dailymed/drugInfo.cfm?setid=02f30d6b-0eb0-4f01-9539-6645118bc286	angina pectoris	Cardiovascular diseases
ZPBWCRDSRKPIDG-UHFFFAOYSA-N	AMLODIPINE BESYLATE	Angina, Stable	DailyMed	https://dailymed.nlm.nih.gov/dailymed/drugInfo.cfm?setid=fc7d39d7-e006-4ed6-a31c-827452603002	angina pectoris	Cardiovascular diseases
ZPBWCRDSRKPIDG-UHFFFAOYSA-N	AMLODIPINE BESYLATE	Angina, Stable	DailyMed	https://dailymed.nlm.nih.gov/dailymed/drugInfo.cfm?setid=06df17aa-6831-498c-9c28-37502a1f3260	angina pectoris	Cardiovascular diseases
ZPBWCRDSRKPIDG-UHFFFAOYSA-N	AMLODIPINE BESYLATE	Angina, Stable	DailyMed	https://dailymed.nlm.nih.gov/dailymed/drugInfo.cfm?setid=ac0dd8fb-ebe1-4d02-bd0d-4f979c6e3608	angina pectoris	Cardiovascular diseases
FDEODCTUSIWGLK-RSAXXLAASA-N	CLOPIDOGREL BISULFATE	Angina, Unstable	DailyMed	https://dailymed.nlm.nih.gov/dailymed/drugInfo.cfm?setid=063cd1eb-98fd-422e-8145-bba04c497efe	intermediate coronary syndrome	Cardiovascular diseases
OIRCOABEOLEUMC-GEJPAHFPSA-N		Angina, Unstable	DailyMed	https://dailymed.nlm.nih.gov/dailymed/drugInfo.cfm?setid=911cd48f-01ea-4dec-b30c-95e7e0ea9d2a	intermediate coronary syndrome	Cardiovascular diseases
ABTXGJFUQRCPNH-UHFFFAOYSA-N	PROCAINAMIDE HYDROCHLORIDE	Arrhythmias, Cardiac	DailyMed	https://dailymed.nlm.nih.gov/dailymed/drugInfo.cfm?setid=8192d79d-da2b-2532-e053-2991aa0ae8ad	cardiac arrhythmia	Cardiovascular diseases
ALOBUEHUHMBRLE-UHFFFAOYSA-N	IBUTILIDE	Arrhythmias, Cardiac	ATC	https://www.whocc.no/atc_ddd_index/?code=C01BD05	cardiac arrhythmia	Cardiovascular diseases
BUJAGSGYPOAWEI-UHFFFAOYSA-N		Arrhythmias, Cardiac	ATC	https://www.whocc.no/atc_ddd_index/?code=C01BB03	cardiac arrhythmia	Cardiovascular diseases
CGDDQFMPGMYYQP-UHFFFAOYSA-N		Arrhythmias, Cardiac	DailyMed	https://dailymed.nlm.nih.gov/dailymed/drugInfo.cfm?setid=4c02f1b8-4493-429c-b9f7-21f364e330f8	cardiac arrhythmia	Cardiovascular diseases
DJBNUMBKLMJRSA-UHFFFAOYSA-N	FLECAINIDE	Arrhythmias, Cardiac	ATC	https://www.whocc.no/atc_ddd_index/?code=C01BC04	cardiac arrhythmia	Cardiovascular diseases
DOQPXTMNIUCOSY-UHFFFAOYSA-N	VERAPAMIL HYDROCHLORIDE	Arrhythmias, Cardiac	DailyMed	https://dailymed.nlm.nih.gov/dailymed/drugInfo.cfm?setid=92f7adf1-cb8c-4c6e-95d1-9afd28fe5116	cardiac arrhythmia	Cardiovascular diseases
FUBVWMNBEHXPSU-UHFFFAOYSA-N	MORICIZINE	Arrhythmias, Cardiac	ATC	https://www.whocc.no/atc_ddd_index/?code=C01BG01	cardiac arrhythmia	Cardiovascular diseases
IXTMWRCNAAVVAI-UHFFFAOYSA-N	DOFETILIDE	Arrhythmias, Cardiac	ATC	https://www.whocc.no/atc_ddd_index/?code=C01BD04	cardiac arrhythmia	Cardiovascular diseases
IYIKLHRQXLHMJQ-UHFFFAOYSA-N	AMIODARONE	Arrhythmias, Cardiac	ATC	https://www.whocc.no/atc_ddd_index/?code=C01BD01	cardiac arrhythmia	Cardiovascular diseases
JWHAUXFOSRPERK-UHFFFAOYSA-N	PROPAFENONE	Arrhythmias, Cardiac	ClinicalTrials	https://clinicaltrials.gov/ct2/results?id=%22NCT01956487%22OR%22NCT03895411%22	cardiac arrhythmia	Cardiovascular diseases
JWHAUXFOSRPERK-UHFFFAOYSA-N	PROPAFENONE	Arrhythmias, Cardiac	ATC	https://www.whocc.no/atc_ddd_index/?code=C01BC03	cardiac arrhythmia	Cardiovascular diseases
KVWNWTZZBKCOPM-UHFFFAOYSA-M	BRETYLIUM TOSYLATE	Arrhythmias, Cardiac	ATC	https://www.whocc.no/atc_ddd_index/?code=C01BD02	cardiac arrhythmia	Cardiovascular diseases
LOUPRKONTZGTKE-LHHVKLHASA-N	QUINIDINE	Arrhythmias, Cardiac	ATC	https://www.whocc.no/atc_ddd_index/?code=C01BA51	cardiac arrhythmia	Cardiovascular diseases
LOUPRKONTZGTKE-LHHVKLHASA-N	QUINIDINE	Arrhythmias, Cardiac	ClinicalTrials	https://clinicaltrials.gov/ct2/results?id=%22NCT00789165%22	cardiac arrhythmia	Cardiovascular diseases
LOUPRKONTZGTKE-LHHVKLHASA-N	QUINIDINE	Arrhythmias, Cardiac	ATC	https://www.whocc.no/atc_ddd_index/?code=C01BA71	cardiac arrhythmia	Cardiovascular diseases
LOUPRKONTZGTKE-LHHVKLHASA-N	QUINIDINE	Arrhythmias, Cardiac	ATC	https://www.whocc.no/atc_ddd_index/?code=C01BA01	cardiac arrhythmia	Cardiovascular diseases
LTKVFMLMEYCWMK-UHFFFAOYSA-N	AMILORIDE HYDROCHLORIDE	Arrhythmias, Cardiac	DailyMed	https://dailymed.nlm.nih.gov/dailymed/drugInfo.cfm?setid=6cb2beec-976f-4456-84a6-b025f75a913c	cardiac arrhythmia	Cardiovascular diseases
LTKVFMLMEYCWMK-UHFFFAOYSA-N	AMILORIDE HYDROCHLORIDE	Arrhythmias, Cardiac	DailyMed	https://dailymed.nlm.nih.gov/dailymed/drugInfo.cfm?setid=16fdc381-0a5b-419e-afaa-9cb2e61bd32e	cardiac arrhythmia	Cardiovascular diseases
LTKVFMLMEYCWMK-UHFFFAOYSA-N	AMILORIDE HYDROCHLORIDE	Arrhythmias, Cardiac	DailyMed	https://dailymed.nlm.nih.gov/dailymed/drugInfo.cfm?setid=18d551a9-ffc7-4b14-adbd-92d84aa8e966	cardiac arrhythmia	Cardiovascular diseases
LTKVFMLMEYCWMK-UHFFFAOYSA-N	AMILORIDE HYDROCHLORIDE	Arrhythmias, Cardiac	DailyMed	https://dailymed.nlm.nih.gov/dailymed/drugInfo.cfm?setid=0d1c0095-8dde-ab90-757b-d031b232e622	cardiac arrhythmia	Cardiovascular diseases
LTKVFMLMEYCWMK-UHFFFAOYSA-N	AMILORIDE HYDROCHLORIDE	Arrhythmias, Cardiac	DailyMed	https://dailymed.nlm.nih.gov/dailymed/drugInfo.cfm?setid=2b70cf0c-45be-428f-b396-5001ed4e30fc	cardiac arrhythmia	Cardiovascular diseases
LTKVFMLMEYCWMK-UHFFFAOYSA-N	AMILORIDE HYDROCHLORIDE	Arrhythmias, Cardiac	DailyMed	https://dailymed.nlm.nih.gov/dailymed/drugInfo.cfm?setid=1cf090a2-b6c0-42cd-857e-60a9cd85fe19	cardiac arrhythmia	Cardiovascular diseases
LTKVFMLMEYCWMK-UHFFFAOYSA-N	AMILORIDE HYDROCHLORIDE	Arrhythmias, Cardiac	DailyMed	https://dailymed.nlm.nih.gov/dailymed/drugInfo.cfm?setid=135f9cb8-17b6-e99a-57c3-2d992eddb8ef	cardiac arrhythmia	Cardiovascular diseases
NNJVILVZKWQKPM-UHFFFAOYSA-N	LIDOCAINE	Arrhythmias, Cardiac	ATC	https://www.whocc.no/atc_ddd_index/?code=C01BB01	cardiac arrhythmia	Cardiovascular diseases
PJWPNDMDCLXCOM-UHFFFAOYSA-N		Arrhythmias, Cardiac	ATC	https://www.whocc.no/atc_ddd_index/?code=C01BC08	cardiac arrhythmia	Cardiovascular diseases
REQCZEXYDRLIBE-UHFFFAOYSA-N	PROCAINAMIDE	Arrhythmias, Cardiac	ATC	https://www.whocc.no/atc_ddd_index/?code=C01BA02	cardiac arrhythmia	Cardiovascular diseases
SLRCCWJSBJZJBV-TUVASFSCSA-N	SPARTEINE	Arrhythmias, Cardiac	ATC	https://www.whocc.no/atc_ddd_index/?code=C01BA04	cardiac arrhythmia	Cardiovascular diseases
UAUHEPXILIZYCU-GSPNQRMKSA-N		Arrhythmias, Cardiac	ATC	https://www.whocc.no/atc_ddd_index/?code=C01BA08	cardiac arrhythmia	Cardiovascular diseases
UOWOLENSDISMPG-UHFFFAOYSA-M		Arrhythmias, Cardiac	DailyMed	https://dailymed.nlm.nih.gov/dailymed/drugInfo.cfm?setid=2189f3f5-39dc-4e85-b7c6-9515ded59686	cardiac arrhythmia	Cardiovascular diseases
UOWOLENSDISMPG-UHFFFAOYSA-M		Arrhythmias, Cardiac	DailyMed	https://dailymed.nlm.nih.gov/dailymed/drugInfo.cfm?setid=38f88829-a226-4810-866c-1b62c47e8aee	cardiac arrhythmia	Cardiovascular diseases
UVTNFZQICZKOEM-UHFFFAOYSA-N	DISOPYRAMIDE	Arrhythmias, Cardiac	ATC	https://www.whocc.no/atc_ddd_index/?code=C01BA03	cardiac arrhythmia	Cardiovascular diseases
VBHQKCBVWWUUKN-KZNAEPCWSA-N		Arrhythmias, Cardiac	ATC	https://www.whocc.no/atc_ddd_index/?code=C01BG11	cardiac arrhythmia	Cardiovascular diseases
VLPIATFUUWWMKC-UHFFFAOYSA-N	MEXILETINE	Arrhythmias, Cardiac	ATC	https://www.whocc.no/atc_ddd_index/?code=C01BB02	cardiac arrhythmia	Cardiovascular diseases
WCUXLLCKKVVCTQ-UHFFFAOYSA-M	POTASSIUM CHLORIDE	Arrhythmias, Cardiac	DailyMed	https://dailymed.nlm.nih.gov/dailymed/drugInfo.cfm?setid=78fe4ca0-d9f3-497e-b39c-19ddcc4e3ded	cardiac arrhythmia	Cardiovascular diseases
ZCBZSCBNOOIHFP-UHFFFAOYSA-N	ZIPRASIDONE HYDROCHLORIDE	Arrhythmias, Cardiac	DailyMed	https://dailymed.nlm.nih.gov/dailymed/drugInfo.cfm?setid=61e3fa7b-61c2-4d5d-a6b3-2618c15a6bd9	cardiac arrhythmia	Cardiovascular diseases
ZMRUPTIKESYGQW-UHFFFAOYSA-N	PROPRANOLOL HYDROCHLORIDE	Arrhythmias, Cardiac	DailyMed	https://dailymed.nlm.nih.gov/dailymed/drugInfo.cfm?setid=1f0f5fb3-5292-4d04-b590-3c90a663eec8	cardiac arrhythmia	Cardiovascular diseases
ZQTNQVWKHCQYLQ-UHFFFAOYSA-N	DRONEDARONE	Arrhythmias, Cardiac	ATC	https://www.whocc.no/atc_ddd_index/?code=C01BD07	cardiac arrhythmia	Cardiovascular diseases
ABTXGJFUQRCPNH-UHFFFAOYSA-N	PROCAINAMIDE HYDROCHLORIDE	Arrhythmias, Cardiac	DailyMed	https://dailymed.nlm.nih.gov/dailymed/drugInfo.cfm?setid=8192d79d-da2b-2532-e053-2991aa0ae8ad	Ventricular arrhythmia	Cardiovascular diseases
CGDDQFMPGMYYQP-UHFFFAOYSA-N		Arrhythmias, Cardiac	DailyMed	https://dailymed.nlm.nih.gov/dailymed/drugInfo.cfm?setid=4c02f1b8-4493-429c-b9f7-21f364e330f8	Ventricular arrhythmia	Cardiovascular diseases
ITPDYQOUSLNIHG-UHFFFAOYSA-N	AMIODARONE HYDROCHLORIDE	Arrhythmias, Cardiac	DailyMed	https://dailymed.nlm.nih.gov/dailymed/drugInfo.cfm?setid=57df7b65-7829-4364-894f-ae4c2772c733	Ventricular arrhythmia	Cardiovascular diseases
ITPDYQOUSLNIHG-UHFFFAOYSA-N	AMIODARONE HYDROCHLORIDE	Arrhythmias, Cardiac	DailyMed	https://dailymed.nlm.nih.gov/dailymed/drugInfo.cfm?setid=9d4d66f7-fa14-e832-e053-2a95a90a8b62	Ventricular arrhythmia	Cardiovascular diseases
IXTMWRCNAAVVAI-UHFFFAOYSA-N	DOFETILIDE	Arrhythmias, Cardiac	DailyMed	https://dailymed.nlm.nih.gov/dailymed/drugInfo.cfm?setid=01f9fb69-2438-481c-b5ec-adebe7825253	Ventricular arrhythmia	Cardiovascular diseases
IYIKLHRQXLHMJQ-UHFFFAOYSA-N	AMIODARONE	Arrhythmias, Cardiac	ClinicalTrials	https://clinicaltrials.gov/ct2/results?id=%22NCT00993382%22	Ventricular arrhythmia	Cardiovascular diseases
KTUFKADDDORSSI-UHFFFAOYSA-N	ACEBUTOLOL HYDROCHLORIDE	Arrhythmias, Cardiac	DailyMed	https://dailymed.nlm.nih.gov/dailymed/drugInfo.cfm?setid=7eee95bf-0452-4d6e-9712-33403768695a	Ventricular arrhythmia	Cardiovascular diseases
KTUFKADDDORSSI-UHFFFAOYSA-N	ACEBUTOLOL HYDROCHLORIDE	Arrhythmias, Cardiac	DailyMed	https://dailymed.nlm.nih.gov/dailymed/drugInfo.cfm?setid=b13ea512-c15c-4f5e-beff-8d4e95917999	Ventricular arrhythmia	Cardiovascular diseases
KTUFKADDDORSSI-UHFFFAOYSA-N	ACEBUTOLOL HYDROCHLORIDE	Arrhythmias, Cardiac	DailyMed	https://dailymed.nlm.nih.gov/dailymed/drugInfo.cfm?setid=28f8c26c-a1e1-4485-a45f-05c82f7a34b5	Ventricular arrhythmia	Cardiovascular diseases
KTUFKADDDORSSI-UHFFFAOYSA-N	ACEBUTOLOL HYDROCHLORIDE	Arrhythmias, Cardiac	DailyMed	https://dailymed.nlm.nih.gov/dailymed/drugInfo.cfm?setid=cee9d238-be0f-f1ed-0002-2e990075fda4	Ventricular arrhythmia	Cardiovascular diseases
KTUFKADDDORSSI-UHFFFAOYSA-N	ACEBUTOLOL HYDROCHLORIDE	Arrhythmias, Cardiac	DailyMed	https://dailymed.nlm.nih.gov/dailymed/drugInfo.cfm?setid=ff68a002-d46d-4f9f-0705-427844ea3655	Ventricular arrhythmia	Cardiovascular diseases
KTUFKADDDORSSI-UHFFFAOYSA-N	ACEBUTOLOL HYDROCHLORIDE	Arrhythmias, Cardiac	DailyMed	https://dailymed.nlm.nih.gov/dailymed/drugInfo.cfm?setid=201b752c-64b4-4687-acc1-3a92bfda864e	Ventricular arrhythmia	Cardiovascular diseases
KVWNWTZZBKCOPM-UHFFFAOYSA-M	BRETYLIUM TOSYLATE	Arrhythmias, Cardiac	DailyMed	https://dailymed.nlm.nih.gov/dailymed/drugInfo.cfm?setid=b5b9b1de-d819-4e49-ac0b-05b29033df1c	Ventricular arrhythmia	Cardiovascular diseases
NFEIBWMZVIVJLQ-UHFFFAOYSA-N	MEXILETINE HYDROCHLORIDE	Arrhythmias, Cardiac	DailyMed	https://dailymed.nlm.nih.gov/dailymed/drugInfo.cfm?setid=402b3836-89de-4468-8266-8910430d0053	Ventricular arrhythmia	Cardiovascular diseases
NNJVILVZKWQKPM-UHFFFAOYSA-N	LIDOCAINE	Arrhythmias, Cardiac	DailyMed	https://dailymed.nlm.nih.gov/dailymed/drugInfo.cfm?setid=1718480b-0d7d-47fb-afe0-6dbe27b429f0	Ventricular arrhythmia	Cardiovascular diseases
NNJVILVZKWQKPM-UHFFFAOYSA-N	LIDOCAINE	Arrhythmias, Cardiac	DailyMed	https://dailymed.nlm.nih.gov/dailymed/drugInfo.cfm?setid=861ba61a-5835-3b9a-e053-2a91aa0aee5e	Ventricular arrhythmia	Cardiovascular diseases
RKXNZRPQSOPPRN-UHFFFAOYSA-N	FLECAINIDE ACETATE	Arrhythmias, Cardiac	DailyMed	https://dailymed.nlm.nih.gov/dailymed/drugInfo.cfm?setid=fa68b35e-9f50-408b-9e70-e84cecf3fd6e	Ventricular arrhythmia	Cardiovascular diseases
VIDRYROWYFWGSY-UHFFFAOYSA-N	SOTALOL HYDROCHLORIDE	Arrhythmias, Cardiac	DailyMed	https://dailymed.nlm.nih.gov/dailymed/drugInfo.cfm?setid=3c24cdf0-4648-4e5d-993c-1f428ce56a65	Ventricular arrhythmia	Cardiovascular diseases
VIDRYROWYFWGSY-UHFFFAOYSA-N	SOTALOL HYDROCHLORIDE	Arrhythmias, Cardiac	DailyMed	https://dailymed.nlm.nih.gov/dailymed/drugInfo.cfm?setid=62a71c8c-d92d-4122-848f-9ae35f8bbe2b	Ventricular arrhythmia	Cardiovascular diseases
VIDRYROWYFWGSY-UHFFFAOYSA-N	SOTALOL HYDROCHLORIDE	Arrhythmias, Cardiac	DailyMed	https://dailymed.nlm.nih.gov/dailymed/drugInfo.cfm?setid=ff3061ab-d930-4318-a5be-684e38be229e	Ventricular arrhythmia	Cardiovascular diseases
VIDRYROWYFWGSY-UHFFFAOYSA-N	SOTALOL HYDROCHLORIDE	Arrhythmias, Cardiac	DailyMed	https://dailymed.nlm.nih.gov/dailymed/drugInfo.cfm?setid=2577dd8d-ab1b-4a55-990a-18c69395edfe	Ventricular arrhythmia	Cardiovascular diseases
VIDRYROWYFWGSY-UHFFFAOYSA-N	SOTALOL HYDROCHLORIDE	Arrhythmias, Cardiac	DailyMed	https://dailymed.nlm.nih.gov/dailymed/drugInfo.cfm?setid=1f33f900-0777-4a92-a7f7-00cf3d57d95c	Ventricular arrhythmia	Cardiovascular diseases
VIDRYROWYFWGSY-UHFFFAOYSA-N	SOTALOL HYDROCHLORIDE	Arrhythmias, Cardiac	DailyMed	https://dailymed.nlm.nih.gov/dailymed/drugInfo.cfm?setid=253da1e1-022a-4175-bd7f-e7673cba0767	Ventricular arrhythmia	Cardiovascular diseases
VWUPWEAFIOQCGF-UHFFFAOYSA-N		Arrhythmias, Cardiac	DailyMed	https://dailymed.nlm.nih.gov/dailymed/drugInfo.cfm?setid=838da14b-c070-4c09-b088-99e7c64d9964	Ventricular arrhythmia	Cardiovascular diseases
XHKUDCCTVQUHJQ-LCYSNFERSA-N		Arrhythmias, Cardiac	DailyMed	https://dailymed.nlm.nih.gov/dailymed/drugInfo.cfm?setid=3af30c3b-944e-4293-baa5-38965b1d1137	Ventricular arrhythmia	Cardiovascular diseases
XWIHRGFIPXWGEF-UHFFFAOYSA-N	PROPAFENONE HYDROCHLORIDE	Arrhythmias, Cardiac	DailyMed	https://dailymed.nlm.nih.gov/dailymed/drugInfo.cfm?setid=a313c111-e539-47bc-9d57-c3767f74bcca	Ventricular arrhythmia	Cardiovascular diseases
CETWSOHVEGTIBR-FORAGAHYSA-N		Arteriosclerosis	DailyMed	https://dailymed.nlm.nih.gov/dailymed/drugInfo.cfm?setid=a310fc51-2743-4755-8398-fed5402283f6	arteriosclerosis disorder	Cardiovascular diseases
KWTSXDURSIMDCE-QMMMGPOBSA-N	DEXTROAMPHETAMINE	Arteriosclerosis	DailyMed	https://dailymed.nlm.nih.gov/dailymed/drugInfo.cfm?setid=35744538-1704-4ee0-954d-52710cf3456d	arteriosclerosis disorder	Cardiovascular diseases
HYHMLYSLQUKXKP-UHFFFAOYSA-N		Atherosclerosis	DailyMed	https://dailymed.nlm.nih.gov/dailymed/drugInfo.cfm?setid=3fa2108c-0300-47b8-9d34-f762af7c93c6	atherosclerosis	Cardiovascular diseases
HYHMLYSLQUKXKP-UHFFFAOYSA-N		Atherosclerosis	DailyMed	https://dailymed.nlm.nih.gov/dailymed/drugInfo.cfm?setid=88d06d89-a3da-40b4-b273-8f4f7d56c4c9	atherosclerosis	Cardiovascular diseases
LALFOYNTGMUKGG-BGRFNVSISA-L	ROSUVASTATIN CALCIUM	Atherosclerosis	DailyMed	https://dailymed.nlm.nih.gov/dailymed/drugInfo.cfm?setid=3bf80420-7482-44c0-a117-30793ba89544	atherosclerosis	Cardiovascular diseases
LALFOYNTGMUKGG-BGRFNVSISA-L	ROSUVASTATIN CALCIUM	Atherosclerosis	DailyMed	https://dailymed.nlm.nih.gov/dailymed/drugInfo.cfm?setid=3ec57aa3-4399-46c9-9292-567d2a09df4f	atherosclerosis	Cardiovascular diseases
PCZOHLXUXFIOCF-BXMDZJJMSA-N	LOVASTATIN	Atherosclerosis	DailyMed	https://dailymed.nlm.nih.gov/dailymed/drugInfo.cfm?setid=6e329051-092a-4123-adc2-68b11816d09a	atherosclerosis	Cardiovascular diseases
PCZOHLXUXFIOCF-BXMDZJJMSA-N	LOVASTATIN	Atherosclerosis	DailyMed	https://dailymed.nlm.nih.gov/dailymed/drugInfo.cfm?setid=56680dfa-abe6-4587-b222-364315fd78f4	atherosclerosis	Cardiovascular diseases
PVNIIMVLHYAWGP-UHFFFAOYSA-N	NIACIN	Atherosclerosis	DailyMed	https://dailymed.nlm.nih.gov/dailymed/drugInfo.cfm?setid=35433c7b-556c-49a0-bfb5-0d498359925b	atherosclerosis	Cardiovascular diseases
PVNIIMVLHYAWGP-UHFFFAOYSA-N	NIACIN	Atherosclerosis	ClinicalTrials	https://clinicaltrials.gov/ct2/results?id=%22NCT00120289%22OR%22NCT00127218%22OR%22NCT00150722%22OR%22NCT00397657%22OR%22NCT01221402%22	atherosclerosis	Cardiovascular diseases
VWBQYTRBTXKKOG-IYNICTALSA-M	PRAVASTATIN SODIUM	Atherosclerosis	DailyMed	https://dailymed.nlm.nih.gov/dailymed/drugInfo.cfm?setid=3ff75342-03b6-462f-b6db-80bc1a52fe6c	atherosclerosis	Cardiovascular diseases
VWBQYTRBTXKKOG-IYNICTALSA-M	PRAVASTATIN SODIUM	Atherosclerosis	DailyMed	https://dailymed.nlm.nih.gov/dailymed/drugInfo.cfm?setid=2ded7e5e-c377-4495-a045-f1c57b90c5db	atherosclerosis	Cardiovascular diseases
DWKVCQXJYURSIQ-UHFFFAOYSA-N	DRONEDARONE HYDROCHLORIDE	Atrial Fibrillation	DailyMed	https://dailymed.nlm.nih.gov/dailymed/drugInfo.cfm?setid=236d4549-f44b-4677-b857-acedd10b9920	atrial fibrillation	Cardiovascular diseases
HDRXZJPWHTXQRI-BHDTVMLSSA-N	DILTIAZEM HYDROCHLORIDE	Atrial Fibrillation	DailyMed	https://dailymed.nlm.nih.gov/dailymed/drugInfo.cfm?setid=7d8e8b1e-f67b-57d2-e053-2991aa0a8d12	atrial fibrillation	Cardiovascular diseases
HDRXZJPWHTXQRI-BHDTVMLSSA-N	DILTIAZEM HYDROCHLORIDE	Atrial Fibrillation	ClinicalTrials	https://clinicaltrials.gov/ct2/results?id=%22NCT00589303%22	atrial fibrillation	Cardiovascular diseases
IXTMWRCNAAVVAI-UHFFFAOYSA-N	DOFETILIDE	Atrial Fibrillation	ClinicalTrials	https://clinicaltrials.gov/ct2/results?id=%22NCT00392106%22OR%22NCT00540787%22OR%22NCT00589303%22OR%22NCT01505296%22	atrial fibrillation	Cardiovascular diseases
IXTMWRCNAAVVAI-UHFFFAOYSA-N	DOFETILIDE	Atrial Fibrillation	DailyMed	https://dailymed.nlm.nih.gov/dailymed/drugInfo.cfm?setid=01f9fb69-2438-481c-b5ec-adebe7825253	atrial fibrillation	Cardiovascular diseases
KGFYHTZWPPHNLQ-AWEZNQCLSA-N	RIVAROXABAN	Atrial Fibrillation	ClinicalTrials	https://clinicaltrials.gov/ct2/results?id=%22NCT00403767%22OR%22NCT00494871%22OR%22NCT00779064%22OR%22NCT00973245%22OR%22NCT00973323%22OR%22NCT01674647%22OR%22NCT01729871%22OR%22NCT01830543%22OR%22NCT01839357%22OR%22NCT02331602%22OR%22NCT02334254%22OR%22NCT02387229%22OR%22NCT02642419%22OR%22NCT02666157%22OR%22NCT03129490%22OR%22NCT03463317%22OR%22NCT03799822%22OR%22NCT04073316%22OR%22NCT04642430%…	atrial fibrillation	Cardiovascular diseases
KGFYHTZWPPHNLQ-AWEZNQCLSA-N	RIVAROXABAN	Atrial Fibrillation	DailyMed	https://dailymed.nlm.nih.gov/dailymed/drugInfo.cfm?setid=10db92f9-2300-4a80-836b-673e1ae91610	atrial fibrillation	Cardiovascular diseases
KGFYHTZWPPHNLQ-AWEZNQCLSA-N	RIVAROXABAN	Atrial Fibrillation	DailyMed	https://dailymed.nlm.nih.gov/dailymed/drugInfo.cfm?setid=d0e105f6-28f3-45ee-83bd-7d458835242b	atrial fibrillation	Cardiovascular diseases
KYITYFHKDODNCQ-UHFFFAOYSA-M		Atrial Fibrillation	DailyMed	https://dailymed.nlm.nih.gov/dailymed/drugInfo.cfm?setid=43c8fea8-ad2e-48c1-934d-884bdde42cb1	atrial fibrillation	Cardiovascular diseases
KYITYFHKDODNCQ-UHFFFAOYSA-M		Atrial Fibrillation	DailyMed	https://dailymed.nlm.nih.gov/dailymed/drugInfo.cfm?setid=56381618-955b-4e4c-b6de-bde4e4abf42e	atrial fibrillation	Cardiovascular diseases
KYITYFHKDODNCQ-UHFFFAOYSA-M		Atrial Fibrillation	DailyMed	https://dailymed.nlm.nih.gov/dailymed/drugInfo.cfm?setid=0fdc8623-f15c-49cc-86c3-cebf6165546e	atrial fibrillation	Cardiovascular diseases
KYITYFHKDODNCQ-UHFFFAOYSA-M		Atrial Fibrillation	DailyMed	https://dailymed.nlm.nih.gov/dailymed/drugInfo.cfm?setid=06b0fad4-fb3d-497f-8bf1-8d8a79ac4164	atrial fibrillation	Cardiovascular diseases
KYITYFHKDODNCQ-UHFFFAOYSA-M		Atrial Fibrillation	DailyMed	https://dailymed.nlm.nih.gov/dailymed/drugInfo.cfm?setid=0750d877-b6f0-46bb-8c1a-46a7c27ebefb	atrial fibrillation	Cardiovascular diseases
KYITYFHKDODNCQ-UHFFFAOYSA-M		Atrial Fibrillation	DailyMed	https://dailymed.nlm.nih.gov/dailymed/drugInfo.cfm?setid=fec93dc7-aba2-4aad-a529-8b6fc06f2562	atrial fibrillation	Cardiovascular diseases
KYITYFHKDODNCQ-UHFFFAOYSA-M		Atrial Fibrillation	DailyMed	https://dailymed.nlm.nih.gov/dailymed/drugInfo.cfm?setid=91fa852c-b43d-4a55-983b-74aa6827125d	atrial fibrillation	Cardiovascular diseases
KYITYFHKDODNCQ-UHFFFAOYSA-M		Atrial Fibrillation	DailyMed	https://dailymed.nlm.nih.gov/dailymed/drugInfo.cfm?setid=bc7ed493-67b3-476a-829f-6ccf48c874c1	atrial fibrillation	Cardiovascular diseases
KYITYFHKDODNCQ-UHFFFAOYSA-M		Atrial Fibrillation	DailyMed	https://dailymed.nlm.nih.gov/dailymed/drugInfo.cfm?setid=7999d658-ddb7-4470-87fe-202358ce4c17	atrial fibrillation	Cardiovascular diseases
KYITYFHKDODNCQ-UHFFFAOYSA-M		Atrial Fibrillation	DailyMed	https://dailymed.nlm.nih.gov/dailymed/drugInfo.cfm?setid=054dcdd1-4276-4137-b551-48edd8b7f218	atrial fibrillation	Cardiovascular diseases
KYITYFHKDODNCQ-UHFFFAOYSA-M		Atrial Fibrillation	DailyMed	https://dailymed.nlm.nih.gov/dailymed/drugInfo.cfm?setid=514bf988-9d2f-4727-a6ba-a99aa0fd61f6	atrial fibrillation	Cardiovascular diseases
KYITYFHKDODNCQ-UHFFFAOYSA-M		Atrial Fibrillation	DailyMed	https://dailymed.nlm.nih.gov/dailymed/drugInfo.cfm?setid=db1b94a8-6635-4faa-a361-71706ead1ee7	atrial fibrillation	Cardiovascular diseases
KYITYFHKDODNCQ-UHFFFAOYSA-M		Atrial Fibrillation	DailyMed	https://dailymed.nlm.nih.gov/dailymed/drugInfo.cfm?setid=c0f238ff-2804-4150-9766-22a5111b4e74	atrial fibrillation	Cardiovascular diseases
KYITYFHKDODNCQ-UHFFFAOYSA-M		Atrial Fibrillation	DailyMed	https://dailymed.nlm.nih.gov/dailymed/drugInfo.cfm?setid=e11e4522-4b34-4170-af51-7b602924c746	atrial fibrillation	Cardiovascular diseases
KYITYFHKDODNCQ-UHFFFAOYSA-M		Atrial Fibrillation	DailyMed	https://dailymed.nlm.nih.gov/dailymed/drugInfo.cfm?setid=2884c645-fd5f-4aa9-b2dc-854fe9ecd86c	atrial fibrillation	Cardiovascular diseases
KYITYFHKDODNCQ-UHFFFAOYSA-M		Atrial Fibrillation	DailyMed	https://dailymed.nlm.nih.gov/dailymed/drugInfo.cfm?setid=11f1e618-c6ec-42a1-a6ac-5d9a648a21d6	atrial fibrillation	Cardiovascular diseases
KYITYFHKDODNCQ-UHFFFAOYSA-M		Atrial Fibrillation	DailyMed	https://dailymed.nlm.nih.gov/dailymed/drugInfo.cfm?setid=651d3aa8-97b1-4fb8-899e-d2448ab41432	atrial fibrillation	Cardiovascular diseases
KYITYFHKDODNCQ-UHFFFAOYSA-M		Atrial Fibrillation	DailyMed	https://dailymed.nlm.nih.gov/dailymed/drugInfo.cfm?setid=ac5d715d-6b6e-40d5-a5df-e3b884c3ef84	atrial fibrillation	Cardiovascular diseases
KYITYFHKDODNCQ-UHFFFAOYSA-M		Atrial Fibrillation	DailyMed	https://dailymed.nlm.nih.gov/dailymed/drugInfo.cfm?setid=4445c26e-ec5c-40f4-956b-93c12fc73c1d	atrial fibrillation	Cardiovascular diseases
KYITYFHKDODNCQ-UHFFFAOYSA-M		Atrial Fibrillation	DailyMed	https://dailymed.nlm.nih.gov/dailymed/drugInfo.cfm?setid=030dac01-d589-4c3e-94dc-a9088b6a1171	atrial fibrillation	Cardiovascular diseases
KYITYFHKDODNCQ-UHFFFAOYSA-M		Atrial Fibrillation	DailyMed	https://dailymed.nlm.nih.gov/dailymed/drugInfo.cfm?setid=c01c31e0-9c1b-4bb6-ae6e-0b805264c4e6	atrial fibrillation	Cardiovascular diseases
KYITYFHKDODNCQ-UHFFFAOYSA-M		Atrial Fibrillation	DailyMed	https://dailymed.nlm.nih.gov/dailymed/drugInfo.cfm?setid=4f2fd912-7869-4e49-b5ff-848b0f1277ff	atrial fibrillation	Cardiovascular diseases
KYITYFHKDODNCQ-UHFFFAOYSA-M		Atrial Fibrillation	DailyMed	https://dailymed.nlm.nih.gov/dailymed/drugInfo.cfm?setid=7f5b87ca-38c1-4f79-b130-a0498732a2e7	atrial fibrillation	Cardiovascular diseases
KYITYFHKDODNCQ-UHFFFAOYSA-M		Atrial Fibrillation	DailyMed	https://dailymed.nlm.nih.gov/dailymed/drugInfo.cfm?setid=c437507c-d308-4aac-aa5e-a54972c7fa95	atrial fibrillation	Cardiovascular diseases
KYITYFHKDODNCQ-UHFFFAOYSA-M		Atrial Fibrillation	DailyMed	https://dailymed.nlm.nih.gov/dailymed/drugInfo.cfm?setid=3ebcb71e-9a7e-4969-abb9-7c7d3e3aae3c	atrial fibrillation	Cardiovascular diseases
KYITYFHKDODNCQ-UHFFFAOYSA-M		Atrial Fibrillation	DailyMed	https://dailymed.nlm.nih.gov/dailymed/drugInfo.cfm?setid=0cbce382-9c88-4f58-ae0f-532a841e8f95	atrial fibrillation	Cardiovascular diseases
KYITYFHKDODNCQ-UHFFFAOYSA-M		Atrial Fibrillation	DailyMed	https://dailymed.nlm.nih.gov/dailymed/drugInfo.cfm?setid=4e2045c4-4fee-4cc2-b014-6b04a7cea7a5	atrial fibrillation	Cardiovascular diseases
KYITYFHKDODNCQ-UHFFFAOYSA-M		Atrial Fibrillation	DailyMed	https://dailymed.nlm.nih.gov/dailymed/drugInfo.cfm?setid=25146c2b-91dc-452a-8628-23eacd5a9f79	atrial fibrillation	Cardiovascular diseases
KYITYFHKDODNCQ-UHFFFAOYSA-M		Atrial Fibrillation	DailyMed	https://dailymed.nlm.nih.gov/dailymed/drugInfo.cfm?setid=0392a32a-4546-4d58-834e-880b4db2d2f5	atrial fibrillation	Cardiovascular diseases
KYITYFHKDODNCQ-UHFFFAOYSA-M		Atrial Fibrillation	DailyMed	https://dailymed.nlm.nih.gov/dailymed/drugInfo.cfm?setid=a0cfad4b-043e-451e-bfd6-1fe1ac1bd0d6	atrial fibrillation	Cardiovascular diseases
KYITYFHKDODNCQ-UHFFFAOYSA-M		Atrial Fibrillation	DailyMed	https://dailymed.nlm.nih.gov/dailymed/drugInfo.cfm?setid=95e23715-f2bf-4998-aa51-3a7964e2cbb3	atrial fibrillation	Cardiovascular diseases
KYITYFHKDODNCQ-UHFFFAOYSA-M		Atrial Fibrillation	DailyMed	https://dailymed.nlm.nih.gov/dailymed/drugInfo.cfm?setid=36a919ce-7a21-40c0-9af5-2299bf2b1f97	atrial fibrillation	Cardiovascular diseases
KYITYFHKDODNCQ-UHFFFAOYSA-M		Atrial Fibrillation	DailyMed	https://dailymed.nlm.nih.gov/dailymed/drugInfo.cfm?setid=0a6ed338-c270-4762-8db7-a30a6255e6ee	atrial fibrillation	Cardiovascular diseases
KYITYFHKDODNCQ-UHFFFAOYSA-M		Atrial Fibrillation	DailyMed	https://dailymed.nlm.nih.gov/dailymed/drugInfo.cfm?setid=51f4c57b-8aec-4916-bafe-db93818e1c62	atrial fibrillation	Cardiovascular diseases
KYITYFHKDODNCQ-UHFFFAOYSA-M		Atrial Fibrillation	ClinicalTrials	https://clinicaltrials.gov/ct2/results?id=%22NCT00787150%22OR%22NCT01706146%22	atrial fibrillation	Cardiovascular diseases
KYITYFHKDODNCQ-UHFFFAOYSA-M		Atrial Fibrillation	DailyMed	https://dailymed.nlm.nih.gov/dailymed/drugInfo.cfm?setid=abfb23bd-54b5-4ec7-a067-814167f2060f	atrial fibrillation	Cardiovascular diseases
KYITYFHKDODNCQ-UHFFFAOYSA-M		Atrial Fibrillation	DailyMed	https://dailymed.nlm.nih.gov/dailymed/drugInfo.cfm?setid=c95f0b0d-77ef-e753-be04-2228139df2d3	atrial fibrillation	Cardiovascular diseases
KYITYFHKDODNCQ-UHFFFAOYSA-M		Atrial Fibrillation	DailyMed	https://dailymed.nlm.nih.gov/dailymed/drugInfo.cfm?setid=de5e4ed4-e9a5-4784-b512-b40199f17bd8	atrial fibrillation	Cardiovascular diseases
KYITYFHKDODNCQ-UHFFFAOYSA-M		Atrial Fibrillation	DailyMed	https://dailymed.nlm.nih.gov/dailymed/drugInfo.cfm?setid=1509e2c4-2dd3-4e6f-88ca-06e9520d8ffc	atrial fibrillation	Cardiovascular diseases
KYITYFHKDODNCQ-UHFFFAOYSA-M		Atrial Fibrillation	DailyMed	https://dailymed.nlm.nih.gov/dailymed/drugInfo.cfm?setid=75f9abdf-52f2-48ee-b65b-9160c38564ec	atrial fibrillation	Cardiovascular diseases
KYITYFHKDODNCQ-UHFFFAOYSA-M		Atrial Fibrillation	DailyMed	https://dailymed.nlm.nih.gov/dailymed/drugInfo.cfm?setid=d0e098b1-49e2-4aa5-abde-6be16f44b79b	atrial fibrillation	Cardiovascular diseases
KYITYFHKDODNCQ-UHFFFAOYSA-M		Atrial Fibrillation	DailyMed	https://dailymed.nlm.nih.gov/dailymed/drugInfo.cfm?setid=99bda70d-7988-4439-8e3b-f89012fa1ab0	atrial fibrillation	Cardiovascular diseases
KYITYFHKDODNCQ-UHFFFAOYSA-M		Atrial Fibrillation	DailyMed	https://dailymed.nlm.nih.gov/dailymed/drugInfo.cfm?setid=03845452-4ec4-4593-abdf-5a6cc8d241a9	atrial fibrillation	Cardiovascular diseases
KYITYFHKDODNCQ-UHFFFAOYSA-M		Atrial Fibrillation	DailyMed	https://dailymed.nlm.nih.gov/dailymed/drugInfo.cfm?setid=0c7a6b54-4a4c-47e3-8df1-f38574fa7a23	atrial fibrillation	Cardiovascular diseases
KYITYFHKDODNCQ-UHFFFAOYSA-M		Atrial Fibrillation	DailyMed	https://dailymed.nlm.nih.gov/dailymed/drugInfo.cfm?setid=558b7a0d-5490-4c1b-802e-3ab3f1efe760	atrial fibrillation	Cardiovascular diseases
KYITYFHKDODNCQ-UHFFFAOYSA-M		Atrial Fibrillation	DailyMed	https://dailymed.nlm.nih.gov/dailymed/drugInfo.cfm?setid=10f74ba2-62f8-4c09-87a3-2598e870ddcf	atrial fibrillation	Cardiovascular diseases
KYITYFHKDODNCQ-UHFFFAOYSA-M		Atrial Fibrillation	DailyMed	https://dailymed.nlm.nih.gov/dailymed/drugInfo.cfm?setid=77f258d9-f380-4815-8140-0b2bfda3099c	atrial fibrillation	Cardiovascular diseases
KYITYFHKDODNCQ-UHFFFAOYSA-M		Atrial Fibrillation	DailyMed	https://dailymed.nlm.nih.gov/dailymed/drugInfo.cfm?setid=46a207ef-eccd-4f40-a2b1-b782479fb008	atrial fibrillation	Cardiovascular diseases
KYITYFHKDODNCQ-UHFFFAOYSA-M		Atrial Fibrillation	DailyMed	https://dailymed.nlm.nih.gov/dailymed/drugInfo.cfm?setid=c60374ce-2338-4026-8c7c-5295934dce17	atrial fibrillation	Cardiovascular diseases
KYITYFHKDODNCQ-UHFFFAOYSA-M		Atrial Fibrillation	DailyMed	https://dailymed.nlm.nih.gov/dailymed/drugInfo.cfm?setid=896e6692-be60-4565-982d-0d1e1e0d6d54	atrial fibrillation	Cardiovascular diseases
KYITYFHKDODNCQ-UHFFFAOYSA-M		Atrial Fibrillation	DailyMed	https://dailymed.nlm.nih.gov/dailymed/drugInfo.cfm?setid=3fb2aa58-3a40-4255-a261-e2db5b9a5dde	atrial fibrillation	Cardiovascular diseases
KYITYFHKDODNCQ-UHFFFAOYSA-M		Atrial Fibrillation	DailyMed	https://dailymed.nlm.nih.gov/dailymed/drugInfo.cfm?setid=8547fd78-7483-4790-8c45-0da3c7e6b7b6	atrial fibrillation	Cardiovascular diseases
KYITYFHKDODNCQ-UHFFFAOYSA-M		Atrial Fibrillation	DailyMed	https://dailymed.nlm.nih.gov/dailymed/drugInfo.cfm?setid=02fddbda-e9e1-41f0-b1a9-b46f4f24705c	atrial fibrillation	Cardiovascular diseases
KYITYFHKDODNCQ-UHFFFAOYSA-M		Atrial Fibrillation	DailyMed	https://dailymed.nlm.nih.gov/dailymed/drugInfo.cfm?setid=ab50f13c-7ec9-44b4-9a9f-ee3ddda6c8ea	atrial fibrillation	Cardiovascular diseases
KYITYFHKDODNCQ-UHFFFAOYSA-M		Atrial Fibrillation	DailyMed	https://dailymed.nlm.nih.gov/dailymed/drugInfo.cfm?setid=d655ff56-c17d-4331-8e9c-93e36f4ffeae	atrial fibrillation	Cardiovascular diseases
KYITYFHKDODNCQ-UHFFFAOYSA-M		Atrial Fibrillation	DailyMed	https://dailymed.nlm.nih.gov/dailymed/drugInfo.cfm?setid=58728c03-948a-4940-b1be-5aeadab29c74	atrial fibrillation	Cardiovascular diseases
KYITYFHKDODNCQ-UHFFFAOYSA-M		Atrial Fibrillation	DailyMed	https://dailymed.nlm.nih.gov/dailymed/drugInfo.cfm?setid=b6233f92-0d92-44d0-82cb-bacccb61d970	atrial fibrillation	Cardiovascular diseases
KYITYFHKDODNCQ-UHFFFAOYSA-M		Atrial Fibrillation	DailyMed	https://dailymed.nlm.nih.gov/dailymed/drugInfo.cfm?setid=98ba5f6a-925e-4f98-a023-6cafa86ed74a	atrial fibrillation	Cardiovascular diseases
KYITYFHKDODNCQ-UHFFFAOYSA-M		Atrial Fibrillation	DailyMed	https://dailymed.nlm.nih.gov/dailymed/drugInfo.cfm?setid=339ad563-c48b-404f-96a0-94d5913d3a60	atrial fibrillation	Cardiovascular diseases
KYITYFHKDODNCQ-UHFFFAOYSA-M		Atrial Fibrillation	DailyMed	https://dailymed.nlm.nih.gov/dailymed/drugInfo.cfm?setid=a1150d78-57cc-4216-beff-f7ea7364ab89	atrial fibrillation	Cardiovascular diseases
KYITYFHKDODNCQ-UHFFFAOYSA-M		Atrial Fibrillation	DailyMed	https://dailymed.nlm.nih.gov/dailymed/drugInfo.cfm?setid=bdb80804-86a6-43ea-a337-d9d5576f3394	atrial fibrillation	Cardiovascular diseases
KYITYFHKDODNCQ-UHFFFAOYSA-M		Atrial Fibrillation	DailyMed	https://dailymed.nlm.nih.gov/dailymed/drugInfo.cfm?setid=f11079c4-f085-4558-bee9-c159525b2497	atrial fibrillation	Cardiovascular diseases
KYITYFHKDODNCQ-UHFFFAOYSA-M		Atrial Fibrillation	DailyMed	https://dailymed.nlm.nih.gov/dailymed/drugInfo.cfm?setid=8a6a5b4b-3d0c-4443-8079-bbe1fd42cd20	atrial fibrillation	Cardiovascular diseases
KYITYFHKDODNCQ-UHFFFAOYSA-M		Atrial Fibrillation	DailyMed	https://dailymed.nlm.nih.gov/dailymed/drugInfo.cfm?setid=91cecd43-afd8-47a0-963e-167a194ef446	atrial fibrillation	Cardiovascular diseases
KYITYFHKDODNCQ-UHFFFAOYSA-M		Atrial Fibrillation	DailyMed	https://dailymed.nlm.nih.gov/dailymed/drugInfo.cfm?setid=9802402a-00e5-4446-832c-cb01e0af7b3e	atrial fibrillation	Cardiovascular diseases
KYITYFHKDODNCQ-UHFFFAOYSA-M		Atrial Fibrillation	DailyMed	https://dailymed.nlm.nih.gov/dailymed/drugInfo.cfm?setid=1f7e1308-e6f5-4380-8d85-e2a22bdec9db	atrial fibrillation	Cardiovascular diseases
KYITYFHKDODNCQ-UHFFFAOYSA-M		Atrial Fibrillation	DailyMed	https://dailymed.nlm.nih.gov/dailymed/drugInfo.cfm?setid=70741a88-5e0f-4171-89c8-425fb4e234e8	atrial fibrillation	Cardiovascular diseases
KYITYFHKDODNCQ-UHFFFAOYSA-M		Atrial Fibrillation	DailyMed	https://dailymed.nlm.nih.gov/dailymed/drugInfo.cfm?setid=3018b992-64ca-41d0-aa43-6b97d4919ede	atrial fibrillation	Cardiovascular diseases
KYITYFHKDODNCQ-UHFFFAOYSA-M		Atrial Fibrillation	DailyMed	https://dailymed.nlm.nih.gov/dailymed/drugInfo.cfm?setid=d91934a0-902e-c26c-23ca-d5accc4151b6	atrial fibrillation	Cardiovascular diseases
KYITYFHKDODNCQ-UHFFFAOYSA-M		Atrial Fibrillation	DailyMed	https://dailymed.nlm.nih.gov/dailymed/drugInfo.cfm?setid=e6d0a19a-8d4e-4c58-a3e4-d90c88acd499	atrial fibrillation	Cardiovascular diseases
KYITYFHKDODNCQ-UHFFFAOYSA-M		Atrial Fibrillation	DailyMed	https://dailymed.nlm.nih.gov/dailymed/drugInfo.cfm?setid=5844c0dc-ec65-4ae4-b458-935a2bd0e325	atrial fibrillation	Cardiovascular diseases
KYITYFHKDODNCQ-UHFFFAOYSA-M		Atrial Fibrillation	DailyMed	https://dailymed.nlm.nih.gov/dailymed/drugInfo.cfm?setid=89b48f74-7188-4bf2-a99b-6e9b9bc8720f	atrial fibrillation	Cardiovascular diseases
KYITYFHKDODNCQ-UHFFFAOYSA-M		Atrial Fibrillation	DailyMed	https://dailymed.nlm.nih.gov/dailymed/drugInfo.cfm?setid=3d35df36-1a19-4559-91fe-252b7082295b	atrial fibrillation	Cardiovascular diseases
KYITYFHKDODNCQ-UHFFFAOYSA-M		Atrial Fibrillation	DailyMed	https://dailymed.nlm.nih.gov/dailymed/drugInfo.cfm?setid=ab047628-67d0-4a64-8d77-36b054969b44	atrial fibrillation	Cardiovascular diseases
KYITYFHKDODNCQ-UHFFFAOYSA-M		Atrial Fibrillation	DailyMed	https://dailymed.nlm.nih.gov/dailymed/drugInfo.cfm?setid=9321c20d-04f4-2bcd-a080-43c9e45025b2	atrial fibrillation	Cardiovascular diseases
KYITYFHKDODNCQ-UHFFFAOYSA-M		Atrial Fibrillation	DailyMed	https://dailymed.nlm.nih.gov/dailymed/drugInfo.cfm?setid=6a0068ba-19bd-4711-b894-868fd007a613	atrial fibrillation	Cardiovascular diseases
KYITYFHKDODNCQ-UHFFFAOYSA-M		Atrial Fibrillation	DailyMed	https://dailymed.nlm.nih.gov/dailymed/drugInfo.cfm?setid=51c96814-18d9-4c5e-86d1-aced9499dfdf	atrial fibrillation	Cardiovascular diseases
KYITYFHKDODNCQ-UHFFFAOYSA-M		Atrial Fibrillation	DailyMed	https://dailymed.nlm.nih.gov/dailymed/drugInfo.cfm?setid=d2f6d2d0-1b32-4caf-9fce-6b798c94204b	atrial fibrillation	Cardiovascular diseases
KYITYFHKDODNCQ-UHFFFAOYSA-M		Atrial Fibrillation	DailyMed	https://dailymed.nlm.nih.gov/dailymed/drugInfo.cfm?setid=56df6dd1-d63a-4584-9196-5ba4799d1c45	atrial fibrillation	Cardiovascular diseases
KYITYFHKDODNCQ-UHFFFAOYSA-M		Atrial Fibrillation	DailyMed	https://dailymed.nlm.nih.gov/dailymed/drugInfo.cfm?setid=e9d8fb69-a4c7-48cb-a4a9-e5d18eb4fd63	atrial fibrillation	Cardiovascular diseases
KYITYFHKDODNCQ-UHFFFAOYSA-M		Atrial Fibrillation	DailyMed	https://dailymed.nlm.nih.gov/dailymed/drugInfo.cfm?setid=712c85a9-f0ab-4360-a27b-f0946b5ba0e2	atrial fibrillation	Cardiovascular diseases
KYITYFHKDODNCQ-UHFFFAOYSA-M		Atrial Fibrillation	DailyMed	https://dailymed.nlm.nih.gov/dailymed/drugInfo.cfm?setid=9c45edc1-5935-4685-9404-6ce7b7bb4056	atrial fibrillation	Cardiovascular diseases
KYITYFHKDODNCQ-UHFFFAOYSA-M		Atrial Fibrillation	DailyMed	https://dailymed.nlm.nih.gov/dailymed/drugInfo.cfm?setid=5d158d72-7b80-4312-96f9-367165bf6334	atrial fibrillation	Cardiovascular diseases
KYITYFHKDODNCQ-UHFFFAOYSA-M		Atrial Fibrillation	DailyMed	https://dailymed.nlm.nih.gov/dailymed/drugInfo.cfm?setid=f3e96328-cc3d-44fa-839a-a9888559bb0e	atrial fibrillation	Cardiovascular diseases
KYITYFHKDODNCQ-UHFFFAOYSA-M		Atrial Fibrillation	DailyMed	https://dailymed.nlm.nih.gov/dailymed/drugInfo.cfm?setid=694e258d-86bd-440c-870b-a7d27fb1c467	atrial fibrillation	Cardiovascular diseases
KYITYFHKDODNCQ-UHFFFAOYSA-M		Atrial Fibrillation	DailyMed	https://dailymed.nlm.nih.gov/dailymed/drugInfo.cfm?setid=f1ea4f5e-f77c-4506-8234-e39f927096ea	atrial fibrillation	Cardiovascular diseases
KYITYFHKDODNCQ-UHFFFAOYSA-M		Atrial Fibrillation	DailyMed	https://dailymed.nlm.nih.gov/dailymed/drugInfo.cfm?setid=feaa5f6f-9753-4f37-ab81-04c9c6b45e6a	atrial fibrillation	Cardiovascular diseases
KYITYFHKDODNCQ-UHFFFAOYSA-M		Atrial Fibrillation	DailyMed	https://dailymed.nlm.nih.gov/dailymed/drugInfo.cfm?setid=6b09bf23-ebdf-4422-b755-0d877a01ea38	atrial fibrillation	Cardiovascular diseases
KYITYFHKDODNCQ-UHFFFAOYSA-M		Atrial Fibrillation	DailyMed	https://dailymed.nlm.nih.gov/dailymed/drugInfo.cfm?setid=26e08f6a-4982-4c37-97de-3eb492148bd7	atrial fibrillation	Cardiovascular diseases
KYITYFHKDODNCQ-UHFFFAOYSA-M		Atrial Fibrillation	DailyMed	https://dailymed.nlm.nih.gov/dailymed/drugInfo.cfm?setid=19a69a72-ac5d-45d5-a94d-a5aaecbe4730	atrial fibrillation	Cardiovascular diseases
KYITYFHKDODNCQ-UHFFFAOYSA-M		Atrial Fibrillation	DailyMed	https://dailymed.nlm.nih.gov/dailymed/drugInfo.cfm?setid=96762862-8098-452e-a58a-44bebc475d33	atrial fibrillation	Cardiovascular diseases
KYITYFHKDODNCQ-UHFFFAOYSA-M		Atrial Fibrillation	DailyMed	https://dailymed.nlm.nih.gov/dailymed/drugInfo.cfm?setid=23b776e0-7a03-4946-0110-6f70e70031e8	atrial fibrillation	Cardiovascular diseases
KYITYFHKDODNCQ-UHFFFAOYSA-M		Atrial Fibrillation	DailyMed	https://dailymed.nlm.nih.gov/dailymed/drugInfo.cfm?setid=5907ef77-9c4d-4e3f-be7b-6157ebad2173	atrial fibrillation	Cardiovascular diseases
KYITYFHKDODNCQ-UHFFFAOYSA-M		Atrial Fibrillation	DailyMed	https://dailymed.nlm.nih.gov/dailymed/drugInfo.cfm?setid=d52a68b4-86a8-40a4-9f74-a3ef5795db51	atrial fibrillation	Cardiovascular diseases
KYITYFHKDODNCQ-UHFFFAOYSA-M		Atrial Fibrillation	DailyMed	https://dailymed.nlm.nih.gov/dailymed/drugInfo.cfm?setid=b91351e2-ffb6-4e21-aa56-2bb6848c4c89	atrial fibrillation	Cardiovascular diseases
KYITYFHKDODNCQ-UHFFFAOYSA-M		Atrial Fibrillation	DailyMed	https://dailymed.nlm.nih.gov/dailymed/drugInfo.cfm?setid=8ad881e0-ca41-42ad-9d7d-eb85b3a30af0	atrial fibrillation	Cardiovascular diseases
KYITYFHKDODNCQ-UHFFFAOYSA-M		Atrial Fibrillation	DailyMed	https://dailymed.nlm.nih.gov/dailymed/drugInfo.cfm?setid=ba41b963-ec4a-4421-ac93-26654876a6be	atrial fibrillation	Cardiovascular diseases
KYITYFHKDODNCQ-UHFFFAOYSA-M		Atrial Fibrillation	DailyMed	https://dailymed.nlm.nih.gov/dailymed/drugInfo.cfm?setid=a2edbf37-c810-41a5-9eed-4224016d8dd1	atrial fibrillation	Cardiovascular diseases
KYITYFHKDODNCQ-UHFFFAOYSA-M		Atrial Fibrillation	DailyMed	https://dailymed.nlm.nih.gov/dailymed/drugInfo.cfm?setid=c90be37c-0ad0-4ccd-8fe7-b9a3427f0d80	atrial fibrillation	Cardiovascular diseases
KYITYFHKDODNCQ-UHFFFAOYSA-M		Atrial Fibrillation	DailyMed	https://dailymed.nlm.nih.gov/dailymed/drugInfo.cfm?setid=ed1d5b87-84d2-4ec7-b1bc-cf8f5096e938	atrial fibrillation	Cardiovascular diseases
KYITYFHKDODNCQ-UHFFFAOYSA-M		Atrial Fibrillation	DailyMed	https://dailymed.nlm.nih.gov/dailymed/drugInfo.cfm?setid=a9ca7308-059b-4d24-a0af-aa85adc108df	atrial fibrillation	Cardiovascular diseases
KYITYFHKDODNCQ-UHFFFAOYSA-M		Atrial Fibrillation	DailyMed	https://dailymed.nlm.nih.gov/dailymed/drugInfo.cfm?setid=58c1e137-0aa9-4ae1-9dbc-2f2c505f9c16	atrial fibrillation	Cardiovascular diseases
KYITYFHKDODNCQ-UHFFFAOYSA-M		Atrial Fibrillation	DailyMed	https://dailymed.nlm.nih.gov/dailymed/drugInfo.cfm?setid=d48526eb-c40a-4f30-9d5c-c8cf88f52e64	atrial fibrillation	Cardiovascular diseases
KYITYFHKDODNCQ-UHFFFAOYSA-M		Atrial Fibrillation	DailyMed	https://dailymed.nlm.nih.gov/dailymed/drugInfo.cfm?setid=1e19e5a0-1c0c-4a6d-bd0f-fd591c134639	atrial fibrillation	Cardiovascular diseases
KYITYFHKDODNCQ-UHFFFAOYSA-M		Atrial Fibrillation	DailyMed	https://dailymed.nlm.nih.gov/dailymed/drugInfo.cfm?setid=cb129148-a78e-4712-8391-5a51854f8725	atrial fibrillation	Cardiovascular diseases
KYITYFHKDODNCQ-UHFFFAOYSA-M		Atrial Fibrillation	DailyMed	https://dailymed.nlm.nih.gov/dailymed/drugInfo.cfm?setid=6c52f923-61a9-41b1-877a-363df6ca897e	atrial fibrillation	Cardiovascular diseases
KYITYFHKDODNCQ-UHFFFAOYSA-M		Atrial Fibrillation	DailyMed	https://dailymed.nlm.nih.gov/dailymed/drugInfo.cfm?setid=eefb25a0-0e45-4185-8f2c-1b0e0fb95825	atrial fibrillation	Cardiovascular diseases
KYITYFHKDODNCQ-UHFFFAOYSA-M		Atrial Fibrillation	DailyMed	https://dailymed.nlm.nih.gov/dailymed/drugInfo.cfm?setid=553c6cb0-3ba9-4006-95e5-9c397016253a	atrial fibrillation	Cardiovascular diseases
KYITYFHKDODNCQ-UHFFFAOYSA-M		Atrial Fibrillation	DailyMed	https://dailymed.nlm.nih.gov/dailymed/drugInfo.cfm?setid=1efd9f7c-d5d8-4c75-af78-2bb0a9792cec	atrial fibrillation	Cardiovascular diseases
KYITYFHKDODNCQ-UHFFFAOYSA-M		Atrial Fibrillation	DailyMed	https://dailymed.nlm.nih.gov/dailymed/drugInfo.cfm?setid=cd6d1b85-0ba2-4a10-a5b8-25496ae13fa3	atrial fibrillation	Cardiovascular diseases
KYITYFHKDODNCQ-UHFFFAOYSA-M		Atrial Fibrillation	DailyMed	https://dailymed.nlm.nih.gov/dailymed/drugInfo.cfm?setid=b1b766b1-0327-48cd-ab01-e85038cf365f	atrial fibrillation	Cardiovascular diseases
KYITYFHKDODNCQ-UHFFFAOYSA-M		Atrial Fibrillation	DailyMed	https://dailymed.nlm.nih.gov/dailymed/drugInfo.cfm?setid=ed467a7f-748b-4744-b8e3-c2a3e0cb0293	atrial fibrillation	Cardiovascular diseases
KYITYFHKDODNCQ-UHFFFAOYSA-M		Atrial Fibrillation	DailyMed	https://dailymed.nlm.nih.gov/dailymed/drugInfo.cfm?setid=4bc9a57f-acb4-4f3f-aae4-c1215e0d5c30	atrial fibrillation	Cardiovascular diseases
KYITYFHKDODNCQ-UHFFFAOYSA-M		Atrial Fibrillation	DailyMed	https://dailymed.nlm.nih.gov/dailymed/drugInfo.cfm?setid=801e4da1-5459-47d2-b67b-009f0a3247cc	atrial fibrillation	Cardiovascular diseases
LTMHDMANZUZIPE-PUGKRICDSA-N	DIGOXIN	Atrial Fibrillation	DailyMed	https://dailymed.nlm.nih.gov/dailymed/drugInfo.cfm?setid=fccefc9c-ea90-47c1-8b4b-45f987b438ca	atrial fibrillation	Cardiovascular diseases
LTMHDMANZUZIPE-PUGKRICDSA-N	DIGOXIN	Atrial Fibrillation	DailyMed	https://dailymed.nlm.nih.gov/dailymed/drugInfo.cfm?setid=a1ffb063-1178-4dc4-8910-b3693844060e	atrial fibrillation	Cardiovascular diseases
LTMHDMANZUZIPE-PUGKRICDSA-N	DIGOXIN	Atrial Fibrillation	DailyMed	https://dailymed.nlm.nih.gov/dailymed/drugInfo.cfm?setid=017021a4-25a4-4914-aab3-c21daf97ea50	atrial fibrillation	Cardiovascular diseases
LTMHDMANZUZIPE-PUGKRICDSA-N	DIGOXIN	Atrial Fibrillation	DailyMed	https://dailymed.nlm.nih.gov/dailymed/drugInfo.cfm?setid=105f24c8-4dc1-49d1-9d14-f777532ca585	atrial fibrillation	Cardiovascular diseases
LTMHDMANZUZIPE-PUGKRICDSA-N	DIGOXIN	Atrial Fibrillation	DailyMed	https://dailymed.nlm.nih.gov/dailymed/drugInfo.cfm?setid=113fb426-9129-44e7-9d26-b1aa5e10513d	atrial fibrillation	Cardiovascular diseases
LTMHDMANZUZIPE-PUGKRICDSA-N	DIGOXIN	Atrial Fibrillation	DailyMed	https://dailymed.nlm.nih.gov/dailymed/drugInfo.cfm?setid=30198c4d-0f5e-4de5-a314-e134890d5983	atrial fibrillation	Cardiovascular diseases
LTMHDMANZUZIPE-PUGKRICDSA-N	DIGOXIN	Atrial Fibrillation	DailyMed	https://dailymed.nlm.nih.gov/dailymed/drugInfo.cfm?setid=8a919762-ede5-4aa9-8688-65010c9a5641	atrial fibrillation	Cardiovascular diseases
LTMHDMANZUZIPE-PUGKRICDSA-N	DIGOXIN	Atrial Fibrillation	DailyMed	https://dailymed.nlm.nih.gov/dailymed/drugInfo.cfm?setid=558d5678-bb6d-492f-a159-1dec0b60a7c8	atrial fibrillation	Cardiovascular diseases
LTMHDMANZUZIPE-PUGKRICDSA-N	DIGOXIN	Atrial Fibrillation	DailyMed	https://dailymed.nlm.nih.gov/dailymed/drugInfo.cfm?setid=9ff8780e-8d45-4876-a335-72021941c4a8	atrial fibrillation	Cardiovascular diseases
LTMHDMANZUZIPE-PUGKRICDSA-N	DIGOXIN	Atrial Fibrillation	ClinicalTrials	https://clinicaltrials.gov/ct2/results?id=%22NCT00000556%22OR%22NCT00712465%22OR%22NCT01047566%22OR%22NCT02391337%22OR%22NCT02489786%22OR%22NCT03718273%22OR%22NCT05287191%22	atrial fibrillation	Cardiovascular diseases
LTMHDMANZUZIPE-PUGKRICDSA-N	DIGOXIN	Atrial Fibrillation	DailyMed	https://dailymed.nlm.nih.gov/dailymed/drugInfo.cfm?setid=2e75d6fc-9c0c-4520-9e52-3f668ccd815a	atrial fibrillation	Cardiovascular diseases
LTMHDMANZUZIPE-PUGKRICDSA-N	DIGOXIN	Atrial Fibrillation	DailyMed	https://dailymed.nlm.nih.gov/dailymed/drugInfo.cfm?setid=58678fd6-afe3-4a4c-a37f-356444194cd6	atrial fibrillation	Cardiovascular diseases
LTMHDMANZUZIPE-PUGKRICDSA-N	DIGOXIN	Atrial Fibrillation	DailyMed	https://dailymed.nlm.nih.gov/dailymed/drugInfo.cfm?setid=6ff5f471-acc4-443a-8314-cae75884ae0d	atrial fibrillation	Cardiovascular diseases
LTMHDMANZUZIPE-PUGKRICDSA-N	DIGOXIN	Atrial Fibrillation	DailyMed	https://dailymed.nlm.nih.gov/dailymed/drugInfo.cfm?setid=75bcbcb2-5666-47d5-93fe-0ae9eab40cf5	atrial fibrillation	Cardiovascular diseases
LTMHDMANZUZIPE-PUGKRICDSA-N	DIGOXIN	Atrial Fibrillation	DailyMed	https://dailymed.nlm.nih.gov/dailymed/drugInfo.cfm?setid=5978ebed-8485-48e7-9157-2082384cb1fc	atrial fibrillation	Cardiovascular diseases
LTMHDMANZUZIPE-PUGKRICDSA-N	DIGOXIN	Atrial Fibrillation	DailyMed	https://dailymed.nlm.nih.gov/dailymed/drugInfo.cfm?setid=f322ff90-e08d-4d99-9348-94cc6a56afcd	atrial fibrillation	Cardiovascular diseases
LTMHDMANZUZIPE-PUGKRICDSA-N	DIGOXIN	Atrial Fibrillation	DailyMed	https://dailymed.nlm.nih.gov/dailymed/drugInfo.cfm?setid=a88d914b-869b-4d30-b815-3c09050e9a54	atrial fibrillation	Cardiovascular diseases
LTMHDMANZUZIPE-PUGKRICDSA-N	DIGOXIN	Atrial Fibrillation	DailyMed	https://dailymed.nlm.nih.gov/dailymed/drugInfo.cfm?setid=ba92b74c-3549-4ab8-8bfb-d0caa8e35af0	atrial fibrillation	Cardiovascular diseases
LTMHDMANZUZIPE-PUGKRICDSA-N	DIGOXIN	Atrial Fibrillation	DailyMed	https://dailymed.nlm.nih.gov/dailymed/drugInfo.cfm?setid=c8c7482e-6276-4ec6-a7b9-365ab73bb99b	atrial fibrillation	Cardiovascular diseases
LTMHDMANZUZIPE-PUGKRICDSA-N	DIGOXIN	Atrial Fibrillation	DailyMed	https://dailymed.nlm.nih.gov/dailymed/drugInfo.cfm?setid=cabd1834-7398-497e-b11f-221a25f21a4e	atrial fibrillation	Cardiovascular diseases
LTMHDMANZUZIPE-PUGKRICDSA-N	DIGOXIN	Atrial Fibrillation	DailyMed	https://dailymed.nlm.nih.gov/dailymed/drugInfo.cfm?setid=e1e48f91-4f39-4369-98f9-a4552aa6d5b2	atrial fibrillation	Cardiovascular diseases
LTMHDMANZUZIPE-PUGKRICDSA-N	DIGOXIN	Atrial Fibrillation	DailyMed	https://dailymed.nlm.nih.gov/dailymed/drugInfo.cfm?setid=d2b7a781-8ef2-482b-b359-ef47d12f3e8e	atrial fibrillation	Cardiovascular diseases
LTMHDMANZUZIPE-PUGKRICDSA-N	DIGOXIN	Atrial Fibrillation	DailyMed	https://dailymed.nlm.nih.gov/dailymed/drugInfo.cfm?setid=b0e95ee9-a5ff-4aa2-b022-7b3bc56a97b2	atrial fibrillation	Cardiovascular diseases
LTMHDMANZUZIPE-PUGKRICDSA-N	DIGOXIN	Atrial Fibrillation	DailyMed	https://dailymed.nlm.nih.gov/dailymed/drugInfo.cfm?setid=ae182fc7-8db6-4186-9829-10cdac0a9143	atrial fibrillation	Cardiovascular diseases
QNZCBYKSOIHPEH-UHFFFAOYSA-N	APIXABAN	Atrial Fibrillation	ClinicalTrials	https://clinicaltrials.gov/ct2/results?id=%22NCT00412984%22OR%22NCT00496769%22OR%22NCT00787150%22OR%22NCT01884350%22OR%22NCT02090075%22OR%22NCT02100228%22OR%22NCT02227550%22OR%22NCT02450682%22OR%22NCT02608099%22OR%22NCT02666157%22OR%22NCT02809469%22OR%22NCT03129490%22OR%22NCT03398434%22OR%22NCT03463317%22OR%22NCT03839355%22OR%22NCT04218266%22OR%22NCT04250116%22OR%22NCT04642430%22OR%22NCT04952792%…	atrial fibrillation	Cardiovascular diseases
QNZCBYKSOIHPEH-UHFFFAOYSA-N	APIXABAN	Atrial Fibrillation	DailyMed	https://dailymed.nlm.nih.gov/dailymed/drugInfo.cfm?setid=e9481622-7cc6-418a-acb6-c5450daae9b0	atrial fibrillation	Cardiovascular diseases
QNZCBYKSOIHPEH-UHFFFAOYSA-N	APIXABAN	Atrial Fibrillation	DailyMed	https://dailymed.nlm.nih.gov/dailymed/drugInfo.cfm?setid=a454cd24-0c6d-46e8-b1e4-197388606175	atrial fibrillation	Cardiovascular diseases
XETBXHPXHHOLOE-UHFFFAOYSA-N		Atrial Fibrillation	DailyMed	https://dailymed.nlm.nih.gov/dailymed/drugInfo.cfm?setid=5db7f199-8752-4d24-85f7-e34ca8f4d02e	atrial fibrillation	Cardiovascular diseases
XETBXHPXHHOLOE-UHFFFAOYSA-N		Atrial Fibrillation	ClinicalTrials	https://clinicaltrials.gov/ct2/results?id=%22NCT01493557%22OR%22NCT01896297%22	atrial fibrillation	Cardiovascular diseases
XETBXHPXHHOLOE-UHFFFAOYSA-N		Atrial Fibrillation	DailyMed	https://dailymed.nlm.nih.gov/dailymed/drugInfo.cfm?setid=ba74e3cd-b06f-4145-b284-5fd6b84ff3c9	atrial fibrillation	Cardiovascular diseases
XWIHRGFIPXWGEF-UHFFFAOYSA-N	PROPAFENONE HYDROCHLORIDE	Atrial Fibrillation	DailyMed	https://dailymed.nlm.nih.gov/dailymed/drugInfo.cfm?setid=8bb1bc4a-a019-49c8-af81-be899822428f	atrial fibrillation	Cardiovascular diseases
XWIHRGFIPXWGEF-UHFFFAOYSA-N	PROPAFENONE HYDROCHLORIDE	Atrial Fibrillation	DailyMed	https://dailymed.nlm.nih.gov/dailymed/drugInfo.cfm?setid=e4412a6a-ed4d-410d-8abb-86e1d7b72a3c	atrial fibrillation	Cardiovascular diseases
XWIHRGFIPXWGEF-UHFFFAOYSA-N	PROPAFENONE HYDROCHLORIDE	Atrial Fibrillation	ClinicalTrials	https://clinicaltrials.gov/ct2/results?id=%22NCT00523978%22OR%22NCT00589303%22	atrial fibrillation	Cardiovascular diseases
ZLFZITWZOYXXAW-QXXZOGQOSA-N		Atrial Fibrillation	DailyMed	https://dailymed.nlm.nih.gov/dailymed/drugInfo.cfm?setid=e77d3400-56ad-11e3-949a-0800200c9a66	atrial fibrillation	Cardiovascular diseases
ZLFZITWZOYXXAW-QXXZOGQOSA-N		Atrial Fibrillation	ClinicalTrials	https://clinicaltrials.gov/ct2/results?id=%22NCT00829933%22OR%22NCT01857622%22OR%22NCT02801669%22	atrial fibrillation	Cardiovascular diseases
BIFMNMPSIYHKDN-FJXQXJEOSA-N		Cardiomyopathies	DailyMed	https://dailymed.nlm.nih.gov/dailymed/drugInfo.cfm?setid=b098c7f5-07a9-49a3-8e8a-f8adda671eca	cardiomyopathy	Cardiovascular diseases
BIFMNMPSIYHKDN-FJXQXJEOSA-N		Cardiomyopathies	DailyMed	https://dailymed.nlm.nih.gov/dailymed/drugInfo.cfm?setid=f68a34ae-e17e-45b3-8c8e-8d7194b2124a	cardiomyopathy	Cardiovascular diseases
DQJDBUPLRMRBAB-WZTVWXICSA-N		Cardiomyopathies	ClinicalTrials	https://clinicaltrials.gov/ct2/results?id=%22NCT00694161%22	cardiomyopathy	Cardiovascular diseases
DQJDBUPLRMRBAB-WZTVWXICSA-N		Cardiomyopathies	FDA	https://www.accessdata.fda.gov/drugsatfda_docs/label/2019/211996s000,212161s000lbl.pdf	cardiomyopathy	Cardiovascular diseases
TXEIIPDJKFWEEC-UHFFFAOYSA-N	TAFAMIDIS	Cardiomyopathies	DailyMed	https://dailymed.nlm.nih.gov/dailymed/drugInfo.cfm?setid=1b4121ee-a733-4456-a917-be2603477839	cardiomyopathy	Cardiovascular diseases
TXEIIPDJKFWEEC-UHFFFAOYSA-N	TAFAMIDIS	Cardiomyopathies	FDA	https://www.accessdata.fda.gov/drugsatfda_docs/label/2019/211996s000,212161s000lbl.pdf	cardiomyopathy	Cardiovascular diseases
TXEIIPDJKFWEEC-UHFFFAOYSA-N	TAFAMIDIS	Cardiomyopathies	ClinicalTrials	https://clinicaltrials.gov/ct2/results?id=%22NCT01655511%22OR%22NCT01994889%22OR%22NCT02791230%22	cardiomyopathy	Cardiovascular diseases
RLCLASQCAPXVLM-NSHDSACASA-N	MAVACAMTEN	Cardiomyopathy, Hypertrophic	FDA	https://www.accessdata.fda.gov/drugsatfda_docs/label/2022/214998s000lbl.pdf	hypertrophic cardiomyopathy	Cardiovascular diseases
RLCLASQCAPXVLM-NSHDSACASA-N	MAVACAMTEN	Cardiomyopathy, Hypertrophic	ClinicalTrials	https://clinicaltrials.gov/ct2/results?id=%22NCT02329184%22OR%22NCT02842242%22OR%22NCT03442764%22OR%22NCT03470545%22OR%22NCT03496168%22OR%22NCT03723655%22OR%22NCT04349072%22OR%22NCT05135871%22OR%22NCT05174416%22OR%22NCT05414175%22	hypertrophic cardiomyopathy	Cardiovascular diseases
ACRHBAYQBXXRTO-OAQYLSRUSA-N	IVABRADINE	Cardiovascular diseases	ClinicalTrials	https://clinicaltrials.gov/ct2/results?id=%22NCT03485482%22OR%22NCT05348057%22	cardiovascular disease	Cardiovascular diseases
ACRHBAYQBXXRTO-OAQYLSRUSA-N	IVABRADINE	Cardiovascular diseases	ATC	https://www.whocc.no/atc_ddd_index/?code=C01EB17	cardiovascular disease	Cardiovascular diseases
ACWBQPMHZXGDFX-QFIPXVFZSA-N	VALSARTAN	Cardiovascular diseases	ATC	https://www.whocc.no/atc_ddd_index/?code=C09CA03	cardiovascular disease	Cardiovascular diseases
ACWBQPMHZXGDFX-QFIPXVFZSA-N	VALSARTAN	Cardiovascular diseases	ClinicalTrials	https://clinicaltrials.gov/ct2/results?id=%22NCT01057537%22OR%22NCT01245608%22OR%22NCT01271985%22OR%22NCT03459560%22	cardiovascular disease	Cardiovascular diseases
AGHANLSBXUWXTB-UHFFFAOYSA-N	TICRYNAFEN	Cardiovascular diseases	ATC	https://www.whocc.no/atc_ddd_index/?code=C03CC02	cardiovascular disease	Cardiovascular diseases
AGMMTXLNIQSRCG-UHFFFAOYSA-N		Cardiovascular diseases	ATC	https://www.whocc.no/atc_ddd_index/?code=C03BA02	cardiovascular disease	Cardiovascular diseases
AQCHWTWZEMGIFD-UHFFFAOYSA-N	METOLAZONE	Cardiovascular diseases	ATC	https://www.whocc.no/atc_ddd_index/?code=C03BA08	cardiovascular disease	Cardiovascular diseases
AQHHHDLHHXJYJD-UHFFFAOYSA-N	PROPRANOLOL	Cardiovascular diseases	ATC	https://www.whocc.no/atc_ddd_index/?code=C07AA05	cardiovascular disease	Cardiovascular diseases
AQNDDEOPVVGCPG-UHFFFAOYSA-N	ESMOLOL	Cardiovascular diseases	ATC	https://www.whocc.no/atc_ddd_index/?code=C07AB09	cardiovascular disease	Cardiovascular diseases
AVOLMBLBETYQHX-UHFFFAOYSA-N	ETHACRYNIC ACID	Cardiovascular diseases	ATC	https://www.whocc.no/atc_ddd_index/?code=C03CC01	cardiovascular disease	Cardiovascular diseases
BFCDFTHTSVTWOG-UHFFFAOYSA-N	SULOCTIDIL	Cardiovascular diseases	ATC	https://www.whocc.no/atc_ddd_index/?code=C04AX19	cardiovascular disease	Cardiovascular diseases
BIDNLKIUORFRQP-XYGFDPSESA-N	FOSINOPRIL	Cardiovascular diseases	ATC	https://www.whocc.no/atc_ddd_index/?code=C09AA09	cardiovascular disease	Cardiovascular diseases
BKYKPTRYDKTTJY-UHFFFAOYSA-N	CYCLOPENTHIAZIDE	Cardiovascular diseases	ATC	https://www.whocc.no/atc_ddd_index/?code=C03AA07	cardiovascular disease	Cardiovascular diseases
BLJRIMJGRPQVNF-JTQLQIEISA-N	TIMOLOL	Cardiovascular diseases	ATC	https://www.whocc.no/atc_ddd_index/?code=C07AA06	cardiovascular disease	Cardiovascular diseases
BMUKKTUHUDJSNZ-UHFFFAOYSA-N	ISOXSUPRINE	Cardiovascular diseases	ATC	https://www.whocc.no/atc_ddd_index/?code=C04AA01	cardiovascular disease	Cardiovascular diseases
BOCUKUHCLICSIY-UHFFFAOYSA-N	CYCLOTHIAZIDE	Cardiovascular diseases	ATC	https://www.whocc.no/atc_ddd_index/?code=C03AA09	cardiovascular disease	Cardiovascular diseases
BPRHUIZQVSMCRT-VEUZHWNKSA-N	ROSUVASTATIN	Cardiovascular diseases	ATC	https://www.whocc.no/atc_ddd_index/?code=C10AA07	cardiovascular disease	Cardiovascular diseases
BPRHUIZQVSMCRT-VEUZHWNKSA-N	ROSUVASTATIN	Cardiovascular diseases	ClinicalTrials	https://clinicaltrials.gov/ct2/results?id=%22NCT02740699%22OR%22NCT03889314%22	cardiovascular disease	Cardiovascular diseases
BTBHLEZXCOBLCY-QGZVFWFLSA-N	FINERENONE	Cardiovascular diseases	ATC	https://www.whocc.no/atc_ddd_index/?code=C03DA05	cardiovascular disease	Cardiovascular diseases
BYPFEZZEUUWMEJ-UHFFFAOYSA-N	PENTOXIFYLLINE	Cardiovascular diseases	ATC	https://www.whocc.no/atc_ddd_index/?code=C04AD03	cardiovascular disease	Cardiovascular diseases
CDQVVPUXSPZONN-WPPLYIOHSA-N		Cardiovascular diseases	ATC	https://www.whocc.no/atc_ddd_index/?code=C01EB21	cardiovascular disease	Cardiovascular diseases
CEMAWMOMDPGJMB-UHFFFAOYSA-N	OXPRENOLOL	Cardiovascular diseases	ATC	https://www.whocc.no/atc_ddd_index/?code=C07AA02	cardiovascular disease	Cardiovascular diseases
CESYKOGBSMNBPD-UHFFFAOYSA-N		Cardiovascular diseases	ATC	https://www.whocc.no/atc_ddd_index/?code=C03AA08	cardiovascular disease	Cardiovascular diseases
CGIGDMFJXJATDK-UHFFFAOYSA-N	INDOMETHACIN	Cardiovascular diseases	ATC	https://www.whocc.no/atc_ddd_index/?code=C01EB03	cardiovascular disease	Cardiovascular diseases
CYLWJCABXYDINA-UHFFFAOYSA-N		Cardiovascular diseases	ATC	https://www.whocc.no/atc_ddd_index/?code=C03AA05	cardiovascular disease	Cardiovascular diseases
CYXKNKQEMFBLER-UHFFFAOYSA-N	PERHEXILINE	Cardiovascular diseases	ATC	https://www.whocc.no/atc_ddd_index/?code=C08EX02	cardiovascular disease	Cardiovascular diseases
CZCHIEJNWPNBDE-UHFFFAOYSA-N	BENZIODARONE	Cardiovascular diseases	ATC	https://www.whocc.no/atc_ddd_index/?code=C01DX54	cardiovascular disease	Cardiovascular diseases
CZCHIEJNWPNBDE-UHFFFAOYSA-N	BENZIODARONE	Cardiovascular diseases	ATC	https://www.whocc.no/atc_ddd_index/?code=C01DX04	cardiovascular disease	Cardiovascular diseases
CZGUSIXMZVURDU-JZXHSEFVSA-N	ANGIOTENSIN II	Cardiovascular diseases	ATC	https://www.whocc.no/atc_ddd_index/?code=C01CX09	cardiovascular disease	Cardiovascular diseases
CZRQXSDBMCMPNJ-ZUIPZQNBSA-N	LISINOPRIL	Cardiovascular diseases	ATC	https://www.whocc.no/atc_ddd_index/?code=C09AA03	cardiovascular disease	Cardiovascular diseases
DJQOOSBJCLSSEY-UHFFFAOYSA-N	ACIPIMOX	Cardiovascular diseases	ATC	https://www.whocc.no/atc_ddd_index/?code=C10AD06	cardiovascular disease	Cardiovascular diseases
DMDGGSIALPNSEE-UHFFFAOYSA-N	HYDROFLUMETHIAZIDE	Cardiovascular diseases	ATC	https://www.whocc.no/atc_ddd_index/?code=C03AH02	cardiovascular disease	Cardiovascular diseases
DMDGGSIALPNSEE-UHFFFAOYSA-N	HYDROFLUMETHIAZIDE	Cardiovascular diseases	ATC	https://www.whocc.no/atc_ddd_index/?code=C03AA02	cardiovascular disease	Cardiovascular diseases
DSSYKIVIOFKYAU-XCBNKYQSSA-N	CAMPHOR	Cardiovascular diseases	ATC	https://www.whocc.no/atc_ddd_index/?code=C01EB02	cardiovascular disease	Cardiovascular diseases
DTMGIJFHGGCSLO-FIAQIACWSA-N		Cardiovascular diseases	ClinicalTrials	https://clinicaltrials.gov/ct2/results?id=%22NCT00294216%22OR%22NCT02092584%22OR%22NCT02117960%22OR%22NCT02382471%22	cardiovascular disease	Cardiovascular diseases
DTMGIJFHGGCSLO-FIAQIACWSA-N		Cardiovascular diseases	ATC	https://www.whocc.no/atc_ddd_index/?code=C10AX06	cardiovascular disease	Cardiovascular diseases
DURULFYMVIFBIR-UHFFFAOYSA-N	PRACTOLOL	Cardiovascular diseases	ATC	https://www.whocc.no/atc_ddd_index/?code=C07AB01	cardiovascular disease	Cardiovascular diseases
DXPOSRCHIDYWHW-UHFFFAOYSA-N	XAMOTEROL	Cardiovascular diseases	ATC	https://www.whocc.no/atc_ddd_index/?code=C01CX07	cardiovascular disease	Cardiovascular diseases
FAKRSMQSSFJEIM-RQJHMYQMSA-N	CAPTOPRIL	Cardiovascular diseases	ATC	https://www.whocc.no/atc_ddd_index/?code=C09AA01	cardiovascular disease	Cardiovascular diseases
FJLGEFLZQAZZCD-VAWYXSNFSA-N	FLUVASTATIN	Cardiovascular diseases	ATC	https://www.whocc.no/atc_ddd_index/?code=C10AA04	cardiovascular disease	Cardiovascular diseases
FNYLWPVRPXGIIP-UHFFFAOYSA-N	TRIAMTERENE	Cardiovascular diseases	ATC	https://www.whocc.no/atc_ddd_index/?code=C03DB02	cardiovascular disease	Cardiovascular diseases
FUWFSXZKBMCSKF-ZASNTINBSA-N		Cardiovascular diseases	ATC	https://www.whocc.no/atc_ddd_index/?code=C10AD03	cardiovascular disease	Cardiovascular diseases
FYPMFJGVHOHGLL-UHFFFAOYSA-N	PROBUCOL	Cardiovascular diseases	ATC	https://www.whocc.no/atc_ddd_index/?code=C10AX02	cardiovascular disease	Cardiovascular diseases
GBXSMTUPTTWBMN-XIRDDKMYSA-N	ENALAPRIL	Cardiovascular diseases	ATC	https://www.whocc.no/atc_ddd_index/?code=C09AA02	cardiovascular disease	Cardiovascular diseases
GEPMAHVDJHFBJI-UHFFFAOYSA-N	XANTHINOL NIACINATE	Cardiovascular diseases	ATC	https://www.whocc.no/atc_ddd_index/?code=C04AD02	cardiovascular disease	Cardiovascular diseases
GHOSNRCGJFBJIB-UHFFFAOYSA-N	CANDESARTAN CILEXETIL	Cardiovascular diseases	ClinicalTrials	https://clinicaltrials.gov/ct2/results?id=%22NCT02254447%22	cardiovascular disease	Cardiovascular diseases
GHOSNRCGJFBJIB-UHFFFAOYSA-N	CANDESARTAN CILEXETIL	Cardiovascular diseases	ATC	https://www.whocc.no/atc_ddd_index/?code=C09CA06	cardiovascular disease	Cardiovascular diseases
GKQPCPXONLDCMU-CCEZHUSRSA-N	LACIDIPINE	Cardiovascular diseases	ATC	https://www.whocc.no/atc_ddd_index/?code=C08CA09	cardiovascular disease	Cardiovascular diseases
GMVPRGQOIOIIMI-DWKJAMRDSA-N	ALPROSTADIL	Cardiovascular diseases	ATC	https://www.whocc.no/atc_ddd_index/?code=C01EA01	cardiovascular disease	Cardiovascular diseases
GMVPRGQOIOIIMI-DWKJAMRDSA-N	ALPROSTADIL	Cardiovascular diseases	ClinicalTrials	https://clinicaltrials.gov/ct2/results?id=%22NCT02889822%22	cardiovascular disease	Cardiovascular diseases
GOEMGAFJFRBGGG-UHFFFAOYSA-N	ACEBUTOLOL	Cardiovascular diseases	ATC	https://www.whocc.no/atc_ddd_index/?code=C07AB04	cardiovascular disease	Cardiovascular diseases
GYHCTFXIZSNGJT-UHFFFAOYSA-N	TOLVAPTAN	Cardiovascular diseases	ATC	https://www.whocc.no/atc_ddd_index/?code=C03XA01	cardiovascular disease	Cardiovascular diseases
GZSOSUNBTXMUFQ-YFAPSIMESA-N	DIOSMIN	Cardiovascular diseases	ATC	https://www.whocc.no/atc_ddd_index/?code=C05CA03	cardiovascular disease	Cardiovascular diseases
GZSOSUNBTXMUFQ-YFAPSIMESA-N	DIOSMIN	Cardiovascular diseases	ATC	https://www.whocc.no/atc_ddd_index/?code=C05CA53	cardiovascular disease	Cardiovascular diseases
HBNPJJILLOYFJU-VMPREFPWSA-N	MIBEFRADIL	Cardiovascular diseases	ATC	https://www.whocc.no/atc_ddd_index/?code=C08CX01	cardiovascular disease	Cardiovascular diseases
HDACQVRGBOVJII-JBDAPHQKSA-N	RAMIPRIL	Cardiovascular diseases	ATC	https://www.whocc.no/atc_ddd_index/?code=C09AA05	cardiovascular disease	Cardiovascular diseases
HDACQVRGBOVJII-JBDAPHQKSA-N	RAMIPRIL	Cardiovascular diseases	ClinicalTrials	https://clinicaltrials.gov/ct2/results?id=%22NCT00153101%22	cardiovascular disease	Cardiovascular diseases
HDWIHXWEUNVBIY-UHFFFAOYSA-N	BENDROFLUMETHIAZIDE	Cardiovascular diseases	ATC	https://www.whocc.no/atc_ddd_index/?code=C03AA01	cardiovascular disease	Cardiovascular diseases
HEFNNWSXXWATRW-UHFFFAOYSA-N	IBUPROFEN	Cardiovascular diseases	ATC	https://www.whocc.no/atc_ddd_index/?code=C01EB16	cardiovascular disease	Cardiovascular diseases
HEMJJKBWTPKOJG-UHFFFAOYSA-N	GEMFIBROZIL	Cardiovascular diseases	ATC	https://www.whocc.no/atc_ddd_index/?code=C10AB04	cardiovascular disease	Cardiovascular diseases
HHHKFGXWKKUNCY-FHWLQOOXSA-N		Cardiovascular diseases	ATC	https://www.whocc.no/atc_ddd_index/?code=C09AA08	cardiovascular disease	Cardiovascular diseases
HMJIYCCIJYRONP-UHFFFAOYSA-N	ISRADIPINE	Cardiovascular diseases	ATC	https://www.whocc.no/atc_ddd_index/?code=C08CA03	cardiovascular disease	Cardiovascular diseases
HPMZBILYSWLILX-UMDUKNJSSA-N		Cardiovascular diseases	ATC	https://www.whocc.no/atc_ddd_index/?code=C01AA01	cardiovascular disease	Cardiovascular diseases
HRWCVUIFMSZDJS-SZMVWBNQSA-N	SPIRAPRIL	Cardiovascular diseases	ATC	https://www.whocc.no/atc_ddd_index/?code=C09AA11	cardiovascular disease	Cardiovascular diseases
HSUGRBWQSSZJOP-RTWAWAEBSA-N	DILTIAZEM	Cardiovascular diseases	ATC	https://www.whocc.no/atc_ddd_index/?code=C08DB01	cardiovascular disease	Cardiovascular diseases
HTIQEAQVCYTUBX-KRWDZBQOSA-N		Cardiovascular diseases	ATC	https://www.whocc.no/atc_ddd_index/?code=C08CA17	cardiovascular disease	Cardiovascular diseases
HTIQEAQVCYTUBX-UHFFFAOYSA-N	AMLODIPINE	Cardiovascular diseases	ATC	https://www.whocc.no/atc_ddd_index/?code=C08CA01	cardiovascular disease	Cardiovascular diseases
HTWFXPCUFWKXOP-UHFFFAOYSA-N	TERTATOLOL	Cardiovascular diseases	ATC	https://www.whocc.no/atc_ddd_index/?code=C07AA16	cardiovascular disease	Cardiovascular diseases
HYHMLYSLQUKXKP-UHFFFAOYSA-N		Cardiovascular diseases	ATC	https://www.whocc.no/atc_ddd_index/?code=C10AX15	cardiovascular disease	Cardiovascular diseases
HYHMLYSLQUKXKP-UHFFFAOYSA-N		Cardiovascular diseases	ClinicalTrials	https://clinicaltrials.gov/ct2/results?id=%22NCT02993406%22	cardiovascular disease	Cardiovascular diseases
HYIMSNHJOBLJNT-UHFFFAOYSA-N	NIFEDIPINE	Cardiovascular diseases	ATC	https://www.whocc.no/atc_ddd_index/?code=C08CA55	cardiovascular disease	Cardiovascular diseases
HYIMSNHJOBLJNT-UHFFFAOYSA-N	NIFEDIPINE	Cardiovascular diseases	ATC	https://www.whocc.no/atc_ddd_index/?code=C08CA05	cardiovascular disease	Cardiovascular diseases
IFFPICMESYHZPQ-UHFFFAOYSA-N	PRENYLAMINE	Cardiovascular diseases	ATC	https://www.whocc.no/atc_ddd_index/?code=C01DX02	cardiovascular disease	Cardiovascular diseases
IFFPICMESYHZPQ-UHFFFAOYSA-N	PRENYLAMINE	Cardiovascular diseases	ATC	https://www.whocc.no/atc_ddd_index/?code=C01DX52	cardiovascular disease	Cardiovascular diseases
IIBYAHWJQTYFKB-UHFFFAOYSA-N	BEZAFIBRATE	Cardiovascular diseases	ATC	https://www.whocc.no/atc_ddd_index/?code=C10AB02	cardiovascular disease	Cardiovascular diseases
IIRWWTKISYTTBL-SFHVURJKSA-N		Cardiovascular diseases	ATC	https://www.whocc.no/atc_ddd_index/?code=C01CA22	cardiovascular disease	Cardiovascular diseases
IKENVDNFQMCRTR-UHFFFAOYSA-N	CONIVAPTAN	Cardiovascular diseases	ATC	https://www.whocc.no/atc_ddd_index/?code=C03XA02	cardiovascular disease	Cardiovascular diseases
IPVQLZZIHOAWMC-QXKUPLGCSA-N	PERINDOPRIL	Cardiovascular diseases	ATC	https://www.whocc.no/atc_ddd_index/?code=C09AA04	cardiovascular disease	Cardiovascular diseases
IUBSYMUCCVWXPE-UHFFFAOYSA-N	METOPROLOL	Cardiovascular diseases	ATC	https://www.whocc.no/atc_ddd_index/?code=C07AB02	cardiovascular disease	Cardiovascular diseases
IUBSYMUCCVWXPE-UHFFFAOYSA-N	METOPROLOL	Cardiovascular diseases	ClinicalTrials	https://clinicaltrials.gov/ct2/results?id=%22NCT00182039%22OR%22NCT01057537%22OR%22NCT01245608%22OR%22NCT01271985%22OR%22NCT03459560%22	cardiovascular disease	Cardiovascular diseases
IYJMSDVSVHDVGT-PEQKVOOWSA-N		Cardiovascular diseases	ATC	https://www.whocc.no/atc_ddd_index/?code=C01AA08	cardiovascular disease	Cardiovascular diseases
JAYAGJDXJIDEKI-PTGWOZRBSA-N	LANATOSIDE C	Cardiovascular diseases	ATC	https://www.whocc.no/atc_ddd_index/?code=C01AA06	cardiovascular disease	Cardiovascular diseases
JBMKAUGHUNFTOL-UHFFFAOYSA-N	CHLOROTHIAZIDE	Cardiovascular diseases	ATC	https://www.whocc.no/atc_ddd_index/?code=C03AH01	cardiovascular disease	Cardiovascular diseases
JBMKAUGHUNFTOL-UHFFFAOYSA-N	CHLOROTHIAZIDE	Cardiovascular diseases	ATC	https://www.whocc.no/atc_ddd_index/?code=C03AA04	cardiovascular disease	Cardiovascular diseases
JIVPVXMEBJLZRO-UHFFFAOYSA-N	CHLORTHALIDONE	Cardiovascular diseases	ATC	https://www.whocc.no/atc_ddd_index/?code=C03BA04	cardiovascular disease	Cardiovascular diseases
JIVZKJJQOZQXQB-UHFFFAOYSA-N	TOLAZOLINE	Cardiovascular diseases	ATC	https://www.whocc.no/atc_ddd_index/?code=C04AB02	cardiovascular disease	Cardiovascular diseases
JOATXPAWOHTVSZ-UHFFFAOYSA-N	CELIPROLOL	Cardiovascular diseases	ATC	https://www.whocc.no/atc_ddd_index/?code=C07AB08	cardiovascular disease	Cardiovascular diseases
JRWZLRBJNMZMFE-UHFFFAOYSA-N	DOBUTAMINE	Cardiovascular diseases	ATC	https://www.whocc.no/atc_ddd_index/?code=C01CA07	cardiovascular disease	Cardiovascular diseases
[truncated: 37,806 more rows]
